# Supplementary material for: PDKit: A data science toolkit for the digital assessment of Parkinson’s Disease
Source: PLoS Comput Biol. 2021 Mar 12;17(3):e1008833. doi: 10.1371/journal.pcbi.1008833 (PMC7990207; doi:10.1371/journal.pcbi.1008833)
Supplement: S1 Compressed ZIP File — Exported from current GitHub repository including source code, data and documentation. (ZIP) [file pcbi.1008833.s001.zip]

Archive with 232 entries (223 files):
- pdkit-1.3.2/
- __MACOSX/._pdkit-1.3.2
- pdkit-1.3.2/CODE_OF_CONDUCT.md
- __MACOSX/pdkit-1.3.2/._CODE_OF_CONDUCT.md
- pdkit-1.3.2/LICENSE
- __MACOSX/pdkit-1.3.2/._LICENSE
- pdkit-1.3.2/requirements.txt
- __MACOSX/pdkit-1.3.2/._requirements.txt
- pdkit-1.3.2/Dockerfile
- __MACOSX/pdkit-1.3.2/._Dockerfile
- pdkit-1.3.2/Makefile
- __MACOSX/pdkit-1.3.2/._Makefile
- pdkit-1.3.2/tests/
- __MACOSX/pdkit-1.3.2/._tests
- pdkit-1.3.2/docs/
- __MACOSX/pdkit-1.3.2/._docs
- pdkit-1.3.2/.readthedocs.yml
- __MACOSX/pdkit-1.3.2/._.readthedocs.yml
- pdkit-1.3.2/ISSUE_TEMPLATE.md
- __MACOSX/pdkit-1.3.2/._ISSUE_TEMPLATE.md
- pdkit-1.3.2/setup.py
- __MACOSX/pdkit-1.3.2/._setup.py
- pdkit-1.3.2/.gitignore
- __MACOSX/pdkit-1.3.2/._.gitignore
- pdkit-1.3.2/.gitattributes
- __MACOSX/pdkit-1.3.2/._.gitattributes
- pdkit-1.3.2/pdkit/
- __MACOSX/pdkit-1.3.2/._pdkit
- pdkit-1.3.2/README.rst
- __MACOSX/pdkit-1.3.2/._README.rst
- pdkit-1.3.2/.circleci/
- __MACOSX/pdkit-1.3.2/._.circleci
- pdkit-1.3.2/notebooks/
- __MACOSX/pdkit-1.3.2/._notebooks
- pdkit-1.3.2/tests/test_result_set-test.py
- __MACOSX/pdkit-1.3.2/tests/._test_result_set-test.py
- pdkit-1.3.2/tests/gait_processing-test.py
- __MACOSX/pdkit-1.3.2/tests/._gait_processing-test.py
- pdkit-1.3.2/tests/tremor_processing-test.py
- __MACOSX/pdkit-1.3.2/tests/._tremor_processing-test.py
- pdkit-1.3.2/tests/finger_tapping_processing-test.py
- __MACOSX/pdkit-1.3.2/tests/._finger_tapping_processing-test.py
- pdkit-1.3.2/tests/data/
- __MACOSX/pdkit-1.3.2/tests/._data
- pdkit-1.3.2/tests/bradykinesia_processing-test.py
- __MACOSX/pdkit-1.3.2/tests/._bradykinesia_processing-test.py
- pdkit-1.3.2/docs/index.rst
- __MACOSX/pdkit-1.3.2/docs/._index.rst
- pdkit-1.3.2/docs/testResultSetOPDC.rst
- __MACOSX/pdkit-1.3.2/docs/._testResultSetOPDC.rst
- pdkit-1.3.2/docs/requirements.txt
- __MACOSX/pdkit-1.3.2/docs/._requirements.txt
- pdkit-1.3.2/docs/references.bib
- __MACOSX/pdkit-1.3.2/docs/._references.bib
- pdkit-1.3.2/docs/Makefile
- __MACOSX/pdkit-1.3.2/docs/._Makefile
- pdkit-1.3.2/docs/conf.py
- __MACOSX/pdkit-1.3.2/docs/._conf.py
- pdkit-1.3.2/docs/updrs.rst
- __MACOSX/pdkit-1.3.2/docs/._updrs.rst
- pdkit-1.3.2/docs/react.rst
- __MACOSX/pdkit-1.3.2/docs/._react.rst
- pdkit-1.3.2/docs/testResultSet.rst
- __MACOSX/pdkit-1.3.2/docs/._testResultSet.rst
- pdkit-1.3.2/docs/references_tapping.bib
- __MACOSX/pdkit-1.3.2/docs/._references_tapping.bib
- pdkit-1.3.2/docs/gait.rst
- __MACOSX/pdkit-1.3.2/docs/._gait.rst
- pdkit-1.3.2/docs/tapping.rst
- __MACOSX/pdkit-1.3.2/docs/._tapping.rst
- pdkit-1.3.2/docs/utils.rst
- __MACOSX/pdkit-1.3.2/docs/._utils.rst
- pdkit-1.3.2/docs/tremor.rst
- __MACOSX/pdkit-1.3.2/docs/._tremor.rst
- pdkit-1.3.2/docs/voice.rst
- __MACOSX/pdkit-1.3.2/docs/._voice.rst
- pdkit-1.3.2/docs/clinicalUPDRS.rst
- __MACOSX/pdkit-1.3.2/docs/._clinicalUPDRS.rst
- pdkit-1.3.2/pdkit/test_result_set.py
- __MACOSX/pdkit-1.3.2/pdkit/._test_result_set.py
- pdkit-1.3.2/pdkit/finger_tapping_processor.py
- __MACOSX/pdkit-1.3.2/pdkit/._finger_tapping_processor.py
- pdkit-1.3.2/pdkit/tremor_time_series.py
- __MACOSX/pdkit-1.3.2/pdkit/._tremor_time_series.py
- pdkit-1.3.2/pdkit/test_result_set_opdc.py
- __MACOSX/pdkit-1.3.2/pdkit/._test_result_set_opdc.py
- pdkit-1.3.2/pdkit/tremor_processor.py
- __MACOSX/pdkit-1.3.2/pdkit/._tremor_processor.py
- pdkit-1.3.2/pdkit/LICENSE
- __MACOSX/pdkit-1.3.2/pdkit/._LICENSE
- pdkit-1.3.2/pdkit/models.py
- __MACOSX/pdkit-1.3.2/pdkit/._models.py
- pdkit-1.3.2/pdkit/quicktest_processor.py
- __MACOSX/pdkit-1.3.2/pdkit/._quicktest_processor.py
- pdkit-1.3.2/pdkit/updrs.py
- __MACOSX/pdkit-1.3.2/pdkit/._updrs.py
- pdkit-1.3.2/pdkit/gait_processor.py
- __MACOSX/pdkit-1.3.2/pdkit/._gait_processor.py
- pdkit-1.3.2/pdkit/__init__.py
- __MACOSX/pdkit-1.3.2/pdkit/.___init__.py
- pdkit-1.3.2/pdkit/processor.py
- __MACOSX/pdkit-1.3.2/pdkit/._processor.py
- pdkit-1.3.2/pdkit/finger_tapping_time_series.py
- __MACOSX/pdkit-1.3.2/pdkit/._finger_tapping_time_series.py
- pdkit-1.3.2/pdkit/qoi_processor.py
- __MACOSX/pdkit-1.3.2/pdkit/._qoi_processor.py
- pdkit-1.3.2/pdkit/clinical_updrs.py
- __MACOSX/pdkit-1.3.2/pdkit/._clinical_updrs.py
- pdkit-1.3.2/pdkit/reaction_time_series.py
- __MACOSX/pdkit-1.3.2/pdkit/._reaction_time_series.py
- pdkit-1.3.2/pdkit/myspsolution.praat
- __MACOSX/pdkit-1.3.2/pdkit/._myspsolution.praat
- pdkit-1.3.2/pdkit/.gitignore
- __MACOSX/pdkit-1.3.2/pdkit/._.gitignore
- pdkit-1.3.2/pdkit/utils.py
- __MACOSX/pdkit-1.3.2/pdkit/._utils.py
- pdkit-1.3.2/pdkit/gait_time_series.py
- __MACOSX/pdkit-1.3.2/pdkit/._gait_time_series.py
- pdkit-1.3.2/pdkit/voice_processor.py
- __MACOSX/pdkit-1.3.2/pdkit/._voice_processor.py
- pdkit-1.3.2/pdkit/reaction_processor.py
- __MACOSX/pdkit-1.3.2/pdkit/._reaction_processor.py
- pdkit-1.3.2/.circleci/config.yml
- __MACOSX/pdkit-1.3.2/.circleci/._config.yml
- pdkit-1.3.2/notebooks/05 - ClinicalUPDRS.ipynb
- __MACOSX/pdkit-1.3.2/notebooks/._05 - ClinicalUPDRS.ipynb
- pdkit-1.3.2/notebooks/02 - FingerTapping.ipynb
- __MACOSX/pdkit-1.3.2/notebooks/._02 - FingerTapping.ipynb
- pdkit-1.3.2/notebooks/07 - Gait_manual_segmentation.ipynb
- __MACOSX/pdkit-1.3.2/notebooks/._07 - Gait_manual_segmentation.ipynb
- pdkit-1.3.2/notebooks/08 - get_gait_returns.ipynb
- __MACOSX/pdkit-1.3.2/notebooks/._08 - get_gait_returns.ipynb
- pdkit-1.3.2/notebooks/11 - manual_labeling.ipynb
- __MACOSX/pdkit-1.3.2/notebooks/._11 - manual_labeling.ipynb
- pdkit-1.3.2/notebooks/09 - Initial and Final contacts.ipynb
- __MACOSX/pdkit-1.3.2/notebooks/._09 - Initial and Final contacts.ipynb
- pdkit-1.3.2/notebooks/03 - TestResultSet.ipynb
- __MACOSX/pdkit-1.3.2/notebooks/._03 - TestResultSet.ipynb
- pdkit-1.3.2/notebooks/10 - clustering_algorithms.ipynb
- __MACOSX/pdkit-1.3.2/notebooks/._10 - clustering_algorithms.ipynb
- pdkit-1.3.2/notebooks/jupyter_notebook_config.py
- __MACOSX/pdkit-1.3.2/notebooks/._jupyter_notebook_config.py
- pdkit-1.3.2/notebooks/01 - TremorProcessor.ipynb
- __MACOSX/pdkit-1.3.2/notebooks/._01 - TremorProcessor.ipynb
- pdkit-1.3.2/notebooks/04 - UPDRS.ipynb
- __MACOSX/pdkit-1.3.2/notebooks/._04 - UPDRS.ipynb
- pdkit-1.3.2/notebooks/12 - QoIProcessor.ipynb
- __MACOSX/pdkit-1.3.2/notebooks/._12 - QoIProcessor.ipynb
- pdkit-1.3.2/notebooks/06 - GaitProcessor.ipynb
- __MACOSX/pdkit-1.3.2/notebooks/._06 - GaitProcessor.ipynb
- pdkit-1.3.2/tests/data/.~lock.cussp_dataframe.csv#
- __MACOSX/pdkit-1.3.2/tests/data/._.~lock.cussp_dataframe.csv#
- pdkit-1.3.2/tests/data/pronation_supination_wrong_format.csv
- __MACOSX/pdkit-1.3.2/tests/data/._pronation_supination_wrong_format.csv
- pdkit-1.3.2/tests/data/mpower_finger_tapping.json
- __MACOSX/pdkit-1.3.2/tests/data/._mpower_finger_tapping.json
- pdkit-1.3.2/tests/data/classification_clinical.csv
- __MACOSX/pdkit-1.3.2/tests/data/._classification_clinical.csv
- pdkit-1.3.2/tests/data/kinetic_tremor_left_hand.csv
- __MACOSX/pdkit-1.3.2/tests/data/._kinetic_tremor_left_hand.csv
- pdkit-1.3.2/tests/data/3037/
- __MACOSX/pdkit-1.3.2/tests/data/._3037
- pdkit-1.3.2/tests/data/finger_tapping_wrong_format.csv
- __MACOSX/pdkit-1.3.2/tests/data/._finger_tapping_wrong_format.csv
- pdkit-1.3.2/tests/data/locomotion_freezes.json
- __MACOSX/pdkit-1.3.2/tests/data/._locomotion_freezes.json
- pdkit-1.3.2/tests/data/mpower_tremor.json
- __MACOSX/pdkit-1.3.2/tests/data/._mpower_tremor.json
- pdkit-1.3.2/tests/data/mpower_gait.json
- __MACOSX/pdkit-1.3.2/tests/data/._mpower_gait.json
- pdkit-1.3.2/tests/data/kinetic_tremor_wrong_format.csv
- __MACOSX/pdkit-1.3.2/tests/data/._kinetic_tremor_wrong_format.csv
- pdkit-1.3.2/tests/data/pronation_supination_left_hand.csv
- __MACOSX/pdkit-1.3.2/tests/data/._pronation_supination_left_hand.csv
- pdkit-1.3.2/tests/data/cloudupdrs_gait.csv
- __MACOSX/pdkit-1.3.2/tests/data/._cloudupdrs_gait.csv
- pdkit-1.3.2/tests/data/finger_tapping_two_target_right_hand.csv
- __MACOSX/pdkit-1.3.2/tests/data/._finger_tapping_two_target_right_hand.csv
- pdkit-1.3.2/tests/data/pronation_supination_right_hand.csv
- __MACOSX/pdkit-1.3.2/tests/data/._pronation_supination_right_hand.csv
- pdkit-1.3.2/tests/data/finger_tapping_two_target_left_hand.csv
- __MACOSX/pdkit-1.3.2/tests/data/._finger_tapping_two_target_left_hand.csv
- pdkit-1.3.2/tests/data/cussp_dataframe.csv
- __MACOSX/pdkit-1.3.2/tests/data/._cussp_dataframe.csv
- pdkit-1.3.2/tests/data/2458/
- __MACOSX/pdkit-1.3.2/tests/data/._2458
- pdkit-1.3.2/tests/data/3037/FT_-_ONE_TARGET_-_RIGHT_HAND_2017-08-08_10-21-27_-_ec5fbca835_-_3037.csv
- __MACOSX/pdkit-1.3.2/tests/data/3037/._FT_-_ONE_TARGET_-_RIGHT_HAND_2017-08-08_10-21-27_-_ec5fbca835_-_3037.csv
- pdkit-1.3.2/tests/data/3037/FT_-_ONE_TARGET_-_LEFT_HAND_2017-08-08_10-15-21_-_ec5fbca835_-_3037.csv
- __MACOSX/pdkit-1.3.2/tests/data/3037/._FT_-_ONE_TARGET_-_LEFT_HAND_2017-08-08_10-15-21_-_ec5fbca835_-_3037.csv
- pdkit-1.3.2/tests/data/3037/T_-_KINETIC_TREMOR_OF_HANDS_-_LEFT_HAND_-_2017-08-08_10-30-32_-_ec5fbca835_-_3037.csv
- __MACOSX/pdkit-1.3.2/tests/data/3037/._T_-_KINETIC_TREMOR_OF_HANDS_-_LEFT_HAND_-_2017-08-08_10-30-32_-_ec5fbca835_-_3037.csv
- pdkit-1.3.2/tests/data/3037/FT_-_TWO_TARGET_-_LEFT_HAND_2017-08-08_10-19-17_-_ec5fbca835_-_3037.csv
- __MACOSX/pdkit-1.3.2/tests/data/3037/._FT_-_TWO_TARGET_-_LEFT_HAND_2017-08-08_10-19-17_-_ec5fbca835_-_3037.csv
- pdkit-1.3.2/tests/data/3037/FT_-_TWO_TARGET_-_RIGHT_HAND_2017-08-08_10-24-36_-_ec5fbca835_-_3037.csv
- __MACOSX/pdkit-1.3.2/tests/data/3037/._FT_-_TWO_TARGET_-_RIGHT_HAND_2017-08-08_10-24-36_-_ec5fbca835_-_3037.csv
- pdkit-1.3.2/tests/data/2458/FT_-_ONE_TARGET_-_LEFT_HAND_2016-10-14_10-36-02_-_f73512ccfc_-_2458.csv
- __MACOSX/pdkit-1.3.2/tests/data/2458/._FT_-_ONE_TARGET_-_LEFT_HAND_2016-10-14_10-36-02_-_f73512ccfc_-_2458.csv
- pdkit-1.3.2/tests/data/2458/T_-_PRONATION_SUPINATION_-_LEFT_HAND_-_2016-10-14_10-40-20_-_f73512ccfc_-_2458.csv
- __MACOSX/pdkit-1.3.2/tests/data/2458/._T_-_PRONATION_SUPINATION_-_LEFT_HAND_-_2016-10-14_10-40-20_-_f73512ccfc_-_2458.csv
- pdkit-1.3.2/tests/data/2458/T_-_REST_TREMOR_AMPLITUDE_-_LEFT_HAND_-_2016-10-14_10-49-11_-_f73512ccfc_-_2458.csv
- __MACOSX/pdkit-1.3.2/tests/data/2458/._T_-_REST_TREMOR_AMPLITUDE_-_LEFT_HAND_-_2016-10-14_10-49-11_-_f73512ccfc_-_2458.csv
- pdkit-1.3.2/tests/data/2458/T_-_KINETIC_TREMOR_OF_HANDS_-_RIGHT_HAND_-_2016-10-14_10-50-20_-_f73512ccfc_-_2458.csv
- __MACOSX/pdkit-1.3.2/tests/data/2458/._T_-_KINETIC_TREMOR_OF_HANDS_-_RIGHT_HAND_-_2016-10-14_10-50-20_-_f73512ccfc_-_2458.csv
- pdkit-1.3.2/tests/data/2458/WELLBEING_ENTRY_-_2016-10-14_11-00-36_-_f73512ccfc_-_2458.csv
- __MACOSX/pdkit-1.3.2/tests/data/2458/._WELLBEING_ENTRY_-_2016-10-14_11-00-36_-_f73512ccfc_-_2458.csv
- pdkit-1.3.2/tests/data/2458/T_-_REST_TREMOR_AMPLITUDE_-_LEFT_LEG_-_2016-10-14_10-55-46_-_f73512ccfc_-_2458.csv
- __MACOSX/pdkit-1.3.2/tests/data/2458/._T_-_REST_TREMOR_AMPLITUDE_-_LEFT_LEG_-_2016-10-14_10-55-46_-_f73512ccfc_-_2458.csv
- pdkit-1.3.2/tests/data/2458/T_-_REST_TREMOR_AMPLITUDE_-_RIGHT_LEG_-_2016-10-14_10-56-44_-_f73512ccfc_-_2458.csv
- __MACOSX/pdkit-1.3.2/tests/data/2458/._T_-_REST_TREMOR_AMPLITUDE_-_RIGHT_LEG_-_2016-10-14_10-56-44_-_f73512ccfc_-_2458.csv
- pdkit-1.3.2/tests/data/2458/FT_-_TWO_TARGET_-_RIGHT_HAND_2016-10-14_10-41-16_-_f73512ccfc_-_2458.csv
- __MACOSX/pdkit-1.3.2/tests/data/2458/._FT_-_TWO_TARGET_-_RIGHT_HAND_2016-10-14_10-41-16_-_f73512ccfc_-_2458.csv
- pdkit-1.3.2/tests/data/2458/T_-_LEG_AGILITY_-_LEFT_LEG_-_2016-10-14_10-44-20_-_f73512ccfc_-_2458.csv
- __MACOSX/pdkit-1.3.2/tests/data/2458/._T_-_LEG_AGILITY_-_LEFT_LEG_-_2016-10-14_10-44-20_-_f73512ccfc_-_2458.csv
- pdkit-1.3.2/tests/data/2458/T_-_LEG_AGILITY_-_RIGHT_LEG_-_2016-10-14_10-45-19_-_f73512ccfc_-_2458.csv
- __MACOSX/pdkit-1.3.2/tests/data/2458/._T_-_LEG_AGILITY_-_RIGHT_LEG_-_2016-10-14_10-45-19_-_f73512ccfc_-_2458.csv
- pdkit-1.3.2/tests/data/2458/T_-_POSTURAL_TREMOR_OF_THE_HANDS_-_LEFT_HAND_-_2016-10-14_10-47-37_-_f73512ccfc_-_2458.csv
- __MACOSX/pdkit-1.3.2/tests/data/2458/._T_-_POSTURAL_TREMOR_OF_THE_HANDS_-_LEFT_HAND_-_2016-10-14_10-47-37_-_f73512ccfc_-_2458.csv
- pdkit-1.3.2/tests/data/2458/FT_-_TWO_TARGET_-_LEFT_HAND_2016-10-14_10-38-48_-_f73512ccfc_-_2458.csv
- __MACOSX/pdkit-1.3.2/tests/data/2458/._FT_-_TWO_TARGET_-_LEFT_HAND_2016-10-14_10-38-48_-_f73512ccfc_-_2458.csv
- pdkit-1.3.2/tests/data/2458/T_-_PRONATION_SUPINATION_-_RIGHT_HAND_-_2016-10-14_10-42-47_-_f73512ccfc_-_2458.csv
- __MACOSX/pdkit-1.3.2/tests/data/2458/._T_-_PRONATION_SUPINATION_-_RIGHT_HAND_-_2016-10-14_10-42-47_-_f73512ccfc_-_2458.csv
- pdkit-1.3.2/tests/data/2458/MEDICATION_ENTRY_-_2016-10-14_11-00-13_-_f73512ccfc_-_2458.csv
- __MACOSX/pdkit-1.3.2/tests/data/2458/._MEDICATION_ENTRY_-_2016-10-14_11-00-13_-_f73512ccfc_-_2458.csv
- pdkit-1.3.2/tests/data/2458/T_-_REST_TREMOR_AMPLITUDE_-_RIGHT_HAND_-_2016-10-14_10-52-04_-_f73512ccfc_-_2458.csv
- __MACOSX/pdkit-1.3.2/tests/data/2458/._T_-_REST_TREMOR_AMPLITUDE_-_RIGHT_HAND_-_2016-10-14_10-52-04_-_f73512ccfc_-_2458.csv
- pdkit-1.3.2/tests/data/2458/FT_-_ONE_TARGET_-_RIGHT_HAND_2016-10-14_10-37-28_-_f73512ccfc_-_2458.csv
- __MACOSX/pdkit-1.3.2/tests/data/2458/._FT_-_ONE_TARGET_-_RIGHT_HAND_2016-10-14_10-37-28_-_f73512ccfc_-_2458.csv
- pdkit-1.3.2/tests/data/2458/T_-_POSTURAL_TREMOR_OF_THE_HANDS_-_RIGHT_HAND_-_2016-10-14_10-51-16_-_f73512ccfc_-_2458.csv
- __MACOSX/pdkit-1.3.2/tests/data/2458/._T_-_POSTURAL_TREMOR_OF_THE_HANDS_-_RIGHT_HAND_-_2016-10-14_10-51-16_-_f73512ccfc_-_2458.csv
- pdkit-1.3.2/tests/data/2458/T_-_KINETIC_TREMOR_OF_HANDS_-_LEFT_HAND_-_2016-10-14_10-46-33_-_f73512ccfc_-_2458.csv
- __MACOSX/pdkit-1.3.2/tests/data/2458/._T_-_KINETIC_TREMOR_OF_HANDS_-_LEFT_HAND_-_2016-10-14_10-46-33_-_f73512ccfc_-_2458.csv
