# Supplementary material for: PDKit: A data science toolkit for the digital assessment of Parkinson’s Disease
Source: PLoS Comput Biol. 2021 Mar 12;17(3):e1008833. doi: 10.1371/journal.pcbi.1008833 (PMC7990207; doi:10.1371/journal.pcbi.1008833)
Supplement: S1 Compressed ZIP File — Exported from current GitHub repository including source code, data and documentation. (ZIP) [file pcbi.1008833.s001.zip › pdkit-1.3.2/requirements.txt]

alabaster==0.7.12
Babel==2.6.0
bleach==3.0.2
chardet==3.0.4
Click==7.0
cloudpickle==0.6.1
colorclass==2.2.0
cycler==0.10.0
dask==0.15.2
distributed==1.18.3
docopt==0.6.2
docutils==0.14
future==0.17.1
HeapDict==1.0.0
idna==2.7
imagesize==1.1.0
ipaddress==1.0.22
Jinja2==2.10.1
kiwisolver==1.0.1
latexcodec==1.0.5
MarkupSafe==1.1.0
matplotlib==3.0.2
msgpack==0.6.0
msgpack-python==0.5.6
numpy==1.15.4
oset==0.1.3
packaging==18.0
pandas==0.25.1
pandas-validator==0.5.0
patsy==0.5.1
pdkit==1.2
pip-upgrader==1.4.6
pkginfo==1.4.2
psutil==5.4.8
pybtex==0.22.0
pybtex-docutils==0.2.1
Pygments==2.3.0
pyparsing==2.3.0
python-dateutil==2.7.5
pytz==2018.7
PyWavelets==1.0.1
PyYAML==4.2b2
readme-renderer==24.0
requests==2.21.0
requests-toolbelt==0.8.0
scikit-learn==0.20.1
scipy==1.1.0
six==1.12.0
snowballstemmer==1.2.1
sortedcontainers==2.1.0
Sphinx==1.8.2
sphinxcontrib-bibtex==0.4.1
sphinxcontrib-websupport==1.1.0
statsmodels==0.9.0
tblib==1.3.2
terminaltables==3.1.0
toolz==0.9.0
tornado==5.1.1
tqdm==4.28.1
tsfresh==0.11.2
twine==1.12.1
urllib3==1.24.2
webencodings==0.5.1
zict==0.1.3
keras==2.2.4
praat-parselmouth==0.3.3
PySoundFile==0.9.0.post1
