# Supplementary material for: PDKit: A data science toolkit for the digital assessment of Parkinson’s Disease
Source: PLoS Comput Biol. 2021 Mar 12;17(3):e1008833. doi: 10.1371/journal.pcbi.1008833 (PMC7990207; doi:10.1371/journal.pcbi.1008833)
Supplement: S1 Compressed ZIP File — Exported from current GitHub repository including source code, data and documentation. (ZIP) [file pcbi.1008833.s001.zip › pdkit-1.3.2/Dockerfile]

# Copyright 2018 Birkbeck College. All rights reserved.
#
# Licensed under the MIT license. See file LICENSE for details.
#
# Author: George Roussos <george@roussos.mobi>

FROM python:3

WORKDIR /home/pdkit

COPY requirements.txt ./
RUN pip install --no-cache-dir -r requirements.txt
RUN pip install --no-cache-dir pdkit
RUN pip install --no-cache-dir jupyter

COPY . .
COPY notebooks/jupyter_notebook_config.py /root/.jupyter/jupyter_notebook_config.py

WORKDIR /home/pdkit/notebooks

RUN mkdir data
RUN mkdir extra
VOLUME /home/pdkit/notebooks/data
VOLUME /home/pdkit/notebooks/extra

CMD ["/usr/local/bin/jupyter-notebook"]
