# Supplementary material for: PDKit: A data science toolkit for the digital assessment of Parkinson’s Disease
Source: PLoS Comput Biol. 2021 Mar 12;17(3):e1008833. doi: 10.1371/journal.pcbi.1008833 (PMC7990207; doi:10.1371/journal.pcbi.1008833)
Supplement: S1 Compressed ZIP File — Exported from current GitHub repository including source code, data and documentation. (ZIP) [file pcbi.1008833.s001.zip › pdkit-1.3.2/Makefile]

.PHONY: help clean package dev test

help:
	@echo "This project assumes that an active Python virtualenv is present."
	@echo "The following make targets are available:"
	@echo "  package    create package to upload to pypi"
	@echo "  dev	    install all relevant modules"
	@echo "  test	    test all relevant modules"

clean:
	rm -rf dist/*

dev:
	pip install -r requirements.txt
	pip install --upgrade pip wheel setuptools twine
	pip install git+https://github.com/blue-yonder/tsfresh
	pip install -e .
	pip freeze

test:
	python tests/tremor_processing-test.py
	python tests/gait_processing-test.py
	python tests/bradykinesia_processing-test.py
	python tests/finger_tapping_processing-test.py
	python tests/test_result_set-test.py

package:
	python setup.py sdist
	python setup.py bdist_wheel --universal
