# Supplementary material for: PDKit: A data science toolkit for the digital assessment of Parkinson’s Disease
Source: PLoS Comput Biol. 2021 Mar 12;17(3):e1008833. doi: 10.1371/journal.pcbi.1008833 (PMC7990207; doi:10.1371/journal.pcbi.1008833)
Supplement: S1 Compressed ZIP File — Exported from current GitHub repository including source code, data and documentation. (ZIP) [file pcbi.1008833.s001.zip › pdkit-1.3.2/docs/index.rst]

Welcome to pdkit's documentation!
=================================

Contents:

.. toctree::
   :maxdepth: 2

   tremor
   gait
   tapping
   voice
   react
   utils
   testResultSet
   testResultSetOPDC
   updrs
   clinicalUPDRS

Indices and tables
==================

* :ref:`genindex`
* :ref:`modindex`
* :ref:`search`
