# Supplementary material for: PDKit: A data science toolkit for the digital assessment of Parkinson’s Disease
Source: PLoS Comput Biol. 2021 Mar 12;17(3):e1008833. doi: 10.1371/journal.pcbi.1008833 (PMC7990207; doi:10.1371/journal.pcbi.1008833)
Supplement: S1 Compressed ZIP File — Exported from current GitHub repository including source code, data and documentation. (ZIP) [file pcbi.1008833.s001.zip › pdkit-1.3.2/docs/references.bib]

@article{Welch1967,
    author = {{Welch}, P.~D.},
    title = {The Use of Fast Fourier Transform for the Estimation of Power Spectra: A Method Based on Time Averaging Over Short, Modified Periodograms},
    journal = {IEEE Trans.~Audio {\amp} Electroacoust.},
    keywords = {POWER SPECTRA,},
    year = {1967},
    volume = {15},
    pages = {70-73},
    adsnote = {Provided by the SAO/NASA Astrophysics Data System}
}
@article{Kassavetis2015,
    author = {Panagiotis Kassavetis and Tabish A. Saifee and George Roussos and Loukas Drougkas and Maja Kojovic and John C. Rothwell and Mark J. Edwards and Kailash P. Bhatia},
    title = {Developing a Tool for Remote Digital Assessment of Parkinson's Disease},
    journal = {Movement Disorders Clinical Practice},
    volume = {3},
    number = {1},
    pages = {59-64},
    year = {2015}
}
@article{Yentes2013,
    title = {The appropriate use of approximate entropy and sample entropy with short data sets},
    keywords = {Entropy, Gait, Nonlinear analysis, Step length, Step time, Step width},
    author = {Yentes, {Jennifer M.} and Nathaniel Hunt and Schmid, {Kendra K.} and Kaipust, {Jeffrey P.} and Denise McGrath and Nicholas Stergiou},
    year = {2013},
    language = {English (US)},
    volume = {41},
    pages = {349-365},
    journal = {Annals of Biomedical Engineering},
    publisher = {Springer Netherlands},
    number = {2},
}
@article{Richman2000,
    author = {Joshua S. Richman and J. Randall Moorman},
    title = {Physiological time-series analysis  using approximate entropy and sample entropy},
    journal = {American Journal of Physiology-Heart and Circulatory Physiology},
    volume = {278},
    number = {6},
    pages = {H2039-H2049},
    year = {2000},
}
@article{Wilson2015,
    author = {Granville Tunnicliffe Wilson},
    title = {Time Series Analysis: Forecasting and Control},
    journal = {Journal of Time Series Analysis},
    volume = {37},
    number = {5},
    pages = {709-711},
    year = {2015}
}
@article{BachlinPRMHGT10,
  author = {Bächlin, Marc and Plotnik, Meir and Roggen, Daniel and Maidan, Inbal and Hausdorff, Jeffrey M. and Giladi, Nir and Tröster, Gerhard},
  title = {Wearable assistant for Parkinson's disease patients with the freezing of gait symptom.},
  journal = {IEEE Trans. Information Technology in Biomedicine},
  number = {2},
  pages = {436-446},
  volume = {14},
  year = {2010}
}
@inproceedings{MartinSB11,
  author = {Martin, Eladio and Shia, Victor and Bajcsy, Ruzena},
  title = {Determination of a Patient's Speed and Stride Length Minimizing Hardware Requirements.},
  booktitle = {BSN},
  pages = {144-149},
  year = {2011}
}
@inproceedings{tahafchi2017freezing,
  title={Freezing-of-Gait detection using temporal, spatial, and physiological features with a support-vector-machine classifier},
  author={Tahafchi, Parisa and Molina, Rene and Roper, Jaimie A and Sowalsky, Kristen and Hass, Chris J and Gunduz, Aysegul and Okun, Michael S and Judy, Jack W},
  booktitle={Engineering in Medicine and Biology Society (EMBC), 2017 39th Annual International Conference of the IEEE},
  pages={2867--2870},
  year={2017}
}
