# Supplementary material for: PDKit: A data science toolkit for the digital assessment of Parkinson’s Disease
Source: PLoS Comput Biol. 2021 Mar 12;17(3):e1008833. doi: 10.1371/journal.pcbi.1008833 (PMC7990207; doi:10.1371/journal.pcbi.1008833)
Supplement: S1 Compressed ZIP File — Exported from current GitHub repository including source code, data and documentation. (ZIP) [file pcbi.1008833.s001.zip › pdkit-1.3.2/docs/references_tapping.bib]

@article{Kassavetis2015_2,
    author = {Panagiotis Kassavetis and Tabish A. Saifee and George Roussos and Loukas Drougkas and Maja Kojovic and John C. Rothwell and Mark J. Edwards and Kailash P. Bhatia},
    title = {Developing a Tool for Remote Digital Assessment of Parkinson's Disease},
    journal = {Movement Disorders Clinical Practice},
    volume = {3},
    number = {1},
    pages = {59-64},
    year = {2015}
}
