# Supplementary material for: PDKit: A data science toolkit for the digital assessment of Parkinson’s Disease
Source: PLoS Comput Biol. 2021 Mar 12;17(3):e1008833. doi: 10.1371/journal.pcbi.1008833 (PMC7990207; doi:10.1371/journal.pcbi.1008833)
Supplement: S1 Compressed ZIP File — Exported from current GitHub repository including source code, data and documentation. (ZIP) [file pcbi.1008833.s001.zip › pdkit-1.3.2/docs/gait.rst]

Gait Processor
============================
.. automodule:: gait_processor
    :members:


Gait Time Series
============================
.. automodule:: gait_time_series
    :members:


.. rubric:: References
.. bibliography:: references.bib
    :labelprefix: G-
    :keyprefix: g-
    :cited:
