# Supplementary material for: PDKit: A data science toolkit for the digital assessment of Parkinson’s Disease
Source: PLoS Comput Biol. 2021 Mar 12;17(3):e1008833. doi: 10.1371/journal.pcbi.1008833 (PMC7990207; doi:10.1371/journal.pcbi.1008833)
Supplement: S1 Compressed ZIP File — Exported from current GitHub repository including source code, data and documentation. (ZIP) [file pcbi.1008833.s001.zip › pdkit-1.3.2/docs/tremor.rst]

Tremor Processor
============================

.. automodule:: tremor_processor
   :members:

Tremor Time Series
============================

.. automodule:: tremor_time_series
   :members:

.. rubric:: References
.. bibliography:: references.bib
   :cited:
