# Supplementary material for: PDKit: A data science toolkit for the digital assessment of Parkinson’s Disease
Source: PLoS Comput Biol. 2021 Mar 12;17(3):e1008833. doi: 10.1371/journal.pcbi.1008833 (PMC7990207; doi:10.1371/journal.pcbi.1008833)
Supplement: S1 Compressed ZIP File — Exported from current GitHub repository including source code, data and documentation. (ZIP) [file pcbi.1008833.s001.zip › pdkit-1.3.2/pdkit/test_result_set_opdc.py]

#!/usr/bin/env python3
# -*- coding: utf-8 -*-
# Copyright 2020 Birkbeck College. All rights reserved.
#
# Licensed under the MIT license. See file LICENSE for details.
#
# Author(s): George Roussos

import logging
import pdkit
import os
import sys
from os import listdir
from os.path import isfile, join, isdir
import pandas as pd
import re
from tqdm import tqdm
import glob
import traceback

class TestResultSetOPDC:
    """
        Test Result Set class for OPDC app. Its main functionality is to read all the files (measurements) within a given
        path and extract the features. It will return a data frame where the rows are the measurements and the columns
        correspond to the extracted features.

        :param folder_relative_path: (required) the relative folder path
        :type folder_relative_path: str

        :Example:

        >>> import pdkit
        >>> testResultSet = pdkit.TestResultSet(folderpath)
        >>> dataframe = testResultSet.process

        where `folderpath` is the relative folder with the different measurements. OPDC style datasets can be collected using
        the open source Hopkins PD app for Android or by application to the OPDC project.

        :Example:

        >>> testResultSet.write_output(dataframe, name)

        To write the `data frame` to a output file (name)
    """
    def __init__(self, folder_relative_path):
        try:
            self.folder_relative_path = folder_relative_path
            self.folder_absolute_path = self.__get_folder_absolute_path(folder_relative_path)
            self.folder_name = self.__get_folder_name(folder_relative_path)
            self.dir_list = self.__get_dirs_list()
            self.features = pd.DataFrame()

            path = self.__get_folder_absolute_path(folder_relative_path)
            dirs = self.__get_dirs_list()

            prefices = ['OPDCv1.0.0-balance_pocket_accel_',
                        'OPDCv1.0.0-balance_pocket_gyro_',
                        'OPDCv1.0.0-dexterity-left_tap_',
                        'OPDCv1.0.0-dexterity-right_tap_',
                        'OPDCv1.0.0-gait_pocket_accel_',
                        'OPDCv1.0.0-gait_pocket_gyro_',
                        'OPDCv1.0.0-postural-tremor-left_accel_',
                        'OPDCv1.0.0-postural-tremor-left_gyro_',
                        'OPDCv1.0.0-postural-tremor-right_accel_',
                        'OPDCv1.0.0-postural-tremor-right_gyro_',
                        'OPDCv1.0.0-reaction_react_',
                        'OPDCv1.0.0-rest-tremor-left_accel',
                        'OPDCv1.0.0-rest-tremor-left_gyro_',
                        'OPDCv1.0.0-rest-tremor-right_accel_',
                        'OPDCv1.0.0-rest-tremor-right_gyro_',
                        'OPDCv1.0.0-voice_audio_']
            for d in dirs:
                if len( glob.glob(path+'/'+d+'/*') ) > 17:
                    logging.warn('Detected duplicate measurements -- deleting duplicate files retaining most recent datafile')
                wav = glob.glob(path+'/'+d+'/*.wav')
                for w in wav:
                    os.remove(w)
                for p in prefices:
                    g = glob.glob(path+'/'+d+'/'+p+'*')
                    if len(g)>1:
                        g.sort()
                        for i in range(len(g)-1):
                            os.remove(g[i])

        except IOError as e:
            ierr = "({}): {}".format(e.errno, e.strerror)
            logging.error("TestResultSet I/O error %s", ierr)

        except ValueError as verr:
            logging.error("TestResultSet ValueError ->%s", verr.message)

        except:
            logging.error("Unexpected error on TestResultSet init: %s", sys.exc_info()[0])
            logging.error("Unexpected error on TestResultSet init: %s", traceback.format_exc())
        logging.debug("TestRestultSet init")

    def __get_files_list(self, folder_absolute_path):
        return [f for f in os.listdir(folder_absolute_path) if isfile(join(folder_absolute_path, f)) and ( f.endswith('.csv') or f.endswith('.raw'))]

    def __get_dirs_list(self):
        return [f for f in os.listdir(self.folder_absolute_path) if (isdir(join(self.folder_absolute_path, f)) and not f.startswith('_'))]

    def __build_folder_path(self, folder_name):
        return join(self.folder_absolute_path, folder_name)

    @staticmethod
    def __get_session_id(filename):
        # m = re.split('-|_|\.', filename)
        m = re.split('-|_', filename)
        last = len(m)
        # l = [last-7, last-4, last-3, last-2]
        l = [last-6, last-3, last-2, last-1]
        return ''.join([m[i]+'-' for i in l])

    @staticmethod
    def __get_measurement_name(abr_measurement_type, filename):
        m = re.split('-|_', filename)
        until = m.index(abr_measurement_type)
        return ''.join([m[i]+'-' for i in range(1,until+1)])

    @staticmethod
    def __get_folder_absolute_path(folder_relative_path):
        pwd = os.getcwd()
        if folder_relative_path.startswith('.'):
            return pwd + folder_relative_path[1:]
        else:
            return pwd + folder_relative_path

    @staticmethod
    def __get_folder_name(folder_relative_path):
        if folder_relative_path.endswith('/'):
            return folder_relative_path.split('/')[-2]
        else:
            return folder_relative_path.split('/')[-1]

    def __get_accel_measurements(self, data_frame, directory, files_list):
        """
            Convenience method that gets the finger tapping measurements

            :param data_frame: the dataframe where the features will be added
            :type data_frame: pandas.DataFrame
            :param directory: the directory name that contains the files
            :type features: str
            :param files_list: the list of files
            :type files_list: str
            :return data_frame: the dataframe
            :rtype data_frame: pandas.DataFrame
        """
        abr_measurement_type = 'accel'

        tp = pdkit.TremorProcessor()

        for f in files_list:
            if ( abr_measurement_type in f ):
                # print(join(self.__build_folder_path(directory), f))
                tts = pdkit.TremorTimeSeries().load(join(self.__build_folder_path(directory), f), format_file='opdc')
                # print(tts.head())
                # print(self.__get_measurement_name(abr_measurement_type, f))
                features = tp.extract_features(tts, self.__get_measurement_name(abr_measurement_type, f))
                if features is not None:
                    # data_frame = self.__save_features_to_dataframe(features, data_frame, f)
                    data_frame = self.__save_features_to_dataframe(features, data_frame, directory)
                else:
                    print('file error: '+f)

        return data_frame

    def __get_gyro_measurements(self, data_frame, directory, files_list):
        """
            Convenience method that gets the finger tapping measurements

            :param data_frame: the dataframe where the features will be added
            :type data_frame: pandas.DataFrame
            :param directory: the directory name that contains the files
            :type features: str
            :param files_list: the list of files
            :type files_list: str
            :return data_frame: the dataframe
            :rtype data_frame: pandas.DataFrame
        """
        abr_measurement_type = 'gyro'

        tp = pdkit.TremorProcessor()

        for f in files_list:
            if ( abr_measurement_type in f ):
                # print(join(self.__build_folder_path(directory), f))
                tts = pdkit.TremorTimeSeries().load(join(self.__build_folder_path(directory), f), format_file='opdc')
                # print(tts.head())
                # print(self.__get_measurement_name(abr_measurement_type, f))
                features = tp.extract_features(tts, self.__get_measurement_name(abr_measurement_type, f))
                if features is not None:
                    # data_frame = self.__save_features_to_dataframe(features, data_frame, f)
                    data_frame = self.__save_features_to_dataframe(features, data_frame, directory)
                else:
                    print('file error: '+f)

        return data_frame

    def __get_finger_tapping_measurements(self, data_frame, directory, files_list):
        """
            Convenience method that gets the finger tapping measurements

            :param data_frame: the dataframe where the features will be added
            :type data_frame: pandas.DataFrame
            :param directory: the directory name that contains the files
            :type features: str
            :param files_list: the list of files
            :type files_list: str
            :return data_frame: the dataframe
            :rtype data_frame: pandas.DataFrame
        """
        abr_measurement_type = 'tap'
        ftp = pdkit.FingerTappingProcessor()

        for f in files_list:
            if (abr_measurement_type in f):
                ftts = pdkit.FingerTappingTimeSeries().load(join(self.__build_folder_path(directory), f), format_file='ft_opdc')
                features = ftp.extract_features(ftts, self.__get_measurement_name(abr_measurement_type, f)+'-')
                if features is not None:
                    # data_frame = self.__save_features_to_dataframe(features, data_frame, f)
                    data_frame = self.__save_features_to_dataframe(features, data_frame, directory)
                else:
                    print('file error: '+f)

        return data_frame

    def __get_voice_measurements(self, data_frame, directory, files_list):
        """
            Convenience method that gets voice features

            :param data_frame: the dataframe where the features will be added
            :type data_frame: pandas.DataFrame
            :param directory: the directory name that contains the files
            :type features: str
            :param files_list: the list of files
            :type files_list: str
            :return data_frame: the dataframe
            :rtype data_frame: pandas.DataFrame
        """
        abr_measurement_type = 'voice'

        for f in files_list:
            if (abr_measurement_type in f):
                vp = pdkit.VoiceProcessor(join(self.__build_folder_path(directory), f), format_file='opdc')
                features = vp.extract_features(self.__get_measurement_name(abr_measurement_type, f)+'-')
                if features is not None:
                    # data_frame = self.__save_features_to_dataframe(features, data_frame, f)
                    data_frame = self.__save_features_to_dataframe(features, data_frame, directory)
                else:
                    print('file error: '+f)

        return data_frame

    def __get_reaction_measurements(self, data_frame, directory, files_list):
        """
            Convenience method that gets the finger tapping measurements

            :param data_frame: the dataframe where the features will be added
            :type data_frame: pandas.DataFrame
            :param directory: the directory name that contains the files
            :type features: str
            :param files_list: the list of files
            :type files_list: str
            :return data_frame: the dataframe
            :rtype data_frame: pandas.DataFrame
        """
        abr_measurement_type = 'react'
        rp = pdkit.ReactionProcessor()

        for f in files_list:
            if (abr_measurement_type in f):
                rts = pdkit.ReactionTimeSeries().load(join(self.__build_folder_path(directory), f))
                features = rp.extract_features(rts, self.__get_measurement_name(abr_measurement_type, f)+'-')
                if features is not None:
                    # data_frame = self.__save_features_to_dataframe(features, data_frame, f)
                    data_frame = self.__save_features_to_dataframe(features, data_frame, directory)
                else:
                    print('file error: '+f)

        return data_frame

    def __save_features_to_dataframe(self, features, data_frame, file_name):
        """
            Convenience method that saves/add features to an existing dataframe

            :param features: the features to be added
            :type features: list
            :param data_frame: the dataframe where the features will be added
            :type data_frame: pandas.DataFrame
            :param file_name: a single file name
            :type file_name: str
            :return data_frame: the dataframe
            :rtype data_frame: pandas.DataFrame
        """
        session_id = self.__get_session_id(file_name)
        if data_frame.empty:
            data_frame = pd.DataFrame(features,columns=list(features.keys()),index=[0])
            data_frame.insert(0, 'id', session_id)
        else:
            # found = False
            # iterate the dataframe, if it's the same session concat the data
            for index, row in data_frame.iterrows():
                if row['id'] == session_id:
                    data_frame = pd.concat(
                        [
                            data_frame,
                            pd.DataFrame(features, index=data_frame.index, columns=list(features.keys()))
                        ], axis=1
                    )
                    # found = True
            # if it isn't the same session save in new row, if session data is in same folder this shouldn't happen
            # if not found:
            #     features['id'] = session_id
            #     data_frame = data_frame.append(features, ignore_index=True)

        return data_frame

    def process(self):
        """
            This method reads all the directories that contain files (measurements) within a given relative path and extracts
            the features. the resulting dataframe with all the features processed is saved in testResultSet.features
            Where features Dataframe the rows are the measurements and the columns correspond to
            the extracted features. The data frame will have a column 'id' with the name of the measurement.
        """

        features = pd.DataFrame()
        for d in tqdm(self.dir_list):
            # print("Working in directory: " + d)
            if self.folder_relative_path.endswith('/'):
                files_list = self.__get_files_list(self.folder_relative_path+d)
            else:
                files_list = self.__get_files_list(join(self.folder_relative_path,d))
            # features_tremor = self.__get_tremor_measurements(pd.DataFrame(), d, files_list)
            # print(files_list)
            features_tremor = self.__get_accel_measurements(pd.DataFrame(), d, files_list)
            # get gyro, gait ++ voice and reaction
            # print(features_tremor.head())
            features_tremor_ext = self.__get_gyro_measurements(features_tremor, d, files_list)
            features_tremor_and_finger_tapping = self.__get_finger_tapping_measurements(features_tremor_ext, d, files_list)
            features_tremor_finger_tapping_and_voice = self.__get_voice_measurements(features_tremor_and_finger_tapping, d, files_list)
            features_tremor_finger_tapping_voice_and_reaction = self.__get_reaction_measurements(features_tremor_finger_tapping_and_voice, d, files_list)

            if features.empty:
                features = features_tremor_finger_tapping_voice_and_reaction
            else:
                try:
                    # print( features.loc[features['id']])
                    # if features.loc[features['id'] == self.__get_session_id(files_list[0])].empty:
                    if features.loc[features['id'] == self.__get_session_id(d)].empty:

                        features = features.append(features_tremor_finger_tapping_voice_and_reaction, ignore_index=True, sort=False)
                except Exception as e:
                    logging.error('Failed to extract featurees for tests in directory: ' + d + ' with error: ' + str(e) )

        self.features = features.fillna(0)

    def write_output(self, filename, output_format='csv'):
        """
            This method writes to a file the features data frame.

            :param filename: the name to give to the file
            :type filename: string
            :param output_format: the format of the file to write ('csv', 'json' or 'sql')
            :type output_format: string
        """
        try:
            filename = join(self.folder_absolute_path, filename) + '.' + output_format

            if output_format == 'json':
                self.features.to_json(path_or_buf=filename, index=False)
            else:
                if output_format == 'sql':
                    self.features.to_sql(path_or_buf=filename, index=False)
                else:

                    self.features.columns = self.features.columns.str.replace("-", "_")
                    self.features['id'] = self.features['id'].str.replace('-','_')
                    self.features.to_csv(path_or_buf=filename, index=False)
        except:
            logging.error("Unexpected error on writing output")
