# Supplementary material for: PDKit: A data science toolkit for the digital assessment of Parkinson’s Disease
Source: PLoS Comput Biol. 2021 Mar 12;17(3):e1008833. doi: 10.1371/journal.pcbi.1008833 (PMC7990207; doi:10.1371/journal.pcbi.1008833)
Supplement: S1 Compressed ZIP File — Exported from current GitHub repository including source code, data and documentation. (ZIP) [file pcbi.1008833.s001.zip › pdkit-1.3.2/pdkit/__init__.py]

from .tremor_processor import TremorProcessor
from .gait_processor import GaitProcessor
from .finger_tapping_processor import FingerTappingProcessor
from .reaction_processor import ReactionProcessor
from .voice_processor import VoiceProcessor
from .utils import load_data
from .tremor_time_series import TremorTimeSeries
from .gait_time_series import GaitTimeSeries
from .finger_tapping_time_series import FingerTappingTimeSeries
from .reaction_time_series import ReactionTimeSeries
from .test_result_set import TestResultSet
from .test_result_set_opdc import TestResultSetOPDC
from .updrs import UPDRS
from .clinical_updrs import Clinical_UPDRS
