# Supplementary material for: PDKit: A data science toolkit for the digital assessment of Parkinson’s Disease
Source: PLoS Comput Biol. 2021 Mar 12;17(3):e1008833. doi: 10.1371/journal.pcbi.1008833 (PMC7990207; doi:10.1371/journal.pcbi.1008833)
Supplement: S1 Compressed ZIP File — Exported from current GitHub repository including source code, data and documentation. (ZIP) [file pcbi.1008833.s001.zip › pdkit-1.3.2/pdkit/finger_tapping_time_series.py]

#!/usr/bin/env python3
# -*- coding: utf-8 -*-
# Copyright 2018 Birkbeck College. All rights reserved.
#
# Licensed under the MIT license. See file LICENSE for details.
#
# Author(s): J.S. Pons

import logging
import sys
from pdkit.utils import load_data
import pandas_validator as pv


class FTCloudUPDRSDataFrameValidator(pv.DataFrameValidator):
    column_num = 6
    td = pv.FloatColumnValidator('td', min_value=-1, max_value=10000)
    action_type = pv.FloatColumnValidator('action_type', min_value=0, max_value=1)
    x = pv.FloatColumnValidator('x', min_value=-10000, max_value=10000)
    y = pv.FloatColumnValidator('y', min_value=-10000, max_value=10000)
    x_target = pv.FloatColumnValidator('x_target', min_value=-10000, max_value=10000)
    y_target = pv.FloatColumnValidator('y_target', min_value=-10000, max_value=10000)

class FTOPDCDataFrameValidator(pv.DataFrameValidator):
    column_num = 4
    td = pv.FloatColumnValidator('td', min_value=-1, max_value=10000)
    action_type = pv.FloatColumnValidator('action_type', min_value=0, max_value=1)
    x = pv.FloatColumnValidator('x', min_value=-10000, max_value=10000)
    y = pv.FloatColumnValidator('y', min_value=-10000, max_value=10000)

class FingerTappingTimeSeries:
    """
        This is a wrapper class to load the Finger Tapping Time Series data.
    """
    def __init__(self):
        logging.debug("FingerTappingTimeSeries init")

    def load(self, filename, format_file='ft_cloudupdrs', button_left_rect=None, button_right_rect=None):
        """
            This is a general load data method where the format of data to load can be passed as a parameter,

            :param str filename: The path to load data from
            :param str format_file: format of the file. Default is CloudUPDRS. Set to mpower for mpower data.
            :return dataframe: data_frame.x, data_frame.y: components of tapping position. data_frame.x_target, \
            data_frame.y_target their target. data_frame.index is the datetime-like index
        """
        try:
            ts = load_data(filename, format_file, button_left_rect, button_right_rect)

            if format_file == 'ft_opdc':
                validator = FTOPDCDataFrameValidator()
            else:
                validator = FTCloudUPDRSDataFrameValidator()

            if validator.is_valid(ts):
                return ts
            else:
                logging.error('Validator error loading data, wrong format.')
                return None
        except IOError as e:
            ierr = "({}): {}".format(e.errno, e.strerror)
            logging.error("load data, file not found, I/O error %s", ierr)
        except ValueError as verr:
            logging.error("load data ValueError ->%s", verr.message)
        except:
            logging.error("Unexpected error on load data method: %s", sys.exc_info()[0])
