# Supplementary material for: PDKit: A data science toolkit for the digital assessment of Parkinson’s Disease
Source: PLoS Comput Biol. 2021 Mar 12;17(3):e1008833. doi: 10.1371/journal.pcbi.1008833 (PMC7990207; doi:10.1371/journal.pcbi.1008833)
Supplement: S1 Compressed ZIP File — Exported from current GitHub repository including source code, data and documentation. (ZIP) [file pcbi.1008833.s001.zip › pdkit-1.3.2/pdkit/qoi_processor.py]

#!/usr/bin/env python3
# -*- coding: utf-8 -*-
# Copyright 2019 Birkbeck College. All rights reserved.
#
# Licensed under the MIT license. See file LICENSE for details.
#
# Author: Cosmin Stamate

import numpy as np

from keras.optimizers import adam

from pdkit.models import RCL
from pdkit.utils import window_features


class QoIProcessor(object):
    """
        Quality of Information processor based on a recurrent convolutional network.
        Supervised learning method that has been used to classify accelerometer signal (collected through the cloudUPDRS app) according to qulity.
        The method has been used in a binary fashion (good vs bad signals) but this can easily do multiclass classification.
        Initializing this processor will instantiate a model and the model uses the keras api: https://keras.io.

        :param input_shape: (optional) Shape of the input data, this has to be in 2d, without the minibatch size
        :type input_shape: tuple
        :param labels: (optional) Number of classes, this should be 1 for binary classification.
        :type labels: int
        :param output_activation: (optional) The activation function to use on the output data. For binary classification use 'sigmoid', for multiclass use 'softmax'
        :type output_activation: str


        :Examples:
         
        >>> import pdkit
        >>> qoi = pdkit.QoIProcessor()
        >>> qoi.model.fit(X, y)
    """
    def __init__(self,
                 input_shape=(150, 4),
                 labels=1,
                 output_activation='sigmoid'):
        
        self.model = RCL( input_shape=input_shape,
                          rec_conv_layers=[
                              [
                                  [(32, 9), (2, 1), 0.5, 0.5],
                                  [(32, 9), (2, 1), 0.5, 0.5],
                                  [(32, 9), (2, 1), 0.5, 0.5, 6]
                              ],
                              [
                                  [(64, 9), (2, 1), 0.5, 0.5],
                                  [(64, 9), (2, 1), 0.5, 0.5],
                                  [(64, 9), (2, 1), 0.5, 0.5, 6]
                              ]

                          ],
                          dense_layers=[(512, 0.0, 0.5),
                                        (512, 0.0, 0.5)],
                          padding='same',
                          optimizer=adam(lr=0.001),
                          output_layer=[labels, output_activation]
                       )
    
    def window_data(self, x, y=None, window_size=100, overlap=10):
        
        idx = window_features(np.arange(x.shape[0]), window_size, overlap)
        
        features = x[idx]
        if y:
            labels = [y] * idx.shape[0]
            return features, labels
        
        return features
