# Supplementary material for: PDKit: A data science toolkit for the digital assessment of Parkinson’s Disease
Source: PLoS Comput Biol. 2021 Mar 12;17(3):e1008833. doi: 10.1371/journal.pcbi.1008833 (PMC7990207; doi:10.1371/journal.pcbi.1008833)
Supplement: S1 Compressed ZIP File — Exported from current GitHub repository including source code, data and documentation. (ZIP) [file pcbi.1008833.s001.zip › pdkit-1.3.2/pdkit/clinical_updrs.py]

#!/usr/bin/env python3
# -*- coding: utf-8 -*-
# Copyright 2018 Birkbeck College. All rights reserved.
#
# Licensed under the MIT license. See file LICENSE for details.
#
# Author(s): J.S. Pons

import logging
from scipy.cluster.vq import whiten
import numpy as np
import pandas as pd
import sys
from sklearn.neighbors import KNeighborsClassifier
#from sklearn.model_selection import train_test_split
#from sklearn.metrics import classification_report,accuracy_score,f1_score,precision_recall_fscore_support
#from scipy.stats import itemfreq


class Clinical_UPDRS:
    """
        Supervised Learning for UPDRS using the evaluation of the clinical staff. It calculates classifiers \
        implementing the `k-nearest neighbors vote <http://scikit-learn.org/stable/modules/\
        generated/sklearn.neighbors.KNeighborsClassifier.html>`_

        :Example:

        >>> import pdkit
        >>> clinical_UPDRS = pdkit.Clinical_UPDRS(labels_file_path, data_frame)

        where the `labels_file_path` is the path to the clinical data file, `data_frame` is the result of the \
        `testResultSet`.

        To score a new measurement against the trained knn clusters.

        >>> clinical_UPDRS.predict(measurement)

        To read the testResultSet data from a file. See TestResultSet class for more details.

        >>> clinical_UPDRS = pdkit.Clinical_UPDRS(labels_file_path, data_frame_file_path=file_path_to_testResultSet_file)

        :param labels_file_path: the path to the clinical data
        :type labels_file_path: string
        :param data_frame: testResultSet
        :type data_frame: pandas.DataFrame
        :param data_frame_file_path: the path to read the data frame from
        :type data_frame_file_path: pandas.DataFrame
    """

    def __init__(self, labels_file_path, data_frame=None, data_frame_file_path=None):
        try:
            self.labels = pd.read_csv(labels_file_path).sort_values(by=['id'])
            self.knns = np.array([])

            if data_frame_file_path is not None:
                data_frame = pd.read_csv(data_frame_file_path)
                data_frame = data_frame.fillna(data_frame.mean())
                self.data_frame = data_frame.sort_values(by=['id'])
            else:
                self.data_frame = data_frame.sort_values(by=['id'])

            self.observations = [
                "OT-RH",
                "OT-LH",
                "TT-RH",
                "TT-LH",
                "PS-RH",
                "PS-LH",
                "LA-RL",
                "LA-LL",
                "PTOTH-RH",
                "PTOTH-LH",
                "KTOH-RH",
                "KTOH-LH",
                "RTA-RH",
                "RTA-LH",
                "RTA-RL",
                "RTA-LL",
            ]
            self.__train()

        except IOError as e:
            ierr = "({}): {}".format(e.errno, e.strerror)
            logging.error("Clinical UPDRS, load data, file not found, I/O error %s", ierr)

        except ValueError as verr:
            logging.error("Clinical UPDRS ValueError ->%s", verr.message)

        except:
            logging.error("Unexpected error on Clinical UPDRS init: %s", sys.exc_info()[0])

    def __train(self, n_neighbors=3):
        """
            Train the classifier implementing the `k-nearest neighbors vote <http://scikit-learn.org/stable/modules/\
            generated/sklearn.neighbors.KNeighborsClassifier.html>`_

            :param n_clusters: the number of clusters
            :type n_clusters: int
        """

        # m = self.labels.drop(['id','MDS_UPDRSIII'], axis=1).values
        # print(itemfreq(m))
        #
        # for i, row in enumerate(self.labels.drop(['id','MDS_UPDRSIII'], axis=1).values):
        #     print(np.bincount(row))

        try:
            for obs in self.observations:
                features, ids = self.__get_features_for_observation(observation=obs, skip_id=3497,
                                                                    last_column_is_id=True)
                normalised_data = whiten(features)

                x = pd.DataFrame(normalised_data)
                y = self.labels[obs].values
                # x_train, x_test, y_train, y_test = train_test_split(x, y, random_state=42)

                knn = KNeighborsClassifier(n_neighbors=n_neighbors, weights='distance')
                # knn.fit(x_train, y_train)
                knn.fit(x, y)

                # print('Accuracy of K-NN classifier: {:.2f}'.format(knn.score(x, y)))
                # print('Accuracy of K-NN classifier on training set: {:.2f}'.format(knn.score(x_train, y_train)))
                # print('Accuracy of K-NN classifier on test set: {:.2f}'.format(knn.score(x_test, y_test)))
                # print('------')

                if not self.knns:
                    self.knns = [[obs, knn]]
                else:
                    self.knns.append([obs, knn])
        except IOError as e:
            ierr = "({}): {}".format(e.errno, e.strerror)
            logging.error("Error training Clinical UPDRS, file not found, I/O error %s", ierr)

        except ValueError as verr:
            logging.error("Error training Clinical UPDRS ValueError ->%s", verr.message)

        except:
            logging.error("Unexpected error on training Clinical UPDRS init: %s", sys.exc_info()[0])

    def __get_features_for_observation(self, data_frame=None, observation='LA-LL',
                                       skip_id=None, last_column_is_id=False):
        """
            Extract the features for a given observation from a data frame

            :param data_frame: data frame to get features from
            :type data_frame: pandas.DataFrame
            :param observation: observation name
            :type observation: string
            :param skip_id: skip any test with a given id (optional)
            :type skip_id: int
            :param last_column_is_id: skip the last column of the data frame (useful when id is last column - optional)
            :type last_column_is_id: bool
            :return features: the features
            :rtype features: np.array
        """
        try:
            features = np.array([])

            if data_frame is None:
                data_frame = self.data_frame

            for index, row in data_frame.iterrows():
                if not skip_id == row['id']:
                    features_row = np.nan_to_num(row[row.keys().str.contains(observation)].values)
                    features_row = np.append(features_row, row['id'])
                    features = np.vstack([features, features_row]) if features.size else features_row

            # not the same when getting a single point
            if last_column_is_id:
                if np.ndim(features) > 1:
                    to_return = features[:,:-1]
                else:
                    to_return = features[:-1]
            else:
                to_return = features

            return to_return, data_frame['id'].values
        except:
            logging.error(" observation not found in data frame")

    def __get_knn_by_observation(self, observation):
        for (obs, knn) in self.knns:
            if obs == observation:
                return knn

    def predict(self, measurement, output_format='array'):
        """
            Method to predict the class labels for the provided data

            :param measurement: the point to classify
            :type measurement: pandas.DataFrame
            :param output_format: the format to return the scores ('array' or 'str')
            :type output_format: string
            :return prediction: the prediction for a given test/point
            :rtype prediction: np.array
        """
        scores = np.array([])
        for obs in self.observations:
            knn = self.__get_knn_by_observation(obs)
            p, ids = self.__get_features_for_observation(data_frame=measurement, observation=obs,
                                                         skip_id=3497, last_column_is_id=True)

            score = knn.predict(pd.DataFrame(p).T)
            scores = np.append(scores, score, axis=0)

        if output_format == 'array':
            return scores.astype(int)
        else:
            return np.array_str(scores.astype(int))
