# Supplementary material for: PDKit: A data science toolkit for the digital assessment of Parkinson’s Disease
Source: PLoS Comput Biol. 2021 Mar 12;17(3):e1008833. doi: 10.1371/journal.pcbi.1008833 (PMC7990207; doi:10.1371/journal.pcbi.1008833)
Supplement: S1 Compressed ZIP File — Exported from current GitHub repository including source code, data and documentation. (ZIP) [file pcbi.1008833.s001.zip › pdkit-1.3.2/pdkit/myspsolution.praat]

###########################################################################
#  The library was developed based upon the idea introduced               # 
#  by Nivja DeJong and Ton Wempe [1], Paul Boersma and David Weenink [2], #  
#  Carlo Gussenhoven [3],                                                 #
#  S.M Witt and S.J. Young [4]                                            #
#  Peaks in intensity (dB) that are preceded and followed by dips in      # 
#   intensity are considered as potential syllable cores.                 #
#                                                                         #
#  Praat Script voice analysis                                            #
#  Copyright (C) 2017  Shahab Sabahi                                      #
#                                                                         #
#  This program is a Mysolutions software intellectual property:          # 
#  you can redistribute it and/or modify it under the terms               #
#  of the Mysolutions Permision.                                          #
#                                                                         #
#  This program is distributed in the hope that it will be useful,        #
#  but WITHOUT ANY WARRANTY; without even the implied warranty of         #
#  MERCHANTABILITY or FITNESS FOR A PARTICULAR PURPOSE.                   #
#                                                                         #
#                                                                         #
###########################################################################
#
# modified 2018 July by Shahab Sabahi, 
# bug fixed concerning summing total pause, May 28th 2017
###########################################################################

form Counting Syllables in Sound Utterances
   real Silence_threshold_(dB) 
   real Minimum_dip_between_peaks_(dB) 
   real Minimum_pause_duration_(s) 
   boolean Keep_Soundfiles_and_Textgrids 
   sentence soundin  
   sentence directory 
   positive Minimum_pitch_(Hz) 
   positive Maximum_pitch_(Hz) 
   positive Time_step_(s) 
endform

# shorten variables
silencedb = 'silence_threshold'
mindip = 'minimum_dip_between_peaks'
showtext = 'keep_Soundfiles_and_Textgrids'
minpause = 'minimum_pause_duration'
 
# read files
 Read from file... 'soundin$'


# use object ID
   soundname$ = selected$("Sound")
   soundid = selected("Sound")
	      
   originaldur = Get total duration
   # allow non-zero starting time
   bt = Get starting time

   # Use intensity to get threshold
   To Intensity... 50 0 yes
   intid = selected("Intensity")
   start = Get time from frame number... 1
   nframes = Get number of frames
   end = Get time from frame number... 'nframes'

   # estimate noise floor
   minint = Get minimum... 0 0 Parabolic
   # estimate noise max
   maxint = Get maximum... 0 0 Parabolic
   #get .99 quantile to get maximum (without influence of non-speech sound bursts)
   max99int = Get quantile... 0 0 0.99

   # estimate Intensity threshold
   threshold = max99int + silencedb
   threshold2 = maxint - max99int
   threshold3 = silencedb - threshold2
   if threshold < minint
       threshold = minint
   endif

  # get pauses (silences) and speakingtime
   To TextGrid (silences)... threshold3 minpause 0.1 silent sounding
   textgridid = selected("TextGrid")
   silencetierid = Extract tier... 1
   silencetableid = Down to TableOfReal... sounding
   nsounding = Get number of rows
   npauses = 'nsounding'
   speakingtot = 0
   for ipause from 1 to npauses
      beginsound = Get value... 'ipause' 1
      endsound = Get value... 'ipause' 2
      speakingdur = 'endsound' - 'beginsound'
      speakingtot = 'speakingdur' + 'speakingtot'
   endfor

   select 'intid'
   Down to Matrix
   matid = selected("Matrix")
   # Convert intensity to sound
   To Sound (slice)... 1
   sndintid = selected("Sound")

   # use total duration, not end time, to find out duration of intdur
   # in order to allow nonzero starting times.
   intdur = Get total duration
   intmax = Get maximum... 0 0 Parabolic

   # estimate peak positions (all peaks)
   To PointProcess (extrema)... Left yes no Sinc70
   ppid = selected("PointProcess")

   numpeaks = Get number of points

   # fill array with time points
   for i from 1 to numpeaks
       t'i' = Get time from index... 'i'
   endfor 


   # fill array with intensity values
   select 'sndintid'
   peakcount = 0
   for i from 1 to numpeaks
       value = Get value at time... t'i' Cubic
       if value > threshold
             peakcount += 1
             int'peakcount' = value
             timepeaks'peakcount' = t'i'
       endif
   endfor


   # fill array with valid peaks: only intensity values if preceding 
   # dip in intensity is greater than mindip
   select 'intid'
   validpeakcount = 0
   currenttime = timepeaks1
   currentint = int1

   for p to peakcount-1
      following = p + 1
      followingtime = timepeaks'following'
      dip = Get minimum... 'currenttime' 'followingtime' None
      diffint = abs(currentint - dip)

      if diffint > mindip
         validpeakcount += 1
         validtime'validpeakcount' = timepeaks'p'
      endif
         currenttime = timepeaks'following'
         currentint = Get value at time... timepeaks'following' Cubic
   endfor


   # Look for only voiced parts
   select 'soundid' 
   To Pitch (ac)... 0.02 30 4 no 0.03 0.25 0.01 0.35 0.25 450
   # keep track of id of Pitch
   pitchid = selected("Pitch")

   voicedcount = 0
   for i from 1 to validpeakcount
      querytime = validtime'i'

      select 'textgridid'
      whichinterval = Get interval at time... 1 'querytime'
      whichlabel$ = Get label of interval... 1 'whichinterval'

      select 'pitchid'
      value = Get value at time... 'querytime' Hertz Linear

      if value <> undefined
         if whichlabel$ = "sounding"
             voicedcount = voicedcount + 1
             voicedpeak'voicedcount' = validtime'i'
         endif
      endif
   endfor

   
   # calculate time correction due to shift in time for Sound object versus
   # intensity object
   timecorrection = originaldur/intdur

   # Insert voiced peaks in TextGrid
   if showtext > 0
      select 'textgridid'
      Insert point tier... 1 syllables
      
      for i from 1 to voicedcount
          position = voicedpeak'i' * timecorrection
          Insert point... 1 position 'i'
      endfor
   endif

Save as text file: "'directory$'/'soundname$'.TextGrid"

# use object ID
	Read from file... 'soundin$'
	soundname$ = selected$("Sound")
	soundid = selected("Sound")
	fileName$ = "f0points'soundname$'.txt"

# Calculate F0 values
	To Pitch... time_step minimum_pitch maximum_pitch
	numberOfFrames = Get number of frames

# Loop through all frames in the Pitch object:
select Pitch 'soundname$'
unit$ = "Hertz"
min_Hz = Get minimum... 0 0 Hertz Parabolic
min$ = "'min_Hz'"
max_Hz = Get maximum... 0 0 Hertz Parabolic
max$ = "'max_Hz'"
mean_Hz = Get mean... 0 0 Hertz
mean$ = "'mean_Hz'"
stdev_Hz = Get standard deviation... 0 0 Hertz
stdev$ = "'stdev_Hz'"
median_Hz = Get quantile... 0 0 0.50 Hertz
median$ = "'median_Hz'"
quantile25_Hz = Get quantile... 0 0 0.25 Hertz
quantile25$ = "'quantile25_Hz'"
quantile75_Hz = Get quantile... 0 0 0.75 Hertz
quantile75$ = "'quantile75_Hz'"
# Collect and save the pitch values from the individual frames to the text file:
quantile250 = 'quantile25$'
quantile750 = 'quantile75$'
meanall = 'mean$'
sd='stdev$'
medi='median$'
mini='min$'
maxi='max$'

# clean up before next sound file is opened
    select 'intid'
    plus 'matid'
    plus 'sndintid'
    plus 'ppid'
    plus 'pitchid'
    plus 'silencetierid'
    plus 'silencetableid'

	Read from file... 'soundin$'
	soundname$ = selected$ ("Sound")
	To Formant (burg)... 0 5 5500 0.025 50
	Read from file... 'directory$'/'soundname$'.TextGrid
	int=Get number of intervals... 2

if int<2
	warning$="A noisy background or unnatural-sounding speech detected. No result try again"
	appendInfoLine: warning$
	exitScript()
endif


# We then calculate F1, F2 and F3

fff= 0
eee= 0
inside= 0
outside= 0
for k from 2 to 'int'
	select TextGrid 'soundname$'
	label$ = Get label of interval... 2 'k'
	if label$ <> ""

	# calculates the onset and offset
 		vowel_onset = Get starting point... 2 'k'
  		vowel_offset = Get end point... 2 'k'

		select Formant 'soundname$'
		f_one = Get mean... 1 vowel_onset vowel_offset Hertz
		f_two = Get mean... 2 vowel_onset vowel_offset Hertz
		f_three = Get mean... 3 vowel_onset vowel_offset Hertz
		
		ff = 'f_two'/'f_one'
		lnf1 = 'f_one'
		lnf2f1 = ('f_two'/'f_one')
		uplim =(-0.012*'lnf1')+13.17
		lowlim =(-0.0148*'lnf1')+8.18
	
		f1uplim =(lnf2f1-13.17)/-0.012
		f1lowlim =(lnf2f1-8.18)/-0.0148
	
	
	
	if lnf1>='f1lowlim' and lnf1<='f1uplim' 
	    inside = 'inside'+1
		else
		   outside = 'outside'+1
	endif
		fff = 'fff'+'f1uplim'
		eee = 'eee'+'f1lowlim'
ffff = 'fff'/'int'
eeee = 'eee'/'int'
pron =('inside'*100)/('inside'+'outside')
prom =('outside'*100)/('inside'+'outside')
prob1 = invBinomialP ('pron'/100, 'inside', 'inside'+'outside')
prob = 'prob1:2'
		
	endif
endfor

lnf0 = (ln(f_one)-5.65)/0.31
f00 = exp (lnf0)

    Remove
    if showtext < 1
       select 'soundid'
       plus 'textgridid'
       Remove
    endif

# summarize results in Info window
   speakingrate = 'voicedcount'/'originaldur'
   speakingraterp = ('voicedcount'/'originaldur')*100/3.93
   articulationrate = 'voicedcount'/'speakingtot'
   articulationraterp = ('voicedcount'/'speakingtot')*100/4.64
   npause = 'npauses'-1
   asd = 'speakingtot'/'voicedcount'
   avenumberofwords = ('voicedcount'/1.74)/'speakingtot'
   avenumberofwordsrp = (('voicedcount'/1.74)/'speakingtot')*100/2.66
   nuofwrdsinchunk = (('voicedcount'/1.74)/'speakingtot')* 'speakingtot'/'npauses'
   nuofwrdsinchunkrp = ((('voicedcount'/1.74)/'speakingtot')* 'speakingtot'/'npauses')*100/9
   avepauseduratin = ('originaldur'-'speakingtot')/('npauses'-1)
   avepauseduratinrp = (('originaldur'-'speakingtot')/('npauses'-1))*100/0.75
   balance = ('voicedcount'/'originaldur')/('voicedcount'/'speakingtot')
   balancerp = (('voicedcount'/'originaldur')/('voicedcount'/'speakingtot'))*100/0.85
   nuofwrds= ('voicedcount'/1.74)
   f1norm = -0.0118*'pron'*'pron'+0.5072*'pron'+394.34
   inpro = ('nuofwrds'*60/'originaldur')
   polish = 'originaldur'/2


# Read the saved pitch points as a Matrix object:
if meanall<150 
		q25='quantile250'/100
		q75='quantile750'/140
		mr= 'meanall'/119
	else
		q25='quantile250'/183
		q75='quantile750'/237
		mr= 'meanall'/210
endif
# Convert the original minimum and maximum parameters in order to define the x scale of the
if q25<=1 and q75<=1 and mr>=0.95 and mr<=1.05
		ins=10
	elsif q25<=1 and q75<=1 and mr>=0.9 and mr<=1.1
		ins=9
	elsif q25<=1 and q75<=1 and mr>=0.85 and mr<=1.15
		ins=8
	elsif mr>=0.9 and mr<=1.1
		ins=7
	elsif mr>=0.8 and mr<=1.2
		ins=6
	elsif mr<=0.8
		ins=4
	else
		ins=5
endif  
   
                                 
#SCORING 
if f00<90 or f00>255 
         z=1.16 
               elsif f00<97 or f00>245 
                     z=2
                           elsif f00<115 or f00>245 
                                z=3
                     elsif f00<=245 or f00>=115 
						z=4
						else 
                         z=1                      
    endif

	if nuofwrdsinchunk>=6.24 and avepauseduratin<=1.0
		l=4
			elsif nuofwrdsinchunk>=6.24 and avepauseduratin>1.0
				l=3.6
					elsif nuofwrdsinchunk>=4.4 and nuofwrdsinchunk<=6.24 and avepauseduratin<=1.15
						l=3.3
							elsif nuofwrdsinchunk>=4.4 and nuofwrdsinchunk<=6.24 and avepauseduratin>1.15
								l=3
									elsif nuofwrdsinchunk<4.4 and avepauseduratin<=1.15
										l=2
											elsif nuofwrdsinchunk<=4.4 and avepauseduratin>1.15
												l=1.16
													else
														l=1
		endif
	if balance>=0.69 and avenumberofwords>=2.60 
		o=4
             elsif balance>=0.60 and avenumberofwords>=2.43  
               o=3.5 
			elsif balance>=0.5 and avenumberofwords>=2.25 
				o=3 
					elsif balance>=0.5 and avenumberofwords>=2.07 
						o=2 
						elsif balance>=0.5 and avenumberofwords>=1.95 
							o=1.16 
								else 
									o=1
		endif
	if speakingrate<=4.26 and speakingrate>=3.16 
           q=4    
             elsif speakingrate<=3.16 and speakingrate>=2.54 
               q=3.5
		elsif speakingrate<=2.54 and speakingrate>=1.91 
			q=3
                 elsif speakingrate<=1.91 and speakingrate>=1.28  
                     q=2    
                       elsif speakingrate<=1.28 and speakingrate>=1.0 
                         q=1.16         
                           else 
                             q=1        
		endif
	if balance>=0.69 and articulationrate>=4.54 
           w=4
             elsif balance>=0.60 and articulationrate>=4.22 
               w=3.5
		elsif balance>=0.50 and articulationrate>=3.91
			w=3
                 elsif balance>=0.5 and articulationrate>=3.59  
                     w=2
                       elsif balance>=0.5 and articulationrate>=3.10 
                          w=1.16
                             else 
                                w=1 
    endif       
	if inpro>=119 and ('f1norm'*1.1)>=f1lowlim
		r = 4
			elsif inpro>=119 and ('f1norm'*1.1)<f1lowlim
				r = 3.8	
					elsif inpro<119 and inpro>=100 and ('f1norm'*1.1)>=f1lowlim
						r = 3.6
							elsif inpro<119 and inpro>=100 and ('f1norm'*1.1)<f1lowlim
								r = 3.4
									elsif inpro<100 and inpro>=80 and ('f1norm'*1.1)>=f1lowlim
										r= 3.2
								elsif inpro<100 and inpro>=80 and ('f1norm'*1.1)<f1lowlim
									r = 2.8
							elsif inpro<80 and inpro>=70 and ('f1norm'*1.1)>=f1lowlim
								r = 2.4
						elsif inpro<70 and inpro>=60 and ('f1norm'*1.1)>=f1lowlim
							r = 2
					elsif inpro<70 and inpro>=60 and ('f1norm'*1.1)<f1lowlim
						r = 1.1
				else 
					r = 0.3 				
								
	endif 

if articulationrate>=4.80 and balance>=0.8
		qr = 4
			elsif articulationrate>=4.80 and balance<0.8
				qr = 3.8	
					elsif articulationrate<4.80 and articulationrate>=4.65 and balance>=0.8
						qr = 3.6
							elsif articulationrate<4.80 and articulationrate>=4.65 and balance<0.8
								qr = 3.4
									elsif articulationrate<4.65 and articulationrate>=4.55 and balance>=0.8
										qr= 3.2
								elsif articulationrate<4.65 and articulationrate>=4.55 and balance<0.8
									qr = 2.8
							elsif articulationrate<4.55 and articulationrate>=4.40 and balance>=0.8
								qr = 2.4
						elsif articulationrate<4.40 and articulationrate>=4.30 and balance>=0.8
							qr = 2
					elsif articulationrate<4.40 and articulationrate>=4.30 and balance<0.8
						qr = 1.5
				else 
					qr = 1 				
endif	
	

# summarize SCORE in Info window
   totalscore =(l*2+z*4+o*3+qr*3+w*4+r*4)/20

totalscale= 'totalscore'*25

if totalscore>=3.6  
      a=4
       elsif totalscore>=0.6 and totalscore<2   
         a=1
	   elsif totalscore>=2 and totalscore<3
            a=2
              elsif totalscore>=3 and totalscore<3.6
                a=3
                   else
                     a=0.5   
 endif

if totalscale>=90  
      s=4
       elsif totalscale>=15 and totalscale<50   
         s=1
	   elsif totalscale>=50 and totalscale<75
            s=2
              elsif totalscale>=75 and totalscale<90
                s=3
                   else
                     s=0.5   
endif

#vvv=a+('totalscale'/100)
vvv=totalscore+('totalscale'/100)

if vvv>=4
     u=4*(1-(randomInteger(1,16)/100))
	else 
	   u=vvv-(randomInteger(1,16)/100) 
endif

if totalscore>=4
	xx=30 
	elsif totalscore>=3.80 and totalscore<4 
	xx=29 
	elsif totalscore>=3.60 and totalscore<3.80 
	xx=28 
	elsif totalscore>=3.5 and totalscore<3.6 
	xx=27 
	elsif totalscore>=3.3 and totalscore<3.5 
	xx=26 
	elsif totalscore>=3.15 and totalscore<3.3 
	xx=25 
	elsif totalscore>=3.08 and totalscore<3.15 
	xx=24
	elsif totalscore>=3 and totalscore<3.08 
	xx=23
	elsif totalscore>=2.83 and totalscore<3 
	xx=22 
	elsif totalscore>=2.60 and totalscore<2.83 
	xx=21 
	elsif totalscore>=2.5 and totalscore<2.60 
	xx=20 
	elsif totalscore>=2.30 and totalscore<2.50 
	xx=19 
	elsif totalscore>=2.23 and totalscore<2.30 
	xx=18
	elsif totalscore>=2.15 and totalscore<2.23 
	xx=17
	elsif totalscore>=2 and totalscore<2.15 
	xx=16 
	elsif totalscore>=1.93 and totalscore<2 
	xx=15
	elsif totalscore>=1.83 and totalscore<1.93 
	xx=14
	elsif totalscore>=1.74 and totalscore<1.83 
	xx=13
	elsif totalscore>=1.66 and totalscore<1.74 
	xx=12
	elsif totalscore>=1.50 and totalscore<1.66 
	xx=11 
	elsif totalscore>=1.33 and totalscore<1.50 
	xx=10 
	else 
	xx=9 
endif

overscore = xx*4/30
ov = overscore
if xx>=25
	xxban$="C"
	elsif xx>=20 and xx<25
	xxban$="B2"
	elsif xx>=16 and xx<20
	xxban$="B1"
	elsif xx>=10 and xx<16
	xxban$="A2"
	else
	xxban$="A1"
endif

qaz = 0.18

rr = (r*4+qr*2+z*1)/7
lu = (l*1+w*2+inpro*4/125)/4
td = (w*1+o*2+inpro*1/125)/3.25
facts=(ln(7/4)*4/7+ln(7/2)*2/7+ln(7)*1/7+ln(4)*1/4+ln(2)*1/2+ln(4)*1/4+ln(3.25)*1/3.25+ln(3.25/2)*2/3.25+ln(3.25/0.25)*0.25/3.25+ln(14.25/7)*7/14.25+ln(14.25/4)*4/14.25+ln(14.25/3.35)*3.25/14.25)
totsco = (r*ln(7/4)*4/7+qr*ln(7/2)*2/7+z*ln(7)*1/7+l*ln(4)*1/4+w*ln(2)*1/2+ln(4)*1/4*inpro*4/125+w*ln(3.25)*1/3.25+o*ln(3.25/2)*2/3.25+ln(3.25/0.25)*0.25/3.25*inpro*4/125)/facts

if totalscore>=4
      totsco=3.9
       else
         totsco=totalscore  
 endif

rrr = rr*qaz
lulu = lu*qaz
tdtd = td*qaz
totscoo = totsco*qaz 
               
whx=rrr*cos(1.309)
why=rrr*sin(1.309)
who=4*qaz

probpron=(r/4)
		
lstd=(10*l)/4
ostd=(10*o)/4
wstd=(10*w)/4				
rstd=(10*r)/4
zstd=(10*z)/4
qstd=(10*qr)/4

Erase all

         appendInfoLine:'voicedcount:0'
		 appendInfoLine:'npause:0'
		 appendInfoLine:'speakingrate:0'
		 appendInfoLine:'articulationrate:0'
		 appendInfoLine:'speakingtot:1'
		 appendInfoLine:'originaldur:1'
		 appendInfoLine:'balance:1'	
		 appendInfoLine:'meanall:2'
		 appendInfoLine:'sd:2'
		 appendInfoLine:'medi:1'
		 appendInfoLine:'mini:0'
		 appendInfoLine:'maxi:0'
		 appendInfoLine:'quantile250:0'
		 appendInfoLine:'quantile750:0'
		 appendInfoLine:'probpron:2'
