# Supplementary material for: PDKit: A data science toolkit for the digital assessment of Parkinson’s Disease
Source: PLoS Comput Biol. 2021 Mar 12;17(3):e1008833. doi: 10.1371/journal.pcbi.1008833 (PMC7990207; doi:10.1371/journal.pcbi.1008833)
Supplement: S1 Compressed ZIP File — Exported from current GitHub repository including source code, data and documentation. (ZIP) [file pcbi.1008833.s001.zip › pdkit-1.3.2/pdkit/utils.py]

#!/usr/bin/env python3
# -*- coding: utf-8 -*-
# Copyright 2018 Birkbeck College. All rights reserved.
#
# Licensed under the MIT license. See file LICENSE for details.
#
# Author(s): J.S. Pons, Cosmin Stamate

import sys
import re
import logging

import pandas as pd
import numpy as np

from scipy.fftpack import rfft, fftfreq
from scipy.signal import butter, lfilter, correlate, freqz

import matplotlib.pylab as plt

import scipy.signal as sig
from numpy import array
from scipy.spatial.distance import euclidean


def load_cloudupdrs_data(filename, convert_times=1000000000.0):
    """
       This method loads data in the cloudupdrs format

       Usually the data will be saved in a csv file and it should look like this:

      .. code-block:: json

         timestamp_0, x_0, y_0, z_0
         timestamp_1, x_1, y_1, z_1
         timestamp_2, x_2, y_2, z_2
         .
         .
         .
         timestamp_n, x_n, y_n, z_n

      where x, y, z are the components of the acceleration

      :param filename: The path to load data from
      :type filename: string
      :param convert_times: Convert times. The default is from from nanoseconds to seconds.
      :type convert_times: float
    """
    # data_m = pd.read_table(filename, sep=',', header=None)
    try:
        data_m = np.genfromtxt(filename, delimiter=',', invalid_raise=False)
        date_times = pd.to_datetime((data_m[:, 0] - data_m[0, 0]))
        time_difference = (data_m[:, 0] - data_m[0, 0]) / convert_times
        magnitude_sum_acceleration = \
            np.sqrt(data_m[:, 1] ** 2 + data_m[:, 2] ** 2 + data_m[:, 3] ** 2)
        data = {'td': time_difference, 'x': data_m[:, 1], 'y': data_m[:, 2], 'z': data_m[:, 3],
                'mag_sum_acc': magnitude_sum_acceleration}
        data_frame = pd.DataFrame(data, index=date_times, columns=['td', 'x', 'y', 'z', 'mag_sum_acc'])
        return data_frame
    except IOError as e:
        ierr = "({}): {}".format(e.errno, e.strerror)
        logging.error("load data, file not found, I/O error %s", ierr)
    except ValueError as verr:
        logging.error("load data ValueError ->%s", verr.message)
    except:
        logging.error("Unexpected error on load data method: %s", sys.exc_info()[0])

def load_opdc_data(filename, convert_times=1000000000.0):
    """
       This method loads data in the OPDC format

       Usually the data will be saved in a csv file and it should look like this:

      .. code-block:: json

         timestamp_0, x_0, y_0, z_0
         timestamp_1, x_1, y_1, z_1
         timestamp_2, x_2, y_2, z_2
         .
         .
         .
         timestamp_n, x_n, y_n, z_n

      where x, y, z are the components of the acceleration

      :param filename: The path to load data from
      :type filename: string
      :param convert_times: Convert times. The default is from from nanoseconds to seconds.
      :type convert_times: float
    """
    # data_m = pd.read_table(filename, sep=',', header=None)
    try:
        data_m = np.genfromtxt(filename, delimiter=',', invalid_raise=False)
        data_m[:, 0] = data_m[:, 0] * 1000000000
        date_times = pd.to_datetime((data_m[:, 0] - data_m[0, 0]))
        time_difference = (data_m[:, 0] - data_m[0, 0]) / convert_times
        magnitude_sum_acceleration = \
            np.sqrt(data_m[:, 1] ** 2 + data_m[:, 2] ** 2 + data_m[:, 3] ** 2)
        data = {'td': time_difference, 'x': data_m[:, 1], 'y': data_m[:, 2], 'z': data_m[:, 3],
                'mag_sum_acc': magnitude_sum_acceleration}
        data_frame = pd.DataFrame(data, index=date_times, columns=['td', 'x', 'y', 'z', 'mag_sum_acc'])
        return data_frame
    except IOError as e:
        ierr = "({}): {}".format(e.errno, e.strerror)
        logging.error("load data, file not found, I/O error %s", ierr)
    except ValueError as verr:
        logging.error("load data ValueError ->%s", verr.message)
    except:
        logging.error("Unexpected error on load data method: %s", sys.exc_info()[0])

def get_sampling_rate_from_timestamp(d):
    # group on minutes as pandas gives us the same second number
    # for seconds belonging to different minutes
    minutes = d.groupby(d.index.minute)

    # get the first minute (0) since we normalised the time above
    sampling_rate = d.iloc[minutes.indices[0]].index.second.value_counts().mean()
    print('Sampling rate is {} Hz'.format(sampling_rate))

    return sampling_rate


def load_segmented_data(filename):
    """
        Helper function to load segmented gait time series data.

        :param filename: The full path of the file that contais our data. This should be a comma separated value (csv file).
        :type filename: str

        :return: The gait time series segmented data, with a x, y, z, mag_acc_sum and segmented columns.
        :rtype: pandas.DataFrame
    """
    data = pd.read_csv(filename, index_col=0)
    data.index = data.index.astype(np.datetime64)

    return data


def load_freeze_data(filename):
    data = pd.read_csv(filename, delimiter=' ', header=None,)
    data.columns = ['td', 'ankle_f', 'ankle_v', 'ankle_l', 'leg_f', 'leg_v', 'leg_l', 'x', 'y', 'z', 'anno']
    data.td = data.td - data.td[0]

    # the dataset specified it uses ms
    date_time = pd.to_datetime(data.td, unit='ms')

    mag_acc_sum = np.sqrt(data.x ** 2 + data.y ** 2 + data.z ** 2)

    data['mag_sum_acc'] = mag_acc_sum
    data.index = date_time

    del data.index.name

    sampling_rate = get_sampling_rate_from_timestamp(data)

    return data


def load_huga_data(filepath):
    data = pd.read_csv(filepath, delimiter='\t', comment='#')

    # this dataset does not have timestamps so we had to infer the sampling rate from the description
    # we used 1 because sample each second
    # 58.82 because that's 679073 samples divided by 11544 seconds
    # and we used 1000 because milliseconds to seconds

    freq = int((1 / 58.82) * 1000)

    # this will make that nice date index that we know and love ...
    data.index = pd.date_range(start='1970-01-01', periods=data.shape[0], freq='{}ms'.format(freq))

    # this hardcoded as we don't need all that data...
    keep = ['acc_lt_x', 'acc_lt_y', 'acc_lt_z']#, 'act']

    drop = [c for c in data.columns if c not in keep]
    data = data.drop(columns=drop)

    # just keep the last letter (x, y and z)
    data = data.rename(lambda x: x[-1], axis=1)

    mag_acc_sum = np.sqrt(data.x ** 2 + data.y ** 2 + data.z ** 2)

    data['mag_sum_acc'] = mag_acc_sum

    data['td'] = data.index - data.index[0]

    sampling_rate = get_sampling_rate_from_timestamp(data)

    return data


def load_physics_data(filename):
    dd = pd.read_csv(filename)
    dd['mag_sum_acc'] = np.sqrt(dd.x ** 2 + dd.y ** 2 + dd.z ** 2)
    dd.index = pd.to_datetime(dd.time, unit='s')

    del dd.index.name
    dd = dd.drop(columns=['time'])

    sampling_rate = get_sampling_rate_from_timestamp(dd)

    return dd


def load_accapp_data(filename, convert_times=1000.0):
    df = pd.read_csv(filename, sep='\t', header=None)
    df.drop(columns=[0, 5], inplace=True)
    df.columns = ['td', 'x', 'y', 'z']
    df.td = (df.td - df.td[0])
    df.index = pd.to_datetime(df.td * convert_times * 1000)
    df.td = df.td / convert_times
    del df.index.name
    df['mag_sum_acc'] = np.sqrt(df.x ** 2 + df.y ** 2 + df.z ** 2)
    return df


def load_mpower_data(filename, convert_times=1000000000.0):
    """
        This method loads data in the `mpower <https://www.synapse.org/#!Synapse:syn4993293/wiki/247859>`_ format

        The format is like:

        .. code-block:: json

            [
               {
                  "timestamp":19298.67999479167,
                  "x": ... ,
                  "y": ...,
                  "z": ...,
               },
               {...},
               {...}
            ]

        :param filename: The path to load data from
        :type filename: string
        :param convert_times: Convert times. The default is from from nanoseconds to seconds.
        :type convert_times: float
    """
    raw_data = pd.read_json(filename)
    date_times = pd.to_datetime(raw_data.timestamp * convert_times - raw_data.timestamp[0] * convert_times)
    time_difference = (raw_data.timestamp - raw_data.timestamp[0])
    time_difference = time_difference.values
    magnitude_sum_acceleration = \
        np.sqrt(raw_data.x.values ** 2 + raw_data.y.values ** 2 + raw_data.z.values ** 2)
    data = {'td': time_difference, 'x': raw_data.x.values, 'y': raw_data.y.values,
            'z': raw_data.z.values, 'mag_sum_acc': magnitude_sum_acceleration}
    data_frame = pd.DataFrame(data, index=date_times, columns=['td', 'x', 'y', 'z', 'mag_sum_acc'])
    return data_frame


def load_finger_tapping_cloudupdrs_data(filename, convert_times=1000.0):
    """
        This method loads data in the cloudupdrs format for the finger tapping processor

        Usually the data will be saved in a csv file and it should look like this:

        .. code-block:: json

         timestamp_0, . , action_type_0, x_0, y_0, . , . , x_target_0, y_target_0
         timestamp_1, . , action_type_1, x_1, y_1, . , . , x_target_1, y_target_1
         timestamp_2, . , action_type_2, x_2, y_2, . , . , x_target_2, y_target_2
         .
         .
         .
         timestamp_n, . , action_type_n, x_n, y_n, . , . , x_target_n, y_target_n

        where data_frame.x, data_frame.y: components of tapping position. data_frame.x_target,
        data_frame.y_target their target.

        :param filename: The path to load data from
        :type filename: string
        :param convert_times: Convert times. The default is from from milliseconds to seconds.
        :type convert_times: float

    """
    data_m = np.genfromtxt(filename, delimiter=',', invalid_raise=False, skip_footer=1)
    date_times = pd.to_datetime((data_m[:, 0] - data_m[0, 0]))
    time_difference = (data_m[:, 0] - data_m[0, 0]) / convert_times
    data = {'td': time_difference, 'action_type': data_m[:, 2],'x': data_m[:, 3], 'y': data_m[:, 4],
            'x_target': data_m[:, 7], 'y_target': data_m[:, 8]}
    data_frame = pd.DataFrame(data, index=date_times, columns=['td', 'action_type','x', 'y', 'x_target', 'y_target'])
    return data_frame

def load_finger_tapping_opdc_data(filename, convert_times=1000000000.0):
    """
        This method loads data in the cloudupdrs format for the finger tapping processor

        Usually the data will be saved in a csv file and it should look like this:

        .. code-block:: json

         timestamp_0, x_0, y_0,
         timestamp_1, x_1, y_1,
         timestamp_2, x_2, y_2,
         .
         .
         .
         timestamp_n, x_n, y_n

        where data_frame.x, data_frame.y: components of tapping position.

        :param filename: The path to load data from
        :type filename: string
        :param convert_times: Convert times. The default is from from milliseconds to seconds.
        :type convert_times: float

    """
    data_m = np.genfromtxt(filename, delimiter=',', invalid_raise=False, skip_footer=1)
    data_m[:, 0] = data_m[:, 0] * 1000000000
    date_times = pd.to_datetime((data_m[:, 0] - data_m[0, 0]))
    time_difference = (data_m[:, 0] - data_m[0, 0]) / convert_times
    data = {'td': time_difference, 'x': data_m[:, 1], 'y': data_m[:, 2]}
    data['action_type'] = 1.0
    data_frame = pd.DataFrame(data, index=date_times, columns=['td', 'action_type', 'x', 'y'])
    return data_frame

def load_reaction_opdc_data(filename, convert_times=1000000000.0):
    """
        This method loads data in the OPDC format for the reaction time processor

        The data is expected in a csv file with the following format:

        .. code-block:: json

         timestamp_0, x_0, y_0, buttonVisible, buttonPressed
         timestamp_1, x_1, y_1, buttonVisible, buttonPressed
         timestamp_2, x_2, y_2, buttonVisible, buttonPressed
         .
         .
         .
         timestamp_n, x_n, y_n, buttonVisible, buttonPressed

        where data_frame.x, data_frame.y: components of tapping position.

        :param filename: The path to load data from
        :type filename: string
        :param convert_times: Convert times. The default is from from milliseconds to seconds.
        :type convert_times: float
        :param buttonVisible: True if button is visible.
        :type buttonVisible: Boolean
        :param buttonPressed: True if button is being pressed.
        :type buttonPressed: Boolean


    """
    data_m = np.genfromtxt(filename, delimiter=',', invalid_raise=False, skip_footer=1)
    data_m[:, 0] = data_m[:, 0] * convert_times
    date_times = pd.to_datetime((data_m[:, 0] - data_m[0, 0]))
    time_difference = (data_m[:, 0] - data_m[0, 0]) / convert_times
    data = {'td': time_difference, 'x': data_m[:, 1], 'y': data_m[:, 2], 'bVis': data_m[:, 3]!= 0, 'bPres': data_m[:, 4]==1 }
    data_frame = pd.DataFrame(data, index=date_times, columns=['td', 'x', 'y', 'bVis', 'bPres'])
    return data_frame


def load_finger_tapping_mpower_data(filename, button_left_rect, button_right_rect, convert_times=1000.0):
    """
        This method loads data in the `mpower <https://www.synapse.org/#!Synapse:syn4993293/wiki/247859>`_ format
    """
    raw_data = pd.read_json(filename)
    date_times = pd.to_datetime(raw_data.TapTimeStamp * convert_times - raw_data.TapTimeStamp[0] * convert_times)
    time_difference = (raw_data.TapTimeStamp - raw_data.TapTimeStamp[0])
    time_difference = time_difference.values
    x = []
    y = []
    x_target = []
    y_target = []

    x_left, y_left, width_left, height_left = re.findall(r'-?\d+\.?\d*', button_left_rect)
    x_right, y_right, width_right, height_right = re.findall(r'-?\d+\.?\d*', button_right_rect)

    x_left_target = float(x_left) + ( float(width_left) / 2.0 )
    y_left_target = float(y_left) + ( float(height_left) / 2.0 )

    x_right_target = float(x_right) + ( float(width_right) / 2.0 )
    y_right_target = float(y_right) + ( float(height_right) / 2.0 )

    for row_index, row in raw_data.iterrows():
        x_coord, y_coord = re.findall(r'-?\d+\.?\d*', row.TapCoordinate)
        x.append(float(x_coord))
        y.append(float(y_coord))
        if row.TappedButtonId == 'TappedButtonLeft':
            x_target.append(x_left_target)
            y_target.append(y_left_target)
        else:
            x_target.append(x_right_target)
            y_target.append(y_right_target)

    data = {'td': time_difference, 'action_type': 1.0, 'x': x, 'y': y, 'x_target': x_target, 'y_target': y_target}
    data_frame = pd.DataFrame(data, index=date_times, columns=['td', 'action_type', 'x', 'y', 'x_target', 'y_target'])
    data_frame.index.name = 'timestamp'
    return data_frame


def load_data(filename, format_file='cloudupdrs', button_left_rect=None, button_right_rect=None):
    """
        This is a general load data method where the format of data to load can be passed as a parameter,

        :param filename: The path to load data from
        :type filename: str
        :param format_file: format of the file. Default is CloudUPDRS. Set to mpower for mpower data.
        :type format_file: str
        :param button_left_rect: mpower param
        :type button_left_rect: str
        :param button_right_rect: mpower param
        :type button_right_rect: str

    """
    import sys

    if format_file == 'mpower':
        return load_mpower_data(filename)

    elif format_file == 'hopkinsdp':
        return load_cloudupdrs_data(filename)

    elif format_file == 'opdc':
            return load_opdc_data(filename)

    elif format_file == 'segmented':
        return load_segmented_data(filename)

    elif format_file == 'accapp':
        return load_accapp_data(filename)

    elif format_file == 'physics':
        return load_physics_data(filename)

    elif format_file == 'freeze':
        return load_freeze_data(filename)

    elif format_file == 'huga':
        return load_huga_data(filename)

    elif format_file == 'ft_opdc':
        return load_finger_tapping_opdc_data(filename)

    elif format_file == 'opdc_react':
        return load_reaction_opdc_data(filename)

    else:
        if format_file == 'ft_cloudupdrs':
            return load_finger_tapping_cloudupdrs_data(filename)
        else:
            if format_file == 'ft_mpower':
                if button_left_rect is not None and button_right_rect is not None:
                    return load_finger_tapping_mpower_data(filename, button_left_rect, button_right_rect)
            else:
                return load_cloudupdrs_data(filename)


def numerical_integration(signal, sampling_frequency):
    """
        Numerically integrate a signal with it's sampling frequency.

        :param signal: A 1-dimensional array or list (the signal).
        :type signal: array
        :param sampling_frequency: The sampling frequency for the signal.
        :type sampling_frequency: float
        :return: The integrated signal.
        :rtype: numpy.ndarray
    """

    integrate = sum(signal[1:]) / sampling_frequency + sum(signal[:-1])
    integrate /= sampling_frequency * 2

    return np.array(integrate)


def autocorrelation(signal):
    """
        The `correlation <https://en.wikipedia.org/wiki/Autocorrelation#Estimation>`_ of a signal with a delayed copy of itself.

        :param signal: A 1-dimensional array or list (the signal).
        :type signal: array
        :return: The autocorrelated signal.
        :rtype: numpy.ndarray
    """

    signal = np.array(signal)
    n = len(signal)
    variance = signal.var()
    signal -= signal.mean()

    r = np.correlate(signal, signal, mode = 'full')[-n:]
    result = r / (variance * (np.arange(n, 0, -1)))

    return np.array(result)


def peakdet(signal, delta, x=None):
    """
        Find the local maxima and minima (peaks) in a 1-dimensional signal.
        Converted from MATLAB script <http://billauer.co.il/peakdet.html>

        :param array signal: A 1-dimensional array or list (the signal).
        :type signal: array
        :param delta: The peak threashold. A point is considered a maximum peak if it has the maximal value, and was preceded (to the left) by a value lower by delta.
        :type delta: float
        :param x: Indices in local maxima and minima are replaced with the corresponding values in x (None default).
        :type x: array
        :return maxtab: The highest peaks.
        :rtype maxtab: numpy.ndarray
        :return mintab: The lowest peaks.
        :rtype mintab: numpy.ndarray
    """

    maxtab = []
    mintab = []

    if x is None:
        x = np.arange(len(signal))

    v = np.asarray(signal)

    if len(v) != len(x):
        sys.exit('Input vectors v and x must have same length')

    if not np.isscalar(delta):
        sys.exit('Input argument delta must be a scalar')

    if delta <= 0:
        sys.exit('Input argument delta must be positive')

    mn, mx = np.inf, -np.inf
    mnpos, mxpos = np.nan, np.nan

    lookformax = True

    for i in np.arange(len(v)):
        this = v[i]
        if this > mx:
            mx = this
            mxpos = x[i]
        if this < mn:
            mn = this
            mnpos = x[i]

        if lookformax:
            if this < mx - delta:
                maxtab.append((mxpos, mx))
                mn = this
                mnpos = x[i]
                lookformax = False
        else:
            if this > mn + delta:
                mintab.append((mnpos, mn))
                mx = this
                mxpos = x[i]
                lookformax = True

    return np.array(maxtab), np.array(mintab)


def compute_interpeak(data, sample_rate):
    """
        Compute number of samples between signal peaks using the real part of FFT.

        :param data: 1-dimensional time series data.
        :type data: array
        :param sample_rate: Sample rate of accelerometer reading (Hz)
        :type sample_rate: float
        :return interpeak: Number of samples between peaks
        :rtype interpeak: int

        :Examples:

        >>> import numpy as np
        >>> from mhealthx.signals import compute_interpeak
        >>> data = np.random.random(10000)
        >>> sample_rate = 100
        >>> interpeak = compute_interpeak(data, sample_rate)
    """

    # Real part of FFT:
    freqs = fftfreq(data.size, d=1.0/sample_rate)
    f_signal = rfft(data)

    # Maximum non-zero frequency:
    imax_freq = np.argsort(f_signal)[-2]
    freq = np.abs(freqs[imax_freq])

    # Inter-peak samples:
    interpeak = np.int(np.round(sample_rate / freq))

    return interpeak


def butter_lowpass_filter(data, sample_rate, cutoff=10, order=4, plot=False):
    """
        `Low-pass filter <http://stackoverflow.com/questions/25191620/
        creating-lowpass-filter-in-scipy-understanding-methods-and-units>`_ data by the [order]th order zero lag Butterworth filter
        whose cut frequency is set to [cutoff] Hz.

        :param data: time-series data,
        :type data: numpy array of floats
        :param: sample_rate: data sample rate
        :type sample_rate: integer
        :param cutoff: filter cutoff
        :type cutoff: float
        :param order: order
        :type order: integer
        :return y: low-pass-filtered data
        :rtype y: numpy array of floats

        :Examples:

        >>> from mhealthx.signals import butter_lowpass_filter
        >>> data = np.random.random(100)
        >>> sample_rate = 10
        >>> cutoff = 5
        >>> order = 4
        >>> y = butter_lowpass_filter(data, sample_rate, cutoff, order)

    """


    nyquist = 0.5 * sample_rate
    normal_cutoff = cutoff / nyquist
    b, a = butter(order, normal_cutoff, btype='low', analog=False)

    if plot:
        w, h = freqz(b, a, worN=8000)
        plt.subplot(2, 1, 1)
        plt.plot(0.5*sample_rate*w/np.pi, np.abs(h), 'b')
        plt.plot(cutoff, 0.5*np.sqrt(2), 'ko')
        plt.axvline(cutoff, color='k')
        plt.xlim(0, 0.5*sample_rate)
        plt.title("Lowpass Filter Frequency Response")
        plt.xlabel('Frequency [Hz]')
        plt.grid()
        plt.show()

    y = lfilter(b, a, data)

    return y


def crossings_nonzero_pos2neg(data):
    """
        Find `indices of zero crossings from positive to negative values <http://stackoverflow.com/questions/3843017/efficiently-detect-sign-changes-in-python>`_.

        :param data: numpy array of floats
        :type data: numpy array of floats
        :return crossings: crossing indices to data
        :rtype crossings: numpy array of integers

        :Examples:

        >>> import numpy as np
        >>> from mhealthx.signals import crossings_nonzero_pos2neg
        >>> data = np.random.random(100)
        >>> crossings = crossings_nonzero_pos2neg(data)

    """
    import numpy as np

    if isinstance(data, np.ndarray):
        pass
    elif isinstance(data, list):
        data = np.asarray(data)
    else:
        raise IOError('data should be a numpy array')

    pos = data > 0

    crossings = (pos[:-1] & ~pos[1:]).nonzero()[0]

    return crossings


def autocorrelate(data, unbias=2, normalize=2):
    """
        Compute the autocorrelation coefficients for time series data.
        Here we use scipy.signal.correlate, but the results are the same as in
        Yang, et al., 2012 for unbias=1:


        "The autocorrelation coefficient refers to the correlation of a time
        series with its own past or future values. iGAIT uses unbiased
        autocorrelation coefficients of acceleration data to scale the regularity
        and symmetry of gait.
        The autocorrelation coefficients are divided by :math:`fc(0)`,
        so that the autocorrelation coefficient is equal to :math:`1` when :math:`t=0`:

        .. math::

            NFC(t) = \\frac{fc(t)}{fc(0)}


        Here :math:`NFC(t)` is the normalised autocorrelation coefficient, and :math:`fc(t)` are
        autocorrelation coefficients."

        :param data: time series data
        :type data: numpy array
        :param unbias: autocorrelation, divide by range (1) or by weighted range (2)
        :type unbias: integer or None
        :param normalize: divide by 1st coefficient (1) or by maximum abs. value (2)
        :type normalize: integer or None
        :return coefficients: autocorrelation coefficients [normalized, unbiased]
        :rtype coefficients: numpy array
        :return N: number of coefficients
        :rtype N: integer


        :Examples:

        >>> import numpy as np
        >>> from mhealthx.signals import autocorrelate
        >>> data = np.random.random(100)
        >>> unbias = 2
        >>> normalize = 2
        >>> plot_test = True
        >>> coefficients, N = autocorrelate(data, unbias, normalize, plot_test)
    """

    # Autocorrelation:
    coefficients = correlate(data, data, 'full')
    size = np.int(coefficients.size/2)
    coefficients = coefficients[size:]
    N = coefficients.size

    # Unbiased:
    if unbias:
        if unbias == 1:
            coefficients /= (N - np.arange(N))
        elif unbias == 2:
            coefficient_ratio = coefficients[0]/coefficients[-1]
            coefficients /= np.linspace(coefficient_ratio, 1, N)
        else:
            raise IOError("unbias should be set to 1, 2, or None")

    # Normalize:
    if normalize:
        if normalize == 1:
            coefficients /= np.abs(coefficients[0])
        elif normalize == 2:
            coefficients /= np.max(np.abs(coefficients))
        else:
            raise IOError("normalize should be set to 1, 2, or None")

    return coefficients, N


def get_signal_peaks_and_prominences(data):
    """ Get the signal peaks and peak prominences.

        :param data array: One-dimensional array.

        :return peaks array: The peaks of our signal.
        :return prominences array: The prominences of the peaks.
    """
    peaks, _ = sig.find_peaks(data)
    prominences = sig.peak_prominences(data, peaks)[0]

    return peaks, prominences

def smoothing_window(data, window=[1, 1, 1]):
    """ This is a smoothing functionality so we can fix misclassifications.
        It will run a sliding window of form [border, smoothing, border] on the
        signal and if the border elements are the same it will change the
        smooth elements to match the border. An example would be for a window
        of [2, 1, 2] we have the following elements [1, 1, 0, 1, 1], this will
        transform it into [1, 1, 1, 1, 1]. So if the border elements match it
        will transform the middle (smoothing) into the same as the border.

        :param data array: One-dimensional array.
        :param window array: Used to define the [border, smoothing, border]
                             regions.

        :return data array: The smoothed version of the original data.
    """

    for i in range(len(data) - sum(window)):

        start_window_from = i
        start_window_to = i+window[0]

        end_window_from = start_window_to + window[1]
        end_window_to = end_window_from + window[2]

        if np.all(data[start_window_from: start_window_to] == data[end_window_from: end_window_to]):
            data[start_window_from: end_window_to] = data[start_window_from]

    return data


def BellmanKSegment(x,k):
    # Divide a univariate time-series, x, into k contiguous segments
    # Cost is the sum of the squared residuals from the mean of each segment
    # Returns array containg the index for the endpoint of each segment in ascending order

    n = x.size
    cost = np.matrix(np.ones(shape=(k,n))*np.inf)
    startLoc = np.zeros(shape=(k,n), dtype=int)

    #Calculate residuals for all possible segments O(n^2)
    res = np.zeros(shape=(n,n)) # Each segment begins at index i and ends at index j inclusive.
    for i in range(n-1):
        mu = x[i]
        r = 0.0
        for j in range(i+1,n):

            r = r + ((j-i)/(j-i+1))*(x[j] - mu)*(x[j] - mu) #incrementally update squared residual
            mu = (x[j] + (j-i)*mu)/(j-i+1) #incrementally update mean
            res[i,j] = r #equivalent to res[i,j] = np.var(x[i:(j+1)])*(1+j-i)


    #Determine optimal segmentation O(kn^2)
    segment = 0
    for j in range(n):
        cost[segment,j] = res[0,j]
        startLoc[segment, j] = 0

    for segment in range(1,k):
        for i in range(segment,n-1):
            for j in range(i+1,n):
                tmpcost = res[i,j] + cost[segment-1,i-1]
                if cost[segment,j] > tmpcost: #break ties with smallest j
                    cost[segment,j]= tmpcost
                    startLoc[segment, j] = i


    #Backtrack to determine endpoints of each segment for the optimal partition
    endPoint = np.zeros(shape=(k,1))
    v = n
    for segment in range(k-1,-1,-1):
        endPoint[segment] = v-1
        v = startLoc[segment,v-1]

    return ExpandSegmentIndicies(endPoint)

def ExpandSegmentIndicies(endPoint):
    startPoint = -1
    lbls = np.array([])
    for segment in range(endPoint.size):
        lbls = np.append( arr=lbls ,values=np.repeat(segment, np.int(endPoint[segment]-startPoint)) )
        startPoint = endPoint[segment]
    return lbls


def plot_segmentation(data, peaks, segment_indexes, figsize=(10, 5)):
    """ Will plot the data and segmentation based on the peaks and segment indexes.

        :param 1d-array data: The orginal axis of the data that was segmented into sections.
        :param 1d-array peaks: Peaks of the data.
        :param 1d-array segment_indexes: These are the different classes, corresponding to each peak.

        Will not return anything, instead it will plot the data and peaks with different colors for each class.

    """
    fig, ax = plt.subplots(figsize=figsize)
    plt.plot(data);

    for segment in np.unique(segment_indexes):
        plt.plot(peaks[np.where(segment_indexes == segment)[0]], data[peaks][np.where(segment_indexes == segment)[0]], 'o')

    plt.show()


def DisplayBellmanK(data, ix):
    plt.plot(data);
    for segment in np.unique(ix):
        plt.plot(np.where(ix == segment)[0],data[np.where(ix == segment)[0]],'o')
    plt.show()

def plot_walk_turn_segments(data, window=[1, 1, 1]):
    c, pk, p = cluster_walk_turn(data, window=window)

    contour_heights = data[pk] - p

    colors = [['red', 'green'][i] for i in c]
    plt.plot(data)
    plt.scatter(pk, data[pk], color=colors)
    plt.vlines(x=pk, ymin=contour_heights, ymax=data[pk], color=colors)


def separate_walks_turns(data, window=[1, 1, 1]):
    """ Will separate peaks into the clusters by following the trend in the clusters array.
        This is usedful because scipy's k-mean clustering will give us a continous clusters
        array.

        :param clusters array: A continous array representing different classes.
        :param peaks array: The peaks that we want to separate into the classes from the custers.

        :return walks arrays: An array of arrays that will have all the peaks corresponding to every
                              individual walk.
        :return turns arraays: Array of array which has all the indices of the peaks that correspond
                               to turning.

    """
    clusters, peaks, promi = cluster_walk_turn(data, window=window)

    group_one = []
    group_two = []

    start = 0

    for i in range(1, len(clusters)):

        if clusters[i-1] != clusters[i]:
            assert np.all(clusters[start: i] == clusters[start]), 'Some values are mixed up, please check!'

            add = group_one if clusters[start] == 0 else group_two
            add.append(peaks[start: i])
            start = i

        # hacky fix for the last part of the signal ...
        # I need to change this ...
        if i == len(clusters)-1:
            if not peaks[start] in add[-1]:
                add = group_one if clusters[start] == 0 else group_two
                add.append(peaks[start: ])

    maxes_one = [np.max(data[c]) for c in group_one]
    maxes_two = [np.max(data[c]) for c in group_two]

    walks, turns = group_two, group_one

    if np.max(maxes_one) > np.max(maxes_two):
        walks, turns = group_one, group_two

    # let's drop any turns at the end of the signal
#     if len(turns[-1]) > len(walks[-1]):
#         turns.pop()

    return walks, turns


def plot_walks_turns(df, window=[1, 1, 1]):

    clusters, peaks, promis = cluster_walk_turn(df, window=window)
    walks, turns = separate_walks_turns(df, window=window)

    top_of_graph = np.concatenate([df[w] for w in walks]).max()
    contour_heights = df[peaks] - promis

    plt.plot(df)
    for w in walks:

        plt.plot(w, df[w], 'o')
        plt.text(np.mean(w, dtype=np.int), top_of_graph, len(w), fontsize=22)
        #plt.vlines(x=w, ymin=contour_heights[w], ymax=df[w])

    for t in turns:
        plt.plot(t, df[t], 's')
#         plt.text(np.mean(t, dtype=np.int), top_of_graph, len(t), fontsize=22)
        #plt.vlines(x=t, ymin=contour_heights[t], ymax=df[t])

def centroid_sort(centroids):
    """
        Sort centroids. This is required so that the same cluster centroid is always the 0th one. It should also be the \
        most negative. Order defined by the Euclidean distance between the centroid and an arbitrary "small" point \
        [-100, -100] (in each dimension) to account for possible negatives. Cluster 0 is the closest to that point, etc.

        0.  Set up

            >>> from numpy.testing import assert_array_equal

        1.  Single centroids just return themselves.

            >>> centroid_sort(array([[1.1, 2.2]]))

            array([[ 1.1,  2.2]])

            >>> centroid_sort(array([[1.1, 2.2, 3.3]]))

            array([[ 1.1,  2.2,  3.3]])

        2.  Positive 2d centroids are ordered.

            >>> centroids = array([
            ...     [5.34443858, 0.63266844],  # 3
            ...     [2.69156877, 0.76448578],  # 1
            ...     [4.74784197, 1.0815235 ],  # 2
            ...     [1.02330015, 0.16788118],  # 0
            ... ])
            >>> expected_sorted_centroids = array([
            ...     [1.02330015, 0.16788118],  # 0
            ...     [2.69156877, 0.76448578],  # 1
            ...     [4.74784197, 1.0815235 ],  # 2
            ...     [5.34443858, 0.63266844],  # 3
            ... ])
            >>> result = centroid_sort(centroids)
            >>> assert_array_equal(result, expected_sorted_centroids)

        3.  3d centroids spanning the origin are ordered.

            >>> centroids = array([
            ...     [ 3,   3,  4  ],  # 3
            ...     [ 1.5, 2,  3  ],  # 2
            ...     [-1,  -1, -1 ],   # 0
            ...     [ 0,   1,  0.5],  # 1
            ... ])
            >>> expected_sorted_centroids = array([
            ...     [-1,  -1, -1 ],   # 0
            ...     [ 0,   1,  0.5],  # 1
            ...     [ 1.5, 2,  3  ],  # 2
            ...     [ 3,   3,  4  ],  # 3
            ... ])
            >>> result = centroid_sort(centroids)
            >>> assert_array_equal(result, expected_sorted_centroids)

        :param centroids: array centroids
        :type centroids: numpy array
        :return centroids: array centroids
        :rtype centroids: numpy array

    """

    dimensions = len(centroids[0])
    negative_base_point = array(dimensions*[-100])

    decorated = [
        (euclidean(centroid, negative_base_point), centroid)
        for centroid in centroids
    ]
    decorated.sort()

    return array([centroid for dist, centroid in decorated])


def non_zero_index(arr):
    """
        Raises:
        ValueError: If no-non-zero rows can be found.

        0.  Empty array raises.

            >>> arr = array([])
            >>> non_zero_index(arr)

        1.  Array with zero values raises.

            >>> arr = array([
            ...     [0, 0],
            ...     [0, 0],
            ...     [0, 0, 0],
            ... ])
            >>> non_zero_index(arr)

        2.  Array with a non-zero value will have that index returned.

            >>> arr = array([
            ...     [0, 0],
            ...     [0, 0, 0],
            ...     [1, 0, 0],  # Still has zeros
            ...     [1, 1, 0],
            ...     [0, 1, 1],
            ...     [-1, 0, 0],
            ...     [-1, 2, 3],  # First non-zero array
            ...     [1, 2, 3],
            ... ])
            >>> non_zero_index(arr)

            6

        :param arr: array
        :type arr: numpy array
        :return index: Index of first non-zero entry in an array.
        :rtype index: int
    """
    for index, row in enumerate(arr):
        if non_zero_row(row):
            return index
    raise ValueError('No non-zero values')


def non_zero_row(arr):
    """
        0.  Empty row returns False.

            >>> arr = array([])
            >>> non_zero_row(arr)

            False

        1.  Row with a zero returns False.

            >>> arr = array([1, 4, 3, 0, 5, -1, -2])
            >>> non_zero_row(arr)

            False
        2.  Row with no zeros returns True.

            >>> arr = array([-1, -0.1, 0.001, 2])
            >>> non_zero_row(arr)

            True

        :param arr: array
        :type arr: numpy array
        :return empty: If row is completely free of zeros
        :rtype empty: bool
    """

    if len(arr) == 0:
        return False

    for item in arr:
        if item == 0:
            return False

    return True


def window_features(idx, window_size=100, overlap=10):
    """ Generate indexes for a sliding window with overlap

        :param array idx: The indexes that need to be windowed.
        :param int window_size: The size of the window.
        :param int overlap: How much should each window overlap.

        :return array view: The indexes for the windows with overlap.
    """
    overlap = window_size - overlap
    sh = (idx.size - window_size + 1, window_size)
    st = idx.strides * 2
    view = np.lib.stride_tricks.as_strided(idx, strides=st, shape=sh)[0::overlap]

    return view
