# Supplementary material for: PDKit: A data science toolkit for the digital assessment of Parkinson’s Disease
Source: PLoS Comput Biol. 2021 Mar 12;17(3):e1008833. doi: 10.1371/journal.pcbi.1008833 (PMC7990207; doi:10.1371/journal.pcbi.1008833)
Supplement: S1 Compressed ZIP File — Exported from current GitHub repository including source code, data and documentation. (ZIP) [file pcbi.1008833.s001.zip › pdkit-1.3.2/pdkit/reaction_processor.py]

#!/usr/bin/env python3
# -*- coding: utf-8 -*-
# Copyright 2018 Birkbeck College. All rights reserved.
#
# Licensed under the MIT license. See file LICENSE for details.
#
# Author(s): J.S. Pons

import sys
import logging

import numpy as np
import math


class ReactionProcessor:
    """
        Reaction Processor class. Consumes Reaction Time Series to compute related features.

        These values are recommended by the author of the pilot study :cite:`Kassavetis2015_2`. Check reference \
        for more details.

        window = 6 #seconds

        :Example:

        >>> import pdkit
        >>> rp = pdkit.ReactionProcessor()
        >>> rs = pdkit.ReactionTimeSeries().load(path_to_data, 'opdc_react')
        >>> rp.extract_features(rs)
    """
    def __init__(self, window=6):
        try:
            self.window = window # secs

            logging.debug("ReactionProcessor init")

        except IOError as e:
            ierr = "({}): {}".format(e.errno, e.strerror)
            logging.error("ReactionProcessor I/O error %s", ierr)

        except ValueError as verr:
            logging.error("ReactionProcessor ValueError ->%s", verr.message)

        except:
            logging.error("Unexpected error on ReactionProcessor init: %s", sys.exc_info()[0])

    def reaction_times(self, data_frame):
        """
            Computer press, raise and total reaction times.

            :param data_frame: the data frame
            :type data_frame: pandas.DataFrame
            :return press: avg time from button visible until button pressed
            :rtype press: float
            :return raise: avg time from button removed until button released
            :rtype raise: float
            :return total: avg total reaction time
            :rtype total: float

        """
        visibleb = False
        pressed = False
        raised = False
        tmp = []
        for index, row in data_frame.iterrows():
            #print(row)
            if not visibleb and row['bVis']==True: # assertion: not possible to have reaction of 0 sec
                start_time_to_press = row['td']
                end_time_to_press = 0
                visibleb = True
                pressed = False
                raised = False
            elif visibleb and not pressed and row['bPres']==True:
                end_time_to_press = row['td']
                tmp.append(('down', end_time_to_press - start_time_to_press))
                visibleb = True
                pressed = True
                raised = False
            elif visibleb and pressed and row['bPres']==True:
                # nothing to do -- skip
                visibleb = True
                pressed = True
                raised = False
            elif visibleb and row['bVis']==False: # assertion: not possible to have reaction of 0 sec
                start_time_to_raise = row['td']
                end_time_to_raise = 0
                visibleb = False
                pressed = False
                raised = False
            elif not visibleb and row['bPres']==True:
                # nothing to do -- skip
                visibleb = False
                pressed = True
                raised = False
            elif not visibleb and row['bPres']==False:
                end_time_to_raise = row['td']
                tmp.append(('up', end_time_to_press - start_time_to_press))
                visibleb = False
                pressed = False
                raised = True
            elif visibleb and pressed and row['bPres']==False:
                # error raising while button visible
                logging.warn('In ReactionProcessor found finger raised in error while button visible. Ignoring action.')
            else:
                # logging.error(np.where(data_frame.index==index)[0])
                # logging.error(row)
                logging.warn("In ReactionProcessor invalid finger lift detected. Ignoring action")
        # print(tmp)
        press_t = 0
        raise_t = 0
        length = len(tmp)
        for i in range(length):
            if (i%2)==0:
                action, time_diff = tmp[i]
                press_t += time_diff
                if i+1 < length:
                    action, time_diff = tmp[i+1]
                    raise_t += time_diff
        total = (press_t + raise_t) / length
        press_t /= length
        raise_t /= length


        #freq = sum(data_frame.action_type == 1) / data_frame.td[-1]
        #duration = math.ceil(data_frame.td[-1])

        return press_t, raise_t, total

    def extract_features(self, data_frame, pre=''):
        """
            This method extracts all the features available under the Reaction Processor class.

            :param data_frame: the data frame
            :type data_frame: pandas.DataFrame
            :return: 'frequency', 'moving_frequency','continuous_frequency','mean_moving_time','incoordination_score', \
                    'mean_alnt_target_distance','kinesia_scores', 'akinesia_times','dysmetria_score'
            :rtype: list

        """
        try:
            p, r, t = self.reaction_times(data_frame)
            return {pre+'mean_press_button_time': p,
                    pre+'mean_release_button_time': r,
                    pre+'mean_total_reaction_time': t}
        except:
            logging.error("Error in ReactionProcessor while extracting features: %s", sys.exc_info()[0])
