# Supplementary material for: PDKit: A data science toolkit for the digital assessment of Parkinson’s Disease
Source: PLoS Comput Biol. 2021 Mar 12;17(3):e1008833. doi: 10.1371/journal.pcbi.1008833 (PMC7990207; doi:10.1371/journal.pcbi.1008833)
Supplement: S1 Compressed ZIP File — Exported from current GitHub repository including source code, data and documentation. (ZIP) [file pcbi.1008833.s001.zip › pdkit-1.3.2/.circleci/config.yml]

# Python CircleCI 2.0 configuration file
# Copyright 2020 Birkbeck College. All rights reserved.
#
# Licensed under the MIT license. See file LICENSE for details.
#
# Author(s): J.S. Pons and George Roussos
#
version: 2
jobs:
  build:
    docker:
      - image: circleci/python:3.7

    steps:
      - checkout

      - restore_cache:
          key: v1-dependencies-{{ .Branch }}-{{ checksum "requirements.txt" }}-{{ checksum "setup.py" }}
      - run:
          name: install dependencies
          command: |
            sudo apt install libsndfile1
            python3 -m venv venv
            source venv/bin/activate
            make dev

      - save_cache:
          key: v1-dependencies-{{ .Branch }}-{{ checksum "requirements.txt" }}-{{ checksum "setup.py" }}
          paths:
            - "venv"

      - run:
          name: run tests
          command: |
            source venv/bin/activate
            make test

  deploy:
    docker:
      - image: circleci/python:3.7

    steps:
      - checkout

      - restore_cache:
          key: v1-dependencies-{{ .Branch }}-{{ checksum "requirements.txt" }}-{{ checksum "setup.py" }}

      - run:
          name: install dependencies
          command: |
            sudo apt install libsndfile1
            python3 -m venv venv
            source venv/bin/activate
            make dev

      - save_cache:
          key: v1-dependencies-{{ .Branch }}-{{ checksum "requirements.txt" }}-{{ checksum "setup.py" }}
          paths:
            - "venv"

      - run:
          name: verify git tag vs. version
          command: |
            source venv/bin/activate
            python setup.py verify

      - run:
          name: init .pypirc
          command: |
            echo -e "[pypi]" >> ~/.pypirc
            echo -e "username = pdkit" >> ~/.pypirc
            echo -e "password = $PYPI_PASSWORD" >> ~/.pypirc

      - run:
          name: create packages
          command: |
            make package

      - run:
          name: upload to pypi
          command: |
            source venv/bin/activate
            twine upload dist/*

workflows:
  version: 2
  build_and_deploy:
    jobs:
      - build:
          filters:
            tags:
              only: /.*/
      - deploy:
          requires:
            - build
          filters:
            tags:
              only: /[0-9]+(\.[0-9]+)*/
            branches:
              ignore: /.*/
