# Supplementary material for: PDKit: A data science toolkit for the digital assessment of Parkinson’s Disease
Source: PLoS Comput Biol. 2021 Mar 12;17(3):e1008833. doi: 10.1371/journal.pcbi.1008833 (PMC7990207; doi:10.1371/journal.pcbi.1008833)
Supplement: S1 Compressed ZIP File — Exported from current GitHub repository including source code, data and documentation. (ZIP) [file pcbi.1008833.s001.zip › pdkit-1.3.2/notebooks/05 - ClinicalUPDRS.ipynb]

# %% [markdown]
# ClinicalUPDRS

# %% [markdown]
### Pdkit uses the clinical data to calculates classifiers implementing the k-nearest neighbors vote.

# %% [code]
import pdkit
import pandas as pd


# %% [code]
# Read the clinicians score (labels for the supervised learning)
classification_clinical = pd.read_csv('./data/classification_clinical.csv').sort_values(by=['id'])
classification_clinical

# %% [code]
# Instance to the ClinicalUPDRS Class 
# labels_file_path is the path to the labels file
# data_frame_file_path is the testResultSetFile, we can also provide the data_frame of the testResultSet
clinical_UPDRS = pdkit.Clinical_UPDRS(labels_file_path='./data/classification_clinical.csv', data_frame_file_path='./tests/data/cussp_dataframe.csv')

# single KNeighborsClassifier per observation
#clinical_UPDRS.knns

# %% [code]
# Lets read some random measurement from the data to predict the UPDRS score
dataframe = pd.read_csv('./data/cussp_dataframe.csv')
dataframe = dataframe.fillna(dataframe.mean())
dataframe = dataframe.sort_values(by=['id'])
measurement = dataframe.loc[[2]]
measurement

# %% [code]
# Do a prediction using ClinicalUPDRS
pred = clinical_UPDRS.predict(measurement)
pred

# %% [code]
# Just for the sake of it, let's see how good is this prediction
a = classification_clinical.loc[[1]]
a

# %% [code]
# Estimate the percentage of similarity between measurement and prediction
a = a.drop(['id','MDS_UPDRSIII'], axis=1).values
b=pred
print('Perc of similarity: ',1 - (a != b).sum()/float(a.size),'%')

# %% [code]
