# Supplementary material for: PDKit: A data science toolkit for the digital assessment of Parkinson’s Disease
Source: PLoS Comput Biol. 2021 Mar 12;17(3):e1008833. doi: 10.1371/journal.pcbi.1008833 (PMC7990207; doi:10.1371/journal.pcbi.1008833)
Supplement: S1 Compressed ZIP File — Exported from current GitHub repository including source code, data and documentation. (ZIP) [file pcbi.1008833.s001.zip › pdkit-1.3.2/notebooks/02 - FingerTapping.ipynb]

# %% [markdown]
# FingerTapping

# %% [code]
import pdkit

# %% [code]
# Read a finger tapping data file
filename = './data/2458/FT_-_ONE_TARGET_-_LEFT_HAND_2016-10-14_10-36-02_-_f73512ccfc_-_2458.csv'

# %% [code]
# Use the Finger Tapping Time Series to load the data file
ts = pdkit.FingerTappingTimeSeries().load(filename)

# %% [code]
# Instance to the finger Tapping Processor
ftp = pdkit.FingerTappingProcessor()

# %% [code]
# Example how to get the mean alternate distance of the finger tapping tests (in pixels)
matd, total_time = ftp.mean_alnt_target_distance(ts)
print(matd)

# %% [code]
# Example how to get the kinesia scores (the number of key taps)
ks, total_time = ftp.kinesia_scores(ts)
print(ks)

# %% [code]
