# Supplementary material for: PDKit: A data science toolkit for the digital assessment of Parkinson’s Disease
Source: PLoS Comput Biol. 2021 Mar 12;17(3):e1008833. doi: 10.1371/journal.pcbi.1008833 (PMC7990207; doi:10.1371/journal.pcbi.1008833)
Supplement: S1 Compressed ZIP File — Exported from current GitHub repository including source code, data and documentation. (ZIP) [file pcbi.1008833.s001.zip › pdkit-1.3.2/notebooks/08 - get_gait_returns.ipynb]

# %% [code]
%matplotlib inline
import matplotlib.pylab as plt
from mpl_toolkits.mplot3d import Axes3D
import numpy as np

from pdkit.gait_time_series import GaitTimeSeries
from pdkit.gait_processor import GaitProcessor

# %% [code]
ts = GaitTimeSeries.load_data('../tests/data/cloudupdrs_gait.csv')
gp = GaitProcessor()

# %% [markdown]
### Freeze of gait exampe

# %% [code]
freeze_time, freeze_index, locomotor_freeze_index = gp.freeze_of_gait(ts)
rts = gp.resample_signal(ts)

# %% [code]
rts[['x', 'y', 'z']].plot()

# %% [code]
for c, col in zip(['ro', 'rs', 'r.'], ['x', 'y', 'z']):
    plt.plot(rts[col])
    plt.plot(rts[col][freeze_time], c)
    plt.show()

# %% [code]
plt.plot(rts.z)
plt.plot(rts.z[freeze_time], 'ro')

# %% [markdown]
### Frequency of peaks example [Hz]

# %% [code]
frequency_of_peaks = gp.frequency_of_peaks(ts, axis='x')

# %% [code]
frequency_of_peaks

# %% [markdown]
### Speed of gait example [m/s]

# %% [code]
speed_of_gait = gp.speed_of_gait(ts, wavelet_type='db3', wavelet_level=6)
speed_of_gait

# %% [markdown]
### Walk regularity / symmetry example

# %% [code]
step_regularity, stride_regularity, walk_symmetry = gp.walk_regularity_symmetry(ts)

# %% [code]
step_regularity

# %% [code]
stride_regularity

# %% [code]
walk_symmetry

# %% [markdown]
### Local walk (not cardinal) direction example.

# %% [code]
direction = gp.walk_direction_preheel(ts)

# %% [code]
direction

# %% [code]
fig = plt.figure()
ax = fig.add_subplot(111, projection='3d')
ax.quiver( *[0, 0] + list(direction) + [0])
