# Supplementary material for: PDKit: A data science toolkit for the digital assessment of Parkinson’s Disease
Source: PLoS Comput Biol. 2021 Mar 12;17(3):e1008833. doi: 10.1371/journal.pcbi.1008833 (PMC7990207; doi:10.1371/journal.pcbi.1008833)
Supplement: S1 Compressed ZIP File — Exported from current GitHub repository including source code, data and documentation. (ZIP) [file pcbi.1008833.s001.zip › pdkit-1.3.2/notebooks/11 - manual_labeling.ipynb]

# %% [code]
%matplotlib notebook
import matplotlib.pylab as plt
import matplotlib.patches as mpatches
from IPython.display import clear_output

# %% [code]
from pdkit.gait_time_series import GaitTimeSeries
from pdkit.gait_processor import GaitProcessor

# %% [code]
ts = GaitTimeSeries().load_data('../tests/data/cloudupdrs_gait.csv')

# %% [code]
gp = GaitProcessor()
resampled = gp.resample_signal(ts)
filtered = gp.filter_data_frame(resampled)

# %% [code]
data = filtered.mag_sum_acc

# %% [code]
import matplotlib.pylab as plt
import numpy as np
from matplotlib.widgets import Button, CheckButtons

labels = {'walk': [10, 39], 'turn': [], 'stand': []}

def plotit(data, labels, what, figsize=(10, 5)):
    fig, ax = plt.subplots()
    fig.set_size_inches(10, 5)

    y = np.array(data)
    x = np.arange(data.shape[0])
    
    colors = 'bgrcmykw'
    
    def add_lines(labels):
        plt.clf()
        
        plt.plot(x,y)
        
        for i, (k, v) in enumerate(labels.items()):
            for start, end in zip(v[0::2], v[1::2]):
                plt.axvspan(start, end, color=colors[i], alpha=0.5)
                
            if len(v) % 2 != 0:
                plt.axvline(x=v[-1], color=colors[i], linestyle='-')
        
        legend =[mpatches.Patch(color=colors[i], label="{} << ".format(k)) for i, k in enumerate(labels.keys()) if k==what]
        legend += [mpatches.Patch(color=colors[i], label="{}".format(k)) for i, k in enumerate(labels.keys()) if k!=what]
        
        plt.legend(handles=legend)
        
    add_lines(labels)
    
    def onclick(event):
        
        remove = False
        
        for k in labels.keys():
            for i, (start, end) in enumerate(zip(labels[k][0::2], labels[k][1::2])):
                print(start, event.xdata, end)
                if start <= event.xdata <= end:
                    del labels[k][i*2:(i+1)*2]
                    remove = True
        
        if not remove:
            labels[what].append(event.xdata)
        
        labels[what] = sorted(labels[what])
        add_lines(labels)
    
    fig.canvas.mpl_connect('button_press_event', onclick)
    fig.show()

# %% [code]
plotit(data.values, labels, 'turn')

# %% [code]
labels

# %% [code]
import matplotlib.pyplot as plt
import numpy as np

labels = {'walk': [(10, 30), (100, 110)], 'turn': [(33, 35)], 'stand': []}

def plotit_noninter(data, labels, figsize=(10, 5)):
    fig, ax = plt.subplots()
    fig.set_size_inches(figsize[0], figsize[1])

    y = np.array(data)
    x = np.arange(data.shape[0])
    
    colors = 'bgrcmykw'
    
        
    data.plot()
        
    for i, (k, v) in enumerate(labels.items()):
        for start, end in v:
            if type(start) != np.datetime64:
                start = data.index.values[start]
                end = data.index.values[end]
                
            plt.axvspan(start, end, color=colors[i], alpha=0.5)
        
    legend = [mpatches.Patch(color=colors[i], label="{}".format(k)) for i, k in enumerate(labels.keys())]

    plt.legend(handles=legend)
    
    plt.show()

# %% [code]
plotit_noninter(data, labels)

# %% [code]
type(data.index.values[0])#.index

# %% [code]
def manual_label_signal(data, signal_types):
    for k in signal_types.keys():
        clear_output(wait=True)
        plotit(data, signal_types, k, figsize=(10, 5))
#         plt.show(False)
#         plt.draw()

# %% [code]
for k in signal_types.keys():
    fig, ax = plt.subplots()
    fig.set_size_inches(10, 5)
    
    plotit(fig, data, signal_types, k)
#     clear_output(wait=True)

#     print('Write DONE when done!')
#     while True:
#         answer = input("Are you done??: ")
#         if answer.lower() == 'done':
#             break
#     continue

# %% [code]
signal_types

# %% [code]
legend =[mpatches.Patch(color='red', label='{}'.format(k)) for i, k in enumerate(labels.keys()) if k=='']

# %% [code]
ll = legend[0]

# %% [code]
ll.

# %% [code]
import numpy as np
import matplotlib.pyplot as plt
from matplotlib.widgets import Button

freqs = np.arange(2, 20, 3)

fig, ax = plt.subplots()
plt.subplots_adjust(bottom=0.2)
t = np.arange(0.0, 1.0, 0.001)
s = np.sin(2*np.pi*freqs[0]*t)
l, = plt.plot(t, s, lw=2)

what = 'test'

class Index(object):
    ind = 0

    def next(self, event):
        return 'next'

    def prev(self, event):
        return 'prev'

callback = Index()
axprev = plt.axes([0.7, 0.05, 0.1, 0.075])
axnext = plt.axes([0.81, 0.05, 0.1, 0.075])
bnext = Button(axnext, 'Next')
what = bnext.on_clicked(callback.next)
bprev = Button(axprev, 'Previous')
what = bprev.on_clicked(callback.prev)

plt.show()

# %% [code]
what

# %% [code]
11%2
