# Supplementary material for: PDKit: A data science toolkit for the digital assessment of Parkinson’s Disease
Source: PLoS Comput Biol. 2021 Mar 12;17(3):e1008833. doi: 10.1371/journal.pcbi.1008833 (PMC7990207; doi:10.1371/journal.pcbi.1008833)
Supplement: S1 Compressed ZIP File — Exported from current GitHub repository including source code, data and documentation. (ZIP) [file pcbi.1008833.s001.zip › pdkit-1.3.2/notebooks/09 - Initial and Final contacts.ipynb]

# %% [markdown]
# IC + FC

following: **An enhanced estimate of initial contact and final contact instants of time using lower trunk inertial sensor data** paper

`doi:10.1016/j.gaitpost.2012.02.019`

# %% [code]
from pdkit.gait_time_series import GaitTimeSeries
from pdkit.gait_processor import GaitProcessor
from pdkit.utils import peakdet

# %% [code]
%matplotlib inline
import pywt
import matplotlib.pylab as plt
import numpy as np

# %% [code]
ts = GaitTimeSeries.load_data('../tests/data/cloudupdrs_gait.csv')
gp = GaitProcessor()

# %% [markdown]
### Get the Initial Contact (IC) locations

# %% [code]
coef, freqs = pywt.cwt(ts.x.values, scales=range(1, 16), wavelet='gaus1')

# %% [code]
ic = coef[14]
plt.plot(ic)

# %% [code]
maxp, minp = peakdet(ic, delta=3)

# %% [code]
plt.plot(ic)
plt.scatter(minp[:, 0], minp[:, 1], color='red')#
plt.scatter(maxp[:, 0], maxp[:, 1], color='green')

# %% [markdown]
### Get the Final Contact (FC) locations

# %% [code]
coef, freqs = pywt.cwt(ic, scales=range(1, 16), wavelet='gaus1')

# %% [code]
ic = coef[14]
plt.plot(ic)

# %% [code]
maxp, minp = peakdet(ic, delta=3)

# %% [code]
plt.plot(ic)
plt.scatter(minp[:, 0], minp[:, 1], color='red')
plt.scatter(maxp[:, 0], maxp[:, 1], color='green')
