# Supplementary material for: PDKit: A data science toolkit for the digital assessment of Parkinson’s Disease
Source: PLoS Comput Biol. 2021 Mar 12;17(3):e1008833. doi: 10.1371/journal.pcbi.1008833 (PMC7990207; doi:10.1371/journal.pcbi.1008833)
Supplement: S1 Compressed ZIP File — Exported from current GitHub repository including source code, data and documentation. (ZIP) [file pcbi.1008833.s001.zip › pdkit-1.3.2/notebooks/03 - TestResultSet.ipynb]

# %% [markdown]
# Test Result Set

# %% [code]
#
# Pdkit can be used to extract all the features for different measurements (i.e. tremor, finger tapping)
# placed in a single folder. 
# The result is a data frame where the measurements are rows and the columns are the features extracted.
#
   
import pdkit

# %% [code]
# folderpath is the path to the folder that contains all the data within folders
folderpath = './data/'
# Let's create an instance to the TestResultSet
testResultSet = pdkit.TestResultSet(folderpath)

# %% [code]
# The process method will look up all the folders within folderpath
# then get all the features for each test
# NOTE: it might take a while! :)
testResultSet.process()
# the resulting dataframe with all the features processed is saved in testResultSet.features
# features = testResultSet.features

# %% [code]
# testResultSet has a method to save the TestResultSet DataFrame to a filename
testResultSet.write_output(filename='my_testResultSet')

# %% [code]
