# Supplementary material for: PDKit: A data science toolkit for the digital assessment of Parkinson’s Disease
Source: PLoS Comput Biol. 2021 Mar 12;17(3):e1008833. doi: 10.1371/journal.pcbi.1008833 (PMC7990207; doi:10.1371/journal.pcbi.1008833)
Supplement: S1 Compressed ZIP File — Exported from current GitHub repository including source code, data and documentation. (ZIP) [file pcbi.1008833.s001.zip › pdkit-1.3.2/notebooks/jupyter_notebook_config.py]

# Configuration file for jupyter-notebook.

#------------------------------------------------------------------------------
# Application(SingletonConfigurable) configuration
#------------------------------------------------------------------------------

## This is an application.

## The date format used by logging formatters for %(asctime)s
#c.Application.log_datefmt = '%Y-%m-%d %H:%M:%S'

## The Logging format template
#c.Application.log_format = '[%(name)s]%(highlevel)s %(message)s'

## Set the log level by value or name.
#c.Application.log_level = 30

#------------------------------------------------------------------------------
# JupyterApp(Application) configuration
#------------------------------------------------------------------------------

## Base class for Jupyter applications

## Answer yes to any prompts.
#c.JupyterApp.answer_yes = False

## Full path of a config file.
#c.JupyterApp.config_file = ''

## Specify a config file to load.
#c.JupyterApp.config_file_name = ''

## Generate default config file.
#c.JupyterApp.generate_config = False

#------------------------------------------------------------------------------
# NotebookApp(JupyterApp) configuration
#------------------------------------------------------------------------------

## Set the Access-Control-Allow-Credentials: true header
#c.NotebookApp.allow_credentials = False

## Set the Access-Control-Allow-Origin header
#
#  Use '*' to allow any origin to access your server.
#
#  Takes precedence over allow_origin_pat.
#c.NotebookApp.allow_origin = ''

## Use a regular expression for the Access-Control-Allow-Origin header
#
#  Requests from an origin matching the expression will get replies with:
#
#      Access-Control-Allow-Origin: origin
#
#  where `origin` is the origin of the request.
#
#  Ignored if allow_origin is set.
#c.NotebookApp.allow_origin_pat = ''

## Allow password to be changed at login for the notebook server.
#
#  While loggin in with a token, the notebook server UI will give the opportunity
#  to the user to enter a new password at the same time that will replace the
#  token login mechanism.
#
#  This can be set to false to prevent changing password from the UI/API.
#c.NotebookApp.allow_password_change = True

## Whether to allow the user to run the notebook as root.
c.NotebookApp.allow_root = True

## DEPRECATED use base_url
#c.NotebookApp.base_project_url = '/'

## The base URL for the notebook server.
#
#  Leading and trailing slashes can be omitted, and will automatically be added.
#c.NotebookApp.base_url = '/'

## Specify what command to use to invoke a web browser when opening the notebook.
#  If not specified, the default browser will be determined by the `webbrowser`
#  standard library module, which allows setting of the BROWSER environment
#  variable to override it.
#c.NotebookApp.browser = ''

## The full path to an SSL/TLS certificate file.
#c.NotebookApp.certfile = ''

## The full path to a certificate authority certificate for SSL/TLS client
#  authentication.
#c.NotebookApp.client_ca = ''

## The config manager class to use
#c.NotebookApp.config_manager_class = 'notebook.services.config.manager.ConfigManager'

## The notebook manager class to use.
#c.NotebookApp.contents_manager_class = 'notebook.services.contents.largefilemanager.LargeFileManager'

## Extra keyword arguments to pass to `set_secure_cookie`. See tornado's
#  set_secure_cookie docs for details.
#c.NotebookApp.cookie_options = {}

## The random bytes used to secure cookies. By default this is a new random
#  number every time you start the Notebook. Set it to a value in a config file
#  to enable logins to persist across server sessions.
#
#  Note: Cookie secrets should be kept private, do not share config files with
#  cookie_secret stored in plaintext (you can read the value from a file).
#c.NotebookApp.cookie_secret = b''

## The file where the cookie secret is stored.
#c.NotebookApp.cookie_secret_file = ''

## The default URL to redirect to from `/`
#c.NotebookApp.default_url = '/tree'

## Disable cross-site-request-forgery protection
#
#  Jupyter notebook 4.3.1 introduces protection from cross-site request
#  forgeries, requiring API requests to either:
#
#  - originate from pages served by this server (validated with XSRF cookie and
#  token), or - authenticate with a token
#
#  Some anonymous compute resources still desire the ability to run code,
#  completely without authentication. These services can disable all
#  authentication and security checks, with the full knowledge of what that
#  implies.
#c.NotebookApp.disable_check_xsrf = False

## Whether to enable MathJax for typesetting math/TeX
#
#  MathJax is the javascript library Jupyter uses to render math/LaTeX. It is
#  very large, so you may want to disable it if you have a slow internet
#  connection, or for offline use of the notebook.
#
#  When disabled, equations etc. will appear as their untransformed TeX source.
c.NotebookApp.enable_mathjax = True

## extra paths to look for Javascript notebook extensions
#c.NotebookApp.extra_nbextensions_path = []

## handlers that should be loaded at higher priority than the default services
#c.NotebookApp.extra_services = []

## Extra paths to search for serving static files.
#
#  This allows adding javascript/css to be available from the notebook server
#  machine, or overriding individual files in the IPython
#c.NotebookApp.extra_static_paths = []

## Extra paths to search for serving jinja templates.
#
#  Can be used to override templates from notebook.templates.
#c.NotebookApp.extra_template_paths = []

##
#c.NotebookApp.file_to_run = ''

## Deprecated: Use minified JS file or not, mainly use during dev to avoid JS
#  recompilation
#c.NotebookApp.ignore_minified_js = False

## (bytes/sec) Maximum rate at which stream output can be sent on iopub before
#  they are limited.
#c.NotebookApp.iopub_data_rate_limit = 1000000

## (msgs/sec) Maximum rate at which messages can be sent on iopub before they are
#  limited.
#c.NotebookApp.iopub_msg_rate_limit = 1000

## The IP address the notebook server will listen on.
#c.NotebookApp.ip = 'localhost'
c.NotebookApp.ip = '0.0.0.0'

## Supply extra arguments that will be passed to Jinja environment.
#c.NotebookApp.jinja_environment_options = {}

## Extra variables to supply to jinja templates when rendering.
#c.NotebookApp.jinja_template_vars = {}

## The kernel manager class to use.
#c.NotebookApp.kernel_manager_class = 'notebook.services.kernels.kernelmanager.MappingKernelManager'

## The kernel spec manager class to use. Should be a subclass of
#  `jupyter_client.kernelspec.KernelSpecManager`.
#
#  The Api of KernelSpecManager is provisional and might change without warning
#  between this version of Jupyter and the next stable one.
#c.NotebookApp.kernel_spec_manager_class = 'jupyter_client.kernelspec.KernelSpecManager'

## The full path to a private key file for usage with SSL/TLS.
#c.NotebookApp.keyfile = ''

## The login handler class to use.
#c.NotebookApp.login_handler_class = 'notebook.auth.login.LoginHandler'

## The logout handler class to use.
#c.NotebookApp.logout_handler_class = 'notebook.auth.logout.LogoutHandler'

## The MathJax.js configuration file that is to be used.
#c.NotebookApp.mathjax_config = 'TeX-AMS-MML_HTMLorMML-full,Safe'

## A custom url for MathJax.js. Should be in the form of a case-sensitive url to
#  MathJax, for example:  /static/components/MathJax/MathJax.js
#c.NotebookApp.mathjax_url = ''

## Dict of Python modules to load as notebook server extensions.Entry values can
#  be used to enable and disable the loading ofthe extensions. The extensions
#  will be loaded in alphabetical order.
#c.NotebookApp.nbserver_extensions = {}

## The directory to use for notebooks and kernels.
#c.NotebookApp.notebook_dir = ''

## Whether to open in a browser after starting. The specific browser used is
#  platform dependent and determined by the python standard library `webbrowser`
#  module, unless it is overridden using the --browser (NotebookApp.browser)
#  configuration option.
#c.NotebookApp.open_browser = True
c.NotebookApp.open_browser = False

## Hashed password to use for web authentication.
#
#  To generate, type in a python/IPython shell:
#
#    from notebook.auth import passwd; passwd()
#
#  The string should be of the form type:salt:hashed-password.
c.NotebookApp.password = 'sha1:cbbd3f6b65c8:fa275046507847ccee0060c075b32b116f10e403'

## Forces users to use a password for the Notebook server. This is useful in a
#  multi user environment, for instance when everybody in the LAN can access each
#  other's machine through ssh.
#
#  In such a case, server the notebook server on localhost is not secure since
#  any user can connect to the notebook server via ssh.
#c.NotebookApp.password_required = False

## The port the notebook server will listen on.
c.NotebookApp.port = 8888

## The number of additional ports to try if the specified port is not available.
#c.NotebookApp.port_retries = 50

## DISABLED: use %pylab or %matplotlib in the notebook to enable matplotlib.
#c.NotebookApp.pylab = 'disabled'

## If True, display a button in the dashboard to quit (shutdown the notebook
#  server).
c.NotebookApp.quit_button = True

## (sec) Time window used to  check the message and data rate limits.
#c.NotebookApp.rate_limit_window = 3

## Reraise exceptions encountered loading server extensions?
#c.NotebookApp.reraise_server_extension_failures = False

## DEPRECATED use the nbserver_extensions dict instead
#c.NotebookApp.server_extensions = []

## The session manager class to use.
#c.NotebookApp.session_manager_class = 'notebook.services.sessions.sessionmanager.SessionManager'

## Shut down the server after N seconds with no kernels or terminals running and
#  no activity. This can be used together with culling idle kernels
#  (MappingKernelManager.cull_idle_timeout) to shutdown the notebook server when
#  it's not in use. This is not precisely timed: it may shut down up to a minute
#  later. 0 (the default) disables this automatic shutdown.
#c.NotebookApp.shutdown_no_activity_timeout = 0

## Supply SSL options for the tornado HTTPServer. See the tornado docs for
#  details.
#c.NotebookApp.ssl_options = {}

## Supply overrides for terminado. Currently only supports "shell_command".
#c.NotebookApp.terminado_settings = {}

## Set to False to disable terminals.
#
#  This does *not* make the notebook server more secure by itself. Anything the
#  user can in a terminal, they can also do in a notebook.
#
#  Terminals may also be automatically disabled if the terminado package is not
#  available.
#c.NotebookApp.terminals_enabled = True

## Token used for authenticating first-time connections to the server.
#
#  When no password is enabled, the default is to generate a new, random token.
#
#  Setting to an empty string disables authentication altogether, which is NOT
#  RECOMMENDED.
#c.NotebookApp.token = '<generated>'

## Supply overrides for the tornado.web.Application that the Jupyter notebook
#  uses.
#c.NotebookApp.tornado_settings = {}

## Whether to trust or not X-Scheme/X-Forwarded-Proto and X-Real-Ip/X-Forwarded-
#  For headerssent by the upstream reverse proxy. Necessary if the proxy handles
#  SSL
#c.NotebookApp.trust_xheaders = False

## DEPRECATED, use tornado_settings
#c.NotebookApp.webapp_settings = {}

## Specify Where to open the notebook on startup. This is the `new` argument
#  passed to the standard library method `webbrowser.open`. The behaviour is not
#  guaranteed, but depends on browser support. Valid values are:
#
#   - 2 opens a new tab,
#   - 1 opens a new window,
#   - 0 opens in an existing window.
#
#  See the `webbrowser.open` documentation for details.
#c.NotebookApp.webbrowser_open_new = 2

## Set the tornado compression options for websocket connections.
#
#  This value will be returned from
#  :meth:`WebSocketHandler.get_compression_options`. None (default) will disable
#  compression. A dict (even an empty one) will enable compression.
#
#  See the tornado docs for WebSocketHandler.get_compression_options for details.
#c.NotebookApp.websocket_compression_options = None

## The base URL for websockets, if it differs from the HTTP server (hint: it
#  almost certainly doesn't).
#
#  Should be in the form of an HTTP origin: ws[s]://hostname[:port]
#c.NotebookApp.websocket_url = ''

#------------------------------------------------------------------------------
# ConnectionFileMixin(LoggingConfigurable) configuration
#------------------------------------------------------------------------------

## Mixin for configurable classes that work with connection files

## JSON file in which to store connection info [default: kernel-<pid>.json]
#
#  This file will contain the IP, ports, and authentication key needed to connect
#  clients to this kernel. By default, this file will be created in the security
#  dir of the current profile, but can be specified by absolute path.
#c.ConnectionFileMixin.connection_file = ''

## set the control (ROUTER) port [default: random]
#c.ConnectionFileMixin.control_port = 0

## set the heartbeat port [default: random]
#c.ConnectionFileMixin.hb_port = 0

## set the iopub (PUB) port [default: random]
#c.ConnectionFileMixin.iopub_port = 0

## Set the kernel's IP address [default localhost]. If the IP address is
#  something other than localhost, then Consoles on other machines will be able
#  to connect to the Kernel, so be careful!
#c.ConnectionFileMixin.ip = ''

## set the shell (ROUTER) port [default: random]
#c.ConnectionFileMixin.shell_port = 0

## set the stdin (ROUTER) port [default: random]
#c.ConnectionFileMixin.stdin_port = 0

##
#c.ConnectionFileMixin.transport = 'tcp'

#------------------------------------------------------------------------------
# KernelManager(ConnectionFileMixin) configuration
#------------------------------------------------------------------------------

## Manages a single kernel in a subprocess on this host.
#
#  This version starts kernels with Popen.

## Should we autorestart the kernel if it dies.
#c.KernelManager.autorestart = True

## DEPRECATED: Use kernel_name instead.
#
#  The Popen Command to launch the kernel. Override this if you have a custom
#  kernel. If kernel_cmd is specified in a configuration file, Jupyter does not
#  pass any arguments to the kernel, because it cannot make any assumptions about
#  the arguments that the kernel understands. In particular, this means that the
#  kernel does not receive the option --debug if it given on the Jupyter command
#  line.
#c.KernelManager.kernel_cmd = []

## Time to wait for a kernel to terminate before killing it, in seconds.
#c.KernelManager.shutdown_wait_time = 5.0

#------------------------------------------------------------------------------
# Session(Configurable) configuration
#------------------------------------------------------------------------------

## Object for handling serialization and sending of messages.
#
#  The Session object handles building messages and sending them with ZMQ sockets
#  or ZMQStream objects.  Objects can communicate with each other over the
#  network via Session objects, and only need to work with the dict-based IPython
#  message spec. The Session will handle serialization/deserialization, security,
#  and metadata.
#
#  Sessions support configurable serialization via packer/unpacker traits, and
#  signing with HMAC digests via the key/keyfile traits.
#
#  Parameters ----------
#
#  debug : bool
#      whether to trigger extra debugging statements
#  packer/unpacker : str : 'json', 'pickle' or import_string
#      importstrings for methods to serialize message parts.  If just
#      'json' or 'pickle', predefined JSON and pickle packers will be used.
#      Otherwise, the entire importstring must be used.
#
#      The functions must accept at least valid JSON input, and output *bytes*.
#
#      For example, to use msgpack:
#      packer = 'msgpack.packb', unpacker='msgpack.unpackb'
#  pack/unpack : callables
#      You can also set the pack/unpack callables for serialization directly.
#  session : bytes
#      the ID of this Session object.  The default is to generate a new UUID.
#  username : unicode
#      username added to message headers.  The default is to ask the OS.
#  key : bytes
#      The key used to initialize an HMAC signature.  If unset, messages
#      will not be signed or checked.
#  keyfile : filepath
#      The file containing a key.  If this is set, `key` will be initialized
#      to the contents of the file.

## Threshold (in bytes) beyond which an object's buffer should be extracted to
#  avoid pickling.
#c.Session.buffer_threshold = 1024

## Whether to check PID to protect against calls after fork.
#
#  This check can be disabled if fork-safety is handled elsewhere.
#c.Session.check_pid = True

## Threshold (in bytes) beyond which a buffer should be sent without copying.
#c.Session.copy_threshold = 65536

## Debug output in the Session
#c.Session.debug = False

## The maximum number of digests to remember.
#
#  The digest history will be culled when it exceeds this value.
#c.Session.digest_history_size = 65536

## The maximum number of items for a container to be introspected for custom
#  serialization. Containers larger than this are pickled outright.
#c.Session.item_threshold = 64

## execution key, for signing messages.
#c.Session.key = b''

## path to file containing execution key.
#c.Session.keyfile = ''

## Metadata dictionary, which serves as the default top-level metadata dict for
#  each message.
#c.Session.metadata = {}

## The name of the packer for serializing messages. Should be one of 'json',
#  'pickle', or an import name for a custom callable serializer.
#c.Session.packer = 'json'

## The UUID identifying this session.
#c.Session.session = ''

## The digest scheme used to construct the message signatures. Must have the form
#  'hmac-HASH'.
#c.Session.signature_scheme = 'hmac-sha256'

## The name of the unpacker for unserializing messages. Only used with custom
#  functions for `packer`.
#c.Session.unpacker = 'json'

## Username for the Session. Default is your system username.
#c.Session.username = 'username'

#------------------------------------------------------------------------------
# MultiKernelManager(LoggingConfigurable) configuration
#------------------------------------------------------------------------------

## A class for managing multiple kernels.

## The name of the default kernel to start
#c.MultiKernelManager.default_kernel_name = 'python3'

## The kernel manager class.  This is configurable to allow subclassing of the
#  KernelManager for customized behavior.
#c.MultiKernelManager.kernel_manager_class = 'jupyter_client.ioloop.IOLoopKernelManager'

#------------------------------------------------------------------------------
# MappingKernelManager(MultiKernelManager) configuration
#------------------------------------------------------------------------------

## A KernelManager that handles notebook mapping and HTTP error handling

## Whether messages from kernels whose frontends have disconnected should be
#  buffered in-memory.
#
#  When True (default), messages are buffered and replayed on reconnect, avoiding
#  lost messages due to interrupted connectivity.
#
#  Disable if long-running kernels will produce too much output while no
#  frontends are connected.
#c.MappingKernelManager.buffer_offline_messages = True

## Whether to consider culling kernels which are busy. Only effective if
#  cull_idle_timeout > 0.
#c.MappingKernelManager.cull_busy = False

## Whether to consider culling kernels which have one or more connections. Only
#  effective if cull_idle_timeout > 0.
#c.MappingKernelManager.cull_connected = False

## Timeout (in seconds) after which a kernel is considered idle and ready to be
#  culled. Values of 0 or lower disable culling. Very short timeouts may result
#  in kernels being culled for users with poor network connections.
#c.MappingKernelManager.cull_idle_timeout = 0

## The interval (in seconds) on which to check for idle kernels exceeding the
#  cull timeout value.
#c.MappingKernelManager.cull_interval = 300

##
#c.MappingKernelManager.root_dir = ''

#------------------------------------------------------------------------------
# ContentsManager(LoggingConfigurable) configuration
#------------------------------------------------------------------------------

## Base class for serving files and directories.
#
#  This serves any text or binary file, as well as directories, with special
#  handling for JSON notebook documents.
#
#  Most APIs take a path argument, which is always an API-style unicode path, and
#  always refers to a directory.
#
#  - unicode, not url-escaped
#  - '/'-separated
#  - leading and trailing '/' will be stripped
#  - if unspecified, path defaults to '',
#    indicating the root path.

## Allow access to hidden files
#c.ContentsManager.allow_hidden = False

##
#c.ContentsManager.checkpoints = None

##
#c.ContentsManager.checkpoints_class = 'notebook.services.contents.checkpoints.Checkpoints'

##
#c.ContentsManager.checkpoints_kwargs = {}

## handler class to use when serving raw file requests.
#
#  Default is a fallback that talks to the ContentsManager API, which may be
#  inefficient, especially for large files.
#
#  Local files-based ContentsManagers can use a StaticFileHandler subclass, which
#  will be much more efficient.
#
#  Access to these files should be Authenticated.
#c.ContentsManager.files_handler_class = 'notebook.files.handlers.FilesHandler'

## Extra parameters to pass to files_handler_class.
#
#  For example, StaticFileHandlers generally expect a `path` argument specifying
#  the root directory from which to serve files.
#c.ContentsManager.files_handler_params = {}

## Glob patterns to hide in file and directory listings.
#c.ContentsManager.hide_globs = ['__pycache__', '*.pyc', '*.pyo', '.DS_Store', '*.so', '*.dylib', '*~']

## Python callable or importstring thereof
#
#  To be called on a contents model prior to save.
#
#  This can be used to process the structure, such as removing notebook outputs
#  or other side effects that should not be saved.
#
#  It will be called as (all arguments passed by keyword)::
#
#      hook(path=path, model=model, contents_manager=self)
#
#  - model: the model to be saved. Includes file contents.
#    Modifying this dict will affect the file that is stored.
#  - path: the API path of the save destination
#  - contents_manager: this ContentsManager instance
#c.ContentsManager.pre_save_hook = None

##
#c.ContentsManager.root_dir = '/'

## The base name used when creating untitled directories.
#c.ContentsManager.untitled_directory = 'Untitled Folder'

## The base name used when creating untitled files.
#c.ContentsManager.untitled_file = 'untitled'

## The base name used when creating untitled notebooks.
#c.ContentsManager.untitled_notebook = 'Untitled'

#------------------------------------------------------------------------------
# FileManagerMixin(Configurable) configuration
#------------------------------------------------------------------------------

## Mixin for ContentsAPI classes that interact with the filesystem.
#
#  Provides facilities for reading, writing, and copying both notebooks and
#  generic files.
#
#  Shared by FileContentsManager and FileCheckpoints.
#
#  Note ---- Classes using this mixin must provide the following attributes:
#
#  root_dir : unicode
#      A directory against against which API-style paths are to be resolved.
#
#  log : logging.Logger

## By default notebooks are saved on disk on a temporary file and then if
#  succefully written, it replaces the old ones. This procedure, namely
#  'atomic_writing', causes some bugs on file system whitout operation order
#  enforcement (like some networked fs). If set to False, the new notebook is
#  written directly on the old one which could fail (eg: full filesystem or quota
#  )
#c.FileManagerMixin.use_atomic_writing = True

#------------------------------------------------------------------------------
# FileContentsManager(FileManagerMixin,ContentsManager) configuration
#------------------------------------------------------------------------------

## If True (default), deleting files will send them to the platform's
#  trash/recycle bin, where they can be recovered. If False, deleting files
#  really deletes them.
#c.FileContentsManager.delete_to_trash = True

## Python callable or importstring thereof
#
#  to be called on the path of a file just saved.
#
#  This can be used to process the file on disk, such as converting the notebook
#  to a script or HTML via nbconvert.
#
#  It will be called as (all arguments passed by keyword)::
#
#      hook(os_path=os_path, model=model, contents_manager=instance)
#
#  - path: the filesystem path to the file just written - model: the model
#  representing the file - contents_manager: this ContentsManager instance
#c.FileContentsManager.post_save_hook = None

##
#c.FileContentsManager.root_dir = ''

## DEPRECATED, use post_save_hook. Will be removed in Notebook 5.0
#c.FileContentsManager.save_script = False

#------------------------------------------------------------------------------
# NotebookNotary(LoggingConfigurable) configuration
#------------------------------------------------------------------------------

## A class for computing and verifying notebook signatures.

## The hashing algorithm used to sign notebooks.
#c.NotebookNotary.algorithm = 'sha256'

## The sqlite file in which to store notebook signatures. By default, this will
#  be in your Jupyter data directory. You can set it to ':memory:' to disable
#  sqlite writing to the filesystem.
#c.NotebookNotary.db_file = ''

## The secret key with which notebooks are signed.
#c.NotebookNotary.secret = b''

## The file where the secret key is stored.
#c.NotebookNotary.secret_file = ''

## A callable returning the storage backend for notebook signatures. The default
#  uses an SQLite database.
#c.NotebookNotary.store_factory = traitlets.Undefined

#------------------------------------------------------------------------------
# KernelSpecManager(LoggingConfigurable) configuration
#------------------------------------------------------------------------------

## If there is no Python kernelspec registered and the IPython kernel is
#  available, ensure it is added to the spec list.
#c.KernelSpecManager.ensure_native_kernel = True

## The kernel spec class.  This is configurable to allow subclassing of the
#  KernelSpecManager for customized behavior.
#c.KernelSpecManager.kernel_spec_class = 'jupyter_client.kernelspec.KernelSpec'

## Whitelist of allowed kernel names.
#
#  By default, all installed kernels are allowed.
#c.KernelSpecManager.whitelist = set()
