# Supplementary material for: PDKit: A data science toolkit for the digital assessment of Parkinson’s Disease
Source: PLoS Comput Biol. 2021 Mar 12;17(3):e1008833. doi: 10.1371/journal.pcbi.1008833 (PMC7990207; doi:10.1371/journal.pcbi.1008833)
Supplement: S1 Compressed ZIP File — Exported from current GitHub repository including source code, data and documentation. (ZIP) [file pcbi.1008833.s001.zip › pdkit-1.3.2/notebooks/01 - TremorProcessor.ipynb]

# %% [markdown]
# Tremor Processor

# %% [code]
import pdkit

# %% [markdown]
## 1. Let's explore the methods of the tremor processor first

# %% [markdown]
## load data

# %% [code]
filename = './data/2458/T_-_KINETIC_TREMOR_OF_HANDS_-_LEFT_HAND_-_2016-10-14_10-46-33_-_f73512ccfc_-_2458.csv'

# %% [code]
ts = pdkit.TremorTimeSeries().load(filename)
tp = pdkit.TremorProcessor()

# %% [markdown]
## resample the data frame

# %% [code]
resampled_data_frame = tp.resample_signal(ts)
resampled_data_frame.head(10)

# %% [markdown]
## plot the original/resampled data 

# %% [code]
import matplotlib.pyplot as plt

plt.figure(figsize=(8,8))
plt.title('Resampled data')
plt.plot(ts.index[0:20], ts.mag_sum_acc[0:20], 'or', label="raw data")
plt.plot(resampled_data_frame.index[0:40], resampled_data_frame.mag_sum_acc[0:40], '--+g', label="resampled data")
# plt.plot(df_resampled.index[0:110], df_resampled.mag_sum_acc[0:110], '-g')
plt.legend(bbox_to_anchor=(1.05, 1), loc=2, borderaxespad=0.)

# %% [code]
resampled_data_frame.loc[:,['mag_sum_acc']].plot(subplots=True)

# %% [markdown]
## high pass filter the data

# %% [code]
filtered_data_frame = tp.filter_signal(resampled_data_frame)
filtered_data_frame.loc[:,['filtered_signal']].plot(subplots=True)

# %% [markdown]
## Fast Fourier Transform on the data 

# %% [code]
fft_data_frame = tp.fft_signal(filtered_data_frame)
fft_data_frame.loc[:,['filtered_signal']].plot(subplots=True)

# %% [markdown]
## calculate tremor amplitude, frequency

# %% [code]
amplitude, frequency = tp.amplitude_by_fft(fft_data_frame)
print('Tremor amplitude: ', amplitude, ', frequency: ', frequency)

# %% [markdown]
## 2. Use Tremor processor now

# %% [code]
ts = pdkit.TremorTimeSeries().load(filename)
tp = pdkit.TremorProcessor()

amplitude, frequency = tp.amplitude(ts)
print('Tremor amplitude: ', amplitude, ', frequency: ', frequency)

# %% [markdown]
## 3. Bradykinesia

# %% [code]
# Bradykinesia
tp = pdkit.TremorProcessor(lower_frequency=0.0, upper_frequency=4.0)

amplitude, frequency = tp.bradykinesia(ts)
print('Bradykinesia amplitude: ', amplitude, ', frequency: ', frequency)

# %% [code]
