# Supplementary material for: PDKit: A data science toolkit for the digital assessment of Parkinson’s Disease
Source: PLoS Comput Biol. 2021 Mar 12;17(3):e1008833. doi: 10.1371/journal.pcbi.1008833 (PMC7990207; doi:10.1371/journal.pcbi.1008833)
Supplement: S1 Compressed ZIP File — Exported from current GitHub repository including source code, data and documentation. (ZIP) [file pcbi.1008833.s001.zip › pdkit-1.3.2/notebooks/04 - UPDRS.ipynb]

# %% [markdown]
# UPDRS

# %% [markdown]
### Calculate the UPDRS score for a given testResultSet.

# %% [code]
import pdkit

import pandas as pd

# %% [code]
# we pass the data_frame stored in a file.
# data_frame is testResultSet
updrs = pdkit.UPDRS(data_frame_file_path='./data/cussp_data.csv')

# %% [code]
# Example how to get scores for a new test (point)
dataframe = pd.read_csv('./data/cussp_dataframe.csv').fillna(0)
point = dataframe.loc[[0]]
point

# %% [code]
# Get the UPDRS for that test (point)
updrs.score(point)

# %% [code]
# print in string format
updrs.score(point, output_format='string')

# %% [code]
