# Supplementary material for: PDKit: A data science toolkit for the digital assessment of Parkinson’s Disease
Source: PLoS Comput Biol. 2021 Mar 12;17(3):e1008833. doi: 10.1371/journal.pcbi.1008833 (PMC7990207; doi:10.1371/journal.pcbi.1008833)
Supplement: S1 Compressed ZIP File — Exported from current GitHub repository including source code, data and documentation. (ZIP) [file pcbi.1008833.s001.zip › pdkit-1.3.2/notebooks/12 - QoIProcessor.ipynb]

# %% [code]
%matplotlib inline
import numpy as np
from pylab import plt

# %% [code]
import seaborn as sns
sns.set(rc={'figure.figsize':(11.7,8.27)})

# %% [markdown]
## QoIProcessor example notebook

# %% [markdown]
We first need to import the gait time series wrapper and the gait processor

# %% [code]
from pdkit.gait_time_series import GaitTimeSeries
from pdkit.gait_processor import GaitProcessor
from pdkit.dl_processor import QoIProcessor

# %% [code]
from pdkit.utils import (butter_lowpass_filter, 
                         crossings_nonzero_pos2neg)

# %% [markdown]
Next we need to load the data into GaitTimeSeries.

# %% [code]
ts = GaitTimeSeries().load_data('../tests/data/cloudupdrs_gait.csv', )

# %% [markdown]
We can now instanciate the GaitProcessor and start extracting those sweet, sweet gait features from accelerometer data

# %% [code]
gp = GaitProcessor(sampling_frequency=100)

# %% [code]
rts = gp.resample_signal(ts)

# %% [code]
rts.plot()

# %% [markdown]
We can now start the Quality of Information processor. This takes in the window size and number of labels. In this case, we are going to do binary classification so we only have 1 label.

# %% [code]
qoi = QoIProcessor(input_shape=(100, 4), labels=1)

# %% [markdown]
Next we need to window the data, since we have it in a big 20second (100 samples per second) chunk. To do so we are using the window_data methof of QoI.

# %% [code]
# get the features without time difference
x = rts.drop(columns=['td']).values

# window the data, without providing a target
wx = qoi.window_data(x, window_size=100,  overlap=10)

# generate some random binary targets, for testing only!
y = np.random.randint(low=0, high=2, size=wx.shape[0])

# %% [code]
# let's fit the model!
qoi.model.fit(wx, y, batch_size=1, epochs=10, verbose=True)

# %% [markdown]
Since we have used Keras api to define our model you can check how to train, evaluate, save and update this model here:

https://keras.io/

# %% [code]
