# Supplementary material for: PDKit: A data science toolkit for the digital assessment of Parkinson’s Disease
Source: PLoS Comput Biol. 2021 Mar 12;17(3):e1008833. doi: 10.1371/journal.pcbi.1008833 (PMC7990207; doi:10.1371/journal.pcbi.1008833)
Supplement: S1 Compressed ZIP File — Exported from current GitHub repository including source code, data and documentation. (ZIP) [file pcbi.1008833.s001.zip › pdkit-1.3.2/tests/data/pronation_supination_wrong_format.csv]

21865773657000	-1.4982382	9.466142	1.3756552	3
21865791876000	-1.4982382	9.575105	1.4573772	3
21865810034000	-1.525479	9.575105	1.4982382	3
21865827948000	-1.56634	9.507003	1.56634	3
21865845831000	-1.607201	9.466142	1.6480621
