# Supplementary material for: PDKit: A data science toolkit for the digital assessment of Parkinson’s Disease
Source: PLoS Comput Biol. 2021 Mar 12;17(3):e1008833. doi: 10.1371/journal.pcbi.1008833 (PMC7990207; doi:10.1371/journal.pcbi.1008833)
Supplement: S1 Compressed ZIP File — Exported from current GitHub repository including source code, data and documentation. (ZIP) [file pcbi.1008833.s001.zip › pdkit-1.3.2/tests/data/mpower_finger_tapping.json]

[{"TapTimeStamp":0,"TapCoordinate":"{89.5, 454}",
  "TappedButtonId":"TappedButtonLeft"},{"TapTimeStamp":0.05325162500230363,"TapCoordinate":"{227, 382.5}","TappedButtonId":"TappedButtonRight"},{"TapTimeStamp":0.2686086249996151,"TapCoordinate":"{92.5, 424.5}","TappedButtonId":"TappedButtonLeft"},{"TapTimeStamp":0.4033010416678735,"TapCoordinate":"{252, 409}","TappedButtonId":"TappedButtonRight"},{"TapTimeStamp":0.468532791666803,"TapCoordinate":"{114, 441.5}","TappedButtonId":"TappedButtonLeft"},{"TapTimeStamp":0.6197797083332262,"TapCoordinate":"{232, 409.5}","TappedButtonId":"TappedButtonRight"},{"TapTimeStamp":0.6860595416692377,"TapCoordinate":"{118.5, 438}","TappedButtonId":"TappedButtonLeft"},{"TapTimeStamp":0.8530605833329901,"TapCoordinate":"{233, 422}","TappedButtonId":"TappedButtonRight"},{"TapTimeStamp":0.9530920833349228,"TapCoordinate":"{108.5, 443}","TappedButtonId":"TappedButtonLeft"},{"TapTimeStamp":1.069660958335589,"TapCoordinate":"{249.5, 406}","TappedButtonId":"TappedButtonRight"},{"TapTimeStamp":1.136462208334706,"TapCoordinate":"{115.5, 432}","TappedButtonId":"TappedButtonLeft"},{"TapTimeStamp":1.286348125002405,"TapCoordinate":"{248.5, 416.5}","TappedButtonId":"TappedButtonRight"},{"TapTimeStamp":1.386693250002281,"TapCoordinate":"{110, 445.5}","TappedButtonId":"TappedButtonLeft"},{"TapTimeStamp":1.519936708333262,"TapCoordinate":"{249.5, 423}","TappedButtonId":"TappedButtonRight"},{"TapTimeStamp":1.62032900000122,"TapCoordinate":"{103.5, 447.5}","TappedButtonId":"TappedButtonLeft"},{"TapTimeStamp":1.753466541667876,"TapCoordinate":"{245.5, 422.5}","TappedButtonId":"TappedButtonRight"},{"TapTimeStamp":1.852677541668527,"TapCoordinate":"{94.5, 446}","TappedButtonId":"TappedButtonLeft"},{"TapTimeStamp":1.969825791667972,"TapCoordinate":"{242, 425.5}","TappedButtonId":"TappedButtonRight"},{"TapTimeStamp":2.070068625002023,"TapCoordinate":"{94.5, 449}","TappedButtonId":"TappedButtonLeft"},{"TapTimeStamp":2.203504916666134,"TapCoordinate":"{240.5, 424.5}","TappedButtonId":"TappedButtonRight"},{"TapTimeStamp":2.287017124999693,"TapCoordinate":"{94, 451.5}","TappedButtonId":"TappedButtonLeft"},{"TapTimeStamp":2.435056291666115,"TapCoordinate":"{239.5, 440}","TappedButtonId":"TappedButtonRight"},{"TapTimeStamp":2.536866833335807,"TapCoordinate":"{95, 451}","TappedButtonId":"TappedButtonLeft"},{"TapTimeStamp":2.653609041666641,"TapCoordinate":"{229.5, 432.5}","TappedButtonId":"TappedButtonRight"},{"TapTimeStamp":2.736420791668934,"TapCoordinate":"{88.5, 443}","TappedButtonId":"TappedButtonLeft"},{"TapTimeStamp":2.886941458335059,"TapCoordinate":"{224, 436}","TappedButtonId":"TappedButtonRight"},{"TapTimeStamp":2.986603458335594,"TapCoordinate":"{88, 457.5}","TappedButtonId":"TappedButtonLeft"},{"TapTimeStamp":3.119158541667275,"TapCoordinate":"{235, 432}","TappedButtonId":"TappedButtonRight"},{"TapTimeStamp":3.219678249999561,"TapCoordinate":"{90.5, 453.5}","TappedButtonId":"TappedButtonLeft"},{"TapTimeStamp":3.353742125000281,"TapCoordinate":"{236.5, 430.5}","TappedButtonId":"TappedButtonRight"},{"TapTimeStamp":3.436611416665983,"TapCoordinate":"{100, 459}","TappedButtonId":"TappedButtonLeft"},{"TapTimeStamp":3.569937208332703,"TapCoordinate":"{236.5, 435.5}","TappedButtonId":"TappedButtonRight"},{"TapTimeStamp":3.670028208332951,"TapCoordinate":"{102.5, 453}","TappedButtonId":"TappedButtonLeft"},{"TapTimeStamp":3.786378083335876,"TapCoordinate":"{240, 429}","TappedButtonId":"TappedButtonRight"},{"TapTimeStamp":3.886651083335892,"TapCoordinate":"{95, 447.5}","TappedButtonId":"TappedButtonLeft"},{"TapTimeStamp":4.003046625002753,"TapCoordinate":"{250, 416.5}","TappedButtonId":"TappedButtonRight"},{"TapTimeStamp":4.119956000002276,"TapCoordinate":"{91.5, 443.5}","TappedButtonId":"TappedButtonLeft"},{"TapTimeStamp":4.21987104166692,"TapCoordinate":"{246.5, 412}","TappedButtonId":"TappedButtonRight"},{"TapTimeStamp":4.355029708334769,"TapCoordinate":"{97.5, 438}","TappedButtonId":"TappedButtonLeft"},{"TapTimeStamp":4.355501708334486,"TapCoordinate":"{242.5, 406.5}","TappedButtonId":"TappedButtonRight"},{"TapTimeStamp":4.571057375000237,"TapCoordinate":"{93, 438}","TappedButtonId":"TappedButtonLeft"},{"TapTimeStamp":4.571515958334203,"TapCoordinate":"{246.5, 412}","TappedButtonId":"TappedButtonRight"},{"TapTimeStamp":4.785929333334934,"TapCoordinate":"{94, 439}","TappedButtonId":"TappedButtonLeft"},{"TapTimeStamp":5.020144875001279,"TapCoordinate":"{90.5, 440.5}","TappedButtonId":"TappedButtonLeft"},{"TapTimeStamp":5.153510458334495,"TapCoordinate":"{247, 415.5}","TappedButtonId":"TappedButtonRight"},{"TapTimeStamp":5.252737916667684,"TapCoordinate":"{91, 437}","TappedButtonId":"TappedButtonLeft"},{"TapTimeStamp":5.386148041667184,"TapCoordinate":"{245, 410.5}","TappedButtonId":"TappedButtonRight"},{"TapTimeStamp":5.486469458333886,"TapCoordinate":"{85.5, 435}","TappedButtonId":"TappedButtonLeft"},{"TapTimeStamp":5.619935000002442,"TapCoordinate":"{248, 410}","TappedButtonId":"TappedButtonRight"},{"TapTimeStamp":5.720127791668347,"TapCoordinate":"{84.5, 433}","TappedButtonId":"TappedButtonLeft"},{"TapTimeStamp":5.819841291668126,"TapCoordinate":"{248.5, 419.5}","TappedButtonId":"TappedButtonRight"},{"TapTimeStamp":5.953531250001106,"TapCoordinate":"{90, 429.5}","TappedButtonId":"TappedButtonLeft"},{"TapTimeStamp":6.037005125002906,"TapCoordinate":"{247.5, 414}","TappedButtonId":"TappedButtonRight"},{"TapTimeStamp":6.186726375002763,"TapCoordinate":"{81, 438}","TappedButtonId":"TappedButtonLeft"},{"TapTimeStamp":6.286438875002204,"TapCoordinate":"{240, 414.5}","TappedButtonId":"TappedButtonRight"},{"TapTimeStamp":6.435769708336011,"TapCoordinate":"{82, 430.5}","TappedButtonId":"TappedButtonLeft"},{"TapTimeStamp":6.569855541667494,"TapCoordinate":"{239, 417}","TappedButtonId":"TappedButtonRight"},{"TapTimeStamp":6.670230416668346,"TapCoordinate":"{84, 432}","TappedButtonId":"TappedButtonLeft"},{"TapTimeStamp":6.803115833336051,"TapCoordinate":"{256.5, 414.5}","TappedButtonId":"TappedButtonRight"},{"TapTimeStamp":6.903129833335697,"TapCoordinate":"{94, 437.5}","TappedButtonId":"TappedButtonLeft"},{"TapTimeStamp":7.036583541666914,"TapCoordinate":"{253.5, 407.5}","TappedButtonId":"TappedButtonRight"},{"TapTimeStamp":7.136416000001191,"TapCoordinate":"{92.5, 435}","TappedButtonId":"TappedButtonLeft"},{"TapTimeStamp":7.23748604166758,"TapCoordinate":"{263, 415.5}","TappedButtonId":"TappedButtonRight"},{"TapTimeStamp":7.37087316666657,"TapCoordinate":"{97, 439}",
  "TappedButtonId":"TappedButtonLeft"},{"TapTimeStamp":7.557576125000196,"TapCoordinate":"{255.5, 415.5}","TappedButtonId":"TappedButtonRight"},{"TapTimeStamp":7.55805225000222,"TapCoordinate":"{95.5, 440.5}","TappedButtonId":"TappedButtonLeft"},{"TapTimeStamp":7.670042333335005,"TapCoordinate":"{255.5, 398}","TappedButtonId":"TappedButtonRight"},{"TapTimeStamp":7.85291375000088,"TapCoordinate":"{90.5, 441.5}","TappedButtonId":"TappedButtonLeft"},{"TapTimeStamp":7.919834500000434,"TapCoordinate":"{256, 408.5}","TappedButtonId":"TappedButtonRight"},{"TapTimeStamp":8.086474416668352,"TapCoordinate":"{96.5, 435}","TappedButtonId":"TappedButtonLeft"},{"TapTimeStamp":8.238313541667594,"TapCoordinate":"{243.5, 423}","TappedButtonId":"TappedButtonRight"},{"TapTimeStamp":8.238780333333125,"TapCoordinate":"{101, 434}","TappedButtonId":"TappedButtonLeft"},{"TapTimeStamp":8.47187970833329,"TapCoordinate":"{240.5, 420}","TappedButtonId":"TappedButtonRight"},{"TapTimeStamp":8.47233529166624,"TapCoordinate":"{95, 447}",
  "TappedButtonId":"TappedButtonLeft"},{"TapTimeStamp":8.653290875001403,"TapCoordinate":"{250, 424}","TappedButtonId":"TappedButtonRight"},{"TapTimeStamp":8.705244750002748,"TapCoordinate":"{93, 444.5}","TappedButtonId":"TappedButtonLeft"},{"TapTimeStamp":8.938594083334465,"TapCoordinate":"{235, 421}","TappedButtonId":"TappedButtonRight"},{"TapTimeStamp":8.93905795833416,"TapCoordinate":"{86, 442}",
  "TappedButtonId":"TappedButtonLeft"},{"TapTimeStamp":9.136438333334809,"TapCoordinate":"{236, 423.5}","TappedButtonId":"TappedButtonRight"},{"TapTimeStamp":9.188399458333151,"TapCoordinate":"{84, 445}","TappedButtonId":"TappedButtonLeft"},{"TapTimeStamp":9.422479500000918,"TapCoordinate":"{242, 425}","TappedButtonId":"TappedButtonRight"},{"TapTimeStamp":9.422938083334884,"TapCoordinate":"{85.5, 445.5}","TappedButtonId":"TappedButtonLeft"},{"TapTimeStamp":9.586713208333094,"TapCoordinate":"{253.5, 425}","TappedButtonId":"TappedButtonRight"},{"TapTimeStamp":9.752053374999377,"TapCoordinate":"{88, 446}","TappedButtonId":"TappedButtonLeft"},{"TapTimeStamp":9.853860416667885,"TapCoordinate":"{241, 427}","TappedButtonId":"TappedButtonRight"},{"TapTimeStamp":10.00348937500166,"TapCoordinate":"{85, 442}","TappedButtonId":"TappedButtonLeft"},{"TapTimeStamp":10.15552300000127,"TapCoordinate":"{247.5, 414.5}","TappedButtonId":"TappedButtonRight"},{"TapTimeStamp":10.15598879166646,"TapCoordinate":"{84, 444}","TappedButtonId":"TappedButtonLeft"},{"TapTimeStamp":10.38651754166858,"TapCoordinate":"{250.5, 415.5}","TappedButtonId":"TappedButtonRight"},{"TapTimeStamp":10.48696800000107,"TapCoordinate":"{87.5, 437.5}","TappedButtonId":"TappedButtonLeft"},{"TapTimeStamp":10.6207404166671,"TapCoordinate":"{245, 414}","TappedButtonId":"TappedButtonRight"},{"TapTimeStamp":10.72146945833447,"TapCoordinate":"{84.5, 438.5}","TappedButtonId":"TappedButtonLeft"},{"TapTimeStamp":10.8696081666676,"TapCoordinate":"{242.5, 415}","TappedButtonId":"TappedButtonRight"},{"TapTimeStamp":10.87009691666753,"TapCoordinate":"{89, 432.5}","TappedButtonId":"TappedButtonLeft"},{"TapTimeStamp":11.05359804166801,"TapCoordinate":"{249.5, 414}","TappedButtonId":"TappedButtonRight"},{"TapTimeStamp":11.12165641666797,"TapCoordinate":"{92, 432.5}","TappedButtonId":"TappedButtonLeft"},{"TapTimeStamp":11.353288958333,"TapCoordinate":"{240, 412.5}","TappedButtonId":"TappedButtonRight"},{"TapTimeStamp":11.45171312499951,"TapCoordinate":"{88, 435}","TappedButtonId":"TappedButtonLeft"},{"TapTimeStamp":11.60500220833273,"TapCoordinate":"{249.5, 407.5}","TappedButtonId":"TappedButtonRight"},{"TapTimeStamp":11.60551262499939,"TapCoordinate":"{80, 425}","TappedButtonId":"TappedButtonLeft"},{"TapTimeStamp":11.85338100000081,"TapCoordinate":"{240, 417.5}","TappedButtonId":"TappedButtonRight"},{"TapTimeStamp":12.09197079166916,"TapCoordinate":"{239, 409}","TappedButtonId":"TappedButtonRight"},{"TapTimeStamp":12.09250458333554,"TapCoordinate":"{91, 410.5}","TappedButtonId":"TappedButtonLeft"},{"TapTimeStamp":12.2703745416693,"TapCoordinate":"{250, 405.5}","TappedButtonId":"TappedButtonRight"},{"TapTimeStamp":12.41873354166819,"TapCoordinate":"{84.5, 436.5}","TappedButtonId":"TappedButtonLeft"},{"TapTimeStamp":12.59057975000178,"TapCoordinate":"{255.5, 409.5}","TappedButtonId":"TappedButtonRight"},{"TapTimeStamp":12.59121808333293,"TapCoordinate":"{92, 437}","TappedButtonId":"TappedButtonLeft"},{"TapTimeStamp":12.83875354166958,"TapCoordinate":"{243, 407.5}","TappedButtonId":"TappedButtonRight"},{"TapTimeStamp":12.83921991666648,"TapCoordinate":"{85, 437}","TappedButtonId":"TappedButtonLeft"},{"TapTimeStamp":13.08805312500044,"TapCoordinate":"{240.5, 411}","TappedButtonId":"TappedButtonRight"},{"TapTimeStamp":13.08851337500164,"TapCoordinate":"{81, 453.5}","TappedButtonId":"TappedButtonLeft"},{"TapTimeStamp":13.33693866666727,"TapCoordinate":"{245, 408}","TappedButtonId":"TappedButtonRight"},{"TapTimeStamp":13.33739312500256,"TapCoordinate":"{88, 430.5}","TappedButtonId":"TappedButtonLeft"},{"TapTimeStamp":13.58951499999966,"TapCoordinate":"{241.5, 413.5}","TappedButtonId":"TappedButtonRight"},{"TapTimeStamp":13.59005016666924,"TapCoordinate":"{79, 453}","TappedButtonId":"TappedButtonLeft"},{"TapTimeStamp":13.83907245833325,"TapCoordinate":"{248.5, 413.5}","TappedButtonId":"TappedButtonRight"},{"TapTimeStamp":13.83955020833309,"TapCoordinate":"{94, 434}","TappedButtonId":"TappedButtonLeft"},{"TapTimeStamp":14.02123500000016,"TapCoordinate":"{251.5, 410.5}","TappedButtonId":"TappedButtonRight"},{"TapTimeStamp":14.08770725000068,"TapCoordinate":"{88.5, 431.5}","TappedButtonId":"TappedButtonLeft"},{"TapTimeStamp":14.25256683333282,"TapCoordinate":"{242, 407}","TappedButtonId":"TappedButtonRight"},{"TapTimeStamp":14.41958704166609,"TapCoordinate":"{84.5, 436.5}","TappedButtonId":"TappedButtonLeft"},{"TapTimeStamp":14.62174216666608,"TapCoordinate":"{240.5, 405}","TappedButtonId":"TappedButtonRight"},{"TapTimeStamp":14.62204175000079,"TapCoordinate":"{82, 429}","TappedButtonId":"TappedButtonLeft"},{"TapTimeStamp":14.82013258333609,"TapCoordinate":"{255.5, 396}","TappedButtonId":"TappedButtonRight"},{"TapTimeStamp":14.90281262500139,"TapCoordinate":"{89.5, 421.5}","TappedButtonId":"TappedButtonLeft"},{"TapTimeStamp":15.05414308333275,"TapCoordinate":"{256, 403}","TappedButtonId":"TappedButtonRight"},{"TapTimeStamp":15.15318683333317,"TapCoordinate":"{82, 431.5}","TappedButtonId":"TappedButtonLeft"},{"TapTimeStamp":15.28553745833415,"TapCoordinate":"{246, 401}","TappedButtonId":"TappedButtonRight"},{"TapTimeStamp":15.40237633333527,"TapCoordinate":"{91, 423}","TappedButtonId":"TappedButtonLeft"},{"TapTimeStamp":15.53809233333595,"TapCoordinate":"{242.5, 402.5}","TappedButtonId":"TappedButtonRight"},{"TapTimeStamp":15.63617929166867,"TapCoordinate":"{89.5, 417}","TappedButtonId":"TappedButtonLeft"},{"TapTimeStamp":15.77001908333477,"TapCoordinate":"{246.5, 399}","TappedButtonId":"TappedButtonRight"},{"TapTimeStamp":15.86975370833534,"TapCoordinate":"{90.5, 424.5}","TappedButtonId":"TappedButtonLeft"},{"TapTimeStamp":16.0030578750011,"TapCoordinate":"{250, 400}","TappedButtonId":"TappedButtonRight"},{"TapTimeStamp":16.10357733333512,"TapCoordinate":"{84, 426.5}","TappedButtonId":"TappedButtonLeft"},{"TapTimeStamp":16.27269125000021,"TapCoordinate":"{254.5, 399.5}","TappedButtonId":"TappedButtonRight"},{"TapTimeStamp":16.33619033333525,"TapCoordinate":"{91, 429}","TappedButtonId":"TappedButtonLeft"},{"TapTimeStamp":16.45305762499993,"TapCoordinate":"{260.5, 402.5}","TappedButtonId":"TappedButtonRight"},{"TapTimeStamp":16.56994074999966,"TapCoordinate":"{87.5, 430}","TappedButtonId":"TappedButtonLeft"},{"TapTimeStamp":16.78658387500036,"TapCoordinate":"{91, 426}",
  "TappedButtonId":"TappedButtonLeft"},{"TapTimeStamp":16.91981379166828,"TapCoordinate":"{251, 404}","TappedButtonId":"TappedButtonRight"},{"TapTimeStamp":17.02021808333302,"TapCoordinate":"{96.5, 433}","TappedButtonId":"TappedButtonLeft"},{"TapTimeStamp":17.1537665833348,"TapCoordinate":"{249.5, 407}","TappedButtonId":"TappedButtonRight"},{"TapTimeStamp":17.27050158333441,"TapCoordinate":"{92.5, 430}","TappedButtonId":"TappedButtonLeft"},{"TapTimeStamp":17.403409583334,"TapCoordinate":"{241.5, 409.5}","TappedButtonId":"TappedButtonRight"},{"TapTimeStamp":17.50220287500269,"TapCoordinate":"{93.5, 436}","TappedButtonId":"TappedButtonLeft"},{"TapTimeStamp":17.65326916666891,"TapCoordinate":"{239, 409}","TappedButtonId":"TappedButtonRight"},{"TapTimeStamp":17.75189345833496,"TapCoordinate":"{89.5, 431.5}","TappedButtonId":"TappedButtonLeft"},{"TapTimeStamp":17.92297058333497,"TapCoordinate":"{242.5, 411}","TappedButtonId":"TappedButtonRight"},{"TapTimeStamp":17.92346308333435,"TapCoordinate":"{87, 432}","TappedButtonId":"TappedButtonLeft"},{"TapTimeStamp":18.15340470833326,"TapCoordinate":"{241, 406.5}","TappedButtonId":"TappedButtonRight"},{"TapTimeStamp":18.25267775000248,"TapCoordinate":"{86.5, 429.5}","TappedButtonId":"TappedButtonLeft"},{"TapTimeStamp":18.4031940833338,"TapCoordinate":"{253.5, 403.5}","TappedButtonId":"TappedButtonRight"},{"TapTimeStamp":18.50309841666603,"TapCoordinate":"{86, 426.5}","TappedButtonId":"TappedButtonLeft"},{"TapTimeStamp":18.60325750000266,"TapCoordinate":"{237, 407.5}","TappedButtonId":"TappedButtonRight"},{"TapTimeStamp":18.75280112499968,"TapCoordinate":"{86, 434.5}","TappedButtonId":"TappedButtonLeft"},{"TapTimeStamp":18.85332187500171,"TapCoordinate":"{246, 411}","TappedButtonId":"TappedButtonRight"},{"TapTimeStamp":18.92184304166949,"TapCoordinate":"{95, 440.5}","TappedButtonId":"TappedButtonLeft"},{"TapTimeStamp":19.17167562500254,"TapCoordinate":"{247, 411.5}","TappedButtonId":"TappedButtonRight"},{"TapTimeStamp":19.17213729166906,"TapCoordinate":"{87, 436.5}","TappedButtonId":"TappedButtonLeft"},{"TapTimeStamp":19.38659520833608,"TapCoordinate":"{242, 410.5}","TappedButtonId":"TappedButtonRight"},{"TapTimeStamp":19.51946650000173,"TapCoordinate":"{82, 437.5}","TappedButtonId":"TappedButtonLeft"},{"TapTimeStamp":19.61985958333389,"TapCoordinate":"{238.5, 414}","TappedButtonId":"TappedButtonRight"},{"TapTimeStamp":19.76978383333335,"TapCoordinate":"{89, 434.5}","TappedButtonId":"TappedButtonLeft"},{"TapTimeStamp":19.92004883333357,"TapCoordinate":"{242, 408}","TappedButtonId":"TappedButtonRight"},{"TapTimeStamp":19.93806495833269,"TapCoordinate":"{85, 427}",
  "TappedButtonId":"TappedButtonLeft"}]
