# Supplementary material for: PDKit: A data science toolkit for the digital assessment of Parkinson’s Disease
Source: PLoS Comput Biol. 2021 Mar 12;17(3):e1008833. doi: 10.1371/journal.pcbi.1008833 (PMC7990207; doi:10.1371/journal.pcbi.1008833)
Supplement: S1 Compressed ZIP File — Exported from current GitHub repository including source code, data and documentation. (ZIP) [file pcbi.1008833.s001.zip › pdkit-1.3.2/tests/data/classification_clinical.csv]

id	MDS_UPDRSIII	3.1 speech'	3.2 facial'	3.3 rigidity - n'	3.3 rigidity - RUE'	3.3 rigidity - LUE'	3.3 rigidity - RLE'	3.3 rigidity - LLE'	OT-RH	OT-LH	TT-RH	TT-LH	3.5 hand move -R'	3.5 hand move -L'	PS-RH	PS-LH	3.7 Toe tapping R'	3.7 Toe tapping L'	LA-RL	LA-LL	3.9 arising form chair'	3.10 gait'	3.11 freezing of gait'	3.12 postural stability'	3.11 posture'	3.14 body bradykinesia'	PTOTH-RH	PTOTH-LH	KTOH-RH	KTOH-LH	RTA-RH	RTA-LH	RTA-RL	RTA-LL	3.17 rest tremor - LIP'	3.18 constancy of rest tremor'	hoehn & Yahr stage'
2458	OFF	3	3	1	3	1	1	0	3	3	3	3	2	2	3	3	2	3	3	3	3	2	1	3	2	3	1	1	1	1	2	1	0	0	x	1	x
2459	ON	2	2	0	2	1	0	0	1	2	1	2	1	1	2	2	1	2	1	1	1	1	0	0	1	2	0	1	1	0	1	1	0	0	x	1	x
2504	OFF	1	1	2	2	0	2	0	1	0	1	0	0	0	1	0	1	1	0	0	0	0	0	0	0	1	4	2	3	1	4	1	1	1	x	x	x
2505	ON	1	1	1	2	0	0	0	1	0	1	0	1	0	1	0	1	1	0	0	0	0	0	0	0	0	4	0	2	1	4	1	0	0	x	x	x
2656	OFF	2	4	2	3	2	2	2	4	4	4	4	4	4	4	3	3	3	2	2	2	4	4	4	1	1	4	3	3	2	0	0	0	0	x	x	x
2675	OFF	2	2	2	2	1	2	2	3	3	3	3	2	2	2	2	2	1	1	1	2	2	2	1	2	2	3	1	2	1	3	2	2	2	0	1
2678	OFF	2	2	0	1	3	2	2	2	4	2	4	2	4	2	4	2	3	2	3	2	2	0	0	2	3	1	2	1	3	0	2	0	0	0	2
2679	ON	2	1	0	0	2	0	1	1	1	1	1	1	2	0	1	0	2	1	1	0	1	0	0	1	0	0	1	0	1	0	1	0	0	0	0
2698	OFF	1	2	3	2	2	2	2	3	2	3	2	2	3	2	2	2	3	2	2	1	2	2	0	1	2	2	2	0	0	2	3	0	0	0	2	2
2688	ON	1	1	3	1	2	1	2	2	1	2	1	1	1	1	1	0	2	0	1	0	1	0	1	1	0	0	0	0	0	0	0	0	0	0	0	3
3009	OFF	1	1	0	2	2	1	0	1	3	1	3	1	3	0	4	0	3	1	2	1	2	2	0	0	2	0	1	0	0	0	0	0	0	0	0	2
2815	ON	0	0	0	2	1	1	0	0	0	0	0	1	1	0	0	0	2	0	1	0	1	0	0	0	0	0	1	0	0	0	0	1	1	0	1	2
3018	OFF	1	2	2	1	1	1	1	2	2	2	2	2	2	3	3	3	2	3	3	2	2	3	3	1	3	1	0	0	1	0	0	0	0	0	0	4
3020	ON	1	1	0	0	0	0	0	0	1	0	1	0	1	1	1	1	1	0	0	0	1	0	0	1	1	1	0	0	1	1	0	0	0	0	1	2
3039	OFF	1	1	0	2	2	2	3	2	2	2	2	2	2	1	2	1	2	1	2	0	1	0	0	2	2	0	1	0	1	0	1	0	0	0	0	2
3048	ON	1	1	0	1	2	2	3	1	1	1	1	1	1	0	1	1	1	0	1	0	1	0	0	2	1	0	0	1	0	0	0	0	0	0	0	2
3486	OFF	1	1	3	2	2	2	3	3	3	3	3	3	3	2	2	2	2	2	2	3	2	1	2	1	2	0	0	0	0	0	0	0	0	0	0	2
3493	ON	1	1	2	1	1	2	2	2	2	2	2	1	1	1	1	2	1	1	1	0	0	0	0	1	1	0	0	0	0	0	0	0	0	0	0	2
3552	OFF	1	2	0	0	0	0	0	1	1	1	1	1	1	2	1	1	0	1	0	0	1	0	0	1	2	0	0	0	0	0	0	0	0	0	0	2
3573	ON	1	1	0	0	0	0	0	1	0	1	0	1	0	1	0	0	1	1	0	0	1	0	0	0	1	0	0	1	0	0	0	0	0	0	0	2
