# Supplementary material for: PDKit: A data science toolkit for the digital assessment of Parkinson’s Disease
Source: PLoS Comput Biol. 2021 Mar 12;17(3):e1008833. doi: 10.1371/journal.pcbi.1008833 (PMC7990207; doi:10.1371/journal.pcbi.1008833)
Supplement: S1 Compressed ZIP File — Exported from current GitHub repository including source code, data and documentation. (ZIP) [file pcbi.1008833.s001.zip › pdkit-1.3.2/tests/data/kinetic_tremor_left_hand.csv]

21865773657000	-1.4982382	9.466142	1.3756552	3
21865791876000	-1.4982382	9.575105	1.4573772	3
21865810034000	-1.525479	9.575105	1.4982382	3
21865827948000	-1.56634	9.507003	1.56634	3
21865845831000	-1.607201	9.466142	1.6480621	3
21865867560000	-1.6889231	9.343558	1.7570249	3
21865887518000	-1.7297841	9.234595	1.7570249	3
21865907568000	-1.6889231	9.302697	1.6889231	3
21865927588000	-1.6480621	9.466142	1.56634	3
21865948767000	-1.56634	9.615966	1.5390993	3
21865968237000	-1.4573772	9.466142	1.4573772	3
21865986090000	-1.334794	9.384419	1.4165162	3
21866003973000	-1.334794	9.507003	1.607201	3
21866025733000	-1.4165162	9.656827	1.607201	3
21866047522000	-1.607201	9.724928	1.4982382	3
21866067603000	-1.7978859	9.888372	1.5390993	3
21866087531000	-1.7978859	9.888372	1.4982382	3
21866107550000	-1.6480621	9.656827	1.4982382	3
21866130591000	-1.4982382	9.507003	1.4982382	3
21866152289000	-1.334794	9.302697	1.607201	3
21866174140000	-1.2666923	9.084772	1.6889231	3
21866195746000	-1.2666923	8.962189	1.879608	3
21866217413000	-1.334794	9.043911	1.920469	3
21866237952000	-1.1168685	9.084772	1.6480621	3
21866258154000	-0.95342433	9.275456	1.4165162	3
21866277625000	-1.525479	9.847511	1.3075534	3
21866297888000	-1.7978859	9.997335	1.4165162	3
21866317542000	-1.8387469	9.997335	1.56634	3
21866337561000	-1.9477097	10.337844	1.334794	3
21866357581000	-1.607201	10.460427	0.9942854	3
21866377539000	-0.84446156	9.997335	0.9942854	3
21866397559000	-0.50395286	9.466142	1.1168685	3
21866417517000	-0.53119355	9.112013	1.2666923	3
21866437567000	-0.5720546	8.894087	1.3075534	3
21866457556000	-0.6946377	8.962189	1.2666923	3
21866477576000	-1.0760075	9.343558	1.2258313	3
21866497534000	-1.1441092	9.724928	1.1849703	3
21866517584000	-0.9942854	9.956474	1.3075534	3
21866537543000	-1.0351465	10.147159	1.4165162	3
21866557562000	-1.0351465	10.378705	1.1849703	3
21866577521000	-1.2258313	10.460427	0.88532263	3
21866597540000	-2.1792557	10.310603	0.53119355	3
21866617865000	-2.3018389	10.310603	0.50395286	3
21866635596000	-1.4982382	10.119919	0.7627395	3
21866653388000	-1.1441092	9.615966	1.0351465	3
21866671576000	-1.4165162	9.425281	1.607201	3
21866756629000	-2.7240696	9.888372	1.8387469	3
21866778021000	-2.6832085	9.997335	1.7297841	3
21866797553000	-2.6423476	10.337844	1.1441092	3
21866817542000	-2.0294318	10.378705	1.1849703	3
21866837531000	-1.2258313	10.228881	0.61291564	3
21866857550000	-1.3075534	10.378705	0.14982383	3
21866877570000	-1.3756552	10.61025	0.23154591	3
21866897559000	-1.3075534	10.61025	0.27240697	3
21866917578000	-1.6480621	10.269742	0.38136974	3
21866937537000	-1.6480621	9.765789	0.53119355	3
21866957556000	-1.6480621	9.534244	0.53119355	3
21866977606000	-2.6423476	9.575105	0.23154591	3
21866997565000	-2.3426998	9.997335	-0.14982383	3
21867017676000	-1.0351465	10.038197	-0.29964766	3
21867037604000	-0.0	9.466142	-0.29964766	3
21867057532000	0.95342433	9.00305	-0.7218784	3
21867077521000	1.4982382	8.539958	-1.4573772	3
21867097571000	1.9477097	8.117727	-1.7297841	3
21867117590000	2.152015	7.9270425	-1.7297841	3
21867137549000	3.214402	7.8180795	-2.2201166	3
21867157568000	5.012288	7.7772183	-2.7240696	3
21867177557000	5.47538	7.8589406	-2.9147544	3
21867197608000	5.5571017	8.008764	-3.1054392	3
21867217505000	5.5571017	8.008764	-3.0237172	3
21867237555000	5.284695	7.668256	-2.9147544	3
21867257575000	5.6252036	7.1234417	-2.9147544	3
21867277686000	6.3198414	6.3607025	-3.0237172	3
21867297522000	6.5922484	5.9793324	-3.2961242	3
21867317572000	6.701211	5.9793324	-3.5957718	3
21867335303000	7.4639506	5.5162406	-3.759216	3
21867353156000	8.539958	5.2165933	-4.0180025	3
21867371039000	8.812365	5.597963	-4.2086873	3
21867392981000	8.049625	6.1291566	-3.9499009	3
21867414710000	7.4639506	5.8567495	-3.5276701	3
21867436469000	9.575105	4.1814466	-4.2086873	3
21867457526000	10.841797	3.405087	-4.5900574	3
21867477545000	9.234595	4.862464	-4.0180025	3
21867497534000	7.9270425	7.1234417	-3.5276701	3
21867517706000	7.9679036	7.504812	-2.7513103	3
21867537573000	8.158588	6.0882955	-2.1111538	3
21867557623000	8.158588	4.9850473	-1.9477097	3
21867577551000	8.430995	4.140586	-2.1792557	3
21867597571000	8.349273	3.255263	-2.8330324	3
21867617621000	9.466142	2.0294318	-3.759216	3
21867637549000	12.176591	0.8036005	-4.7943625	3
21867657538000	14.246883	0.27240697	-5.5571017	3
21867677527000	13.865514	1.3075534	-5.47538	3
21867697577000	11.413852	3.486809	-5.012288	3
21867717566000	8.962189	5.6252036	-4.5900574	3
21867737525000	8.471856	7.246025	-4.3312707	3
21867757544000	8.771504	7.246025	-4.2495484	3
21867777655000	7.8861814	6.4424243	-4.140586	3
21867797583000	6.5922484	6.1291566	-3.8681788	3
21867817542000	4.6036777	6.4015636	-3.255263	3
21867835944000	2.0294318	7.246025	-2.7240696	3
21867857581000	1.56634	7.43671	-2.7240696	3
21867877570000	2.4108016	5.6252036	-3.336985	3
21867897589000	1.0351465	4.671779	-3.8273177	3
21867917548000	-1.7570249	6.2108784	-3.2961242	3
21867937628000	-3.8681788	8.853226	-2.9147544	3
21867957587000	-4.2086873	9.425281	-3.7864566	3
21867977576000	-4.4810944	7.668256	-5.7477865	3
21867995368000	-5.7886477	7.5865335	-6.8237944	3
21868013495000	-7.6546354	9.697687	-6.238119	3
21868031500000	-9.152874	10.079058	-5.134871	3
21868049323000	-7.9679036	7.9679036	-4.903325	3
21868067267000	-7.082581	6.5513873	-5.09401	3
21868087531000	-8.267551	7.504812	-4.671779	3
21868107581000	-9.615966	9.193735	-4.140586	3
21868127539000	-10.651112	10.460427	-3.5957718	3
21868147589000	-10.61025	10.419566	-3.3642259	3
21868167487000	-8.580819	9.234595	-3.8681788	3
21868187598000	-6.6331096	8.499097	-4.2086873	3
21868207556000	-6.238119	8.812365	-4.1814466	3
21868227576000	-6.932757	9.384419	-4.2086873	3
21868247534000	-8.390134	10.228881	-4.671779	3
21868267584000	-10.923519	11.536434	-5.284695	3
21868285437000	-12.258313	11.223166	-5.938472	3
21868307196000	-11.032481	7.8589406	-6.510526	3
21868327582000	-8.499097	4.903325	-5.7886477	3
21868347693000	-6.5513873	4.630918	-4.671779	3
21868367560000	-5.9793324	5.7477865	-4.140586	3
21868387579000	-5.09401	6.5513873	-3.8681788	3
21868407599000	-3.405087	6.4424243	-3.718355	3
21868427557000	-1.56634	6.4015636	-3.636633	3
21868447546000	0.38136974	6.238119	-3.568531	3
21868467658000	2.3018389	5.8976107	-3.636633	3
21868487525000	4.630918	6.2789803	-4.372132	3
21868507666000	6.469665	6.5513873	-5.243834	3
21868527564000	8.19945	5.829509	-5.8158884	3
21868547583000	9.466142	5.09401	-5.938472	3
21868567572000	9.084772	5.325556	-5.6660647	3
21868587653000	8.730643	5.134871	-5.7886477	3
21868607550000	10.378705	3.5957718	-6.428804	3
21868627905000	12.258313	2.4516625	-6.701211	3
21868646094000	12.217452	2.8738933	-6.2789803	3
21868663977000	10.460427	4.099725	-5.325556	3
21868681921000	8.894087	4.2904096	-4.8216033	3
21868703742000	13.0619135	0.10896278	-6.8237944	3
21868723853000	14.7916975	-0.3405087	-7.504812	3
21868745612000	9.043911	4.372132	-5.175732	3
21868767401000	5.938472	7.4639506	-3.445948	3
21868788458000	6.0882955	8.853226	-2.9556155	3
21868807593000	7.5456724	7.273266	-3.718355	3
21868828009000	10.61025	3.7864566	-5.202973	3
21868847632000	13.715691	0.0	-6.4015636	3
21868867560000	14.750836	-2.1792557	-6.6331096	3
21868887549000	13.33432	-1.56634	-6.428804	3
21868907599000	11.264028	0.84446156	-6.2108784	3
21868927588000	9.724928	3.0645783	-5.7886477	3
21868947638000	9.084772	4.2495484	-5.6252036	3
21868967566000	9.384419	4.0588636	-5.8158884	3
21868987555000	9.193735	3.486809	-6.1291566	3
21869007605000	6.701211	4.099725	-6.0201936	3
21869027686000	4.2086873	5.134871	-5.6660647	3
21869047522000	1.334794	5.829509	-5.366417	3
21869067603000	-0.3405087	6.782933	-5.09401	3
21869087561000	0.50395286	6.891896	-5.434519	3
21869107611000	-0.9942854	4.7126403	-6.0882955	3
21869127539000	-5.597963	4.5219555	-5.706926	3
21869147589000	-8.19945	7.8180795	-4.7126403	3
21869167578000	-8.267551	9.534244	-4.8216033	3
21869187628000	-9.656827	8.62168	-5.938472	3
21869207770000	-11.372991	7.504812	-5.7477865	3
21869227606000	-11.795221	7.0553403	-4.2086873	3
21869247595000	-11.836082	6.6331096	-3.636633	3
21869267554000	-10.95076	7.3958488	-3.718355	3
21869287848000	-10.228881	9.084772	-3.6774938	3
21869305640000	-9.80665	10.419566	-3.8273177	3
21869323493000	-9.084772	10.56939	-4.0588636	3
21869341864000	-7.8861814	9.302697	-4.372132	3
21869363684000	-6.5922484	7.7363577	-4.4810944	3
21869385443000	-6.701211	7.7363577	-4.5628166	3
21869407172000	-8.580819	9.575105	-4.903325	3
21869427588000	-11.032481	11.686258	-5.202973	3
21869447546000	-11.372991	10.95076	-5.9793324	3
21869467627000	-9.425281	8.349273	-6.742072	3
21869487616000	-8.853226	8.158588	-6.6331096	3
21869511908000	-8.499097	9.425281	-5.8976107	3
21869533637000	-6.4015636	8.158588	-5.134871	3
21869555304000	-4.671779	6.5922484	-4.0180025	3
21869575842000	-2.7513103	5.8567495	-3.486809	3
21869597540000	-0.7218784	5.829509	-3.7864566	3
21869617621000	1.4982382	5.938472	-4.2086873	3
21869637549000	3.8273177	5.6660647	-4.372132	3
21869657507000	4.862464	6.0201936	-4.5219555	3
21869677588000	5.7886477	6.1700177	-5.202973	3
21869697608000	8.117727	4.9850473	-5.7886477	3
21869717566000	9.765789	3.3778462	-5.8567495	3
21869737555000	10.147159	2.152015	-6.0474343	3
21869757544000	11.372991	1.9885708	-6.8237944	3
21869777625000	12.340035	3.3778462	-7.504812	3
21869797553000	11.264028	5.284695	-7.6273947	3
21869817572000	8.430995	6.6331096	-7.1234417	3
21869835486000	6.469665	7.3958488	-6.1291566	3
21869857642000	6.0882955	7.6273947	-5.175732	3
21869877478000	6.4015636	7.205164	-4.8216033	3
21869897559000	6.5922484	6.2108784	-4.8216033	3
21869917548000	8.812365	2.4108016	-5.407278	3
21869937537000	10.337844	1.4165162	-7.504812	3
21869955695000	9.193735	4.3312707	-7.8589406	3
21869973486000	6.66035	5.8976107	-5.6660647	3
21869991583000	6.0882955	6.932757	-4.3312707	3
21870013434000	8.008764	7.1234417	-4.8216033	3
21870035223000	10.419566	4.4810944	-6.6331096	3
21870056952000	12.489859	0.92618364	-7.9270425	3
21870077582000	13.402422	-0.61291564	-8.076866	3
21870097540000	12.067628	0.50395286	-7.6273947	3
21870117560000	9.724928	3.1463003	-7.04172	3
21870137549000	8.008764	5.47538	-6.5922484	3
21870157629000	7.205164	6.2789803	-6.1700177	3
21870177649000	7.668256	5.7477865	-5.7886477	3
21870197577000	8.308413	4.944186	-5.5162406	3
21870217535000	7.0553403	4.671779	-5.366417	3
21870237586000	3.6774938	5.829509	-5.202973	3
21870257575000	1.4573772	7.3958488	-5.053149	3
21870277625000	0.6537767	7.668256	-5.053149	3
21870297583000	-1.0351465	6.742072	-5.284695	3
21870317572000	-3.0645783	6.1291566	-5.597963	3
21870337622000	-4.2495484	6.782933	-5.407278	3
21870357733000	-4.1814466	6.782933	-5.243834	3
21870377570000	-6.238119	5.7886477	-6.2789803	3
21870397589000	-10.991621	6.782933	-7.014479	3
21870417548000	-14.560152	10.18802	-5.938472	3
21870437537000	-14.7916975	11.495573	-4.7126403	3
21870457587000	-11.876944	9.80665	-4.099725	3
21870477576000	-9.997335	7.9270425	-3.405087	3
21870497504000	-8.853226	6.6331096	-3.445948	3
21870517554000	-7.6546354	6.469665	-3.9090397	3
21870537573000	-7.43671	7.504812	-4.0180025	3
21870557562000	-7.6273947	8.308413	-4.372132	3
21870577521000	-7.8861814	8.962189	-4.7535014	3
21870597937000	-9.275456	10.269742	-5.012288	3
21870615759000	-10.310603	11.141444	-5.5571017	3
21870633856000	-10.147159	10.460427	-6.0882955	3
21870651892000	-9.193735	8.390134	-6.428804	3
21870673743000	-7.273266	6.742072	-6.0882955	3
21870695532000	-6.2108784	7.504812	-5.175732	3
21870717261000	-6.1291566	8.771504	-4.440233	3
21870737525000	-5.938472	8.921328	-3.8273177	3
21870757575000	-4.5900574	7.273266	-3.5957718	3
21870777503000	-1.56634	5.5162406	-3.7864566	3
21870797553000	1.6480621	5.407278	-4.399372	3
21870817572000	3.336985	6.891896	-5.09401	3
21870835516000	4.399372	8.117727	-5.6252036	3
21870854498000	6.2789803	8.19945	-5.8567495	3
21870876990000	8.471856	7.082581	-5.706926	3
21870897559000	8.812365	5.5162406	-5.366417	3
21870917578000	8.962189	4.372132	-5.597963	3
21870937598000	9.915613	4.671779	-6.1291566	3
21870957587000	10.732834	5.434519	-6.973618	3
21870977576000	11.073342	5.5571017	-7.6273947	3
21870997626000	10.651112	5.5162406	-7.273266	3
21871017737000	8.430995	5.47538	-5.938472	3
21871037543000	6.742072	4.7535014	-4.2904096	3
21871057562000	6.5513873	3.8273177	-3.255263	3
21871077551000	6.4424243	3.5276701	-3.1054392	3
21871097601000	6.3198414	4.0180025	-3.5957718	3
21871117560000	6.510526	5.5162406	-4.399372	3
21871137579000	8.076866	6.851035	-6.0474343	3
21871157538000	9.343558	6.5513873	-7.04172	3
21871177557000	7.7772183	6.6331096	-6.3198414	3
21871197608000	6.0474343	8.240311	-5.243834	3
21871217627000	5.938472	8.689782	-4.7126403	3
21871237525000	6.6331096	7.014479	-5.053149	3
21871257514000	8.689782	4.372132	-5.9793324	3
21871275275000	11.917805	1.607201	-7.273266	3
21871293097000	14.056199	-0.9125633	-8.471856	3
21871311011000	14.206022	-1.9477097	-8.853226	3
21871334052000	13.211738	-0.61291564	-8.267551	3
21871352026000	11.604536	1.7297841	-7.246025	3
21871373816000	9.534244	3.718355	-6.3198414	3
21871395575000	8.689782	4.3312707	-5.706926	3
21871417243000	8.117727	4.4810944	-5.202973	3
21871437598000	6.8237944	4.099725	-4.9850473	3
21871457526000	4.399372	4.1814466	-4.862464	3
21871477606000	3.1054392	5.09401	-5.053149	3
21871497595000	2.1111538	6.4424243	-5.6252036	3
21871517615000	-0.42223078	7.504812	-5.938472	3
21871537573000	-3.0237172	7.504812	-6.1700177	3
21871557593000	-4.440233	6.4015636	-6.510526	3
21871577551000	-4.7943625	6.0474343	-6.510526	3
21871597571000	-6.4015636	7.164303	-6.2789803	3
21871617590000	-8.62168	8.430995	-6.4015636	3
21871637579000	-9.847511	8.894087	-6.8237944	3
21871657538000	-11.604536	9.152874	-6.510526	3
21871677557000	-12.721405	9.888372	-5.5571017	3
21871697577000	-12.176591	10.460427	-4.7943625	3
21871717535000	-11.114203	10.760075	-4.140586	3
21871737494000	-9.343558	10.18802	-4.099725	3
21871757605000	-7.1234417	9.302697	-4.630918	3
21871777564000	-5.6252036	9.302697	-4.7943625	3
21871797522000	-4.9850473	9.615966	-4.7943625	3
21871817572000	-5.706926	10.337844	-5.202973	3
21871837592000	-8.689782	11.985906	-5.47538	3
21871857733000	-10.760075	11.75436	-5.366417	3
21871877875000	-8.662541	8.281172	-5.09401	3
21871897559000	-5.6252036	5.6660647	-4.3312707	3
21871917944000	-4.4810944	6.1291566	-3.5276701	3
21871935706000	-4.903325	7.668256	-3.336985	3
21871953528000	-5.5162406	8.894087	-3.3642259	3
21871971564000	-5.09401	8.812365	-3.6774938	3
21871993323000	-2.4516625	6.742072	-4.099725	3
21872015112000	0.92618364	5.053149	-4.372132	3
21872036810000	3.6774938	4.4810944	-4.5628166	3
21872057593000	5.134871	4.3312707	-5.09401	3
21872077582000	6.5922484	5.434519	-5.366417	3
21872097601000	8.19945	6.782933	-5.284695	3
21872117560000	9.275456	6.4424243	-5.5571017	3
21872137518000	10.038197	4.4810944	-6.428804	3
21872157538000	11.536434	2.6014864	-7.504812	3
21872177557000	12.912089	2.5606253	-8.008764	3
21872197577000	12.026767	4.4810944	-7.504812	3
21872217535000	9.234595	6.851035	-6.6331096	3
21872237525000	7.014479	7.5865335	-5.8567495	3
21872257575000	6.469665	6.4015636	-5.597963	3
21872277594000	7.8589406	5.284695	-5.706926	3
21872297583000	8.390134	5.6660647	-5.706926	3
21872317542000	6.701211	6.782933	-5.053149	3
21872338660000	8.240311	4.903325	-5.597963	3
21872357855000	8.894087	3.759216	-6.0882955	3
21872377539000	6.932757	5.012288	-5.597963	3
21872397589000	6.851035	6.1700177	-5.6252036	3
21872417609000	6.932757	7.9679036	-5.7477865	3
21872437567000	6.510526	9.302697	-5.5571017	3
21872457526000	7.668256	7.5865335	-5.938472	3
21872477576000	10.760075	2.9147544	-7.082581	3
21872497534000	14.560152	-1.6889231	-8.158588	3
21872517554000	16.08563	-2.982856	-8.499097	3
21872537604000	13.6748295	-0.61291564	-8.19945	3
21872557532000	10.18802	3.2961242	-7.3958488	3
21872575293000	8.049625	5.8976107	-6.701211	3
21872593115000	7.082581	6.5513873	-6.469665	3
21872610968000	7.1234417	6.0474343	-6.2789803	3
21872632971000	6.5922484	5.47538	-5.7886477	3
21872654730000	4.3312707	4.944186	-4.903325	3
21872676489000	2.6832085	4.7126403	-4.8216033	3
21872697577000	0.50395286	6.3198414	-5.706926	3
21872717566000	-3.173541	8.662541	-6.1700177	3
21872737555000	-4.2086873	9.275456	-5.8158884	3
21872757636000	-2.6014864	7.164303	-5.6660647	3
21872777533000	-2.5606253	5.407278	-6.701211	3
21872797553000	-5.012288	5.5162406	-8.240311	3
21872817542000	-9.997335	6.932757	-8.880466	3
21872837622000	-14.601013	9.534244	-7.4639506	3
21872857520000	-14.982383	11.032481	-5.7477865	3
21872877539000	-12.489859	11.114203	-4.944186	3
21872897589000	-10.691973	10.95076	-4.2904096	3
21872917517000	-9.302697	9.765789	-4.099725	3
21872937537000	-7.1234417	7.668256	-4.440233	3
21872957526000	-4.7535014	5.8567495	-4.7535014	3
21872977545000	-2.8738933	5.597963	-4.944186	3
21872997595000	-2.9556155	6.932757	-5.284695	3
21873017676000	-5.325556	8.730643	-5.6252036	3
21873037512000	-7.504812	9.888372	-5.9793324	3
21873057562000	-8.662541	10.460427	-6.0201936	3
21873077612000	-8.771504	10.337844	-6.2789803	3
21873097571000	-8.390134	9.425281	-7.014479	3
21873117560000	-8.19945	8.539958	-7.082581	3
21873137579000	-7.6273947	7.7363577	-6.3198414	3
21873157568000	-6.2789803	7.3141265	-5.09401	3
21873177527000	-4.9850473	7.3958488	-4.099725	3
21873197608000	-3.568531	7.504812	-3.9771416	3
21873217902000	-1.920469	7.0553403	-4.1814466	3
21873235724000	0.46309182	6.510526	-4.2086873	3
21873253577000	2.7240696	6.8237944	-4.3312707	3
21873271582000	3.636633	7.8589406	-4.3312707	3
21873293341000	4.5628166	8.689782	-4.3312707	3
21873315131000	6.3607025	8.19945	-4.399372	3
21873337042000	7.273266	6.742072	-4.630918	3
21873357581000	7.164303	4.944186	-4.903325	3
21873377539000	8.049625	3.7864566	-5.6660647	3
21873397589000	10.269742	4.5219555	-6.8237944	3
21873417578000	10.991621	5.8567495	-7.205164	3
21873437628000	9.534244	6.2108784	-6.891896	3
21873457526000	8.662541	6.0201936	-6.701211	3
21873477576000	10.310603	4.7535014	-6.8237944	3
21873497565000	11.645397	2.6832085	-6.66035	3
21873517523000	10.378705	1.4982382	-5.5571017	3
21873537604000	8.008764	1.607201	-4.0588636	3
21873557532000	5.7886477	2.9147544	-2.982856	3
21873577551000	4.944186	5.134871	-2.9147544	3
21873597571000	5.366417	7.246025	-4.099725	3
21873617529000	6.4424243	7.9679036	-5.7886477	3
21873637518000	7.9679036	7.668256	-6.6331096	3
21873657568000	8.730643	6.932757	-6.66035	3
21873677527000	8.539958	5.938472	-6.5513873	3
21873697546000	8.308413	5.134871	-6.469665	3
21873717535000	8.689782	4.2495484	-7.205164	3
21873737586000	10.691973	2.4108016	-8.390134	3
21873757575000	13.102775	0.95342433	-8.853226	3
21873777930000	13.143636	1.2666923	-8.240311	3
21873797949000	10.991621	2.7649305	-7.205164	3
21873817542000	8.921328	4.2904096	-6.1291566	3
21873837531000	8.049625	4.7126403	-5.47538	3
21873857733000	7.5456724	4.0180025	-5.202973	3
21873877539000	7.5456724	4.0180025	-4.671779	3
21873895270000	8.390134	4.671779	-4.140586	3
21873913123000	8.008764	4.8216033	-4.3312707	3
21873930975000	5.407278	4.6036777	-4.671779	3
21873952979000	1.3075534	4.903325	-4.7943625	3
21873974768000	-0.53119355	4.8216033	-4.2086873	3
21873996497000	1.7297841	4.2904096	-4.2904096	3
21874017645000	1.6889231	4.5628166	-5.5571017	3
21874037604000	-1.4982382	5.6252036	-6.782933	3
21874057593000	-5.8567495	7.9270425	-7.04172	3
21874077582000	-10.18802	9.888372	-6.701211	3
21874097601000	-9.575105	10.228881	-7.082581	3
21874117529000	-8.349273	10.228881	-7.43671	3
21874137518000	-9.343558	10.147159	-6.469665	3
21874157691000	-9.343558	8.771504	-5.6252036	3
21874177588000	-7.8589406	7.205164	-5.434519	3
21874197669000	-8.076866	7.205164	-4.8216033	3
21874217566000	-10.228881	8.689782	-4.0180025	3
21874237586000	-9.847511	9.765789	-3.8681788	3
21874257575000	-7.9679036	9.534244	-4.2495484	3
21874277625000	-6.851035	9.343558	-4.671779	3
21874297553000	-6.238119	9.507003	-5.134871	3
21874317572000	-6.782933	9.956474	-5.47538	3
21874338049000	-8.240311	10.337844	-5.6252036	3
21874358161000	-9.00305	10.18802	-5.706926	3
21874377570000	-8.662541	9.343558	-5.5162406	3
21874397620000	-7.8861814	7.8861814	-5.053149	3
21874417517000	-6.891896	7.164303	-4.5628166	3
21874437598000	-5.8567495	7.1234417	-4.1814466	3
21874457556000	-4.7943625	6.782933	-4.0588636	3
21874477637000	-3.214402	7.1234417	-3.9090397	3
21874497534000	-3.5276701	8.158588	-3.759216	3
21874517615000	-4.3312707	8.894087	-3.718355	3
21874535376000	-2.9556155	8.117727	-3.2961242	3
21874553198000	-0.6946377	6.510526	-3.255263	3
21874571082000	1.9885708	5.6252036	-3.8273177	3
21874592993000	5.8567495	5.829509	-4.5628166	3
21874614722000	9.193735	5.8976107	-5.243834	3
21874636450000	10.56939	5.829509	-5.6660647	3
21874657904000	10.501288	5.175732	-5.5571017	3
21874677588000	9.697687	4.944186	-5.407278	3
21874697577000	8.662541	5.243834	-5.5162406	3
21874717627000	8.962189	5.175732	-6.0201936	3
21874737555000	10.419566	4.2086873	-6.5922484	3
21874757636000	11.413852	2.7649305	-7.014479	3
21874777564000	10.991621	1.920469	-6.8237944	3
21874797553000	9.275456	2.4516625	-5.8567495	3
21874817572000	7.504812	3.8273177	-4.9850473	3
21874838355000	6.5922484	6.1291566	-4.5219555	3
21874857581000	7.3549876	7.6273947	-5.012288	3
21874877600000	8.662541	6.851035	-5.8567495	3
21874897589000	8.281172	5.5571017	-5.5571017	3
21874917548000	7.205164	5.284695	-4.7943625	3
21874937598000	7.6954966	5.47538	-4.7535014	3
21874957587000	7.8589406	5.7886477	-5.325556	3
21874977545000	8.158588	5.325556	-5.9793324	3
21874997595000	9.656827	3.8273177	-6.4015636	3
21875017737000	11.264028	2.2201166	-6.66035	3
21875037604000	12.367276	1.1849703	-6.66035	3
21875057562000	11.958665	1.334794	-6.6331096	3
21875077582000	10.310603	2.7649305	-6.510526	3
21875097540000	9.384419	3.8273177	-6.238119	3
21875117651000	8.853226	4.2904096	-5.938472	3
21875137549000	8.008764	4.903325	-5.5162406	3
21875157568000	7.246025	5.175732	-5.09401	3
21875177527000	5.8976107	5.325556	-4.862464	3
21875195319000	3.1463003	5.9793324	-4.862464	3
21875213355000	1.1849703	7.273266	-4.7943625	3
21875231574000	1.1849703	7.8861814	-4.5900574	3
21875253729000	-1.4573772	7.9679036	-4.671779	3
21875275519000	-4.7535014	7.246025	-4.7126403	3
21875297278000	-2.9147544	6.5513873	-4.5219555	3
21875317572000	-2.4516625	6.5922484	-4.903325	3
21875337805000	-5.706926	7.5865335	-5.8567495	3
21875358344000	-8.921328	9.302697	-6.701211	3
21875377631000	-10.079058	10.419566	-6.8237944	3
21875397559000	-10.841797	10.269742	-6.0882955	3
21875417548000	-10.7192135	8.894087	-5.012288	3
21875437628000	-9.275456	7.205164	-4.1814466	3
21875457526000	-8.662541	6.5922484	-3.6774938	3
21875477637000	-8.921328	7.504812	-3.6774938	3
21875497534000	-8.076866	8.499097	-3.9499009	3
21875517676000	-6.0474343	8.499097	-4.5219555	3
21875537604000	-4.630918	8.19945	-4.9850473	3
21875557562000	-5.366417	8.812365	-5.134871	3
21875577551000	-8.049625	9.724928	-5.325556	3
21875597632000	-10.038197	9.275456	-5.366417	3
21875617651000	-11.182305	8.539958	-5.243834	3
21875637549000	-12.067628	8.471856	-5.202973	3
21875657538000	-11.223166	8.008764	-5.325556	3
21875677588000	-8.349273	7.082581	-5.47538	3
21875697638000	-5.7886477	6.4424243	-5.325556	3
21875717566000	-4.7943625	6.1291566	-4.8216033	3
21875737525000	-3.718355	6.701211	-4.2086873	3
21875757636000	-2.2201166	7.7363577	-3.759216	3
21875777564000	-0.5720546	8.008764	-3.718355	3
21875797583000	1.9885708	6.891896	-4.0180025	3
21875817572000	5.6252036	5.47538	-4.5900574	3
21875837927000	8.158588	5.012288	-5.243834	3
21875855750000	8.771504	5.284695	-5.6252036	3
21875873602000	8.580819	6.3198414	-5.6660647	3
21875892066000	7.8180795	7.8861814	-5.706926	3
21875910071000	7.7772183	8.430995	-5.8976107	3
21875932013000	9.112013	6.0474343	-6.66035	3
21875953711000	11.141444	2.7921712	-7.6546354	3
21875975501000	12.980191	1.879608	-7.9270425	3
21875997290000	11.304889	4.0180025	-7.164303	3
21876017554000	7.273266	7.246025	-5.5571017	3
21876037634000	5.325556	8.281172	-4.3312707	3
21876057562000	5.47538	6.66035	-3.9771416	3
21876077582000	6.3198414	5.47538	-3.759216	3
21876097540000	6.3607025	6.0882955	-3.718355	3
21876117682000	6.0882955	7.43671	-4.0588636	3
21876137549000	8.117727	7.082581	-5.7477865	3
21876157629000	8.049625	6.0474343	-6.742072	3
21876177527000	5.47538	6.1291566	-5.7886477	3
21876197577000	5.325556	6.891896	-4.903325	3
21876217566000	6.3607025	7.7772183	-5.053149	3
21876237677000	7.205164	7.246025	-6.1291566	3
21876257575000	9.193735	5.8567495	-7.3549876	3
21876277594000	11.413852	4.2904096	-8.076866	3
21876297522000	12.489859	2.3018389	-8.349273	3
21876317633000	12.340035	1.2666923	-8.240311	3
21876338294000	10.732834	2.2201166	-7.5865335	3
21876357550000	8.812365	4.099725	-6.742072	3
21876377844000	7.7363577	5.597963	-5.9793324	3
21876397650000	7.1234417	6.0882955	-5.202973	3
21876417670000	7.082581	5.938472	-4.630918	3
21876437628000	6.8237944	5.706926	-4.3312707	3
21876457587000	5.053149	5.7477865	-4.0588636	3
21876477667000	3.759216	5.938472	-4.2904096	3
21876497931000	2.982856	5.8976107	-4.7126403	3
21876515753000	1.6889231	5.284695	-4.862464	3
21876533637000	-0.10896278	4.7535014	-4.9850473	3
21876551581000	-2.4925237	5.829509	-5.134871	3
21876573370000	-5.5571017	8.539958	-5.053149	3
21876595099000	-5.284695	9.275456	-5.325556	3
21876616797000	-3.636633	8.117727	-6.0201936	3
21876637640000	-3.9499009	6.891896	-6.469665	3
21876657538000	-6.2789803	5.7886477	-6.782933	3
21876677557000	-10.337844	6.742072	-6.4015636	3
21876697577000	-12.367276	9.507003	-5.6252036	3
21876717597000	-10.95076	11.413852	-5.202973	3
21876737586000	-9.80665	12.299174	-4.671779	3
21876826209000	-5.012288	5.47538	-4.4810944	3
21876847571000	-6.238119	7.6273947	-4.630918	3
21876867590000	-8.689782	10.841797	-5.012288	3
21876887579000	-10.079058	12.53072	-5.8158884	3
21876907721000	-9.343558	11.223166	-6.66035	3
21876927496000	-7.8589406	8.281172	-6.782933	3
21876947577000	-6.742072	6.1291566	-6.2108784	3
21876967566000	-6.428804	6.238119	-5.134871	3
21876987525000	-5.6660647	7.3549876	-4.0588636	3
21877007605000	-4.4810944	7.5865335	-3.405087	3
21877027564000	-2.982856	7.3141265	-3.214402	3
21877047553000	-0.9125633	7.1234417	-3.486809	3
21877067572000	1.3075534	7.3141265	-3.8273177	3
21877087592000	2.7649305	7.9270425	-3.9499009	3
21877107581000	3.486809	8.471856	-3.9090397	3
21877127600000	4.903325	8.076866	-3.8681788	3
21877147528000	6.782933	6.8237944	-3.8681788	3
21877167517000	8.076866	5.5162406	-3.8681788	3
21877187567000	9.084772	4.399372	-4.099725	3
21877207587000	9.534244	4.0588636	-4.7535014	3
21877225348000	9.234595	5.053149	-5.366417	3
21877243292000	8.539958	7.014479	-5.706926	3
21877261206000	8.499097	8.049625	-5.938472	3
21877283362000	9.112013	6.2789803	-5.8976107	3
21877305090000	8.962189	3.6774938	-5.407278	3
21877326880000	8.921328	2.4516625	-5.243834	3
21877347540000	9.765789	2.8738933	-5.597963	3
21877367560000	9.765789	4.9850473	-6.0474343	3
21877387640000	8.921328	6.932757	-6.5513873	3
21877407691000	7.9679036	7.3549876	-6.5922484	3
21877427557000	6.5922484	7.082581	-5.6252036	3
21877447546000	5.5162406	7.205164	-3.9090397	3
21877467597000	5.7886477	6.742072	-2.6832085	3
21877487525000	6.2789803	5.5162406	-2.8738933	3
21877507544000	6.851035	4.6036777	-4.099725	3
21877527564000	8.430995	4.5628166	-6.238119	3
21877547553000	10.147159	4.2904096	-8.19945	3
21877567542000	11.141444	3.486809	-8.662541	3
21877587622000	10.95076	2.4925237	-8.049625	3
21877607550000	10.460427	2.2201166	-7.164303	3
21877627600000	10.310603	3.0645783	-6.469665	3
21877647589000	9.915613	4.2495484	-6.0882955	3
21877667487000	9.302697	4.944186	-5.8976107	3
21877687537000	8.62168	5.012288	-5.6660647	3
21877707617000	6.5922484	5.6252036	-5.284695	3
21877727576000	4.140586	6.701211	-4.671779	3
21877747565000	4.0588636	7.246025	-4.099725	3
21877767584000	4.862464	6.701211	-3.9499009	3
21877787634000	3.5957718	5.5571017	-4.0180025	3
21877807532000	2.2609777	5.6660647	-4.140586	3
21877827521000	1.1441092	7.273266	-4.630918	3
21877847571000	-0.8036005	8.499097	-5.243834	3
21877867560000	-2.070293	8.349273	-5.597963	3
21877885718000	-3.1054392	7.9270425	-5.5571017	3
21877903540000	-3.718355	7.504812	-5.706926	3
21877922553000	-4.099725	7.082581	-6.2108784	3
21877940558000	-6.5922484	7.0553403	-6.428804	3
21877962378000	-8.921328	7.7772183	-6.1700177	3
21877984137000	-8.580819	8.008764	-6.0201936	3
21878005866000	-9.302697	7.7363577	-5.6252036	3
21878027564000	-10.501288	8.689782	-4.440233	3
21878047522000	-9.697687	9.915613	-3.5957718	3
21878067572000	-8.430995	10.528529	-3.568531	3
21878087561000	-7.082581	10.501288	-3.9090397	3
21878107550000	-5.407278	9.888372	-4.372132	3
21878127539000	-4.8216033	9.384419	-4.7535014	3
21878147528000	-5.47538	9.425281	-4.7943625	3
21878167548000	-6.238119	9.275456	-4.671779	3
21878187628000	-7.3549876	8.662541	-4.671779	3
21878207556000	-7.7772183	8.19945	-4.5628166	3
21878227637000	-7.082581	8.281172	-4.3312707	3
21878247565000	-6.1700177	8.62168	-4.399372	3
21878267584000	-5.9793324	9.00305	-4.862464	3
21878287543000	-6.742072	9.80665	-5.284695	3
21878307532000	-7.014479	10.56939	-5.434519	3
21878327612000	-6.932757	10.800936	-5.243834	3
21878347540000	-6.0474343	9.888372	-4.903325	3
21878367590000	-4.7943625	8.308413	-4.372132	3
21878387549000	-3.9499009	7.43671	-3.9499009	3
21878408362000	-1.4982382	6.5922484	-3.9090397	3
21878427619000	1.4573772	6.0201936	-3.8273177	3
21878447608000	3.1054392	6.1291566	-3.568531	3
21878467597000	4.0588636	6.701211	-3.5276701	3
21878487525000	5.012288	6.973618	-3.9499009	3
21878507575000	6.4015636	6.2789803	-4.630918	3
21878527930000	7.9270425	4.944186	-5.47538	3
21878545691000	9.534244	3.636633	-6.4015636	3
21878563910000	11.114203	3.0237172	-7.273266	3
21878581915000	11.372991	3.990762	-7.7363577	3
21878603705000	9.534244	6.0201936	-7.246025	3
21878625586000	8.049625	7.014479	-6.3198414	3
21878647345000	7.9270425	6.1700177	-5.7477865	3
21878667548000	8.580819	4.671779	-5.6252036	3
21878687537000	8.921328	4.0588636	-5.5162406	3
21878707587000	7.9679036	4.7535014	-5.243834	3
21878727576000	8.049625	5.829509	-5.7477865	3
21878747595000	7.8180795	6.6331096	-5.7477865	3
21878767523000	5.938472	7.273266	-4.440233	3
21878787543000	5.5571017	7.668256	-3.8273177	3
21878807593000	6.701211	7.9270425	-4.671779	3
21878827551000	7.7363577	8.19945	-6.469665	3
21878847540000	9.915613	7.3549876	-7.9270425	3
21878867560000	11.454713	4.862464	-8.19945	3
21878887640000	10.528529	2.4108016	-7.43671	3
21878907629000	9.466142	1.2666923	-6.4015636	3
21878927313000	9.084772	1.6480621	-5.6660647	3
21878947577000	8.962189	3.214402	-5.407278	3
21878967566000	9.043911	5.134871	-5.6252036	3
21878987555000	8.689782	6.4015636	-5.938472	3
21879007636000	8.19945	6.2789803	-6.0201936	3
21879027533000	7.1234417	5.8567495	-5.8158884	3
21879047614000	5.2165933	5.597963	-5.5162406	3
21879067572000	2.8738933	5.8976107	-5.09401	3
21879087592000	1.6889231	7.43671	-4.671779	3
21879107550000	0.7627395	8.662541	-4.372132	3
21879127570000	-1.1849703	8.008764	-4.2086873	3
21879147528000	-2.4516625	6.5513873	-4.3312707	3
21879167517000	-2.070293	6.5513873	-4.372132	3
21879187903000	-3.0237172	7.7363577	-4.671779	3
21879205695000	-6.5922484	9.915613	-4.903325	3
21879223547000	-9.493382	12.108489	-5.243834	3
21879241583000	-9.084772	12.53072	-5.366417	3
21879263342000	-6.701211	10.882658	-4.862464	3
21879285101000	-5.5162406	8.390134	-4.2904096	3
21879306830000	-5.134871	7.082581	-4.2086873	3
21879327643000	-4.399372	7.7363577	-4.372132	3
21879347510000	-3.9499009	8.962189	-4.5900574	3
21879367590000	-5.012288	10.228881	-4.671779	3
21879387518000	-5.6660647	10.732834	-4.7535014	3
21879408698000	-5.5162406	9.997335	-4.7535014	3
21879427557000	-5.8158884	8.812365	-4.440233	3
21879445838000	-5.6660647	7.7363577	-4.2086873	3
21879467597000	-5.5571017	7.668256	-4.4810944	3
21879487525000	-6.510526	9.575105	-5.053149	3
21879507575000	-7.6273947	11.958665	-5.8158884	3
21879527564000	-7.9270425	12.299174	-6.3198414	3
21879547522000	-7.4639506	10.501288	-6.2108784	3
21879567572000	-6.742072	8.240311	-5.366417	3
21879587561000	-6.0201936	6.8237944	-4.7126403	3
21879607611000	-5.243834	7.082581	-4.1814466	3
21879627539000	-4.5219555	8.281172	-3.486809	3
21879647559000	-3.486809	8.853226	-2.7921712	3
21879667944000	-1.7297841	8.730643	-2.9147544	3
21879687689000	-0.040861044	8.158588	-3.405087	3
21879707556000	1.5390993	7.4639506	-3.568531	3
21879727576000	3.336985	7.164303	-3.405087	3
21879747565000	4.2086873	7.205164	-3.336985	3
21879767584000	4.5628166	7.3958488	-3.445948	3
21879787573000	5.5162406	7.7363577	-4.2495484	3
21879807532000	6.973618	7.8589406	-5.597963	3
21879827551000	8.921328	7.1234417	-6.6331096	3
21879847907000	10.269742	5.7886477	-6.851035	3
21879865668000	10.119919	4.862464	-6.1291566	3
21879883551000	8.962189	4.8216033	-5.175732	3
21879901831000	7.273266	5.2165933	-4.399372	3
21879919745000	6.238119	5.47538	-4.5900574	3
21879941199000	7.668256	5.8976107	-5.6660647	3
21879962988000	9.765789	5.8567495	-6.5922484	3
21879984717000	9.00305	5.175732	-6.238119	3
21880006476000	7.5865335	5.053149	-5.175732	3
21880027533000	7.8180795	6.0201936	-5.366417	3
21880047522000	7.3958488	7.082581	-6.1700177	3
21880067603000	5.706926	8.076866	-6.0474343	3
21880087531000	4.8216033	9.00305	-5.366417	3
21880107550000	5.09401	9.112013	-4.7943625	3
21880127570000	6.2108784	8.19945	-4.8216033	3
21880147559000	8.308413	5.938472	-5.434519	3
21880167548000	10.56939	3.214402	-6.0882955	3
21880187537000	11.454713	1.3075534	-6.782933	3
21880207526000	10.841797	1.4165162	-7.3958488	3
21880227576000	9.997335	3.568531	-7.7363577	3
21880247534000	9.466142	5.6252036	-7.504812	3
21880267554000	9.00305	6.4015636	-6.932757	3
21880287573000	9.043911	6.238119	-6.3607025	3
21880307562000	8.689782	5.938472	-5.8158884	3
21880327551000	6.510526	6.3198414	-5.284695	3
21880347601000	4.0588636	7.504812	-4.630918	3
21880367590000	2.4108016	8.240311	-3.9090397	3
21880387579000	2.5606253	7.7772183	-3.486809	3
21880407568000	3.7864566	6.782933	-3.405087	3
21880427649000	3.759216	6.1700177	-3.759216	3
21880447699000	0.23154591	6.973618	-4.372132	3
21880467536000	-4.7126403	8.539958	-4.5219555	3
21880487494000	-5.8158884	8.853226	-4.0588636	3
21880505286000	-3.0645783	6.932757	-4.140586	3
21880523444000	-1.879608	4.862464	-4.630918	3
21880541571000	-4.862464	5.938472	-4.7126403	3
21880563452000	-10.378705	9.956474	-4.5900574	3
21880585211000	-10.651112	9.888372	-5.134871	3
21880606970000	-8.730643	7.5865335	-5.5162406	3
21880627539000	-9.534244	7.246025	-4.7943625	3
21880647528000	-11.114203	8.580819	-3.636633	3
21880667548000	-10.800936	8.853226	-3.2961242	3
21880687598000	-9.493382	8.539958	-3.8273177	3
21880707526000	-8.499097	9.234595	-4.5219555	3
21880727606000	-7.9270425	9.888372	-5.09401	3
21880747595000	-7.3958488	9.915613	-5.7477865	3
21880767523000	-7.7363577	10.991621	-6.4015636	3
21880787604000	-8.240311	11.536434	-6.8237944	3
21880807562000	-7.3549876	10.119919	-6.701211	3
21880827582000	-5.8567495	7.9679036	-5.6660647	3
21880847540000	-5.202973	7.082581	-4.4810944	3
21880867621000	-5.243834	8.281172	-3.718355	3
21880887549000	-4.440233	9.534244	-3.636633	3
21880908576000	-2.070293	8.471856	-3.9499009	3
21880927802000	0.84446156	6.3198414	-3.9090397	3
21880947516000	3.405087	4.8216033	-3.636633	3
21880967566000	4.7126403	5.284695	-3.9499009	3
21880987616000	5.134871	6.932757	-4.5219555	3
21881007544000	5.5571017	8.281172	-4.7943625	3
21881027533000	5.6252036	9.043911	-4.944186	3
21881047553000	6.0474343	8.430995	-5.597963	3
21881067542000	7.9679036	6.1291566	-6.6331096	3
21881087561000	10.269742	4.3312707	-7.273266	3
21881107581000	10.61025	4.944186	-7.4639506	3
21881127539000	9.80665	6.8237944	-7.3958488	3
21881147589000	8.962189	6.973618	-7.205164	3
21881165350000	8.281172	5.175732	-6.66035	3
21881183142000	7.8180795	3.405087	-5.7477865	3
21881201056000	7.668256	3.1054392	-4.7943625	3
21881222998000	9.193735	3.9499009	-6.0474343	3
21881244788000	9.112013	4.7126403	-6.851035	3
21881266516000	6.5513873	6.0201936	-5.5571017	3
21881287573000	5.284695	7.8589406	-5.175732	3
21881307532000	5.366417	9.697687	-5.134871	3
21881327521000	6.701211	10.038197	-5.6252036	3
21881347540000	8.049625	8.240311	-6.428804	3
21881368567000	9.534244	5.434519	-7.164303	3
21881387610000	10.760075	3.759216	-7.504812	3
21881407568000	10.61025	3.255263	-7.5865335	3
21881427924000	9.384419	3.445948	-7.246025	3
21881447608000	9.193735	3.718355	-6.782933	3
21881467566000	9.615966	4.0180025	-6.469665	3
21881487525000	9.043911	3.9090397	-6.428804	3
21881507605000	7.3549876	3.7864566	-6.2789803	3
21881527533000	5.47538	4.5219555	-5.8158884	3
21881547553000	3.445948	6.3198414	-5.134871	3
21881567603000	2.1111538	7.8861814	-4.7535014	3
21881587561000	2.3699405	7.9679036	-4.7126403	3
21881607581000	1.3756552	6.891896	-4.903325	3
21881627631000	-1.2666923	6.6331096	-5.012288	3
21881647498000	-2.2201166	6.782933	-4.7535014	3
21881667548000	-1.525479	7.014479	-4.630918	3
21881687567000	-3.405087	8.308413	-4.862464	3
21881707587000	-6.6331096	9.847511	-5.202973	3
21881727545000	-7.43671	9.425281	-5.407278	3
21881747565000	-5.6252036	6.851035	-5.434519	3
21881767554000	-5.706926	5.243834	-5.366417	3
21881787543000	-7.5456724	6.3198414	-5.053149	3
21881807532000	-8.117727	9.302697	-4.671779	3
21881825293000	-7.6954966	11.34575	-4.7535014	3
21881843146000	-7.3141265	11.876944	-5.053149	3
21881861029000	-7.504812	11.985906	-4.862464	3
21881883002000	-8.471856	11.304889	-4.140586	3
21881905615000	-8.117727	9.384419	-3.718355	3
21881928198000	-6.3607025	8.390134	-3.8681788	3
21881947546000	-6.510526	8.894087	-4.0588636	3
21881967536000	-8.076866	10.147159	-4.2904096	3
21881987525000	-9.425281	11.454713	-4.2904096	3
21882007575000	-8.240311	10.760075	-4.440233	3
21882027533000	-5.407278	8.499097	-4.8216033	3
21882047553000	-4.3312707	7.3141265	-4.8216033	3
21882067572000	-4.7126403	7.7363577	-4.399372	3
21882087531000	-5.202973	8.430995	-3.9499009	3
21882107611000	-5.597963	8.499097	-3.486809	3
21882127570000	-5.47538	8.430995	-2.982856	3
21882147559000	-4.099725	8.771504	-2.6832085	3
21882167639000	-1.607201	8.62168	-2.7921712	3
21882187567000	1.334794	7.3141265	-3.336985	3
21882207556000	3.5276701	6.742072	-3.9090397	3
21882227576000	3.5957718	7.8861814	-4.372132	3
21882247595000	3.718355	9.152874	-4.7943625	3
21882267523000	4.3312707	9.193735	-5.202973	3
21882287573000	4.944186	8.308413	-5.5571017	3
21882307959000	7.205164	6.510526	-6.0882955	3
21882327582000	9.575105	4.0180025	-6.742072	3
21882347876000	10.228881	2.3426998	-7.4639506	3
21882367529000	10.760075	2.9147544	-8.267551	3
21882387518000	11.223166	5.053149	-8.771504	3
21882407599000	10.228881	6.5513873	-8.158588	3
21882427954000	8.962189	5.325556	-6.4015636	3
21882447913000	8.308413	2.9147544	-5.09401	3
21882467597000	6.8237944	2.9147544	-4.7126403	3
21882485327000	5.6660647	5.2165933	-4.862464	3
21882503699000	5.7477865	6.973618	-5.366417	3
21882521735000	6.1291566	7.6954966	-5.5162406	3
21882539618000	6.510526	7.8180795	-5.243834	3
21882561560000	7.43671	7.7772183	-5.202973	3
21882583350000	8.62168	6.742072	-6.3198414	3
21882605078000	9.234595	4.944186	-7.6273947	3
21882626837000	9.534244	3.9499009	-7.9270425	3
21882647528000	9.656827	3.9499009	-7.3958488	3
21882667517000	9.193735	4.1814466	-6.701211	3
21882687567000	9.343558	4.0180025	-6.0882955	3
21882707526000	9.615966	3.8681788	-5.8976107	3
21882727576000	8.349273	4.630918	-5.938472	3
21882747565000	6.701211	6.2108784	-5.7477865	3
21882767554000	5.8567495	7.273266	-5.366417	3
21882787543000	5.366417	6.932757	-5.175732	3
21882807654000	4.862464	5.5162406	-5.134871	3
21882827521000	3.0645783	4.372132	-5.012288	3
21882847571000	0.50395286	5.366417	-5.09401	3
21882867590000	-1.3756552	8.771504	-5.175732	3
21882887518000	-3.759216	11.75436	-5.134871	3
21882908606000	-4.372132	10.95076	-5.5162406	3
21882927985000	-1.4165162	7.3958488	-5.9793324	3
21882947577000	0.95342433	4.6036777	-6.4015636	3
21882967536000	-2.8738933	5.366417	-6.510526	3
21882987525000	-10.419566	9.534244	-5.434519	3
21883007575000	-11.985906	12.4489975	-4.5900574	3
21883027564000	-7.7772183	11.563675	-5.407278	3
21883047522000	-3.7864566	9.534244	-6.0882955	3
21883067603000	-2.5333846	8.158588	-5.706926	3
21883087592000	-3.5276701	6.973618	-5.053149	3
21883107550000	-5.09401	6.3198414	-4.630918	3
21883125342000	-6.0201936	7.4639506	-4.5219555	3
21883143103000	-6.238119	9.193735	-4.862464	3
21883161047000	-5.938472	10.378705	-5.47538	3
21883182990000	-5.597963	11.141444	-5.706926	3
21883204688000	-4.9850473	10.119919	-5.706926	3
21883226386000	-4.440233	8.499097	-5.434519	3
21883247565000	-4.862464	8.240311	-5.243834	3
21883267615000	-6.3198414	9.302697	-5.366417	3
21883287573000	-7.6954966	10.269742	-5.202973	3
21883307593000	-7.6273947	9.507003	-4.9850473	3
21883327521000	-7.014479	8.049625	-5.175732	3
21883347540000	-7.504812	8.008764	-5.407278	3
21883367529000	-7.6954966	9.084772	-5.243834	3
21883387549000	-6.428804	9.084772	-5.012288	3
21883407568000	-4.140586	7.5865335	-4.9850473	3
21883427924000	-1.56634	6.3198414	-5.134871	3
21883447608000	0.040861044	6.3607025	-5.202973	3
21883467627000	0.8036005	7.273266	-5.09401	3
21883487555000	1.2666923	8.049625	-4.7126403	3
21883507605000	1.7570249	7.9679036	-4.2495484	3
21883527564000	2.4516625	7.3549876	-3.9771416	3
21883547553000	3.255263	7.1234417	-4.3312707	3
21883567542000	4.903325	6.6331096	-5.5162406	3
21883587561000	8.158588	5.7886477	-6.973618	3
21883607550000	10.56939	6.1700177	-8.19945	3
21883627600000	9.466142	8.308413	-8.730643	3
21883647528000	7.3141265	10.038197	-8.499097	3
21883667548000	7.5865335	8.962189	-7.7772183	3
21883687537000	9.043911	4.9850473	-6.782933	3
21883707526000	9.697687	1.2258313	-5.5162406	3
21883727576000	9.193735	0.42223078	-4.4810944	3
21883747565000	9.112013	1.920469	-4.372132	3
21883767523000	9.302697	4.140586	-5.8158884	3
21883785651000	7.8180795	5.09401	-6.851035	3
21883803473000	6.0882955	5.5162406	-6.66035	3
21883821539000	6.1700177	6.851035	-5.938472	3
21883843390000	6.0882955	8.240311	-5.5162406	3
21883861945000	6.469665	8.117727	-5.7477865	3
21883883734000	7.8861814	6.701211	-6.3198414	3
21883906104000	8.62168	5.012288	-6.742072	3
21883924109000	9.043911	3.8681788	-6.891896	3
21883947089000	9.112013	3.486809	-7.1234417	3
21883967566000	8.812365	4.0588636	-7.164303	3
21883987616000	8.580819	4.4810944	-6.973618	3
21884007605000	8.390134	4.372132	-6.6331096	3
21884027533000	8.008764	4.140586	-6.3607025	3
21884047522000	6.973618	4.7535014	-6.238119	3
21884067603000	4.372132	7.014479	-6.0474343	3
21884087622000	1.2258313	9.343558	-5.5162406	3
21884107611000	0.040861044	10.18802	-4.7535014	3
21884127539000	1.0760075	9.507003	-4.140586	3
21884147620000	3.214402	7.9679036	-4.0588636	3
21884167517000	1.6889231	8.076866	-4.5628166	3
21884187567000	-3.0645783	10.119919	-4.903325	3
21884207526000	-5.434519	11.182305	-4.440233	3
21884227545000	-3.9499009	10.18802	-3.6774938	3
21884247565000	-0.8036005	7.9270425	-3.445948	3
21884267523000	-0.6537767	6.66035	-3.5276701	3
21884287573000	-3.6774938	8.308413	-3.336985	3
21884307623000	-6.0882955	10.528529	-2.8738933	3
21884327521000	-5.597963	10.460427	-3.0237172	3
21884347723000	-3.3642259	8.539958	-3.718355	3
21884367621000	-3.0237172	6.4424243	-4.099725	3
21884387549000	-5.012288	5.6660647	-3.9090397	3
21884407568000	-6.8237944	6.742072	-3.405087	3
21884427527000	-7.3549876	8.430995	-3.568531	3
21884445319000	-6.742072	9.00305	-4.099725	3
21884463141000	-5.6252036	8.730643	-4.3312707	3
21884481574000	-5.325556	8.430995	-3.9090397	3
21884501898000	-6.851035	8.19945	-3.1054392	3
21884523657000	-8.853226	8.730643	-2.4925237	3
21884545355000	-9.234595	9.697687	-2.4516625	3
21884567084000	-8.962189	10.460427	-3.0237172	3
21884587561000	-9.043911	11.372991	-3.8681788	3
21884607581000	-9.534244	11.686258	-4.630918	3
21884627570000	-10.079058	10.337844	-5.053149	3
21884647528000	-8.771504	8.430995	-4.8216033	3
21884667944000	-6.4015636	7.5456724	-3.8681788	3
21884687659000	-5.243834	7.3141265	-3.1054392	3
21884707556000	-4.0588636	7.1234417	-3.173541	3
21884727606000	-2.1383946	7.014479	-3.636633	3
21884747534000	-1.525479	6.973618	-3.8681788	3
21884767523000	-1.1849703	6.891896	-3.568531	3
21884787573000	0.8036005	7.0553403	-3.214402	3
21884807562000	3.214402	7.0553403	-3.2961242	3
21884827551000	3.8681788	6.932757	-3.759216	3
21884847601000	3.7864566	7.014479	-4.2086873	3
21884867590000	4.7943625	7.0553403	-4.5219555	3
21884887549000	6.238119	6.510526	-4.9850473	3
21884908545000	7.43671	5.7477865	-5.7886477	3
21884927557000	8.158588	6.1291566	-6.782933	3
21884946448000	9.112013	7.205164	-7.504812	3
21884968329000	9.615966	6.742072	-7.5456724	3
21884987525000	9.615966	4.671779	-7.082581	3
21885007575000	10.079058	2.6014864	-6.701211	3
21885027503000	10.732834	1.879608	-6.701211	3
21885047522000	10.310603	3.1054392	-6.66035	3
21885067572000	8.308413	6.1291566	-6.3198414	3
21885087531000	6.5513873	8.281172	-5.8158884	3
21885105322000	5.8567495	8.049625	-5.134871	3
21885123511000	6.469665	7.3549876	-4.399372	3
21885141577000	7.246025	7.3958488	-4.5628166	3
21885163367000	7.5456724	7.014479	-5.012288	3
21885185187000	7.3958488	6.4424243	-5.202973	3
21885206946000	8.812365	5.434519	-5.8976107	3
21885227576000	10.732834	3.214402	-6.891896	3
21885247534000	10.841797	1.3756552	-7.246025	3
21885267584000	10.800936	1.2258313	-6.891896	3
21885287573000	10.760075	2.3699405	-6.782933	3
21885307501000	9.997335	3.7864566	-6.8237944	3
21885327582000	9.656827	4.8216033	-6.782933	3
21885347540000	8.853226	5.6660647	-6.5513873	3
21885367590000	7.4639506	5.829509	-6.1700177	3
21885387549000	5.7886477	5.134871	-5.6660647	3
21885407629000	3.1463003	5.09401	-5.012288	3
21885427496000	2.4516625	6.510526	-4.399372	3
21885447608000	2.6423476	7.4639506	-4.140586	3
21885467536000	1.1168685	6.891896	-4.2086873	3
21885487402000	-1.3756552	6.5922484	-4.372132	3
21885507575000	-4.372132	7.5456724	-4.099725	3
21885527564000	-5.706926	8.539958	-3.8681788	3
21885547522000	-5.407278	7.5456724	-4.140586	3
21885567572000	-6.238119	6.1291566	-4.7535014	3
21885587561000	-7.43671	6.469665	-5.012288	3
21885607550000	-9.112013	8.076866	-4.7126403	3
21885627539000	-9.765789	8.662541	-4.7126403	3
21885647498000	-8.921328	8.049625	-5.012288	3
21885667548000	-9.80665	7.9270425	-4.5628166	3
21885687598000	-11.032481	8.117727	-3.405087	3
21885707526000	-10.651112	7.6954966	-2.7921712	3
21885727942000	-9.534244	7.6273947	-2.7921712	3
21885745673000	-8.240311	8.158588	-3.214402	3
21885764166000	-6.6331096	8.921328	-3.9090397	3
21885782050000	-6.428804	9.847511	-4.440233	3
21885803870000	-8.471856	11.413852	-4.7126403	3
21885825659000	-10.61025	12.4489975	-4.903325	3
21885847723000	-10.501288	10.760075	-5.053149	3
21885867529000	-8.390134	7.5865335	-4.7535014	3
21885887518000	-6.66035	5.7477865	-3.9090397	3
21885908637000	-6.2108784	6.1700177	-2.7921712	3
21885927557000	-5.8567495	7.273266	-2.3426998	3
21885947577000	-6.238119	8.730643	-2.4925237	3
21885968298000	-5.366417	9.152874	-3.1054392	3
21885987586000	-2.9147544	8.499097	-3.405087	3
21886007605000	-1.2258313	8.049625	-3.255263	3
21886027533000	-0.3405087	7.4639506	-3.255263	3
21886047522000	1.4982382	6.2789803	-3.5276701	3
21886067603000	4.0180025	5.8976107	-3.9090397	3
21886087561000	4.8216033	7.668256	-4.140586	3
21886107581000	5.366417	9.234595	-4.372132	3
21886127570000	6.3198414	8.62168	-4.440233	3
21886147528000	6.4424243	6.932757	-4.399372	3
21886167609000	6.782933	5.325556	-4.4810944	3
21886187567000	8.308413	4.2495484	-4.8216033	3
21886207587000	10.119919	3.8681788	-5.8567495	3
21886227545000	10.528529	4.630918	-7.1234417	3
21886247595000	8.580819	7.3958488	-7.4639506	3
21886267523000	6.5513873	9.507003	-7.014479	3
21886287573000	6.5922484	8.049625	-6.4015636	3
21886307562000	7.246025	5.175732	-5.325556	3
21886327551000	7.6273947	3.718355	-4.372132	3
21886347571000	8.390134	4.0588636	-5.012288	3
21886367529000	8.62168	5.09401	-6.1291566	3
21886387549000	7.3549876	5.8567495	-5.6252036	3
21886405310000	5.706926	6.5513873	-4.2086873	3
21886423102000	5.366417	7.668256	-3.445948	3
21886440985000	6.4424243	9.00305	-3.9090397	3
21886463904000	8.499097	8.390134	-5.706926	3
21886481909000	10.038197	5.243834	-7.205164	3
21886503699000	11.563675	2.3426998	-8.008764	3
21886525397000	11.223166	3.1463003	-8.008764	3
21886547034000	8.580819	6.891896	-7.43671	3
21886567633000	6.469665	10.228881	-6.510526	3
21886587531000	6.2108784	10.501288	-5.6252036	3
21886607581000	7.082581	8.853226	-5.09401	3
21886627661000	7.5456724	6.66035	-4.8216033	3
21886647589000	6.4015636	5.5571017	-4.440233	3
21886667517000	3.8273177	6.238119	-4.0180025	3
21886687567000	1.2258313	7.8589406	-3.486809	3
21886707526000	0.38136974	9.302697	-3.336985	3
21886727606000	0.53119355	8.771504	-3.636633	3
21886747534000	0.92618364	6.238119	-3.9499009	3
21886767523000	0.19068487	4.9850473	-4.2086873	3
21886787573000	-3.336985	6.1700177	-4.140586	3
21886807593000	-5.202973	7.273266	-3.8273177	3
21886896369000	-7.7772183	6.1700177	-4.2904096	3
21886917578000	-9.084772	6.66035	-4.0180025	3
21886937567000	-8.812365	6.782933	-4.2086873	3
21886957617000	-9.043911	8.281172	-4.2904096	3
21886977637000	-10.95076	10.378705	-3.486809	3
21886997839000	-12.176591	10.310603	-2.3018389	3
21887017706000	-11.372991	8.471856	-1.4982382	3
21887037573000	-10.419566	7.504812	-1.4982382	3
21887057532000	-9.275456	7.9270425	-2.1111538	3
21887077643000	-8.471856	9.275456	-2.7921712	3
21887097571000	-8.921328	10.147159	-3.405087	3
21887117560000	-9.575105	9.697687	-3.9771416	3
21887135291000	-10.079058	9.193735	-4.2904096	3
21887153143000	-10.841797	9.466142	-4.372132	3
21887171027000	-11.264028	9.765789	-4.630918	3
21887192969000	-9.80665	8.430995	-5.175732	3
21887214667000	-6.782933	6.1291566	-5.243834	3
21887236548000	-3.7864566	4.903325	-4.399372	3
21887257544000	-2.2609777	5.175732	-3.445948	3
21887277686000	-2.5333846	6.5922484	-2.9556155	3
21887297553000	-2.6832085	7.9679036	-2.9147544	3
21887317603000	-1.3756552	7.7363577	-3.2961242	3
21887337531000	0.84446156	6.4424243	-3.759216	3
21887357611000	3.173541	6.0474343	-4.140586	3
21887377631000	4.2495484	7.5865335	-4.630918	3
21887397620000	4.6036777	9.152874	-5.09401	3
21887417578000	5.7477865	8.962189	-5.597963	3
21887437628000	8.158588	7.668256	-6.1700177	3
21887457495000	8.962189	6.3198414	-6.932757	3
21887477698000	7.6273947	6.5922484	-7.246025	3
21887497656000	7.1234417	7.5456724	-6.973618	3
21887517645000	8.308413	6.891896	-6.66035	3
21887537543000	10.228881	4.5628166	-6.1700177	3
21887557562000	11.223166	1.9477097	-5.5571017	3
21887577582000	11.536434	0.92618364	-5.9793324	3
21887597601000	11.141444	2.9556155	-7.4639506	3
21887617560000	8.921328	5.7477865	-7.5865335	3
21887637610000	5.9793324	7.8589406	-5.6252036	3
21887657629000	4.4810944	10.079058	-3.8681788	3
21887677588000	4.1814466	10.841797	-3.255263	3
21887697546000	5.175732	9.534244	-3.718355	3
21887717871000	7.8589406	6.8237944	-5.053149	3
21887737525000	10.460427	3.990762	-6.5513873	3
21887757605000	11.645397	2.3699405	-7.3549876	3
21887777899000	11.413852	2.5333846	-7.273266	3
21887795691000	10.337844	3.2961242	-6.973618	3
21887813574000	9.656827	3.8273177	-6.5513873	3
21887831580000	9.888372	3.568531	-6.2789803	3
21887853339000	10.119919	3.173541	-5.9793324	3
21887875128000	9.697687	3.255263	-5.8158884	3
21887896826000	7.504812	3.9090397	-5.8567495	3
21887917578000	4.671779	5.325556	-5.6252036	3
21887937537000	2.2609777	7.8589406	-5.407278	3
21887957648000	-0.0	9.915613	-5.243834	3
21887977698000	-1.3075534	9.084772	-5.134871	3
21887997626000	-2.0294318	6.469665	-5.09401	3
21888017523000	-3.8681788	5.5162406	-4.5900574	3
21888037573000	-5.09401	6.782933	-3.7864566	3
21888057562000	-5.053149	8.499097	-3.718355	3
21888077582000	-7.082581	9.615966	-4.2904096	3
21888097510000	-9.656827	9.043911	-4.8216033	3
21888117590000	-10.147159	6.66035	-4.5628166	3
21888137518000	-9.697687	3.9090397	-3.486809	3
21888157629000	-8.812365	2.4516625	-2.9556155	3
21888177527000	-9.00305	3.5957718	-3.3642259	3
21888197608000	-9.888372	6.932757	-3.7864566	3
21888217566000	-9.615966	10.651112	-4.1814466	3
21888237586000	-8.962189	12.830367	-4.3312707	3
21888257514000	-9.275456	12.14935	-3.8681788	3
21888277625000	-9.302697	8.894087	-3.1463003	3
21888297553000	-7.8861814	5.597963	-2.6014864	3
21888317603000	-7.082581	5.053149	-2.4925237	3
21888337531000	-7.8589406	7.1234417	-3.1054392	3
21888357611000	-9.084772	9.466142	-4.2086873	3
21888377570000	-9.615966	10.923519	-4.944186	3
21888397681000	-9.425281	10.800936	-5.407278	3
21888417517000	-9.112013	9.234595	-5.6660647	3
21888435278000	-9.112013	7.7363577	-5.434519	3
21888453009000	-9.152874	6.2789803	-4.8216033	3
21888470892000	-8.008764	5.134871	-4.140586	3
21888490546000	-5.243834	5.134871	-3.5957718	3
21888512335000	-3.8681788	6.3198414	-3.0645783	3
21888534094000	-2.7921712	7.4639506	-2.7513103	3
21888555853000	-1.1849703	7.9270425	-3.0645783	3
21888577521000	0.313268	7.8180795	-3.5957718	3
21888597601000	2.4925237	7.8589406	-3.9771416	3
21888617590000	4.399372	8.008764	-4.2495484	3
21888637549000	5.7886477	7.5865335	-4.5628166	3
21888657599000	6.851035	6.0882955	-4.944186	3
21888677557000	7.8180795	4.7535014	-5.407278	3
21888697577000	8.539958	5.243834	-5.9793324	3
21888717658000	8.689782	6.891896	-6.5922484	3
21888737525000	8.430995	7.6954966	-7.04172	3
21888757575000	8.730643	7.6954966	-6.973618	3
21888777594000	8.894087	6.851035	-6.891896	3
21888797583000	9.112013	5.434519	-6.932757	3
21888817542000	9.956474	4.5628166	-6.6331096	3
21888837561000	9.697687	3.7864566	-5.7477865	3
21888857642000	8.390134	2.9147544	-4.7943625	3
21888877600000	7.3958488	2.5606253	-4.1814466	3
21888897559000	6.238119	3.336985	-4.2495484	3
21888917609000	5.09401	5.2165933	-4.5900574	3
21888937720000	4.862464	7.3958488	-4.7943625	3
21888957556000	5.7886477	8.580819	-4.8216033	3
21888977576000	7.0553403	7.8861814	-5.134871	3
21888997931000	8.240311	6.3198414	-5.7886477	3
21889017676000	9.425281	5.134871	-6.891896	3
21889037573000	10.119919	4.630918	-8.008764	3
21889057562000	10.419566	4.0180025	-8.19945	3
21889077582000	10.119919	3.2961242	-7.6954966	3
21889095740000	9.615966	2.9556155	-7.1234417	3
21889113623000	9.507003	2.7649305	-6.6331096	3
21889131567000	9.534244	2.9147544	-6.3198414	3
21889153815000	9.425281	4.2086873	-6.2108784	3
21889175543000	8.921328	5.407278	-6.0474343	3
21889197272000	6.932757	5.829509	-5.706926	3
21889217597000	4.671779	6.0474343	-5.284695	3
21889237616000	3.636633	6.1700177	-4.5628166	3
21889257666000	3.173541	6.8237944	-3.718355	3
21889277564000	2.982856	8.499097	-3.214402	3
21889297644000	0.9942854	9.888372	-3.2961242	3
21889317603000	-1.2258313	8.349273	-3.718355	3
21889337592000	-1.1168685	4.5219555	-4.2495484	3
21889357581000	-0.27240697	3.214402	-4.5628166	3
21889377570000	-2.3426998	5.7886477	-4.8216033	3
21889397559000	-8.19945	8.471856	-4.944186	3
21889417578000	-11.9450445	8.921328	-4.8216033	3
21889437567000	-9.724928	7.5865335	-4.630918	3
21889457556000	-6.973618	5.8976107	-4.5219555	3
21889477698000	-7.6546354	4.5219555	-4.5219555	3
21889497565000	-9.343558	4.4810944	-4.671779	3
21889517615000	-10.18802	6.701211	-4.7943625	3
21889537543000	-10.61025	10.079058	-4.7126403	3
21889557623000	-11.3321295	12.217452	-4.2904096	3
21889577551000	-11.75436	12.067628	-3.8273177	3
21889597632000	-10.95076	10.528529	-3.9771416	3
21889617560000	-9.112013	9.343558	-4.372132	3
21889637610000	-8.62168	9.00305	-4.5628166	3
21889658179000	-9.656827	8.894087	-4.862464	3
21889678198000	-9.997335	8.853226	-4.903325	3
21889697516000	-9.00305	8.430995	-4.5628166	3
21889717627000	-7.3958488	7.3958488	-4.099725	3
21889737494000	-5.9793324	6.851035	-3.8273177	3
21889755652000	-4.8216033	7.3549876	-3.718355	3
21889773474000	-3.718355	8.19945	-3.486809	3
21889791571000	-3.1463003	8.471856	-3.2961242	3
21889813727000	-2.5333846	7.8861814	-2.982856	3
21889835455000	-2.2201166	7.3549876	-2.8330324	3
21889857184000	-2.0294318	7.164303	-3.173541	3
21889877661000	-0.7627395	7.3141265	-3.486809	3
21889897589000	1.56634	7.5456724	-3.486809	3
21889917609000	3.405087	7.3549876	-3.486809	3
21889936530000	4.140586	6.782933	-3.718355	3
21889957587000	4.630918	6.851035	-4.2904096	3
21889977637000	5.938472	7.7363577	-5.134871	3
21889997748000	7.8589406	8.240311	-6.0474343	3
21890017554000	9.466142	7.9679036	-6.8237944	3
21890037665000	10.038197	7.246025	-7.6273947	3
21890057562000	8.962189	6.6331096	-8.158588	3
21890077582000	8.812365	5.8567495	-7.9270425	3
21890097540000	9.425281	4.372132	-6.742072	3
21890117590000	9.425281	2.070293	-5.284695	3
21890137579000	10.923519	0.27240697	-4.903325	3
21890157599000	10.651112	0.27240697	-5.053149	3
21890177557000	6.8237944	2.152015	-4.1814466	3
21890197638000	4.6036777	6.1700177	-3.445948	3
21890217871000	4.903325	11.032481	-3.8273177	3
21890237555000	6.742072	12.762266	-5.202973	3
21890257575000	10.038197	9.575105	-7.014479	3
21890277564000	11.985906	4.944186	-8.267551	3
21890297553000	11.917805	2.2201166	-8.349273	3
21890317603000	10.501288	2.9147544	-7.7772183	3
21890337561000	8.689782	5.829509	-7.04172	3
21890357581000	7.4639506	8.281172	-6.1291566	3
21890377600000	6.782933	8.894087	-5.366417	3
21890397925000	7.082581	7.7772183	-4.862464	3
21890416144000	7.7363577	5.7886477	-4.399372	3
21890434058000	7.7772183	4.0180025	-4.0180025	3
21890452277000	6.4015636	3.5957718	-3.9090397	3
21890474158000	3.990762	4.944186	-3.8681788	3
21890495856000	1.3075534	6.742072	-3.8681788	3
21890517615000	-0.50395286	6.5513873	-4.099725	3
21890537604000	-0.040861044	5.09401	-4.5219555	3
21890557593000	-0.5720546	5.434519	-4.8216033	3
21890577582000	-3.1054392	7.4639506	-4.862464	3
21890597632000	-5.597963	9.112013	-4.5219555	3
21890617529000	-7.082581	9.152874	-3.8681788	3
21890637549000	-7.246025	7.4639506	-3.5276701	3
21890657538000	-6.742072	5.8567495	-3.8681788	3
21890677588000	-7.5865335	6.891896	-4.2495484	3
21890697638000	-8.499097	9.466142	-4.944186	3
21890717627000	-8.349273	11.182305	-5.938472	3
21890737555000	-7.246025	10.95076	-6.3607025	3
21890757605000	-6.238119	9.697687	-5.8976107	3
21890777533000	-7.3958488	9.425281	-4.944186	3
21890797583000	-9.234595	10.147159	-4.0588636	3
21890817603000	-9.152874	9.997335	-3.718355	3
21890837622000	-8.499097	8.962189	-3.718355	3
21890857489000	-8.430995	8.390134	-3.6774938	3
21890877661000	-8.580819	8.076866	-3.7864566	3
21890897559000	-8.962189	8.049625	-4.099725	3
21890918005000	-9.152874	8.689782	-4.671779	3
21890937567000	-8.771504	9.234595	-5.284695	3
21890957587000	-8.430995	9.534244	-5.5162406	3
21890977606000	-7.43671	9.466142	-5.202973	3
21890997717000	-6.0201936	8.390134	-4.7126403	3
21891017676000	-5.706926	7.3141265	-4.2086873	3
21891038001000	-5.47538	6.742072	-3.7864566	3
21891056128000	-4.2495484	6.6331096	-3.718355	3
21891073950000	-2.7921712	6.851035	-3.8273177	3
21891091895000	-1.1441092	6.932757	-3.9771416	3
21891113715000	-0.08172209	6.742072	-4.099725	3
21891135535000	0.6946377	6.973618	-4.0180025	3
21891157233000	3.0645783	8.158588	-3.8273177	3
21891177619000	4.944186	8.689782	-4.2086873	3
21891197608000	6.1291566	7.4639506	-5.175732	3
21891217627000	7.668256	5.5162406	-6.469665	3
21891237616000	9.152874	4.903325	-7.8180795	3
21891257544000	9.275456	6.1700177	-8.349273	3
21891277594000	8.62168	7.014479	-7.5865335	3
21891297553000	8.240311	6.1700177	-6.2789803	3
21891317603000	8.281172	3.8273177	-5.8976107	3
21891337561000	9.425281	1.4165162	-6.66035	3
21891357611000	10.882658	1.3756552	-7.3549876	3
21891377600000	9.956474	4.140586	-7.164303	3
21891397559000	8.962189	5.8976107	-7.1234417	3
21891417548000	7.9270425	6.3607025	-6.1700177	3
21891437628000	5.597963	7.1234417	-4.372132	3
21891457556000	4.440233	7.8861814	-3.759216	3
21891477728000	4.3312707	8.921328	-4.140586	3
21891497565000	5.6252036	9.152874	-5.325556	3
21891517554000	7.5456724	7.6954966	-6.5513873	3
21891537543000	9.80665	5.366417	-7.6273947	3
21891557562000	11.34575	3.0645783	-8.076866	3
21891577521000	10.923519	1.3756552	-7.6546354	3
21891597601000	10.147159	1.2258313	-6.8237944	3
21891617560000	10.038197	1.7978859	-6.1291566	3
21891637640000	9.888372	2.2201166	-6.0474343	3
21891657538000	9.575105	2.9147544	-6.1700177	3
21891677557000	9.00305	4.2904096	-6.2789803	3
21891698004000	7.8589406	5.597963	-6.469665	3
21891715765000	5.8567495	5.706926	-6.5922484	3
21891733710000	3.445948	5.6252036	-6.238119	3
21891752020000	1.4165162	6.2789803	-5.7477865	3
21891773932000	0.19068487	8.117727	-5.202973	3
21891795661000	0.42223078	9.697687	-5.053149	3
21891817389000	-0.53119355	9.847511	-5.366417	3
21891837592000	-1.607201	8.281172	-5.8158884	3
21891857520000	-2.0294318	6.66035	-6.2108784	3
21891877631000	-4.903325	6.2789803	-6.0882955	3
21891897559000	-8.962189	6.0474343	-5.243834	3
21891918280000	-10.18802	5.8976107	-4.3312707	3
21891937567000	-9.425281	6.8237944	-4.399372	3
21891957648000	-8.471856	8.499097	-5.09401	3
21891977545000	-7.5456724	10.691973	-5.7477865	3
21891997656000	-7.3141265	11.876944	-6.1291566	3
21892017615000	-6.6331096	11.223166	-6.2108784	3
21892038001000	-6.742072	10.269742	-5.7477865	3
21892057593000	-7.504812	9.193735	-5.053149	3
21892077582000	-7.7363577	7.504812	-4.2904096	3
21892097510000	-7.6954966	6.2789803	-3.7864566	3
21892117957000	-8.117727	6.891896	-3.5957718	3
21892137518000	-9.112013	8.812365	-3.568531	3
21892157599000	-9.493382	10.119919	-4.0180025	3
21892177496000	-9.084772	10.228881	-4.7535014	3
21892197608000	-8.267551	9.343558	-5.434519	3
21892217566000	-7.504812	8.580819	-5.706926	3
21892237586000	-7.1234417	8.662541	-5.134871	3
21892257544000	-6.0201936	8.499097	-4.399372	3
21892277564000	-4.944186	8.349273	-4.2086873	3
21892297553000	-4.4810944	8.580819	-4.140586	3
21892317542000	-3.405087	8.580819	-4.0180025	3
21892337561000	-1.525479	8.471856	-3.8681788	3
21892357916000	0.50395286	8.19945	-3.8681788	3
21892375647000	2.1792557	7.7363577	-4.0588636	3
21892393500000	3.445948	7.246025	-4.399372	3
21892411566000	4.5219555	6.469665	-4.9850473	3
21892433753000	5.6660647	5.706926	-5.938472	3
21892455481000	6.0201936	5.6252036	-6.6331096	3
21892477240000	6.3607025	5.434519	-6.973618	3
21892497595000	7.014479	5.6660647	-7.504812	3
21892517645000	7.43671	6.238119	-8.117727	3
21892537543000	8.19945	5.5162406	-8.240311	3
21892557562000	9.724928	3.3778462	-8.008764	3
21892577521000	10.419566	1.6889231	-7.5865335	3
21892597601000	9.384419	2.1792557	-7.246025	3
21892617560000	7.3141265	5.09401	-6.932757	3
21892637549000	6.891896	6.742072	-6.469665	3
21892657568000	9.00305	4.944186	-6.782933	3
21892677588000	8.008764	4.630918	-6.2789803	3
21892697577000	5.053149	6.8237944	-4.7943625	3
21892717566000	5.407278	8.076866	-4.944186	3
21892737555000	6.5513873	8.62168	-6.0882955	3
21892757605000	7.504812	8.240311	-7.1234417	3
21892777533000	9.384419	6.1700177	-8.076866	3
21892797583000	10.651112	3.0237172	-8.471856	3
21892817542000	10.691973	0.50395286	-7.8180795	3
21892837653000	10.882658	-0.27240697	-6.932757	3
21892857581000	9.847511	1.0351465	-6.469665	3
21892877600000	8.008764	3.2961242	-6.3198414	3
21892897559000	7.273266	5.434519	-6.4015636	3
21892917639000	6.891896	6.5922484	-6.428804	3
21892937689000	6.0201936	6.701211	-6.238119	3
21892957587000	4.6036777	6.701211	-5.8567495	3
21892978034000	3.173541	7.014479	-5.5162406	3
21892997595000	2.1792557	7.4639506	-5.325556	3
21893015418000	0.6946377	8.62168	-5.243834	3
21893033331000	-1.8387469	9.888372	-5.134871	3
21893051581000	-3.214402	9.615966	-5.053149	3
21893073340000	-2.4925237	7.8180795	-4.8216033	3
21893095221000	-0.8036005	6.3198414	-4.440233	3
21893117011000	-3.2961242	5.6252036	-4.5900574	3
21893137549000	-7.5456724	7.4639506	-4.7535014	3
21893157599000	-8.962189	9.80665	-4.903325	3
21893177557000	-8.580819	9.888372	-5.175732	3
21893197608000	-7.5865335	8.240311	-5.175732	3
21893217658000	-7.246025	6.3607025	-5.012288	3
21893237586000	-8.349273	5.706926	-4.4810944	3
21893257666000	-8.812365	7.082581	-3.9771416	3
21893277564000	-8.076866	9.343558	-4.2495484	3
21893297583000	-8.117727	11.304889	-4.440233	3
21893317603000	-8.921328	11.75436	-4.2086873	3
21893337561000	-9.343558	10.119919	-4.0588636	3
21893357642000	-8.471856	7.8589406	-3.8273177	3
21893377570000	-7.6546354	6.742072	-3.486809	3
21893397620000	-8.19945	7.8180795	-3.3642259	3
21893417548000	-8.730643	9.507003	-3.568531	3
21893437628000	-8.921328	9.888372	-4.0588636	3
21893457556000	-8.430995	9.152874	-4.372132	3
21893477545000	-7.5865335	8.539958	-4.372132	3
21893497595000	-7.5865335	8.499097	-4.099725	3
21893517615000	-7.5456724	8.689782	-3.6774938	3
21893537543000	-6.973618	7.8861814	-3.336985	3
21893557593000	-5.7477865	6.701211	-3.2961242	3
21893577582000	-3.405087	6.891896	-3.336985	3
21893597632000	-1.3075534	7.8861814	-3.5276701	3
21893617560000	0.14982383	8.430995	-3.759216	3
21893637549000	1.4573772	8.580819	-4.140586	3
21893657538000	3.3778462	7.8180795	-4.5900574	3
21893675665000	5.6660647	6.66035	-5.09401	3
21893693884000	7.246025	6.0474343	-5.434519	3
21893711737000	7.7772183	6.4424243	-5.597963	3
21893733618000	7.8861814	7.0553403	-6.0882955	3
21893755530000	7.3549876	8.076866	-6.66035	3
21893777228000	6.742072	9.888372	-6.973618	3
21893797583000	6.510526	9.697687	-6.8237944	3
21893817633000	6.932757	7.082581	-6.3198414	3
21893837622000	8.349273	3.636633	-5.9793324	3
21893857581000	9.915613	0.95342433	-5.8567495	3
21893877600000	10.378705	0.7627395	-5.7886477	3
21893897559000	8.921328	3.5276701	-5.597963	3
21893918097000	6.66035	6.66035	-5.8567495	3
21893937598000	5.597963	7.8589406	-5.706926	3
21893957617000	5.7477865	6.973618	-4.4810944	3
21893978095000	6.469665	5.706926	-3.8273177	3
21893997565000	6.973618	5.407278	-3.8681788	3
21894017645000	7.205164	5.6252036	-4.671779	3
21894037573000	8.008764	5.938472	-6.469665	3
21894057532000	9.724928	5.5162406	-8.267551	3
21894077582000	10.651112	4.7126403	-8.962189	3
21894097540000	10.501288	4.3312707	-8.539958	3
21894117651000	9.888372	4.372132	-7.6273947	3
21894137518000	9.507003	4.140586	-6.5922484	3
21894157599000	8.730643	4.099725	-5.8976107	3
21894177588000	7.8180795	4.8216033	-5.6252036	3
21894197638000	6.742072	5.7886477	-5.434519	3
21894217535000	5.407278	6.1291566	-4.9850473	3
21894237769000	4.140586	6.2108784	-4.372132	3
21894257605000	3.568531	6.3198414	-3.9499009	3
21894277564000	2.8330324	6.0474343	-4.099725	3
21894297522000	1.3075534	6.4015636	-4.4810944	3
21894317603000	-0.88532263	8.049625	-4.5219555	3
21894335730000	-2.8330324	9.507003	-4.2086873	3
21894353644000	-3.759216	9.888372	-4.0588636	3
21894371558000	-1.9885708	8.771504	-4.099725	3
21894393775000	0.10896278	7.4639506	-4.671779	3
21894415564000	-1.56634	9.193735	-5.175732	3
21894437354000	-4.0588636	10.760075	-5.6252036	3
21894457526000	-5.134871	9.575105	-5.8158884	3
21894477606000	-5.7477865	7.6954966	-5.434519	3
21894497534000	-6.742072	7.205164	-5.012288	3
21894517584000	-7.1234417	8.499097	-4.7535014	3
21894537543000	-6.66035	8.894087	-4.7943625	3
21894557593000	-6.2789803	7.6954966	-4.5900574	3
21894577521000	-6.701211	7.246025	-3.8681788	3
21894597601000	-7.5865335	7.8589406	-3.336985	3
21894617560000	-7.8180795	8.662541	-3.5957718	3
21894637610000	-7.6273947	9.765789	-4.1814466	3
21894657813000	-7.3549876	10.732834	-4.5628166	3
21894678259000	-6.8237944	10.760075	-4.7535014	3
21894697546000	-6.701211	10.269742	-4.7943625	3
21894717566000	-7.3549876	9.724928	-4.630918	3
21894737555000	-8.349273	8.853226	-4.0588636	3
21894757605000	-9.084772	7.8861814	-3.486809	3
21894777564000	-9.152874	7.273266	-3.3642259	3
21894797553000	-8.539958	7.5456724	-3.9090397	3
21894817603000	-8.19945	8.689782	-4.5900574	3
21894837561000	-7.9679036	9.234595	-4.903325	3
21894857581000	-7.5865335	8.962189	-4.7535014	3
21894877570000	-6.3607025	8.471856	-4.440233	3
21894897620000	-4.5219555	7.9679036	-4.140586	3
21894917548000	-2.8330324	7.9679036	-3.9771416	3
21894937537000	-0.9942854	8.240311	-3.9499009	3
21894957587000	0.3405087	7.5456724	-3.8273177	3
21894977942000	1.334794	6.4424243	-3.5276701	3
21894995734000	2.6423476	5.9793324	-3.405087	3
21895013648000	3.8273177	6.3198414	-3.8273177	3
21895031592000	4.903325	6.742072	-4.7943625	3
21895049536000	5.8976107	6.8237944	-5.7886477	3
21895071570000	7.6273947	6.0474343	-6.4015636	3
21895093359000	9.152874	5.053149	-6.6331096	3
21895115119000	9.275456	4.7126403	-6.891896	3
21895136817000	9.00305	5.012288	-6.891896	3
21895157599000	9.343558	5.053149	-6.66035	3
21895177557000	9.302697	4.0588636	-6.510526	3
21895197608000	8.662541	3.255263	-6.428804	3
21895217566000	8.117727	4.0588636	-6.2108784	3
21895237555000	8.158588	5.5162406	-6.2789803	3
21895257575000	8.853226	6.701211	-6.66035	3
21895277564000	8.62168	7.3549876	-6.4015636	3
21895297553000	6.973618	6.510526	-4.862464	3
21895317603000	5.366417	5.47538	-3.445948	3
21895337561000	4.944186	5.706926	-3.636633	3
21895357581000	6.973618	5.8976107	-5.243834	3
21895377600000	9.765789	5.012288	-6.891896	3
21895397620000	11.141444	3.9499009	-7.6273947	3
21895417548000	11.304889	3.759216	-7.43671	3
21895437628000	10.460427	4.3312707	-6.851035	3
21895457556000	9.193735	4.9850473	-6.3607025	3
21895477606000	7.7772183	5.47538	-6.0474343	3
21895497626000	6.6331096	5.706926	-5.7886477	3
21895517615000	6.1700177	6.0201936	-5.47538	3
21895537726000	6.1700177	6.4015636	-5.134871	3
21895557562000	5.175732	6.5922484	-4.7943625	3
21895577582000	3.214402	6.891896	-4.5219555	3
21895597571000	2.3018389	7.246025	-4.372132	3
21895617560000	0.95342433	7.504812	-4.5628166	3
21895635718000	-1.0760075	7.8180795	-4.7943625	3
21895653601000	-1.9885708	8.049625	-4.9850473	3
21895671576000	-1.879608	8.580819	-5.175732	3
21895693732000	-2.8738933	9.466142	-5.134871	3
21895715674000	-4.7943625	8.771504	-5.012288	3
21895737463000	-6.1291566	6.6331096	-4.7126403	3
21895757575000	-6.66035	5.829509	-4.372132	3
21895777564000	-7.8589406	7.5865335	-4.0588636	3
