# Supplementary material for: PDKit: A data science toolkit for the digital assessment of Parkinson’s Disease
Source: PLoS Comput Biol. 2021 Mar 12;17(3):e1008833. doi: 10.1371/journal.pcbi.1008833 (PMC7990207; doi:10.1371/journal.pcbi.1008833)
Supplement: S1 Compressed ZIP File — Exported from current GitHub repository including source code, data and documentation. (ZIP) [file pcbi.1008833.s001.zip › pdkit-1.3.2/tests/data/finger_tapping_wrong_format.csv]

380180977	0	0	222.29042	632.2412	0.38039216	0.06666667	240	645
380181058	81	1	220.37825	631.3836	0.38431373	0.06666667	240	645
380181209	0	0	199.10529	43.71067	0.25882354	0.06666667	240	80
380181337	128	1	194.92241	86.83363	0.05882353	0.2	240	80
380181465	0	0	210.57834	603.9418	0.07058824	0.06666667	240	645
380181628	163	1	208.54666	573.06964	0.05490196
