# Supplementary material for: PDKit: A data science toolkit for the digital assessment of Parkinson’s Disease
Source: PLoS Comput Biol. 2021 Mar 12;17(3):e1008833. doi: 10.1371/journal.pcbi.1008833 (PMC7990207; doi:10.1371/journal.pcbi.1008833)
Supplement: S1 Compressed ZIP File — Exported from current GitHub repository including source code, data and documentation. (ZIP) [file pcbi.1008833.s001.zip › pdkit-1.3.2/tests/data/locomotion_freezes.json]

[1.4314870442454457, 1.7688607061770032, 2.3598814904715217, 2.9963933398955147, 3.1017761271497553, 2.5416038341739355, 2.577758162381949, 2.4412606522321436, 2.479067897574038, 2.7208879709765887, 2.6771147421165793, 2.7143505246206656, 2.7511343501294707, 2.32686845108453, 2.0152236967591524, 1.9319062318254518, 1.8461812833963096, 1.7591522147517984, 1.892095192649026, 1.8863765481984829, 2.1013498626586, 2.176976789819269, 2.573575818698249, 2.6000901002259464, 3.0028488966851006, 2.652355051071823, 2.723775057317436, 2.4067572093696867, 2.508245455614576, 2.190300920249192, 2.3259506621328243, 2.084716046227962, 1.9585484584504567, 1.5830157829571523, 1.300323810077697, 1.1945823768448263, 0.9564055468797126, 0.679827763525884, 0.5262856772915747, 0.16153435974694574, 0.041345519151655255, 0.012900217303049619]
