# Supplementary material for: PDKit: A data science toolkit for the digital assessment of Parkinson’s Disease
Source: PLoS Comput Biol. 2021 Mar 12;17(3):e1008833. doi: 10.1371/journal.pcbi.1008833 (PMC7990207; doi:10.1371/journal.pcbi.1008833)
Supplement: S1 Compressed ZIP File — Exported from current GitHub repository including source code, data and documentation. (ZIP) [file pcbi.1008833.s001.zip › pdkit-1.3.2/tests/data/mpower_tremor.json]

[{"y":0.7629547119140625,"timestamp":19298.67999479167,"z":-0.3179473876953125,"x":-0.476531982421875},{"y":0.77728271484375,"timestamp":19298.68974779167,"z":-0.311920166015625,"x":-0.486572265625},{"y":0.78668212890625,"timestamp":19298.69948279167,"z":-0.3076934814453125,"x":-0.4762420654296875},{"y":0.7868499755859375,"timestamp":19298.70923179167,"z":-0.293609619140625,"x":-0.49102783203125},{"y":0.785430908203125,"timestamp":19298.71898379167,"z":-0.2926483154296875,"x":-0.510467529296875},{"y":0.79486083984375,"timestamp":19298.72872579167,"z":-0.290191650390625,"x":-0.4907073974609375},{"y":0.8013763427734375,"timestamp":19298.73848179167,"z":-0.288665771484375,"x":-0.4792633056640625},{"y":0.7965087890625,"timestamp":19298.74822079167,"z":-0.2905426025390625,"x":-0.513885498046875},{"y":0.80462646484375,"timestamp":19298.75796379167,"z":-0.2906494140625,"x":-0.5408477783203125},{"y":0.8138427734375,"timestamp":19298.76771379167,"z":-0.2962493896484375,"x":-0.5519561767578125},{"y":0.8206329345703125,"timestamp":19298.77746179167,"z":-0.2989044189453125,"x":-0.530120849609375},{"y":0.8033599853515625,"timestamp":19298.78719779167,"z":-0.2972869873046875,"x":-0.54925537109375},{"y":0.77056884765625,"timestamp":19298.79695579167,"z":-0.2947845458984375,"x":-0.5640106201171875},{"y":0.736114501953125,"timestamp":19298.80671779167,"z":-0.3016204833984375,"x":-0.5781707763671875},{"y":0.7266693115234375,"timestamp":19298.81645679167,"z":-0.3014373779296875,"x":-0.5800628662109375},{"y":0.766510009765625,"timestamp":19298.82619179167,"z":-0.2985382080078125,"x":-0.5078582763671875},{"y":0.83721923828125,"timestamp":19298.83593679167,"z":-0.3016510009765625,"x":-0.4439239501953125},{"y":0.8819427490234375,"timestamp":19298.84568679167,"z":-0.2998199462890625,"x":-0.4304046630859375},{"y":0.8866119384765625,"timestamp":19298.85544279167,"z":-0.2978668212890625,"x":-0.4418182373046875},{"y":0.871551513671875,"timestamp":19298.86518679167,"z":-0.2963714599609375,"x":-0.4293670654296875},{"y":0.8582305908203125,"timestamp":19298.87492879167,"z":-0.29559326171875,"x":-0.390899658203125},{"y":0.847930908203125,"timestamp":19298.88468479167,"z":-0.2924041748046875,"x":-0.38470458984375},{"y":0.827728271484375,"timestamp":19298.89441379167,"z":-0.290924072265625,"x":-0.40655517578125},{"y":0.799102783203125,"timestamp":19298.90417479167,"z":-0.2890777587890625,"x":-0.4623870849609375},{"y":0.7824249267578125,"timestamp":19298.91390579167,"z":-0.2921600341796875,"x":-0.5078277587890625},{"y":0.7937164306640625,"timestamp":19298.92366479167,"z":-0.2927093505859375,"x":-0.527984619140625},{"y":0.819061279296875,"timestamp":19298.93340979167,"z":-0.2959747314453125,"x":-0.536224365234375},{"y":0.83734130859375,"timestamp":19298.94315779167,"z":-0.3166656494140625,"x":-0.514862060546875},{"y":0.8137969970703125,"timestamp":19298.95290579167,"z":-0.314697265625,"x":-0.54315185546875},{"y":0.7842254638671875,"timestamp":19298.96264879167,"z":-0.3218231201171875,"x":-0.584075927734375},{"y":0.758514404296875,"timestamp":19298.97239279167,"z":-0.3336944580078125,"x":-0.591888427734375},{"y":0.7333984375,"timestamp":19298.98214979167,"z":-0.32318115234375,"x":-0.572967529296875},{"y":0.709686279296875,"timestamp":19298.99188679167,"z":-0.31512451171875,"x":-0.5654296875},{"y":0.7122802734375,"timestamp":19299.00163379167,"z":-0.3250274658203125,"x":-0.5499420166015625},{"y":0.7074432373046875,"timestamp":19299.01138279167,"z":-0.319366455078125,"x":-0.533294677734375},{"y":0.72149658203125,"timestamp":19299.02112679167,"z":-0.2954254150390625,"x":-0.507110595703125},{"y":0.7474822998046875,"timestamp":19299.03088279167,"z":-0.260986328125,"x":-0.461669921875},{"y":0.73114013671875,"timestamp":19299.04062479167,"z":-0.2423553466796875,"x":-0.4621734619140625},{"y":0.6881866455078125,"timestamp":19299.05036179167,"z":-0.2104644775390625,"x":-0.485443115234375},{"y":0.6362762451171875,"timestamp":19299.06010879167,"z":-0.203826904296875,"x":-0.5426025390625},{"y":0.5994873046875,"timestamp":19299.06985179167,"z":-0.1897735595703125,"x":-0.58477783203125},{"y":0.563232421875,"timestamp":19299.07959679167,"z":-0.111663818359375,"x":-0.57965087890625},{"y":0.4775543212890625,"timestamp":19299.08934379167,"z":-0.055145263671875,"x":-0.5944671630859375},{"y":0.3973236083984375,"timestamp":19299.09908879167,"z":0.05517578125,"x":-0.5871734619140625},{"y":0.391998291015625,"timestamp":19299.10883379167,"z":0.1530303955078125,"x":-0.641357421875},{"y":0.33782958984375,"timestamp":19299.11858079167,"z":0.2135162353515625,"x":-0.686920166015625},{"y":0.4344635009765625,"timestamp":19299.12832279167,"z":-0.06591796875,"x":-0.719390869140625},{"y":0.8820953369140625,"timestamp":19299.13806779167,"z":-0.2628631591796875,"x":-0.266754150390625},{"y":1.235137939453125,"timestamp":19299.14779779167,"z":-0.3059844970703125,"x":-0.231170654296875},{"y":1.573471069335938,"timestamp":19299.15755679167,"z":-0.598907470703125,"x":-0.1449127197265625},{"y":1.650604248046875,"timestamp":19299.16731279167,"z":-0.7263641357421875,"x":-0.1141357421875},{"y":1.4639892578125,"timestamp":19299.17703479167,"z":-0.6018218994140625,"x":-0.1996612548828125},{"y":1.154739379882812,"timestamp":19299.18679179167,"z":-0.4543914794921875,"x":-0.3687896728515625},{"y":0.9278411865234375,"timestamp":19299.19655279167,"z":-0.3326416015625,"x":-0.389373779296875},{"y":0.814422607421875,"timestamp":19299.20628379167,"z":-0.243194580078125,"x":-0.33697509765625},{"y":0.805633544921875,"timestamp":19299.21602879167,"z":-0.1633453369140625,"x":-0.26788330078125},{"y":0.8441162109375,"timestamp":19299.22577379167,"z":-0.109710693359375,"x":-0.24346923828125},{"y":0.8765106201171875,"timestamp":19299.23551979167,"z":-0.0819854736328125,"x":-0.2367401123046875},{"y":0.858428955078125,"timestamp":19299.24526479167,"z":-0.1002655029296875,"x":-0.2429962158203125},{"y":0.8797149658203125,"timestamp":19299.25502479167,"z":-0.1161956787109375,"x":-0.180877685546875},{"y":0.9980010986328125,"timestamp":19299.26475579167,"z":-0.13299560546875,"x":-0.04095458984375},{"y":1.01397705078125,"timestamp":19299.27450079167,"z":-0.189178466796875,"x":-0.1015777587890625},{"y":0.9997711181640625,"timestamp":19299.28426079167,"z":-0.2540435791015625,"x":-0.1593170166015625},{"y":0.975128173828125,"timestamp":19299.29398979167,"z":-0.313995361328125,"x":-0.2086181640625},{"y":0.9204559326171875,"timestamp":19299.30373579167,"z":-0.3349761962890625,"x":-0.2447967529296875},{"y":0.8510284423828125,"timestamp":19299.31349679167,"z":-0.2949981689453125,"x":-0.2167510986328125},{"y":0.8509368896484375,"timestamp":19299.32322579167,"z":-0.2213897705078125,"x":-0.215606689453125},{"y":0.8638458251953125,"timestamp":19299.33296979167,"z":-0.1648406982421875,"x":-0.229736328125},{"y":0.8925933837890625,"timestamp":19299.34270779167,"z":-0.1288909912109375,"x":-0.350067138671875},{"y":0.949615478515625,"timestamp":19299.35246279167,"z":-0.1170501708984375,"x":-0.67071533203125},{"y":1.022674560546875,"timestamp":19299.36220979167,"z":-0.1035919189453125,"x":-0.737945556640625},{"y":1.071701049804688,"timestamp":19299.37193879167,"z":-0.0882568359375,"x":-0.610443115234375},{"y":1.121719360351562,"timestamp":19299.38170279167,"z":-0.1205902099609375,"x":-0.56939697265625},{"y":1.150100708007812,"timestamp":19299.39144979167,"z":-0.146820068359375,"x":-0.5671539306640625},{"y":1.148513793945312,"timestamp":19299.40119579167,"z":-0.154541015625,"x":-0.5741729736328125},{"y":1.1336669921875,"timestamp":19299.41094279167,"z":-0.175079345703125,"x":-0.59326171875},{"y":1.124496459960938,"timestamp":19299.42070479167,"z":-0.2497406005859375,"x":-0.597930908203125},{"y":1.122268676757812,"timestamp":19299.43043479167,"z":-0.3608551025390625,"x":-0.57745361328125},{"y":1.113327026367188,"timestamp":19299.44018179167,"z":-0.3730316162109375,"x":-0.530731201171875},{"y":1.060089111328125,"timestamp":19299.44994079167,"z":-0.31585693359375,"x":-0.5188751220703125},{"y":0.9958953857421875,"timestamp":19299.45967379167,"z":-0.257293701171875,"x":-0.5583953857421875},{"y":0.92828369140625,"timestamp":19299.46941079167,"z":-0.214111328125,"x":-0.714111328125},{"y":0.91058349609375,"timestamp":19299.47916579167,"z":-0.1828155517578125,"x":-0.896697998046875},{"y":0.930572509765625,"timestamp":19299.48891179167,"z":-0.1785888671875,"x":-0.8146514892578125},{"y":0.9056854248046875,"timestamp":19299.49865679167,"z":-0.2328033447265625,"x":-0.64984130859375},{"y":0.889678955078125,"timestamp":19299.50840879167,"z":-0.3131561279296875,"x":-0.530914306640625},{"y":0.921905517578125,"timestamp":19299.51815879167,"z":-0.364288330078125,"x":-0.3907928466796875},{"y":0.9596405029296875,"timestamp":19299.52789479167,"z":-0.40203857421875,"x":-0.2638092041015625},{"y":0.981201171875,"timestamp":19299.53763279167,"z":-0.40313720703125,"x":-0.22723388671875},{"y":0.95263671875,"timestamp":19299.54738779167,"z":-0.3631134033203125,"x":-0.245269775390625},{"y":0.9092254638671875,"timestamp":19299.55714879167,"z":-0.27960205078125,"x":-0.2328033447265625},{"y":0.8876800537109375,"timestamp":19299.56686779167,"z":-0.1947784423828125,"x":-0.1912689208984375},{"y":0.8682708740234375,"timestamp":19299.57662479167,"z":-0.149017333984375,"x":-0.18548583984375},{"y":0.8645477294921875,"timestamp":19299.58637079167,"z":-0.1380767822265625,"x":-0.2208709716796875},{"y":0.84918212890625,"timestamp":19299.59611679167,"z":-0.1651153564453125,"x":-0.3066253662109375},{"y":0.8143310546875,"timestamp":19299.60586479167,"z":-0.21978759765625,"x":-0.3961029052734375},{"y":0.81231689453125,"timestamp":19299.61562079167,"z":-0.29559326171875,"x":-0.4873504638671875},{"y":0.827239990234375,"timestamp":19299.62535579167,"z":-0.3863067626953125,"x":-0.4832305908203125},{"y":0.81982421875,"timestamp":19299.63510179167,"z":-0.4388275146484375,"x":-0.4185638427734375},{"y":0.80767822265625,"timestamp":19299.64485079167,"z":-0.4190673828125,"x":-0.3662109375},{"y":0.80328369140625,"timestamp":19299.65460379167,"z":-0.3599395751953125,"x":-0.321380615234375},{"y":0.833831787109375,"timestamp":19299.66432679167,"z":-0.279266357421875,"x":-0.289764404296875},{"y":0.8670501708984375,"timestamp":19299.67409479167,"z":-0.1778106689453125,"x":-0.2849884033203125},{"y":0.915252685546875,"timestamp":19299.68383079167,"z":-0.0987396240234375,"x":-0.254180908203125},{"y":1.003524780273438,"timestamp":19299.69357779167,"z":-0.0639190673828125,"x":-0.1476287841796875},{"y":1.04254150390625,"timestamp":19299.70332779167,"z":-0.10028076171875,"x":-0.0836944580078125},{"y":1.027725219726562,"timestamp":19299.71306779167,"z":-0.1687774658203125,"x":-0.014373779296875},{"y":0.9581146240234375,"timestamp":19299.72282479167,"z":-0.26922607421875,"x":0.0053558349609375},{"y":0.897918701171875,"timestamp":19299.73256979167,"z":-0.3896484375,"x":0.0030517578125},{"y":0.8694000244140625,"timestamp":19299.74230379167,"z":-0.486114501953125,"x":0.0100555419921875},{"y":0.7959136962890625,"timestamp":19299.75205979167,"z":-0.5197601318359375,"x":-0.0453338623046875},{"y":0.78515625,"timestamp":19299.76179679167,"z":-0.5450897216796875,"x":-0.0161590576171875},{"y":0.765716552734375,"timestamp":19299.77154379167,"z":-0.507232666015625,"x":0.0121002197265625},{"y":0.7473907470703125,"timestamp":19299.78128879167,"z":-0.4317474365234375,"x":0.0345611572265625},{"y":0.691192626953125,"timestamp":19299.79103479167,"z":-0.343048095703125,"x":0.0412445068359375},{"y":0.63189697265625,"timestamp":19299.80078079167,"z":-0.2922515869140625,"x":0.030792236328125},{"y":0.5962371826171875,"timestamp":19299.81054479167,"z":-0.2587127685546875,"x":0.016510009765625},{"y":0.580413818359375,"timestamp":19299.82028179167,"z":-0.262969970703125,"x":0.0032806396484375},{"y":0.5816802978515625,"timestamp":19299.83002279167,"z":-0.2840728759765625,"x":-0.015625},{"y":0.57342529296875,"timestamp":19299.83977179167,"z":-0.312347412109375,"x":-0.03729248046875},{"y":0.5569610595703125,"timestamp":19299.84951579167,"z":-0.336761474609375,"x":-0.0556182861328125},{"y":0.54345703125,"timestamp":19299.85925979167,"z":-0.363250732421875,"x":-0.0752105712890625},{"y":0.5339202880859375,"timestamp":19299.86900979167,"z":-0.40570068359375,"x":-0.0618438720703125},{"y":0.5214385986328125,"timestamp":19299.87875279167,"z":-0.4584808349609375,"x":-0.0829925537109375},{"y":0.5606689453125,"timestamp":19299.88849879167,"z":-0.5747528076171875,"x":-0.144500732421875},{"y":0.6348419189453125,"timestamp":19299.89824479167,"z":-0.7243194580078125,"x":-0.23358154296875},{"y":0.717498779296875,"timestamp":19299.90799179167,"z":-0.7721710205078125,"x":-0.299072265625},{"y":0.7924041748046875,"timestamp":19299.91773879167,"z":-0.726470947265625,"x":-0.2798614501953125},{"y":0.8394927978515625,"timestamp":19299.92746979167,"z":-0.6970977783203125,"x":-0.2580718994140625},{"y":0.90130615234375,"timestamp":19299.93723079167,"z":-0.7260284423828125,"x":-0.2551727294921875},{"y":1.03973388671875,"timestamp":19299.94697979167,"z":-0.820220947265625,"x":-0.2631072998046875},{"y":1.270950317382812,"timestamp":19299.95671479167,"z":-0.956146240234375,"x":-0.3067779541015625},{"y":1.525222778320312,"timestamp":19299.96647279167,"z":-1.077377319335938,"x":-0.385955810546875},{"y":1.689483642578125,"timestamp":19299.97621979167,"z":-1.104217529296875,"x":-0.41900634765625},{"y":1.624282836914062,"timestamp":19299.98596679167,"z":-1.06610107421875,"x":-0.3940277099609375},{"y":1.3497314453125,"timestamp":19299.99572579167,"z":-1.031112670898438,"x":-0.34527587890625},{"y":1.030181884765625,"timestamp":19300.00546079167,"z":-0.9681243896484375,"x":-0.281890869140625},{"y":0.7020416259765625,"timestamp":19300.01520679167,"z":-0.8627777099609375,"x":-0.1633148193359375},{"y":0.4485931396484375,"timestamp":19300.02495679167,"z":-0.758056640625,"x":-0.0114593505859375},{"y":0.4177093505859375,"timestamp":19300.03470379167,"z":-0.6716156005859375,"x":0.1248931884765625},{"y":0.691192626953125,"timestamp":19300.04444979167,"z":-0.55322265625,"x":0.1892547607421875},{"y":1.065460205078125,"timestamp":19300.05419579167,"z":-0.5043792724609375,"x":0.155029296875},{"y":1.342025756835938,"timestamp":19300.06394779167,"z":-0.525482177734375,"x":0.0352935791015625},{"y":1.635986328125,"timestamp":19300.07368379167,"z":-0.445709228515625,"x":-0.131591796875},{"y":1.839126586914062,"timestamp":19300.08342779167,"z":-0.3639068603515625,"x":-0.428955078125},{"y":1.717605590820312,"timestamp":19300.09318579167,"z":-0.4002227783203125,"x":-0.7583465576171875},{"y":1.250259399414062,"timestamp":19300.10291879167,"z":-0.3226470947265625,"x":-0.8481903076171875},{"y":0.7880096435546875,"timestamp":19300.11266579167,"z":-0.0872955322265625,"x":-0.6313934326171875},{"y":0.49530029296875,"timestamp":19300.12241079167,"z":0.1463775634765625,"x":-0.3444976806640625},{"y":0.3126373291015625,"timestamp":19300.13215979167,"z":0.1703338623046875,"x":-0.1333465576171875},{"y":0.1858673095703125,"timestamp":19300.14190679167,"z":0.008636474609375,"x":0.0503082275390625},{"y":0.2900543212890625,"timestamp":19300.15165279167,"z":-0.29193115234375,"x":0.2129364013671875},{"y":0.5707550048828125,"timestamp":19300.16139879167,"z":-0.4404296875,"x":0.3118133544921875},{"y":0.8041839599609375,"timestamp":19300.17115079167,"z":-0.3546142578125,"x":0.318511962890625},{"y":0.9139862060546875,"timestamp":19300.18088479167,"z":-0.1782379150390625,"x":0.249755859375},{"y":0.9384765625,"timestamp":19300.19061979167,"z":0.013336181640625,"x":0.12255859375},{"y":0.926177978515625,"timestamp":19300.20039779167,"z":0.215087890625,"x":-0.0216522216796875},{"y":0.9212799072265625,"timestamp":19300.21013179167,"z":0.3409576416015625,"x":-0.1130523681640625},{"y":0.9622955322265625,"timestamp":19300.21987779167,"z":0.36810302734375,"x":-0.1601409912109375},{"y":1.00372314453125,"timestamp":19300.22963679167,"z":0.312591552734375,"x":-0.2233123779296875},{"y":1.022323608398438,"timestamp":19300.23937179167,"z":0.221099853515625,"x":-0.2939453125},{"y":1.019882202148438,"timestamp":19300.24911479167,"z":0.036346435546875,"x":-0.4288787841796875},{"y":1.006393432617188,"timestamp":19300.25886979167,"z":-0.16107177734375,"x":-0.566253662109375},{"y":1.007278442382812,"timestamp":19300.26860879167,"z":-0.13653564453125,"x":-0.6380462646484375},{"y":0.9735565185546875,"timestamp":19300.27835579167,"z":-0.0864410400390625,"x":-0.6661376953125},{"y":0.8806610107421875,"timestamp":19300.28810479167,"z":-0.13214111328125,"x":-0.72283935546875},{"y":0.7631988525390625,"timestamp":19300.29784879167,"z":-0.12762451171875,"x":-0.7627410888671875},{"y":0.6826324462890625,"timestamp":19300.30759579167,"z":-0.081695556640625,"x":-0.757720947265625},{"y":0.6957550048828125,"timestamp":19300.31733279167,"z":-0.03338623046875,"x":-0.753387451171875},{"y":0.7989654541015625,"timestamp":19300.32708979167,"z":-0.0487213134765625,"x":-0.745513916015625},{"y":0.923065185546875,"timestamp":19300.33684179167,"z":-0.0853118896484375,"x":-0.7156524658203125},{"y":0.9858856201171875,"timestamp":19300.34659079167,"z":-0.1016693115234375,"x":-0.649383544921875},{"y":0.968994140625,"timestamp":19300.35632779167,"z":-0.09478759765625,"x":-0.539215087890625},{"y":0.927459716796875,"timestamp":19300.36607779167,"z":-0.0714874267578125,"x":-0.4389495849609375},{"y":0.8891143798828125,"timestamp":19300.37582179167,"z":-0.0418243408203125,"x":-0.3681793212890625},{"y":0.8698883056640625,"timestamp":19300.38556879167,"z":-0.01324462890625,"x":-0.3179931640625},{"y":0.8424072265625,"timestamp":19300.39531179167,"z":0.008087158203125,"x":-0.2863922119140625},{"y":0.8069305419921875,"timestamp":19300.40506279167,"z":0.01092529296875,"x":-0.27490234375},{"y":0.80511474609375,"timestamp":19300.41480779167,"z":0.004364013671875,"x":-0.3078155517578125},{"y":0.7945098876953125,"timestamp":19300.42456379167,"z":-3.662109375E-4,"x":-0.3411407470703125},{"y":0.7752227783203125,"timestamp":19300.43430279167,"z":0.0027923583984375,"x":-0.359588623046875},{"y":0.77508544921875,"timestamp":19300.44404979167,"z":0.0186614990234375,"x":-0.4029998779296875},{"y":0.7878265380859375,"timestamp":19300.45379079167,"z":0.00286865234375,"x":-0.441192626953125},{"y":0.7869720458984375,"timestamp":19300.46353179167,"z":-0.0366058349609375,"x":-0.4651641845703125},{"y":0.79656982421875,"timestamp":19300.473154375,"z":-0.088134765625,"x":-0.4612884521484375},{"y":0.8168792724609375,"timestamp":19300.482885375,"z":-0.0932464599609375,"x":-0.4777679443359375},{"y":0.834197998046875,"timestamp":19300.492639375,"z":-0.0399322509765625,"x":-0.4973602294921875},{"y":0.8520355224609375,"timestamp":19300.502382375,"z":0.0327606201171875,"x":-0.5024261474609375},{"y":0.8483428955078125,"timestamp":19300.512122375,"z":0.0526123046875,"x":-0.491973876953125},{"y":0.847930908203125,"timestamp":19300.521868375,"z":0.0311126708984375,"x":-0.452880859375},{"y":0.8617706298828125,"timestamp":19300.531614375,"z":4.425048828125E-4,"x":-0.417144775390625},{"y":0.8632354736328125,"timestamp":19300.541359375,"z":0.007904052734375,"x":-0.388336181640625},{"y":0.86907958984375,"timestamp":19300.551128375,"z":0.014923095703125,"x":-0.34735107421875},{"y":0.891693115234375,"timestamp":19300.560881375,"z":0.0264892578125,"x":-0.3186798095703125},{"y":0.9136962890625,"timestamp":19300.570616375,"z":0.03814697265625,"x":-0.30517578125},{"y":0.9202728271484375,"timestamp":19300.580350375,"z":0.0490875244140625,"x":-0.31640625},{"y":0.93804931640625,"timestamp":19300.590115375,"z":0.058074951171875,"x":-0.3478546142578125},{"y":0.939971923828125,"timestamp":19300.599868375,"z":0.0433197021484375,"x":-0.3912353515625},{"y":0.895751953125,"timestamp":19300.609602375,"z":0.0406951904296875,"x":-0.4361419677734375},{"y":0.8492279052734375,"timestamp":19300.619352375,"z":0.0438232421875,"x":-0.495330810546875},{"y":0.80908203125,"timestamp":19300.629092375,"z":0.0795135498046875,"x":-0.56402587890625},{"y":0.7998046875,"timestamp":19300.638839375,"z":0.1505889892578125,"x":-0.63861083984375},{"y":0.8036956787109375,"timestamp":19300.648588375,"z":0.2069549560546875,"x":-0.70977783203125},{"y":0.8130340576171875,"timestamp":19300.658331375,"z":0.190704345703125,"x":-0.7728424072265625},{"y":0.8282470703125,"timestamp":19300.668077375,"z":0.080596923828125,"x":-0.83892822265625},{"y":0.841400146484375,"timestamp":19300.677815375,"z":-0.0472564697265625,"x":-0.8988494873046875},{"y":0.85333251953125,"timestamp":19300.687575375,"z":-0.130340576171875,"x":-0.9375457763671875},{"y":0.9014892578125,"timestamp":19300.697322375,"z":-0.1147003173828125,"x":-0.9174957275390625},{"y":1.001708984375,"timestamp":19300.707054375,"z":-0.0418243408203125,"x":-0.903717041015625},{"y":1.110992431640625,"timestamp":19300.716817375,"z":0.005279541015625,"x":-0.9407501220703125},{"y":1.186264038085938,"timestamp":19300.726564375,"z":0.020538330078125,"x":-0.971923828125},{"y":1.184295654296875,"timestamp":19300.736311375,"z":0.011749267578125,"x":-0.9646453857421875},{"y":1.158187866210938,"timestamp":19300.746057375,"z":0.0144195556640625,"x":-0.891448974609375},{"y":1.14306640625,"timestamp":19300.755796375,"z":0.047576904296875,"x":-0.7428741455078125},{"y":1.121627807617188,"timestamp":19300.765552375,"z":0.0492706298828125,"x":-0.5961761474609375},{"y":1.124481201171875,"timestamp":19300.775296375,"z":0.016876220703125,"x":-0.485870361328125},{"y":1.173538208007812,"timestamp":19300.785032375,"z":-0.039337158203125,"x":-0.366851806640625},{"y":1.247390747070312,"timestamp":19300.794790375,"z":-0.097625732421875,"x":-0.222564697265625},{"y":1.253021240234375,"timestamp":19300.804537375,"z":-0.063232421875,"x":-0.10052490234375},{"y":1.165328979492188,"timestamp":19300.814299375,"z":0.02069091796875,"x":-0.0120086669921875},{"y":1.086257934570312,"timestamp":19300.824031375,"z":0.0677032470703125,"x":0.0249176025390625},{"y":1.069580078125,"timestamp":19300.833776375,"z":0.071319580078125,"x":0.051483154296875},{"y":1.102371215820312,"timestamp":19300.843535375,"z":0.0746612548828125,"x":0.0563507080078125},{"y":1.14910888671875,"timestamp":19300.853268375,"z":0.0484466552734375,"x":0.0590667724609375},{"y":1.231033325195312,"timestamp":19300.863013375,"z":-0.03607177734375,"x":0.0306243896484375},{"y":1.302597045898438,"timestamp":19300.872752375,"z":-0.06036376953125,"x":-0.0392608642578125},{"y":1.316574096679688,"timestamp":19300.882506375,"z":-0.0516815185546875,"x":-0.1197967529296875},{"y":1.28411865234375,"timestamp":19300.892252375,"z":-0.0226287841796875,"x":-0.2073822021484375},{"y":1.241531372070312,"timestamp":19300.901982375,"z":-0.0156402587890625,"x":-0.3004150390625},{"y":1.197052001953125,"timestamp":19300.911746375,"z":-0.0121612548828125,"x":-0.3985595703125},{"y":1.143325805664062,"timestamp":19300.921491375,"z":-0.0262603759765625,"x":-0.4866943359375},{"y":1.0904541015625,"timestamp":19300.931236375,"z":-0.0720062255859375,"x":-0.5610809326171875},{"y":1.056015014648438,"timestamp":19300.940980375,"z":-0.151031494140625,"x":-0.6186981201171875},{"y":1.025253295898438,"timestamp":19300.950737375,"z":-0.2282562255859375,"x":-0.665863037109375},{"y":0.9822540283203125,"timestamp":19300.960473375,"z":-0.266143798828125,"x":-0.702423095703125},{"y":0.909637451171875,"timestamp":19300.970221375,"z":-0.2458648681640625,"x":-0.710540771484375},{"y":0.8291015625,"timestamp":19300.979956375,"z":-0.1943817138671875,"x":-0.689727783203125},{"y":0.750762939453125,"timestamp":19300.989713375,"z":-0.1510467529296875,"x":-0.6411895751953125},{"y":0.6930999755859375,"timestamp":19300.999459375,"z":-0.1478271484375,"x":-0.5649566650390625},{"y":0.6700897216796875,"timestamp":19301.009212375,"z":-0.13330078125,"x":-0.4953460693359375},{"y":0.65509033203125,"timestamp":19301.018950375,"z":-0.0953369140625,"x":-0.43719482421875},{"y":0.6551971435546875,"timestamp":19301.028695375,"z":-0.0749969482421875,"x":-0.372802734375},{"y":0.6681976318359375,"timestamp":19301.038450375,"z":-0.063720703125,"x":-0.3195648193359375},{"y":0.690185546875,"timestamp":19301.048186375,"z":-0.0500030517578125,"x":-0.2739410400390625},{"y":0.7160797119140625,"timestamp":19301.057932375,"z":-0.0402374267578125,"x":-0.2406463623046875},{"y":0.73504638671875,"timestamp":19301.067670375,"z":-0.045318603515625,"x":-0.2110137939453125},{"y":0.745635986328125,"timestamp":19301.077421375,"z":-0.0499267578125,"x":-0.18951416015625},{"y":0.7339019775390625,"timestamp":19301.087187375,"z":-0.0487823486328125,"x":-0.16949462890625},{"y":0.690887451171875,"timestamp":19301.096906375,"z":-0.0458831787109375,"x":-0.154388427734375},{"y":0.6281890869140625,"timestamp":19301.106645375,"z":-0.0520172119140625,"x":-0.1438140869140625},{"y":0.5523529052734375,"timestamp":19301.116408375,"z":-0.066925048828125,"x":-0.1339569091796875},{"y":0.4693603515625,"timestamp":19301.126164375,"z":-0.0918121337890625,"x":-0.124542236328125},{"y":0.4049530029296875,"timestamp":19301.135901375,"z":-0.11181640625,"x":-0.12994384765625},{"y":0.3814239501953125,"timestamp":19301.145650375,"z":-0.1393890380859375,"x":-0.16107177734375},{"y":0.4031829833984375,"timestamp":19301.155394375,"z":-0.1601104736328125,"x":-0.234161376953125},{"y":0.4365692138671875,"timestamp":19301.165140375,"z":-0.18316650390625,"x":-0.3094329833984375},{"y":0.476654052734375,"timestamp":19301.174881375,"z":-0.2054443359375,"x":-0.3634796142578125},{"y":0.5293731689453125,"timestamp":19301.184633375,"z":-0.2315216064453125,"x":-0.4014129638671875},{"y":0.5752105712890625,"timestamp":19301.194378375,"z":-0.2582244873046875,"x":-0.4303436279296875},{"y":0.6107177734375,"timestamp":19301.204130375,"z":-0.29705810546875,"x":-0.4561767578125},{"y":0.63873291015625,"timestamp":19301.213872375,"z":-0.3502349853515625,"x":-0.487213134765625},{"y":0.6663360595703125,"timestamp":19301.223616375,"z":-0.4433746337890625,"x":-0.525482177734375},{"y":0.6934356689453125,"timestamp":19301.233366375,"z":-0.5622406005859375,"x":-0.5818328857421875},{"y":0.728240966796875,"timestamp":19301.243111375,"z":-0.72967529296875,"x":-0.6627655029296875},{"y":0.7538909912109375,"timestamp":19301.252867375,"z":-0.9332427978515625,"x":-0.7478790283203125},{"y":0.8156890869140625,"timestamp":19301.262594375,"z":-1.049713134765625,"x":-0.8373260498046875},{"y":0.95062255859375,"timestamp":19301.272347375,"z":-0.9725494384765625,"x":-0.9398193359375},{"y":1.148651123046875,"timestamp":19301.282103375,"z":-0.845428466796875,"x":-1.116241455078125},{"y":1.28900146484375,"timestamp":19301.291838375,"z":-0.716888427734375,"x":-1.290740966796875},{"y":1.335968017578125,"timestamp":19301.301583375,"z":-0.559051513671875,"x":-1.330886840820312},{"y":1.294921875,"timestamp":19301.311338375,"z":-0.5070648193359375,"x":-1.220855712890625},{"y":1.140655517578125,"timestamp":19301.321073375,"z":-0.5623321533203125,"x":-1.062271118164062},{"y":0.8450164794921875,"timestamp":19301.330834375,"z":-0.5242462158203125,"x":-0.86932373046875},{"y":0.4867401123046875,"timestamp":19301.340574375,"z":-0.4308929443359375,"x":-0.59393310546875},{"y":0.185089111328125,"timestamp":19301.350309375,"z":-0.3959808349609375,"x":-0.239013671875},{"y":0.0428009033203125,"timestamp":19301.360045375,"z":-0.447967529296875,"x":0.018707275390625},{"y":0.056365966796875,"timestamp":19301.369808375,"z":-0.626068115234375,"x":0.203338623046875},{"y":0.2586822509765625,"timestamp":19301.379537375,"z":-0.7100067138671875,"x":0.2439117431640625},{"y":0.6417236328125,"timestamp":19301.389294375,"z":-0.8360137939453125,"x":0.1031646728515625},{"y":1.213821411132812,"timestamp":19301.399043375,"z":-0.9723358154296875,"x":-0.244171142578125},{"y":1.814620971679688,"timestamp":19301.408780375,"z":-0.7773895263671875,"x":-0.731414794921875},{"y":2.170806884765625,"timestamp":19301.418526375,"z":-0.0029296875,"x":-1.278305053710938},{"y":2.070465087890625,"timestamp":19301.428279375,"z":0.578521728515625,"x":-1.583572387695312},{"y":1.53912353515625,"timestamp":19301.438017375,"z":0.534515380859375,"x":-1.3912353515625},{"y":0.95880126953125,"timestamp":19301.447760375,"z":0.094390869140625,"x":-0.993438720703125},{"y":0.5847015380859375,"timestamp":19301.457512375,"z":-0.23577880859375,"x":-0.5902557373046875},{"y":0.3395538330078125,"timestamp":19301.467252375,"z":-0.1909027099609375,"x":-0.18182373046875},{"y":0.311859130859375,"timestamp":19301.476998375,"z":-0.0703582763671875,"x":-0.0316314697265625},{"y":0.489837646484375,"timestamp":19301.486747375,"z":0.0615692138671875,"x":-0.0173492431640625},{"y":0.7147674560546875,"timestamp":19301.496489375,"z":0.196075439453125,"x":-0.0487213134765625},{"y":0.845916748046875,"timestamp":19301.506254375,"z":0.253326416015625,"x":-0.0792083740234375},{"y":0.9011993408203125,"timestamp":19301.515986375,"z":0.2693023681640625,"x":-0.11260986328125},{"y":0.8976898193359375,"timestamp":19301.525732375,"z":0.2707672119140625,"x":-0.1320648193359375},{"y":0.872955322265625,"timestamp":19301.535477375,"z":0.2508544921875,"x":-0.1825408935546875},{"y":0.863037109375,"timestamp":19301.545223375,"z":0.2281036376953125,"x":-0.265869140625},{"y":0.8717041015625,"timestamp":19301.554982375,"z":0.2283172607421875,"x":-0.3789215087890625},{"y":0.9019622802734375,"timestamp":19301.564725375,"z":0.204132080078125,"x":-0.507171630859375},{"y":0.95947265625,"timestamp":19301.574462375,"z":0.0597076416015625,"x":-0.6458587646484375},{"y":0.99859619140625,"timestamp":19301.584208375,"z":-0.16229248046875,"x":-0.7788543701171875},{"y":0.9961700439453125,"timestamp":19301.593960375,"z":-0.2193756103515625,"x":-0.8236541748046875},{"y":0.968536376953125,"timestamp":19301.603701375,"z":-0.167236328125,"x":-0.8003692626953125},{"y":0.881927490234375,"timestamp":19301.613447375,"z":-0.138671875,"x":-0.7471771240234375},{"y":0.75177001953125,"timestamp":19301.623197375,"z":-0.10491943359375,"x":-0.624542236328125},{"y":0.704559326171875,"timestamp":19301.632938375,"z":-0.0670318603515625,"x":-0.4375},{"y":0.7418975830078125,"timestamp":19301.642685375,"z":-0.0513763427734375,"x":-0.306640625},{"y":0.7978973388671875,"timestamp":19301.652422375,"z":-0.0481109619140625,"x":-0.25823974609375},{"y":0.8441009521484375,"timestamp":19301.662179375,"z":-0.0494842529296875,"x":-0.2722015380859375},{"y":0.8762664794921875,"timestamp":19301.671925375,"z":-0.054443359375,"x":-0.3035736083984375},{"y":0.8975830078125,"timestamp":19301.681663375,"z":-0.0372467041015625,"x":-0.3345947265625},{"y":0.900177001953125,"timestamp":19301.691421375,"z":-0.0118865966796875,"x":-0.3697967529296875},{"y":0.8954315185546875,"timestamp":19301.701168375,"z":0.019927978515625,"x":-0.3934783935546875},{"y":0.87738037109375,"timestamp":19301.710914375,"z":0.03643798828125,"x":-0.38848876953125},{"y":0.865692138671875,"timestamp":19301.720660375,"z":0.0190277099609375,"x":-0.3720703125},{"y":0.8632965087890625,"timestamp":19301.730417375,"z":0.0043792724609375,"x":-0.3567047119140625},{"y":0.8570709228515625,"timestamp":19301.740154375,"z":0.0164642333984375,"x":-0.357025146484375},{"y":0.8504486083984375,"timestamp":19301.749900375,"z":0.0404205322265625,"x":-0.365478515625},{"y":0.8188018798828125,"timestamp":19301.759636375,"z":0.0691680908203125,"x":-0.3783111572265625},{"y":0.745849609375,"timestamp":19301.769391375,"z":0.1114349365234375,"x":-0.4133148193359375},{"y":0.707061767578125,"timestamp":19301.779137375,"z":0.1175537109375,"x":-0.4869384765625},{"y":0.738525390625,"timestamp":19301.788878375,"z":0.0893707275390625,"x":-0.55908203125},{"y":0.8042755126953125,"timestamp":19301.798625375,"z":0.027313232421875,"x":-0.5743408203125},{"y":0.8141021728515625,"timestamp":19301.808373375,"z":-0.01483154296875,"x":-0.5584259033203125},{"y":0.80548095703125,"timestamp":19301.818123375,"z":-0.011474609375,"x":-0.548126220703125},{"y":0.7996673583984375,"timestamp":19301.827867375,"z":0.001007080078125,"x":-0.5299835205078125},{"y":0.7759552001953125,"timestamp":19301.837613375,"z":0.0274505615234375,"x":-0.5021514892578125},{"y":0.7503509521484375,"timestamp":19301.847349375,"z":0.0417938232421875,"x":-0.4465179443359375},{"y":0.751861572265625,"timestamp":19301.857103375,"z":0.040557861328125,"x":-0.38336181640625},{"y":0.795654296875,"timestamp":19301.866849375,"z":0.029022216796875,"x":-0.3324127197265625},{"y":0.8577880859375,"timestamp":19301.876596375,"z":0.0195465087890625,"x":-0.3101348876953125},{"y":0.9030914306640625,"timestamp":19301.886343375,"z":0.03973388671875,"x":-0.3136444091796875},{"y":0.9429779052734375,"timestamp":19301.896090375,"z":0.06494140625,"x":-0.3158721923828125},{"y":0.9757843017578125,"timestamp":19301.905836375,"z":0.080474853515625,"x":-0.327667236328125},{"y":0.9959869384765625,"timestamp":19301.915582375,"z":0.0932159423828125,"x":-0.3365325927734375},{"y":1.000625610351562,"timestamp":19301.925319375,"z":0.091552734375,"x":-0.339630126953125},{"y":0.981658935546875,"timestamp":19301.935072375,"z":0.083953857421875,"x":-0.33404541015625},{"y":0.9470062255859375,"timestamp":19301.944818375,"z":0.0877532958984375,"x":-0.3383026123046875},{"y":0.90838623046875,"timestamp":19301.954557375,"z":0.135009765625,"x":-0.3789520263671875},{"y":0.8877716064453125,"timestamp":19301.964309375,"z":0.2111663818359375,"x":-0.4728240966796875},{"y":0.87396240234375,"timestamp":19301.974054375,"z":0.2508392333984375,"x":-0.5935821533203125},{"y":0.8740234375,"timestamp":19301.983793375,"z":0.20025634765625,"x":-0.710296630859375},{"y":0.87506103515625,"timestamp":19301.993542375,"z":0.077850341796875,"x":-0.8153839111328125},{"y":0.886566162109375,"timestamp":19302.003286375,"z":-0.029327392578125,"x":-0.87640380859375},{"y":0.914031982421875,"timestamp":19302.013034375,"z":-0.0430755615234375,"x":-0.8512420654296875},{"y":0.9477081298828125,"timestamp":19302.022777375,"z":0.0107879638671875,"x":-0.799957275390625},{"y":1.024139404296875,"timestamp":19302.032531375,"z":0.032806396484375,"x":-0.820587158203125},{"y":1.143951416015625,"timestamp":19302.042265375,"z":0.052490234375,"x":-0.857635498046875},{"y":1.239364624023438,"timestamp":19302.052017375,"z":0.0728912353515625,"x":-0.8475799560546875},{"y":1.269744873046875,"timestamp":19302.061766375,"z":0.0559844970703125,"x":-0.80450439453125},{"y":1.263687133789062,"timestamp":19302.071501375,"z":0.01708984375,"x":-0.69085693359375},{"y":1.23211669921875,"timestamp":19302.081264375,"z":-0.0121612548828125,"x":-0.5565338134765625},{"y":1.202621459960938,"timestamp":19302.091000375,"z":-0.0231475830078125,"x":-0.4603271484375},{"y":1.219253540039062,"timestamp":19302.100737375,"z":-0.0700225830078125,"x":-0.3983612060546875},{"y":1.232147216796875,"timestamp":19302.110492375,"z":-0.107757568359375,"x":-0.3499755859375},{"y":1.193511962890625,"timestamp":19302.120239375,"z":-0.07281494140625,"x":-0.2996368408203125},{"y":1.115478515625,"timestamp":19302.129974375,"z":-0.0277557373046875,"x":-0.2273101806640625},{"y":1.02142333984375,"timestamp":19302.139733375,"z":0.02081298828125,"x":-0.1432342529296875},{"y":0.9477691650390625,"timestamp":19302.149480375,"z":0.0494232177734375,"x":-0.07275390625},{"y":0.9369659423828125,"timestamp":19302.159226375,"z":0.0645599365234375,"x":-0.0075531005859375},{"y":0.98321533203125,"timestamp":19302.168969375,"z":0.0110626220703125,"x":0.0465545654296875},{"y":1.094161987304688,"timestamp":19302.178715375,"z":-0.0201416015625,"x":0.0483856201171875},{"y":1.192779541015625,"timestamp":19302.188459375,"z":0,"x":0.0142974853515625},{"y":1.257705688476562,"timestamp":19302.198204375,"z":0.042633056640625,"x":-0.0377655029296875},{"y":1.328170776367188,"timestamp":19302.207945375,"z":0.0646514892578125,"x":-0.10113525390625},{"y":1.368255615234375,"timestamp":19302.217697375,"z":0.0666046142578125,"x":-0.15484619140625},{"y":1.3677978515625,"timestamp":19302.227443375,"z":0.0562896728515625,"x":-0.225555419921875},{"y":1.340042114257812,"timestamp":19302.237181375,"z":0.03369140625,"x":-0.3015594482421875},{"y":1.289077758789062,"timestamp":19302.246936375,"z":-0.0047454833984375,"x":-0.386993408203125},{"y":1.2098388671875,"timestamp":19302.256684375,"z":-0.0624237060546875,"x":-0.4689788818359375},{"y":1.1009521484375,"timestamp":19302.266435375,"z":-0.096588134765625,"x":-0.5432586669921875},{"y":0.98187255859375,"timestamp":19302.276179375,"z":-0.098297119140625,"x":-0.615447998046875},{"y":0.884124755859375,"timestamp":19302.285926375,"z":-0.1062164306640625,"x":-0.6598052978515625},{"y":0.8557586669921875,"timestamp":19302.295666375,"z":-0.1395111083984375,"x":-0.652740478515625},{"y":0.87713623046875,"timestamp":19302.305422375,"z":-0.165985107421875,"x":-0.6033782958984375},{"y":0.85693359375,"timestamp":19302.315170375,"z":-0.142730712890625,"x":-0.52301025390625},{"y":0.8109283447265625,"timestamp":19302.324905375,"z":-0.099090576171875,"x":-0.4530487060546875},{"y":0.7618408203125,"timestamp":19302.334679375,"z":-0.056854248046875,"x":-0.4023895263671875},{"y":0.728271484375,"timestamp":19302.344409375,"z":-0.0303192138671875,"x":-0.3584747314453125},{"y":0.71185302734375,"timestamp":19302.354156375,"z":-0.0192108154296875,"x":-0.313507080078125},{"y":0.69390869140625,"timestamp":19302.363903375,"z":-0.0066680908203125,"x":-0.2742767333984375},{"y":0.667266845703125,"timestamp":19302.373655375,"z":0.001190185546875,"x":-0.2390289306640625},{"y":0.69342041015625,"timestamp":19302.383406375,"z":-0.015289306640625,"x":-0.200927734375},{"y":0.737579345703125,"timestamp":19302.393154375,"z":-0.0233306884765625,"x":-0.158843994140625},{"y":0.7307891845703125,"timestamp":19302.402888375,"z":-0.0156402587890625,"x":-0.1206207275390625},{"y":0.6981964111328125,"timestamp":19302.412626375,"z":-0.0256195068359375,"x":-0.0892791748046875},{"y":0.6473388671875,"timestamp":19302.422392375,"z":-0.0229949951171875,"x":-0.0503692626953125},{"y":0.5982513427734375,"timestamp":19302.432127375,"z":0.002288818359375,"x":-0.0284423828125},{"y":0.54254150390625,"timestamp":19302.441877375,"z":0.0111236572265625,"x":-0.02197265625},{"y":0.50439453125,"timestamp":19302.451627375,"z":0.0113372802734375,"x":-0.05438232421875},{"y":0.4820098876953125,"timestamp":19302.461362375,"z":-0.00811767578125,"x":-0.099945068359375},{"y":0.48272705078125,"timestamp":19302.471110375,"z":-0.0394439697265625,"x":-0.1339111328125},{"y":0.5153350830078125,"timestamp":19302.480863375,"z":-0.0729522705078125,"x":-0.176727294921875},{"y":0.565521240234375,"timestamp":19302.490599375,"z":-0.1058349609375,"x":-0.2222442626953125},{"y":0.6104278564453125,"timestamp":19302.500350375,"z":-0.1439208984375,"x":-0.2628173828125},{"y":0.650054931640625,"timestamp":19302.510093375,"z":-0.193817138671875,"x":-0.30572509765625},{"y":0.68426513671875,"timestamp":19302.519839375,"z":-0.2556610107421875,"x":-0.3543853759765625},{"y":0.7164459228515625,"timestamp":19302.529597375,"z":-0.30230712890625,"x":-0.4056243896484375},{"y":0.7516021728515625,"timestamp":19302.539343375,"z":-0.33062744140625,"x":-0.47576904296875},{"y":0.7703399658203125,"timestamp":19302.549088375,"z":-0.365234375,"x":-0.565338134765625},{"y":0.771697998046875,"timestamp":19302.558832375,"z":-0.41522216796875,"x":-0.6697845458984375},{"y":0.7761383056640625,"timestamp":19302.568582375,"z":-0.511627197265625,"x":-0.7848358154296875},{"y":0.7860870361328125,"timestamp":19302.578322375,"z":-0.6759490966796875,"x":-0.9027099609375},{"y":0.8228607177734375,"timestamp":19302.588069375,"z":-0.796142578125,"x":-1.02459716796875},{"y":0.9126434326171875,"timestamp":19302.597807375,"z":-0.7367401123046875,"x":-1.141738891601562},{"y":1.063507080078125,"timestamp":19302.607561375,"z":-0.5595703125,"x":-1.280181884765625},{"y":1.215377807617188,"timestamp":19302.617312375,"z":-0.43475341796875,"x":-1.413345336914062},{"y":1.350387573242188,"timestamp":19302.627043375,"z":-0.38482666015625,"x":-1.46319580078125},{"y":1.397003173828125,"timestamp":19302.636809375,"z":-0.424957275390625,"x":-1.36273193359375},{"y":1.245758056640625,"timestamp":19302.646550375,"z":-0.471527099609375,"x":-1.13104248046875},{"y":0.9370880126953125,"timestamp":19302.656301375,"z":-0.3954620361328125,"x":-0.8811798095703125},{"y":0.599853515625,"timestamp":19302.666033375,"z":-0.334136962890625,"x":-0.6188812255859375},{"y":0.3409423828125,"timestamp":19302.675798375,"z":-0.3956298828125,"x":-0.3524322509765625},{"y":0.178680419921875,"timestamp":19302.685534375,"z":-0.554168701171875,"x":-0.1350860595703125},{"y":0.1838836669921875,"timestamp":19302.695282375,"z":-0.713287353515625,"x":0.009033203125},{"y":0.4273834228515625,"timestamp":19302.705025375,"z":-0.7140350341796875,"x":0.0589447021484375},{"y":0.9423675537109375,"timestamp":19302.714753375,"z":-0.7936248779296875,"x":-0.0972442626953125},{"y":1.505966186523438,"timestamp":19302.724518375,"z":-0.7014923095703125,"x":-0.444915771484375},{"y":1.834335327148438,"timestamp":19302.734265375,"z":0.041290283203125,"x":-0.837615966796875},{"y":1.854156494140625,"timestamp":19302.744011375,"z":0.9246978759765625,"x":-1.076522827148438},{"y":1.693557739257812,"timestamp":19302.753757375,"z":0.8813629150390625,"x":-0.960113525390625},{"y":1.380538940429688,"timestamp":19302.763518375,"z":0.2125701904296875,"x":-0.7216796875},{"y":0.8896026611328125,"timestamp":19302.773250375,"z":-0.767852783203125,"x":-0.4107666015625},{"y":0.4705657958984375,"timestamp":19302.782996375,"z":-0.805755615234375,"x":0.061767578125},{"y":0.4130706787109375,"timestamp":19302.792753375,"z":-0.0357513427734375,"x":0.1140899658203125},{"y":0.6215362548828125,"timestamp":19302.802486375,"z":0.375274658203125,"x":0.0119476318359375},{"y":0.8012237548828125,"timestamp":19302.812232375,"z":0.4363555908203125,"x":-0.0193634033203125},{"y":0.8306121826171875,"timestamp":19302.821992375,"z":0.3671722412109375,"x":-0.0454559326171875},{"y":0.82830810546875,"timestamp":19302.831725375,"z":0.2980499267578125,"x":-0.0751495361328125},{"y":0.85125732421875,"timestamp":19302.841472375,"z":0.2584075927734375,"x":-0.1034088134765625},{"y":0.8987274169921875,"timestamp":19302.851224375,"z":0.2546539306640625,"x":-0.1321868896484375},{"y":0.962554931640625,"timestamp":19302.860975375,"z":0.2623443603515625,"x":-0.1866607666015625},{"y":1.019973754882812,"timestamp":19302.870714375,"z":0.2659454345703125,"x":-0.2565765380859375},{"y":1.071243286132812,"timestamp":19302.880451375,"z":0.2598114013671875,"x":-0.31951904296875},{"y":1.115997314453125,"timestamp":19302.890207375,"z":0.222869873046875,"x":-0.3735198974609375},{"y":1.147705078125,"timestamp":19302.899953375,"z":0.121551513671875,"x":-0.439483642578125},{"y":1.145401000976562,"timestamp":19302.909700375,"z":0.0390472412109375,"x":-0.504791259765625},{"y":1.10601806640625,"timestamp":19302.919446375,"z":0.054443359375,"x":-0.5181121826171875},{"y":1.027252197265625,"timestamp":19302.929197375,"z":0.0529937744140625,"x":-0.4788665771484375},{"y":0.9098663330078125,"timestamp":19302.938935375,"z":-0.003570556640625,"x":-0.431182861328125},{"y":0.799957275390625,"timestamp":19302.948680375,"z":-0.1080169677734375,"x":-0.3733673095703125},{"y":0.7510833740234375,"timestamp":19302.958426375,"z":-0.17926025390625,"x":-0.2849578857421875},{"y":0.78045654296875,"timestamp":19302.968171375,"z":-0.1140899658203125,"x":-0.231353759765625},{"y":0.85076904296875,"timestamp":19302.977922375,"z":-0.0404052734375,"x":-0.2392120361328125},{"y":0.9037933349609375,"timestamp":19302.987669375,"z":-0.0060882568359375,"x":-0.2788238525390625},{"y":0.9311065673828125,"timestamp":19302.997411375,"z":-0.0023651123046875,"x":-0.291107177734375},{"y":0.960662841796875,"timestamp":19303.007157375,"z":0.0086212158203125,"x":-0.279144287109375},{"y":0.9850006103515625,"timestamp":19303.016905375,"z":0.0313262939453125,"x":-0.270294189453125},{"y":0.9976654052734375,"timestamp":19303.026649375,"z":0.04791259765625,"x":-0.262542724609375},{"y":0.9983062744140625,"timestamp":19303.036394375,"z":0.059600830078125,"x":-0.2588653564453125},{"y":0.97021484375,"timestamp":19303.046154375,"z":0.07244873046875,"x":-0.2670745849609375},{"y":0.9419708251953125,"timestamp":19303.055887375,"z":0.089019775390625,"x":-0.28521728515625},{"y":0.907958984375,"timestamp":19303.065632375,"z":0.1140289306640625,"x":-0.32086181640625},{"y":0.8700103759765625,"timestamp":19303.075367375,"z":0.1462554931640625,"x":-0.37725830078125},{"y":0.7797698974609375,"timestamp":19303.085123375,"z":0.1622161865234375,"x":-0.413055419921875},{"y":0.731842041015625,"timestamp":19303.094878375,"z":0.156890869140625,"x":-0.4414215087890625},{"y":0.786651611328125,"timestamp":19303.104615375,"z":0.1275177001953125,"x":-0.47442626953125},{"y":0.832611083984375,"timestamp":19303.114361375,"z":0.1145477294921875,"x":-0.5211181640625},{"y":0.8321075439453125,"timestamp":19303.124113375,"z":0.0796966552734375,"x":-0.5658416748046875},{"y":0.7909393310546875,"timestamp":19303.133854375,"z":0.027374267578125,"x":-0.574432373046875},{"y":0.7514495849609375,"timestamp":19303.143600375,"z":-0.00665283203125,"x":-0.55511474609375},{"y":0.74462890625,"timestamp":19303.153349375,"z":-0.0161285400390625,"x":-0.5178985595703125},{"y":0.7548828125,"timestamp":19303.163105375,"z":-0.0191497802734375,"x":-0.4692230224609375},{"y":0.7690277099609375,"timestamp":19303.172839375,"z":-0.0233917236328125,"x":-0.4241180419921875},{"y":0.7960662841796875,"timestamp":19303.182581375,"z":-0.025634765625,"x":-0.371978759765625},{"y":0.8383636474609375,"timestamp":19303.192330375,"z":-0.0217437744140625,"x":-0.3263702392578125},{"y":0.8896484375,"timestamp":19303.202076375,"z":-0.0041351318359375,"x":-0.287384033203125},{"y":0.9390716552734375,"timestamp":19303.211821375,"z":0.0103912353515625,"x":-0.259796142578125},{"y":0.982879638671875,"timestamp":19303.221556375,"z":0.013702392578125,"x":-0.236785888671875},{"y":1.010299682617188,"timestamp":19303.231312375,"z":0.0239105224609375,"x":-0.2101898193359375},{"y":1.015151977539062,"timestamp":19303.241054375,"z":0.04736328125,"x":-0.1788482666015625},{"y":0.9992218017578125,"timestamp":19303.250805375,"z":0.0855712890625,"x":-0.1642303466796875},{"y":0.9671478271484375,"timestamp":19303.260557375,"z":0.1319732666015625,"x":-0.1721954345703125},{"y":0.9393157958984375,"timestamp":19303.270289375,"z":0.1768798828125,"x":-0.2064361572265625},{"y":0.9295806884765625,"timestamp":19303.280058375,"z":0.2100372314453125,"x":-0.249542236328125},{"y":0.93902587890625,"timestamp":19303.289793375,"z":0.205535888671875,"x":-0.3102569580078125},{"y":0.962677001953125,"timestamp":19303.299543375,"z":0.1684417724609375,"x":-0.38934326171875},{"y":0.969207763671875,"timestamp":19303.309294375,"z":0.13177490234375,"x":-0.4638214111328125},{"y":0.959014892578125,"timestamp":19303.319031375,"z":0.10888671875,"x":-0.503082275390625},{"y":0.939056396484375,"timestamp":19303.328764375,"z":0.080902099609375,"x":-0.531097412109375},{"y":0.9183502197265625,"timestamp":19303.338526375,"z":0.0377960205078125,"x":-0.5502471923828125},{"y":0.9083404541015625,"timestamp":19303.348265375,"z":-0.0048828125,"x":-0.5573883056640625},{"y":0.91729736328125,"timestamp":19303.358031375,"z":-0.0331268310546875,"x":-0.557647705078125},{"y":0.944671630859375,"timestamp":19303.367766375,"z":-0.0118408203125,"x":-0.564208984375},{"y":0.980865478515625,"timestamp":19303.377501375,"z":0.059844970703125,"x":-0.6102447509765625},{"y":1.0716552734375,"timestamp":19303.387257375,"z":0.0976409912109375,"x":-0.7344512939453125},{"y":1.19818115234375,"timestamp":19303.397004375,"z":0.0823211669921875,"x":-0.8751220703125},{"y":1.2860107421875,"timestamp":19303.406767375,"z":0.0503387451171875,"x":-0.960174560546875},{"y":1.288558959960938,"timestamp":19303.416493375,"z":0.007720947265625,"x":-1.00250244140625},{"y":1.251083374023438,"timestamp":19303.426239375,"z":-0.0465545654296875,"x":-1.015625},{"y":1.23876953125,"timestamp":19303.436000375,"z":-0.0670318603515625,"x":-0.9838409423828125},{"y":1.235061645507812,"timestamp":19303.445731375,"z":-0.0542449951171875,"x":-0.8261566162109375},{"y":1.188308715820312,"timestamp":19303.455477375,"z":-0.0550689697265625,"x":-0.60296630859375},{"y":1.113189697265625,"timestamp":19303.465213375,"z":-0.041656494140625,"x":-0.373321533203125},{"y":1.058563232421875,"timestamp":19303.474976375,"z":0.0280914306640625,"x":-0.1859130859375},{"y":1.054183959960938,"timestamp":19303.484723375,"z":0.0542755126953125,"x":-0.0785369873046875},{"y":1.089828491210938,"timestamp":19303.494471375,"z":0.030181884765625,"x":0.0127105712890625},{"y":1.166122436523438,"timestamp":19303.504219375,"z":0.019989013671875,"x":0.08355712890625},{"y":1.271621704101562,"timestamp":19303.513978375,"z":0.0517730712890625,"x":0.0964813232421875},{"y":1.39190673828125,"timestamp":19303.523714375,"z":0.0999908447265625,"x":0.069061279296875},{"y":1.486846923828125,"timestamp":19303.533458375,"z":0.1378021240234375,"x":0.0323333740234375},{"y":1.528717041015625,"timestamp":19303.543211375,"z":0.1654205322265625,"x":-0.014404296875},{"y":1.538436889648438,"timestamp":19303.552950375,"z":0.1901092529296875,"x":-0.060150146484375},{"y":1.505783081054688,"timestamp":19303.562698375,"z":0.199676513671875,"x":-0.1072845458984375},{"y":1.397598266601562,"timestamp":19303.572452375,"z":0.143951416015625,"x":-0.176422119140625},{"y":1.201156616210938,"timestamp":19303.582189375,"z":0.02935791015625,"x":-0.3062591552734375},{"y":1.002273559570312,"timestamp":19303.591947375,"z":-0.1408538818359375,"x":-0.46514892578125},{"y":0.8692626953125,"timestamp":19303.601670375,"z":-0.2019500732421875,"x":-0.5945892333984375},{"y":0.8060455322265625,"timestamp":19303.611427375,"z":-0.1586456298828125,"x":-0.6641845703125},{"y":0.807464599609375,"timestamp":19303.621184375,"z":-0.094451904296875,"x":-0.7012786865234375},{"y":0.7924957275390625,"timestamp":19303.630910375,"z":-0.055145263671875,"x":-0.682281494140625},{"y":0.7856903076171875,"timestamp":19303.640663375,"z":-0.013153076171875,"x":-0.6126251220703125},{"y":0.79736328125,"timestamp":19303.650409375,"z":0.01531982421875,"x":-0.5191497802734375},{"y":0.8013763427734375,"timestamp":19303.660143375,"z":0.02154541015625,"x":-0.4088897705078125},{"y":0.7859039306640625,"timestamp":19303.669901375,"z":0.030548095703125,"x":-0.3193511962890625},{"y":0.76483154296875,"timestamp":19303.679649375,"z":0.02777099609375,"x":-0.2636566162109375},{"y":0.7242584228515625,"timestamp":19303.689395375,"z":0.0236663818359375,"x":-0.235076904296875},{"y":0.6823577880859375,"timestamp":19303.699139375,"z":0.0124053955078125,"x":-0.2121429443359375},{"y":0.64837646484375,"timestamp":19303.708891375,"z":0.0104522705078125,"x":-0.194976806640625},{"y":0.6431732177734375,"timestamp":19303.718634375,"z":2.899169921875E-4,"x":-0.17962646484375},{"y":0.6952972412109375,"timestamp":19303.728380375,"z":0.00714111328125,"x":-0.16864013671875},{"y":0.72344970703125,"timestamp":19303.738127375,"z":0.035888671875,"x":-0.1616668701171875},{"y":0.700714111328125,"timestamp":19303.747873375,"z":0.05108642578125,"x":-0.148193359375},{"y":0.665130615234375,"timestamp":19303.757619375,"z":0.0615692138671875,"x":-0.1277618408203125},{"y":0.636077880859375,"timestamp":19303.767363375,"z":0.075592041015625,"x":-0.1154632568359375},{"y":0.63482666015625,"timestamp":19303.777112375,"z":0.0746002197265625,"x":-0.0936126708984375},{"y":0.6389007568359375,"timestamp":19303.786857375,"z":0.0569305419921875,"x":-0.0741424560546875},{"y":0.638275146484375,"timestamp":19303.796599375,"z":0.0146942138671875,"x":-0.074462890625},{"y":0.6494598388671875,"timestamp":19303.806351375,"z":-0.0387115478515625,"x":-0.0903167724609375},{"y":0.668121337890625,"timestamp":19303.816099375,"z":-0.0943145751953125,"x":-0.107025146484375},{"y":0.6908416748046875,"timestamp":19303.825835375,"z":-0.1446075439453125,"x":-0.119476318359375},{"y":0.7173614501953125,"timestamp":19303.835590375,"z":-0.1922760009765625,"x":-0.137298583984375},{"y":0.7457733154296875,"timestamp":19303.845335375,"z":-0.2293548583984375,"x":-0.172210693359375},{"y":0.772979736328125,"timestamp":19303.855072375,"z":-0.2593994140625,"x":-0.214385986328125},{"y":0.7984619140625,"timestamp":19303.864830375,"z":-0.2828369140625,"x":-0.2583160400390625},{"y":0.824005126953125,"timestamp":19303.874565375,"z":-0.305999755859375,"x":-0.309234619140625},{"y":0.8404998779296875,"timestamp":19303.884324375,"z":-0.3210296630859375,"x":-0.365203857421875},{"y":0.8526611328125,"timestamp":19303.894072375,"z":-0.3534698486328125,"x":-0.4359283447265625},{"y":0.8476104736328125,"timestamp":19303.903820375,"z":-0.426177978515625,"x":-0.5229034423828125},{"y":0.8274078369140625,"timestamp":19303.913570375,"z":-0.5063934326171875,"x":-0.6339111328125},{"y":0.8081207275390625,"timestamp":19303.923318375,"z":-0.60498046875,"x":-0.7615814208984375},{"y":0.8149871826171875,"timestamp":19303.933077375,"z":-0.6711883544921875,"x":-0.89801025390625},{"y":0.8710479736328125,"timestamp":19303.942824375,"z":-0.62652587890625,"x":-1.028289794921875},{"y":0.9662017822265625,"timestamp":19303.952563375,"z":-0.48724365234375,"x":-1.139022827148438},{"y":1.063156127929688,"timestamp":19303.962309375,"z":-0.3677978515625,"x":-1.223068237304688},{"y":1.147857666015625,"timestamp":19303.972058375,"z":-0.2995452880859375,"x":-1.256500244140625},{"y":1.181121826171875,"timestamp":19303.981805375,"z":-0.2908935546875,"x":-1.21966552734375},{"y":1.11322021484375,"timestamp":19303.991545375,"z":-0.3474578857421875,"x":-1.107162475585938},{"y":0.905792236328125,"timestamp":19304.001303375,"z":-0.3384246826171875,"x":-0.9697265625},{"y":0.640228271484375,"timestamp":19304.011051375,"z":-0.2799835205078125,"x":-0.8134307861328125},{"y":0.444000244140625,"timestamp":19304.020784375,"z":-0.2713775634765625,"x":-0.6253509521484375},{"y":0.323486328125,"timestamp":19304.030545375,"z":-0.27838134765625,"x":-0.462188720703125},{"y":0.260986328125,"timestamp":19304.040292375,"z":-0.3227081298828125,"x":-0.3179168701171875},{"y":0.2689208984375,"timestamp":19304.050028375,"z":-0.347686767578125,"x":-0.2133026123046875},{"y":0.327392578125,"timestamp":19304.059787375,"z":-0.443084716796875,"x":-0.1677703857421875},{"y":0.4332122802734375,"timestamp":19304.069547375,"z":-0.5542449951171875,"x":-0.230926513671875},{"y":0.762115478515625,"timestamp":19304.079284375,"z":-0.493316650390625,"x":-0.3424530029296875},{"y":1.443817138671875,"timestamp":19304.089033375,"z":-0.53997802734375,"x":-0.53759765625},{"y":2.122116088867188,"timestamp":19304.098783375,"z":-0.5149993896484375,"x":-0.84417724609375},{"y":2.538131713867188,"timestamp":19304.108532375,"z":-0.1476287841796875,"x":-1.232131958007812},{"y":2.25689697265625,"timestamp":19304.118279375,"z":0.6033782958984375,"x":-1.534133911132812},{"y":1.573501586914062,"timestamp":19304.128020375,"z":0.706817626953125,"x":-1.431259155273438},{"y":1.029403686523438,"timestamp":19304.137772375,"z":0.0823822021484375,"x":-0.9744415283203125},{"y":0.7145233154296875,"timestamp":19304.147518375,"z":-0.5002899169921875,"x":-0.4070892333984375},{"y":0.4094696044921875,"timestamp":19304.157266375,"z":-0.8106842041015625,"x":0.293304443359375},{"y":0.32269287109375,"timestamp":19304.167032375,"z":-0.6139373779296875,"x":0.6735687255859375},{"y":0.4462738037109375,"timestamp":19304.176761375,"z":-0.0962371826171875,"x":0.6275177001953125},{"y":0.57574462890625,"timestamp":19304.186513375,"z":0.312103271484375,"x":0.4682159423828125},{"y":0.591278076171875,"timestamp":19304.196256375,"z":0.4303741455078125,"x":0.372589111328125},{"y":0.583831787109375,"timestamp":19304.206022375,"z":0.4721527099609375,"x":0.2773590087890625},{"y":0.6701507568359375,"timestamp":19304.215767375,"z":0.506683349609375,"x":0.1737060546875},{"y":0.80389404296875,"timestamp":19304.225511375,"z":0.5436859130859375,"x":0.07305908203125},{"y":0.9213104248046875,"timestamp":19304.235250375,"z":0.5669708251953125,"x":-0.0319976806640625},{"y":1.070388793945312,"timestamp":19304.244984375,"z":0.5811920166015625,"x":-0.157623291015625},{"y":1.231063842773438,"timestamp":19304.254744375,"z":0.5466461181640625,"x":-0.237213134765625},{"y":1.329238891601562,"timestamp":19304.264490375,"z":0.462677001953125,"x":-0.3775787353515625},{"y":1.38238525390625,"timestamp":19304.274234375,"z":0.026092529296875,"x":-0.5740966796875},{"y":1.328292846679688,"timestamp":19304.283982375,"z":-0.61785888671875,"x":-0.897918701171875},{"y":1.1927490234375,"timestamp":19304.293729375,"z":-0.3816986083984375,"x":-0.95758056640625},{"y":1.034759521484375,"timestamp":19304.303476375,"z":-0.0940399169921875,"x":-0.817718505859375},{"y":0.7733001708984375,"timestamp":19304.313226375,"z":-0.023162841796875,"x":-0.585845947265625},{"y":0.6778564453125,"timestamp":19304.322966375,"z":0.044586181640625,"x":-0.3682861328125},{"y":0.71826171875,"timestamp":19304.332724375,"z":0.022674560546875,"x":-0.2217254638671875},{"y":0.7667236328125,"timestamp":19304.342471375,"z":-0.0624847412109375,"x":-0.185638427734375},{"y":0.7955322265625,"timestamp":19304.352232375,"z":-0.107330322265625,"x":-0.24884033203125},{"y":0.8514251708984375,"timestamp":19304.361967375,"z":-0.0984039306640625,"x":-0.3323822021484375},{"y":0.92572021484375,"timestamp":19304.371702375,"z":-0.054901123046875,"x":-0.392059326171875},{"y":0.989898681640625,"timestamp":19304.381466375,"z":-0.006256103515625,"x":-0.422943115234375},{"y":1.018646240234375,"timestamp":19304.391206375,"z":-0.00189208984375,"x":-0.3916015625},{"y":0.9852447509765625,"timestamp":19304.400953375,"z":-0.013214111328125,"x":-0.3497772216796875},{"y":0.9380950927734375,"timestamp":19304.410691375,"z":-0.0254669189453125,"x":-0.2960662841796875},{"y":0.9034576416015625,"timestamp":19304.420447375,"z":-0.022674560546875,"x":-0.247711181640625},{"y":0.8925933837890625,"timestamp":19304.430195375,"z":0.013916015625,"x":-0.245635986328125},{"y":0.9151763916015625,"timestamp":19304.439932375,"z":0.0378875732421875,"x":-0.265838623046875},{"y":0.9304656982421875,"timestamp":19304.449693375,"z":0.0530548095703125,"x":-0.295928955078125},{"y":0.8215484619140625,"timestamp":19304.459438375,"z":0.0871429443359375,"x":-0.3086090087890625},{"y":0.747955322265625,"timestamp":19304.469186375,"z":0.1457061767578125,"x":-0.32977294921875},{"y":0.774688720703125,"timestamp":19304.478932375,"z":0.1972503662109375,"x":-0.370147705078125},{"y":0.83245849609375,"timestamp":19304.488670375,"z":0.218017578125,"x":-0.409637451171875},{"y":0.8349456787109375,"timestamp":19304.498442375,"z":0.2069854736328125,"x":-0.4372711181640625},{"y":0.8139801025390625,"timestamp":19304.508174375,"z":0.141357421875,"x":-0.42791748046875},{"y":0.817413330078125,"timestamp":19304.517912375,"z":0.0989837646484375,"x":-0.3707122802734375},{"y":0.8491058349609375,"timestamp":19304.527668375,"z":0.0822296142578125,"x":-0.2898406982421875},{"y":0.8685150146484375,"timestamp":19304.537400375,"z":0.0687408447265625,"x":-0.23822021484375},{"y":0.8886260986328125,"timestamp":19304.547147375,"z":0.045745849609375,"x":-0.2058563232421875},{"y":0.9168853759765625,"timestamp":19304.556909375,"z":0.026763916015625,"x":-0.18389892578125},{"y":0.9412384033203125,"timestamp":19304.566655375,"z":0.0129852294921875,"x":-0.178985595703125},{"y":0.9740447998046875,"timestamp":19304.576402375,"z":0.0084381103515625,"x":-0.177825927734375},{"y":1.002838134765625,"timestamp":19304.586151375,"z":0.0077972412109375,"x":-0.1702117919921875},{"y":1.017242431640625,"timestamp":19304.595898375,"z":0.0171051025390625,"x":-0.1598663330078125},{"y":1.038482666015625,"timestamp":19304.605637375,"z":0.03143310546875,"x":-0.1513214111328125},{"y":1.048202514648438,"timestamp":19304.615395375,"z":0.047149658203125,"x":-0.1475067138671875},{"y":1.024627685546875,"timestamp":19304.625144375,"z":0.071014404296875,"x":-0.14300537109375},{"y":1.009048461914062,"timestamp":19304.634880375,"z":0.09173583984375,"x":-0.142730712890625},{"y":1.002731323242188,"timestamp":19304.644640375,"z":0.115142822265625,"x":-0.1599884033203125},{"y":1.019989013671875,"timestamp":19304.654373375,"z":0.124603271484375,"x":-0.212646484375},{"y":1.026885986328125,"timestamp":19304.664134375,"z":0.1209716796875,"x":-0.2893829345703125},{"y":0.983123779296875,"timestamp":19304.673881375,"z":0.1517486572265625,"x":-0.37445068359375},{"y":0.9373321533203125,"timestamp":19304.683623375,"z":0.1908721923828125,"x":-0.4512176513671875},{"y":0.9085693359375,"timestamp":19304.693373375,"z":0.212127685546875,"x":-0.5185089111328125},{"y":0.899505615234375,"timestamp":19304.703121375,"z":0.2114410400390625,"x":-0.5837554931640625},{"y":0.89337158203125,"timestamp":19304.712867375,"z":0.19342041015625,"x":-0.640655517578125},{"y":0.8982086181640625,"timestamp":19304.722623375,"z":0.1710205078125,"x":-0.694732666015625},{"y":0.9183807373046875,"timestamp":19304.732360375,"z":0.14508056640625,"x":-0.7244720458984375},{"y":0.9304962158203125,"timestamp":19304.742112375,"z":0.1362762451171875,"x":-0.7140350341796875},{"y":0.9398956298828125,"timestamp":19304.751853375,"z":0.1085662841796875,"x":-0.68695068359375},{"y":1.028976440429688,"timestamp":19304.761599375,"z":3.0517578125E-5,"x":-0.7388916015625},{"y":1.2034912109375,"timestamp":19304.771352375,"z":-0.016632080078125,"x":-0.7964019775390625},{"y":1.337478637695312,"timestamp":19304.781094375,"z":0.0456695556640625,"x":-0.7895660400390625},{"y":1.350509643554688,"timestamp":19304.790841375,"z":0.0474700927734375,"x":-0.7390594482421875},{"y":1.275299072265625,"timestamp":19304.800571375,"z":0.0112457275390625,"x":-0.6282196044921875},{"y":1.212020874023438,"timestamp":19304.810334375,"z":-0.0411224365234375,"x":-0.479248046875},{"y":1.165985107421875,"timestamp":19304.820093375,"z":-0.0653076171875,"x":-0.3650054931640625},{"y":1.140350341796875,"timestamp":19304.829817375,"z":-0.1062774658203125,"x":-0.298614501953125},{"y":1.123214721679688,"timestamp":19304.839577375,"z":-0.099151611328125,"x":-0.2626190185546875},{"y":1.091583251953125,"timestamp":19304.849323375,"z":-0.0380096435546875,"x":-0.2315826416015625},{"y":1.035293579101562,"timestamp":19304.859070375,"z":-0.0034637451171875,"x":-0.175506591796875},{"y":0.98480224609375,"timestamp":19304.868817375,"z":0.00115966796875,"x":-0.111175537109375},{"y":0.9661102294921875,"timestamp":19304.878569375,"z":0.0188446044921875,"x":-0.043304443359375},{"y":0.98455810546875,"timestamp":19304.888314375,"z":0.055084228515625,"x":0.0095977783203125},{"y":1.0499267578125,"timestamp":19304.898069375,"z":0.067718505859375,"x":0.0272369384765625},{"y":1.144500732421875,"timestamp":19304.907805375,"z":0.0565338134765625,"x":0.02032470703125},{"y":1.249908447265625,"timestamp":19304.917554375,"z":0.056427001953125,"x":-0.0126953125},{"y":1.354019165039062,"timestamp":19304.927303375,"z":0.0751800537109375,"x":-0.0681610107421875},{"y":1.423965454101562,"timestamp":19304.937040375,"z":0.0583343505859375,"x":-0.11883544921875},{"y":1.4439697265625,"timestamp":19304.946797375,"z":0.0540313720703125,"x":-0.1594390869140625},{"y":1.446517944335938,"timestamp":19304.956541375,"z":0.0338897705078125,"x":-0.200408935546875},{"y":1.429656982421875,"timestamp":19304.966294375,"z":-0.0079345703125,"x":-0.234527587890625},{"y":1.375656127929688,"timestamp":19304.976038375,"z":-0.05035400390625,"x":-0.25726318359375},{"y":1.278396606445312,"timestamp":19304.985788375,"z":-0.0686492919921875,"x":-0.297332763671875},{"y":1.169921875,"timestamp":19304.995548375,"z":-0.0409698486328125,"x":-0.3643341064453125},{"y":1.075241088867188,"timestamp":19305.005285375,"z":-0.0220184326171875,"x":-0.43585205078125},{"y":0.9655609130859375,"timestamp":19305.015042375,"z":-0.05108642578125,"x":-0.478240966796875},{"y":0.8685455322265625,"timestamp":19305.024759375,"z":-0.0723114013671875,"x":-0.490203857421875},{"y":0.8382415771484375,"timestamp":19305.034532375,"z":-0.0732574462890625,"x":-0.470001220703125},{"y":0.8489227294921875,"timestamp":19305.044268375,"z":-0.0755157470703125,"x":-0.4372100830078125},{"y":0.82415771484375,"timestamp":19305.054021375,"z":-0.0446624755859375,"x":-0.40521240234375},{"y":0.7894439697265625,"timestamp":19305.063749375,"z":-0.022216796875,"x":-0.3899383544921875},{"y":0.7780914306640625,"timestamp":19305.073514375,"z":-0.0208282470703125,"x":-0.3695220947265625},{"y":0.7525634765625,"timestamp":19305.083246375,"z":-0.006378173828125,"x":-0.3447113037109375},{"y":0.7256927490234375,"timestamp":19305.093003375,"z":0.0258331298828125,"x":-0.329681396484375},{"y":0.7162322998046875,"timestamp":19305.102750375,"z":0.048431396484375,"x":-0.3052978515625},{"y":0.7189483642578125,"timestamp":19305.112495375,"z":0.0607757568359375,"x":-0.270538330078125},{"y":0.7324066162109375,"timestamp":19305.122225375,"z":0.067474365234375,"x":-0.2242279052734375},{"y":0.732086181640625,"timestamp":19305.131982375,"z":0.0930023193359375,"x":-0.16412353515625},{"y":0.7125091552734375,"timestamp":19305.141729375,"z":0.10943603515625,"x":-0.1217193603515625},{"y":0.690704345703125,"timestamp":19305.151485375,"z":0.111358642578125,"x":-0.07989501953125},{"y":0.650543212890625,"timestamp":19305.161210375,"z":0.0932159423828125,"x":-0.025238037109375},{"y":0.613616943359375,"timestamp":19305.170968375,"z":0.0626678466796875,"x":0.0018310546875},{"y":0.5891265869140625,"timestamp":19305.180712375,"z":0.0356597900390625,"x":0.004669189453125},{"y":0.57696533203125,"timestamp":19305.190446375,"z":0.0129852294921875,"x":-0.014617919921875},{"y":0.573944091796875,"timestamp":19305.200203375,"z":-0.0186614990234375,"x":-0.0449066162109375},{"y":0.5838623046875,"timestamp":19305.209949375,"z":-0.0557861328125,"x":-0.0690155029296875},{"y":0.6036529541015625,"timestamp":19305.219693375,"z":-0.0897369384765625,"x":-0.0891571044921875},{"y":0.6342010498046875,"timestamp":19305.229449375,"z":-0.1021575927734375,"x":-0.1109771728515625},{"y":0.679595947265625,"timestamp":19305.239195375,"z":-0.12408447265625,"x":-0.1334381103515625},{"y":0.7075347900390625,"timestamp":19305.248956375,"z":-0.151947021484375,"x":-0.1977386474609375},{"y":0.7115325927734375,"timestamp":19305.258692375,"z":-0.1728363037109375,"x":-0.297698974609375},{"y":0.698028564453125,"timestamp":19305.268423375,"z":-0.1958465576171875,"x":-0.4202880859375},{"y":0.688446044921875,"timestamp":19305.278183375,"z":-0.2635650634765625,"x":-0.5449371337890625},{"y":0.70416259765625,"timestamp":19305.287928375,"z":-0.3630828857421875,"x":-0.671783447265625},{"y":0.7609710693359375,"timestamp":19305.297667375,"z":-0.519317626953125,"x":-0.805389404296875},{"y":0.873626708984375,"timestamp":19305.307420375,"z":-0.6957244873046875,"x":-0.938446044921875},{"y":1.024276733398438,"timestamp":19305.317166375,"z":-0.7464141845703125,"x":-1.0533447265625},{"y":1.165542602539062,"timestamp":19305.326898375,"z":-0.6026763916015625,"x":-1.133285522460938},{"y":1.2498779296875,"timestamp":19305.336657375,"z":-0.435546875,"x":-1.15179443359375},{"y":1.298812866210938,"timestamp":19305.346404375,"z":-0.37274169921875,"x":-1.152786254882812},{"y":1.307449340820312,"timestamp":19305.356137375,"z":-0.3431549072265625,"x":-1.105438232421875},{"y":1.249298095703125,"timestamp":19305.365898375,"z":-0.3135986328125,"x":-0.957916259765625},{"y":1.134613037109375,"timestamp":19305.375632375,"z":-0.28076171875,"x":-0.74517822265625},{"y":0.9445648193359375,"timestamp":19305.385382375,"z":-0.2706146240234375,"x":-0.5341644287109375},{"y":0.7287445068359375,"timestamp":19305.395138375,"z":-0.3087310791015625,"x":-0.3600921630859375},{"y":0.5576324462890625,"timestamp":19305.404882375,"z":-0.334869384765625,"x":-0.2555694580078125},{"y":0.4412078857421875,"timestamp":19305.414627375,"z":-0.4201507568359375,"x":-0.1904144287109375},{"y":0.3602447509765625,"timestamp":19305.424375375,"z":-0.5006866455078125,"x":-0.1707916259765625},{"y":0.3463287353515625,"timestamp":19305.434113375,"z":-0.6260528564453125,"x":-0.216949462890625},{"y":0.467041015625,"timestamp":19305.443868375,"z":-0.5723724365234375,"x":-0.3044281005859375},{"y":0.8968048095703125,"timestamp":19305.453614375,"z":-0.383331298828125,"x":-0.3918304443359375},{"y":1.399139404296875,"timestamp":19305.463347375,"z":-0.2119140625,"x":-0.6107177734375},{"y":1.780258178710938,"timestamp":19305.472987375,"z":0.142059326171875,"x":-0.867706298828125},{"y":1.93829345703125,"timestamp":19305.482733375,"z":0.7889251708984375,"x":-1.08648681640625},{"y":1.832778930664062,"timestamp":19305.492469375,"z":0.7934417724609375,"x":-1.198516845703125},{"y":1.359359741210938,"timestamp":19305.502226375,"z":-0.016143798828125,"x":-1.165008544921875},{"y":0.9561920166015625,"timestamp":19305.511971375,"z":-0.8426513671875,"x":-0.7901611328125},{"y":0.678070068359375,"timestamp":19305.521713375,"z":-0.8976593017578125,"x":-0.133697509765625},{"y":0.4989776611328125,"timestamp":19305.531471375,"z":-0.373748779296875,"x":0.1232757568359375},{"y":0.416015625,"timestamp":19305.541218375,"z":0.1631927490234375,"x":0.0305023193359375},{"y":0.3909149169921875,"timestamp":19305.550963375,"z":0.48590087890625,"x":-0.097259521484375},{"y":0.3878936767578125,"timestamp":19305.560713375,"z":0.4815673828125,"x":-0.341827392578125},{"y":0.39752197265625,"timestamp":19305.570462375,"z":0.254241943359375,"x":-0.5135040283203125},{"y":1.105194091796875,"timestamp":19305.580188375,"z":-0.0800933837890625,"x":0.0135345458984375},{"y":1.4644775390625,"timestamp":19305.589950375,"z":-0.2226715087890625,"x":0.3683929443359375},{"y":1.307937622070312,"timestamp":19305.599699375,"z":-0.1165771484375,"x":0.34295654296875},{"y":1.134384155273438,"timestamp":19305.609445375,"z":0.0214080810546875,"x":0.3381500244140625},{"y":0.922515869140625,"timestamp":19305.619188375,"z":0.1810302734375,"x":0.1884307861328125},{"y":0.9361572265625,"timestamp":19305.628927375,"z":0.44244384765625,"x":-0.1077880859375},{"y":1.113784790039062,"timestamp":19305.638679375,"z":0.5260009765625,"x":-0.138641357421875},{"y":1.215835571289062,"timestamp":19305.648425375,"z":0.3763275146484375,"x":-0.097076416015625},{"y":1.268341064453125,"timestamp":19305.658178375,"z":0.2570037841796875,"x":-0.1219635009765625},{"y":1.185928344726562,"timestamp":19305.667915375,"z":0.2233428955078125,"x":-0.1483001708984375},{"y":1.030960083007812,"timestamp":19305.677658375,"z":0.294189453125,"x":-0.25115966796875},{"y":0.902923583984375,"timestamp":19305.687403375,"z":0.1551361083984375,"x":-0.3590850830078125},{"y":0.8195343017578125,"timestamp":19305.697148375,"z":-0.1041259765625,"x":-0.37847900390625},{"y":0.8113555908203125,"timestamp":19305.706908375,"z":-0.1623687744140625,"x":-0.3813018798828125},{"y":0.8324432373046875,"timestamp":19305.716643375,"z":-0.1417388916015625,"x":-0.4179534912109375},{"y":0.865234375,"timestamp":19305.726396375,"z":-0.123016357421875,"x":-0.4876708984375},{"y":0.89996337890625,"timestamp":19305.736130375,"z":-0.114898681640625,"x":-0.5821380615234375},{"y":0.903411865234375,"timestamp":19305.745868375,"z":-0.0734405517578125,"x":-0.6676025390625},{"y":0.91058349609375,"timestamp":19305.755622375,"z":8.087158203125E-4,"x":-0.706512451171875},{"y":0.8959197998046875,"timestamp":19305.765368375,"z":0.059326171875,"x":-0.673065185546875},{"y":0.8492889404296875,"timestamp":19305.775100375,"z":0.066650390625,"x":-0.5896148681640625},{"y":0.8266143798828125,"timestamp":19305.784867375,"z":0.038543701171875,"x":-0.4655914306640625},{"y":0.832305908203125,"timestamp":19305.794602375,"z":0.01861572265625,"x":-0.3715972900390625},{"y":0.8163909912109375,"timestamp":19305.804350375,"z":0.04010009765625,"x":-0.3170166015625},{"y":0.7997894287109375,"timestamp":19305.814094375,"z":0.0728607177734375,"x":-0.2833251953125},{"y":0.8119354248046875,"timestamp":19305.823851375,"z":0.105255126953125,"x":-0.2546234130859375},{"y":0.867401123046875,"timestamp":19305.833583375,"z":0.1346282958984375,"x":-0.2603759765625},{"y":0.935150146484375,"timestamp":19305.843328375,"z":0.124267578125,"x":-0.3163909912109375},{"y":0.95703125,"timestamp":19305.853087375,"z":0.08660888671875,"x":-0.3893585205078125},{"y":0.9580535888671875,"timestamp":19305.862818375,"z":0.0443115234375,"x":-0.403778076171875},{"y":0.948394775390625,"timestamp":19305.872564375,"z":0.038360595703125,"x":-0.3910369873046875},{"y":0.9032745361328125,"timestamp":19305.882317375,"z":0.043853759765625,"x":-0.3706207275390625},{"y":0.8375701904296875,"timestamp":19305.892051375,"z":0.055450439453125,"x":-0.3296356201171875},{"y":0.8087921142578125,"timestamp":19305.901785375,"z":0.07171630859375,"x":-0.27490234375},{"y":0.8244476318359375,"timestamp":19305.911529375,"z":0.103973388671875,"x":-0.247283935546875},{"y":0.86309814453125,"timestamp":19305.921293375,"z":0.105377197265625,"x":-0.221099853515625},{"y":0.9200592041015625,"timestamp":19305.931032375,"z":0.094085693359375,"x":-0.213226318359375},{"y":0.95556640625,"timestamp":19305.940766375,"z":0.087677001953125,"x":-0.217529296875},{"y":0.9662017822265625,"timestamp":19305.950524375,"z":0.088775634765625,"x":-0.2123260498046875},{"y":0.971466064453125,"timestamp":19305.960264375,"z":0.0946044921875,"x":-0.2007904052734375},{"y":0.9697723388671875,"timestamp":19305.969999375,"z":0.1140289306640625,"x":-0.1847076416015625},{"y":0.9630126953125,"timestamp":19305.979766375,"z":0.14422607421875,"x":-0.169647216796875},{"y":0.9594573974609375,"timestamp":19305.989516375,"z":0.1651458740234375,"x":-0.1635589599609375},{"y":0.969970703125,"timestamp":19305.999261375,"z":0.1612548828125,"x":-0.16650390625},{"y":0.9989471435546875,"timestamp":19306.009000375,"z":0.1480560302734375,"x":-0.192474365234375},{"y":0.992919921875,"timestamp":19306.018736375,"z":0.14068603515625,"x":-0.2320098876953125},{"y":0.953887939453125,"timestamp":19306.028495375,"z":0.15179443359375,"x":-0.281707763671875},{"y":0.924041748046875,"timestamp":19306.038230375,"z":0.180023193359375,"x":-0.3479461669921875},{"y":0.916778564453125,"timestamp":19306.047970375,"z":0.213409423828125,"x":-0.4114227294921875},{"y":0.9161224365234375,"timestamp":19306.057721375,"z":0.2325439453125,"x":-0.4709930419921875},{"y":0.91668701171875,"timestamp":19306.067465375,"z":0.232391357421875,"x":-0.526123046875},{"y":0.9103240966796875,"timestamp":19306.077208375,"z":0.2020111083984375,"x":-0.577423095703125},{"y":0.92889404296875,"timestamp":19306.086956375,"z":0.1536865234375,"x":-0.61700439453125},{"y":0.9588623046875,"timestamp":19306.096701375,"z":0.114715576171875,"x":-0.6365966796875},{"y":0.958953857421875,"timestamp":19306.106453375,"z":0.0937957763671875,"x":-0.6065673828125},{"y":0.940277099609375,"timestamp":19306.116196375,"z":0.0579833984375,"x":-0.567596435546875},{"y":1.030532836914062,"timestamp":19306.125943375,"z":-0.028564453125,"x":-0.6275787353515625},{"y":1.194931030273438,"timestamp":19306.135673375,"z":0.003021240234375,"x":-0.7069854736328125},{"y":1.30010986328125,"timestamp":19306.145433375,"z":0.074554443359375,"x":-0.72894287109375},{"y":1.2958984375,"timestamp":19306.155180375,"z":0.0928955078125,"x":-0.7003936767578125},{"y":1.219039916992188,"timestamp":19306.164911375,"z":0.065216064453125,"x":-0.602325439453125},{"y":1.147674560546875,"timestamp":19306.174668375,"z":-0.0034332275390625,"x":-0.4620819091796875},{"y":1.141281127929688,"timestamp":19306.184416375,"z":-0.0701904296875,"x":-0.3566436767578125},{"y":1.182403564453125,"timestamp":19306.194159375,"z":-0.123321533203125,"x":-0.3102264404296875},{"y":1.197021484375,"timestamp":19306.203904375,"z":-0.1078643798828125,"x":-0.272430419921875},{"y":1.146209716796875,"timestamp":19306.213649375,"z":-0.05865478515625,"x":-0.2099609375},{"y":1.070037841796875,"timestamp":19306.223395375,"z":-0.0282135009765625,"x":-0.1304779052734375},{"y":1.013519287109375,"timestamp":19306.233140375,"z":-0.0306854248046875,"x":-0.04052734375},{"y":1.008544921875,"timestamp":19306.242889375,"z":-0.006256103515625,"x":0.050537109375},{"y":1.067184448242188,"timestamp":19306.252631375,"z":0.023345947265625,"x":0.1059722900390625},{"y":1.1865234375,"timestamp":19306.262375375,"z":0.033660888671875,"x":0.1319580078125},{"y":1.310150146484375,"timestamp":19306.272119375,"z":0.058807373046875,"x":0.1151275634765625},{"y":1.4244384765625,"timestamp":19306.281866375,"z":0.06915283203125,"x":0.067413330078125},{"y":1.500396728515625,"timestamp":19306.291611375,"z":0.0836029052734375,"x":0.015838623046875},{"y":1.559722900390625,"timestamp":19306.301361375,"z":0.085113525390625,"x":-0.03411865234375},{"y":1.584930419921875,"timestamp":19306.311101375,"z":0.05816650390625,"x":-0.0836334228515625},{"y":1.526763916015625,"timestamp":19306.320844375,"z":0.0186614990234375,"x":-0.13427734375},{"y":1.405471801757812,"timestamp":19306.330581375,"z":-0.0378265380859375,"x":-0.2004241943359375},{"y":1.245513916015625,"timestamp":19306.340337375,"z":-0.1034698486328125,"x":-0.2693634033203125},{"y":1.110015869140625,"timestamp":19306.350082375,"z":-0.161651611328125,"x":-0.3231201171875},{"y":1.027297973632812,"timestamp":19306.359811375,"z":-0.1635589599609375,"x":-0.3498992919921875},{"y":1.000045776367188,"timestamp":19306.369575375,"z":-0.1075439453125,"x":-0.3426666259765625},{"y":0.975555419921875,"timestamp":19306.379322375,"z":-0.0576171875,"x":-0.32208251953125},{"y":0.9586029052734375,"timestamp":19306.389068375,"z":-0.03167724609375,"x":-0.303253173828125},{"y":0.944366455078125,"timestamp":19306.398815375,"z":-0.042388916015625,"x":-0.2791290283203125},{"y":0.90771484375,"timestamp":19306.408568375,"z":-0.0388641357421875,"x":-0.2551422119140625},{"y":0.8809814453125,"timestamp":19306.418309375,"z":-0.043731689453125,"x":-0.232269287109375},{"y":0.8565216064453125,"timestamp":19306.428055375,"z":-0.05322265625,"x":-0.196929931640625},{"y":0.8321533203125,"timestamp":19306.437804375,"z":-0.05108642578125,"x":-0.1684722900390625},{"y":0.813323974609375,"timestamp":19306.447546375,"z":-0.0731658935546875,"x":-0.144622802734375},{"y":0.787750244140625,"timestamp":19306.457304375,"z":-0.06549072265625,"x":-0.1269378662109375},{"y":0.7680816650390625,"timestamp":19306.467041375,"z":-0.041656494140625,"x":-0.1192626953125},{"y":0.7577667236328125,"timestamp":19306.476785375,"z":-0.0128936767578125,"x":-0.113128662109375},{"y":0.7380523681640625,"timestamp":19306.486531375,"z":0.0347747802734375,"x":-0.08892822265625},{"y":0.7167816162109375,"timestamp":19306.496282375,"z":0.0687103271484375,"x":-0.0516510009765625},{"y":0.68450927734375,"timestamp":19306.506024375,"z":0.0549163818359375,"x":-0.004119873046875},{"y":0.6334075927734375,"timestamp":19306.515783375,"z":0.023284912109375,"x":0.0356903076171875},{"y":0.5701446533203125,"timestamp":19306.525507375,"z":0.013916015625,"x":0.0627899169921875},{"y":0.5100860595703125,"timestamp":19306.535263375,"z":-0.00360107421875,"x":0.0626373291015625},{"y":0.463897705078125,"timestamp":19306.545008375,"z":-0.014434814453125,"x":0.0147247314453125},{"y":0.45166015625,"timestamp":19306.554742375,"z":-0.015960693359375,"x":-0.0716094970703125},{"y":0.48828125,"timestamp":19306.564499375,"z":-0.019134521484375,"x":-0.1497039794921875},{"y":0.547882080078125,"timestamp":19306.574230375,"z":-0.03179931640625,"x":-0.23858642578125},{"y":0.607696533203125,"timestamp":19306.583990375,"z":-0.04107666015625,"x":-0.309783935546875},{"y":0.654876708984375,"timestamp":19306.593735375,"z":-0.030548095703125,"x":-0.364349365234375},{"y":0.6864471435546875,"timestamp":19306.603481375,"z":-0.01397705078125,"x":-0.4036712646484375},{"y":0.6993255615234375,"timestamp":19306.613225375,"z":-0.001220703125,"x":-0.4449462890625},{"y":0.7048492431640625,"timestamp":19306.622969375,"z":-0.033416748046875,"x":-0.48358154296875},{"y":0.6903533935546875,"timestamp":19306.632724375,"z":-0.0885009765625,"x":-0.529052734375},{"y":0.671234130859375,"timestamp":19306.642460375,"z":-0.1597900390625,"x":-0.580108642578125},{"y":0.66748046875,"timestamp":19306.652205375,"z":-0.325531005859375,"x":-0.667449951171875},{"y":0.6904449462890625,"timestamp":19306.661958375,"z":-0.679290771484375,"x":-0.842132568359375},{"y":0.7601318359375,"timestamp":19306.671699375,"z":-1.137893676757812,"x":-1.097244262695312},{"y":0.9005126953125,"timestamp":19306.681442375,"z":-1.270095825195312,"x":-1.36334228515625},{"y":1.083755493164062,"timestamp":19306.691191375,"z":-0.8437042236328125,"x":-1.59210205078125},{"y":1.258071899414062,"timestamp":19306.700933375,"z":-0.276214599609375,"x":-1.766143798828125},{"y":1.37896728515625,"timestamp":19306.710692375,"z":-0.1051788330078125,"x":-1.78387451171875},{"y":1.402420043945312,"timestamp":19306.720416375,"z":-0.242340087890625,"x":-1.51971435546875},{"y":1.303726196289062,"timestamp":19306.730158375,"z":-0.2042388916015625,"x":-1.124053955078125},{"y":1.09564208984375,"timestamp":19306.739920375,"z":-0.10101318359375,"x":-0.764556884765625},{"y":0.819305419921875,"timestamp":19306.749681375,"z":-0.04833984375,"x":-0.4697113037109375},{"y":0.5715789794921875,"timestamp":19306.759423375,"z":-0.1308441162109375,"x":-0.2152252197265625},{"y":0.4804229736328125,"timestamp":19306.769163375,"z":-0.2231597900390625,"x":0.07818603515625},{"y":0.6688232421875,"timestamp":19306.778910375,"z":-0.274658203125,"x":0.28460693359375},{"y":0.98431396484375,"timestamp":19306.788657375,"z":-0.4431304931640625,"x":0.2903594970703125},{"y":1.429962158203125,"timestamp":19306.798399375,"z":-0.9444732666015625,"x":0.275543212890625},{"y":1.983734130859375,"timestamp":19306.808165375,"z":-1.102859497070312,"x":-0.0157318115234375},{"y":2.061660766601562,"timestamp":19306.817897375,"z":-0.3704833984375,"x":-0.3314361572265625},{"y":1.617202758789062,"timestamp":19306.827635375,"z":0.4801788330078125,"x":-0.42999267578125},{"y":1.1800537109375,"timestamp":19306.837391375,"z":0.4644012451171875,"x":-0.3360595703125},{"y":0.856781005859375,"timestamp":19306.847136375,"z":0.1702728271484375,"x":-0.267974853515625},{"y":0.550079345703125,"timestamp":19306.856871375,"z":0.00726318359375,"x":-0.26910400390625},{"y":0.520172119140625,"timestamp":19306.866637375,"z":0.248687744140625,"x":-0.2470550537109375},{"y":0.6389312744140625,"timestamp":19306.876377375,"z":0.4344024658203125,"x":-0.1973419189453125},{"y":0.7678070068359375,"timestamp":19306.886116375,"z":0.377777099609375,"x":-0.138427734375},{"y":0.8037261962890625,"timestamp":19306.895880375,"z":0.2894744873046875,"x":-0.3370819091796875},{"y":0.787872314453125,"timestamp":19306.905621375,"z":0.297332763671875,"x":-0.6087646484375},{"y":0.8924560546875,"timestamp":19306.915370375,"z":0.2603759765625,"x":-0.50213623046875},{"y":0.9806365966796875,"timestamp":19306.925102375,"z":0.1977081298828125,"x":-0.31341552734375},{"y":0.9649505615234375,"timestamp":19306.934844375,"z":0.1590728759765625,"x":-0.4558563232421875},{"y":1.088592529296875,"timestamp":19306.944602375,"z":0.08685302734375,"x":-0.2388763427734375},{"y":1.189590454101562,"timestamp":19306.954348375,"z":0.0162506103515625,"x":-0.0743408203125},{"y":1.106903076171875,"timestamp":19306.964090375,"z":0.103302001953125,"x":-0.048980712890625},{"y":0.977020263671875,"timestamp":19306.973839375,"z":0.150054931640625,"x":-0.088653564453125},{"y":0.980987548828125,"timestamp":19306.983572375,"z":0.1900177001953125,"x":-0.1232147216796875},{"y":1.014724731445312,"timestamp":19306.993330375,"z":0.249603271484375,"x":-0.14093017578125},{"y":1.03680419921875,"timestamp":19307.003075375,"z":0.3268280029296875,"x":-0.1656951904296875},{"y":0.994842529296875,"timestamp":19307.012823375,"z":0.358306884765625,"x":-0.19189453125},{"y":0.9343109130859375,"timestamp":19307.022580375,"z":0.3842010498046875,"x":-0.2227935791015625},{"y":0.9097900390625,"timestamp":19307.032320375,"z":0.2990875244140625,"x":-0.2430572509765625},{"y":0.910369873046875,"timestamp":19307.042065375,"z":0.18304443359375,"x":-0.2453155517578125},{"y":0.90740966796875,"timestamp":19307.051816375,"z":0.0820159912109375,"x":-0.2561492919921875},{"y":0.8972930908203125,"timestamp":19307.061545375,"z":0.015777587890625,"x":-0.2842559814453125},{"y":0.8997039794921875,"timestamp":19307.071303375,"z":-0.032318115234375,"x":-0.3110504150390625},{"y":0.9246826171875,"timestamp":19307.081048375,"z":-0.0516510009765625,"x":-0.3317413330078125},{"y":0.953125,"timestamp":19307.090797375,"z":-0.042327880859375,"x":-0.3556365966796875},{"y":0.9569549560546875,"timestamp":19307.100545375,"z":-0.016357421875,"x":-0.3740386962890625},{"y":0.9559783935546875,"timestamp":19307.110300375,"z":0.0028839111328125,"x":-0.3760528564453125},{"y":0.942779541015625,"timestamp":19307.120038375,"z":0.0129547119140625,"x":-0.3685455322265625},{"y":0.9027099609375,"timestamp":19307.129785375,"z":0.0293731689453125,"x":-0.36346435546875},{"y":0.8372344970703125,"timestamp":19307.139532375,"z":0.0545196533203125,"x":-0.36590576171875},{"y":0.7877349853515625,"timestamp":19307.149278375,"z":0.0834503173828125,"x":-0.3736419677734375},{"y":0.785888671875,"timestamp":19307.159025375,"z":0.113861083984375,"x":-0.39385986328125},{"y":0.78802490234375,"timestamp":19307.168772375,"z":0.1290435791015625,"x":-0.415771484375},{"y":0.788665771484375,"timestamp":19307.178517375,"z":0.12750244140625,"x":-0.424774169921875},{"y":0.831939697265625,"timestamp":19307.188261375,"z":0.135101318359375,"x":-0.4420166015625},{"y":0.8502044677734375,"timestamp":19307.198008375,"z":0.1391143798828125,"x":-0.46343994140625},{"y":0.83343505859375,"timestamp":19307.207755375,"z":0.126556396484375,"x":-0.4758148193359375},{"y":0.8162841796875,"timestamp":19307.217497375,"z":0.09124755859375,"x":-0.4723358154296875},{"y":0.806121826171875,"timestamp":19307.227247375,"z":0.0485687255859375,"x":-0.4533843994140625},{"y":0.810333251953125,"timestamp":19307.236998375,"z":0.0215606689453125,"x":-0.4186248779296875},{"y":0.81475830078125,"timestamp":19307.246742375,"z":0.024322509765625,"x":-0.361663818359375},{"y":0.8420257568359375,"timestamp":19307.256484375,"z":0.0290374755859375,"x":-0.3094024658203125},{"y":0.886138916015625,"timestamp":19307.266234375,"z":0.03546142578125,"x":-0.2680206298828125},{"y":0.933685302734375,"timestamp":19307.275984375,"z":0.0480194091796875,"x":-0.241424560546875},{"y":0.97393798828125,"timestamp":19307.285729375,"z":0.0660400390625,"x":-0.2240753173828125},{"y":1.00140380859375,"timestamp":19307.295468375,"z":0.07891845703125,"x":-0.217193603515625},{"y":1.022048950195312,"timestamp":19307.305203375,"z":0.0942230224609375,"x":-0.223114013671875},{"y":1.013931274414062,"timestamp":19307.314960375,"z":0.1188812255859375,"x":-0.2294158935546875},{"y":0.98663330078125,"timestamp":19307.324705375,"z":0.1469268798828125,"x":-0.2367095947265625},{"y":0.95208740234375,"timestamp":19307.334451375,"z":0.1754608154296875,"x":-0.2515411376953125},{"y":0.9297637939453125,"timestamp":19307.344194375,"z":0.198150634765625,"x":-0.2772674560546875},{"y":0.9271240234375,"timestamp":19307.353944375,"z":0.2145843505859375,"x":-0.306854248046875},{"y":0.9221649169921875,"timestamp":19307.363675375,"z":0.230224609375,"x":-0.3358917236328125},{"y":0.91644287109375,"timestamp":19307.373435375,"z":0.246612548828125,"x":-0.372894287109375},{"y":0.927093505859375,"timestamp":19307.383174375,"z":0.2679443359375,"x":-0.4116058349609375},{"y":0.951934814453125,"timestamp":19307.392925375,"z":0.286865234375,"x":-0.4515380859375},{"y":0.970367431640625,"timestamp":19307.402670375,"z":0.28564453125,"x":-0.4738616943359375},{"y":0.9773712158203125,"timestamp":19307.412404375,"z":0.2646942138671875,"x":-0.5033416748046875},{"y":0.98760986328125,"timestamp":19307.422162375,"z":0.2237091064453125,"x":-0.5384063720703125},{"y":1.015396118164062,"timestamp":19307.431908375,"z":0.1593017578125,"x":-0.560821533203125},{"y":1.037628173828125,"timestamp":19307.441669375,"z":0.1264495849609375,"x":-0.5461273193359375},{"y":1.09857177734375,"timestamp":19307.451401375,"z":0.10345458984375,"x":-0.5696868896484375},{"y":1.238815307617188,"timestamp":19307.461149375,"z":0.017181396484375,"x":-0.6267547607421875},{"y":1.421417236328125,"timestamp":19307.470883375,"z":-0.139434814453125,"x":-0.628753662109375},{"y":1.539337158203125,"timestamp":19307.480637375,"z":-0.2933197021484375,"x":-0.57342529296875},{"y":1.478607177734375,"timestamp":19307.490385375,"z":-0.1964263916015625,"x":-0.5068817138671875},{"y":1.34423828125,"timestamp":19307.500119375,"z":-0.0493316650390625,"x":-0.4326934814453125},{"y":1.226593017578125,"timestamp":19307.509875375,"z":-0.013336181640625,"x":-0.356842041015625},{"y":1.140151977539062,"timestamp":19307.519621375,"z":-0.0607147216796875,"x":-0.3183441162109375},{"y":1.088516235351562,"timestamp":19307.529367375,"z":-0.0956268310546875,"x":-0.3231658935546875},{"y":1.062088012695312,"timestamp":19307.539116375,"z":-0.06036376953125,"x":-0.3214111328125},{"y":1.018844604492188,"timestamp":19307.548861375,"z":0.019561767578125,"x":-0.2907257080078125},{"y":0.9423065185546875,"timestamp":19307.558609375,"z":0.077423095703125,"x":-0.2529144287109375},{"y":0.861175537109375,"timestamp":19307.568356375,"z":0.0915069580078125,"x":-0.1947784423828125},{"y":0.801971435546875,"timestamp":19307.578110375,"z":0.080108642578125,"x":-0.1201629638671875},{"y":0.8261871337890625,"timestamp":19307.587856375,"z":0.0742340087890625,"x":-0.0745849609375},{"y":0.9355316162109375,"timestamp":19307.597594375,"z":0.0855560302734375,"x":-0.0522918701171875},{"y":1.076828002929688,"timestamp":19307.607331375,"z":0.1143035888671875,"x":-0.086944580078125},{"y":1.1895751953125,"timestamp":19307.617086375,"z":0.14324951171875,"x":-0.118560791015625},{"y":1.271041870117188,"timestamp":19307.626832375,"z":0.1501922607421875,"x":-0.1445465087890625},{"y":1.315536499023438,"timestamp":19307.636564375,"z":0.148651123046875,"x":-0.174591064453125},{"y":1.322158813476562,"timestamp":19307.646324375,"z":0.167205810546875,"x":-0.14593505859375},{"y":1.337478637695312,"timestamp":19307.656053375,"z":0.211334228515625,"x":-0.1030426025390625},{"y":1.3333740234375,"timestamp":19307.665818375,"z":0.2852630615234375,"x":-0.1601104736328125},{"y":1.374252319335938,"timestamp":19307.675553375,"z":0.1982269287109375,"x":-0.1322784423828125},{"y":1.2833251953125,"timestamp":19307.685311375,"z":-0.1812896728515625,"x":-0.3119049072265625},{"y":1.177719116210938,"timestamp":19307.695067375,"z":-0.258453369140625,"x":-0.4901580810546875},{"y":1.101730346679688,"timestamp":19307.704802375,"z":-0.095062255859375,"x":-0.4723663330078125},{"y":0.985137939453125,"timestamp":19307.714545375,"z":-0.0896148681640625,"x":-0.48919677734375},{"y":0.88482666015625,"timestamp":19307.724303375,"z":-0.0747222900390625,"x":-0.4756011962890625},{"y":0.830169677734375,"timestamp":19307.734049375,"z":-0.050567626953125,"x":-0.420440673828125},{"y":0.8254241943359375,"timestamp":19307.743803375,"z":-0.0362548828125,"x":-0.34332275390625},{"y":0.8233642578125,"timestamp":19307.753539375,"z":-0.0179290771484375,"x":-0.2825469970703125},{"y":0.8302459716796875,"timestamp":19307.763294375,"z":0.01739501953125,"x":-0.25048828125},{"y":0.830169677734375,"timestamp":19307.773039375,"z":0.0555572509765625,"x":-0.24188232421875},{"y":0.8282012939453125,"timestamp":19307.782777375,"z":0.077178955078125,"x":-0.23504638671875},{"y":0.8130035400390625,"timestamp":19307.792524375,"z":0.0702972412109375,"x":-0.231842041015625},{"y":0.7842864990234375,"timestamp":19307.802275375,"z":0.054412841796875,"x":-0.23724365234375},{"y":0.77337646484375,"timestamp":19307.812017375,"z":0.0403289794921875,"x":-0.237335205078125},{"y":0.7459716796875,"timestamp":19307.821767375,"z":0.034637451171875,"x":-0.23138427734375},{"y":0.694854736328125,"timestamp":19307.831511375,"z":0.053192138671875,"x":-0.2236785888671875},{"y":0.64898681640625,"timestamp":19307.841254375,"z":0.079559326171875,"x":-0.2158660888671875},{"y":0.612518310546875,"timestamp":19307.851002375,"z":0.0827789306640625,"x":-0.1814727783203125},{"y":0.5950927734375,"timestamp":19307.860739375,"z":0.072479248046875,"x":-0.1265869140625},{"y":0.5977783203125,"timestamp":19307.870494375,"z":0.053131103515625,"x":-0.0818634033203125},{"y":0.6177215576171875,"timestamp":19307.880237375,"z":0.0167236328125,"x":-0.0395355224609375},{"y":0.6476593017578125,"timestamp":19307.889966375,"z":-0.015869140625,"x":-0.0207061767578125},{"y":0.6928558349609375,"timestamp":19307.899730375,"z":-0.0550689697265625,"x":-0.0302734375},{"y":0.723052978515625,"timestamp":19307.909483375,"z":-0.0903167724609375,"x":-0.05950927734375},{"y":0.741424560546875,"timestamp":19307.919223375,"z":-0.119293212890625,"x":-0.09619140625},{"y":0.76702880859375,"timestamp":19307.928969375,"z":-0.1498260498046875,"x":-0.1193389892578125},{"y":0.7906951904296875,"timestamp":19307.938714375,"z":-0.1686553955078125,"x":-0.135345458984375},{"y":0.8134765625,"timestamp":19307.948460375,"z":-0.182586669921875,"x":-0.1693267822265625},{"y":0.8297119140625,"timestamp":19307.958206375,"z":-0.2065277099609375,"x":-0.2306365966796875},{"y":0.83575439453125,"timestamp":19307.967951375,"z":-0.2472381591796875,"x":-0.3202056884765625},{"y":0.832244873046875,"timestamp":19307.977697375,"z":-0.30914306640625,"x":-0.435699462890625},{"y":0.8239593505859375,"timestamp":19307.987442375,"z":-0.348663330078125,"x":-0.5609893798828125},{"y":0.810577392578125,"timestamp":19307.997191375,"z":-0.3632659912109375,"x":-0.6680755615234375},{"y":0.8211517333984375,"timestamp":19308.006932375,"z":-0.37408447265625,"x":-0.7501983642578125},{"y":0.82086181640625,"timestamp":19308.016690375,"z":-0.4339752197265625,"x":-0.845184326171875},{"y":0.815673828125,"timestamp":19308.026429375,"z":-0.54046630859375,"x":-0.9809417724609375},{"y":0.8204803466796875,"timestamp":19308.036169375,"z":-0.5641632080078125,"x":-1.166290283203125},{"y":0.85797119140625,"timestamp":19308.045915375,"z":-0.3343353271484375,"x":-1.338043212890625},{"y":0.967620849609375,"timestamp":19308.055652375,"z":-0.0696563720703125,"x":-1.490631103515625},{"y":1.139739990234375,"timestamp":19308.065397375,"z":-0.0475616455078125,"x":-1.577560424804688},{"y":1.243682861328125,"timestamp":19308.075151375,"z":-0.0918121337890625,"x":-1.4384765625},{"y":1.120010375976562,"timestamp":19308.084886375,"z":-0.09576416015625,"x":-1.106643676757812},{"y":0.871307373046875,"timestamp":19308.094643375,"z":-0.0626678466796875,"x":-0.781463623046875},{"y":0.6351470947265625,"timestamp":19308.104388375,"z":-0.064971923828125,"x":-0.5191802978515625},{"y":0.47393798828125,"timestamp":19308.114134375,"z":-0.1235809326171875,"x":-0.3229827880859375},{"y":0.56927490234375,"timestamp":19308.123878375,"z":-0.1484222412109375,"x":-0.138427734375},{"y":0.9171142578125,"timestamp":19308.133625375,"z":-0.1318359375,"x":-0.039703369140625},{"y":1.242538452148438,"timestamp":19308.143371375,"z":-0.161590576171875,"x":-0.0283050537109375},{"y":1.716949462890625,"timestamp":19308.153117375,"z":-0.402801513671875,"x":-0.074249267578125},{"y":2.109405517578125,"timestamp":19308.162866375,"z":-0.5524444580078125,"x":-0.140716552734375},{"y":2.13360595703125,"timestamp":19308.172609375,"z":-0.2990264892578125,"x":-0.17779541015625},{"y":1.62109375,"timestamp":19308.182354375,"z":-0.0845184326171875,"x":-0.206573486328125},{"y":0.96905517578125,"timestamp":19308.192106375,"z":-0.116241455078125,"x":-0.195098876953125},{"y":0.5524444580078125,"timestamp":19308.201845375,"z":-0.15911865234375,"x":-0.091339111328125},{"y":0.41571044921875,"timestamp":19308.211590375,"z":-0.0876007080078125,"x":0.0584259033203125},{"y":0.590179443359375,"timestamp":19308.221339375,"z":0.1107025146484375,"x":0.0731658935546875},{"y":0.807403564453125,"timestamp":19308.231080375,"z":0.26837158203125,"x":-0.0115509033203125},{"y":0.8907318115234375,"timestamp":19308.240833375,"z":0.28082275390625,"x":-0.085113525390625},{"y":0.9332427978515625,"timestamp":19308.250561375,"z":0.2474517822265625,"x":-0.12725830078125},{"y":0.981292724609375,"timestamp":19308.260317375,"z":0.2209930419921875,"x":-0.174774169921875},{"y":1.02642822265625,"timestamp":19308.270047375,"z":0.207916259765625,"x":-0.218109130859375},{"y":1.063751220703125,"timestamp":19308.279795375,"z":0.2002716064453125,"x":-0.2418365478515625},{"y":1.051437377929688,"timestamp":19308.289550375,"z":0.2110137939453125,"x":-0.2604827880859375},{"y":1.003982543945312,"timestamp":19308.299284375,"z":0.2237091064453125,"x":-0.290863037109375},{"y":0.165740966796875,"timestamp":19308.309041375,"z":0.2676849365234375,"x":-1.498184204101562},{"y":1.033111572265625,"timestamp":19308.318785375,"z":0.21124267578125,"x":-0.4887542724609375},{"y":1.116897583007812,"timestamp":19308.328544375,"z":0.2653350830078125,"x":-0.4713592529296875},{"y":1.0634765625,"timestamp":19308.338279375,"z":0.30841064453125,"x":-0.48712158203125},{"y":1.101150512695312,"timestamp":19308.348024375,"z":0.2595367431640625,"x":-0.2506866455078125},{"y":1.014129638671875,"timestamp":19308.357786375,"z":0.187591552734375,"x":-0.1896514892578125},{"y":0.8584442138671875,"timestamp":19308.367522375,"z":0.1045379638671875,"x":-0.268035888671875},{"y":0.7447509765625,"timestamp":19308.377263375,"z":0.023193359375,"x":-0.2830810546875},{"y":0.7491455078125,"timestamp":19308.387016375,"z":-0.0763702392578125,"x":-0.205810546875},{"y":0.8082275390625,"timestamp":19308.396756375,"z":-0.100830078125,"x":-0.1448974609375},{"y":0.8551177978515625,"timestamp":19308.406491375,"z":-0.0579986572265625,"x":-0.1403045654296875},{"y":0.907073974609375,"timestamp":19308.416257375,"z":-0.001373291015625,"x":-0.1771392822265625},{"y":0.9727935791015625,"timestamp":19308.425992375,"z":0.023590087890625,"x":-0.201995849609375},{"y":1.025711059570312,"timestamp":19308.435737375,"z":0.00860595703125,"x":-0.2052001953125},{"y":1.033355712890625,"timestamp":19308.445494375,"z":-0.016876220703125,"x":-0.207916259765625},{"y":1.002548217773438,"timestamp":19308.455228375,"z":-0.043731689453125,"x":-0.2196044921875},{"y":0.9569244384765625,"timestamp":19308.464964375,"z":-0.067352294921875,"x":-0.23040771484375},{"y":0.9184112548828125,"timestamp":19308.474730375,"z":-0.0716705322265625,"x":-0.24310302734375},{"y":0.8938446044921875,"timestamp":19308.484470375,"z":-0.0583648681640625,"x":-0.261566162109375},{"y":0.878173828125,"timestamp":19308.494215375,"z":-0.045654296875,"x":-0.288177490234375},{"y":0.8617706298828125,"timestamp":19308.503954375,"z":-0.0321502685546875,"x":-0.312347412109375},{"y":0.855804443359375,"timestamp":19308.513709375,"z":-0.009033203125,"x":-0.339935302734375},{"y":0.86175537109375,"timestamp":19308.523455375,"z":0.011077880859375,"x":-0.3755035400390625},{"y":0.878936767578125,"timestamp":19308.533190375,"z":0.0349884033203125,"x":-0.4202880859375},{"y":0.908416748046875,"timestamp":19308.542947375,"z":0.053009033203125,"x":-0.46484375},{"y":0.9238433837890625,"timestamp":19308.552702375,"z":0.063507080078125,"x":-0.4998626708984375},{"y":0.9109344482421875,"timestamp":19308.562437375,"z":0.0661468505859375,"x":-0.5095672607421875},{"y":0.9163055419921875,"timestamp":19308.572183375,"z":0.0564422607421875,"x":-0.5033416748046875},{"y":0.90997314453125,"timestamp":19308.581938375,"z":0.0503387451171875,"x":-0.4893646240234375},{"y":0.8849945068359375,"timestamp":19308.591676375,"z":0.0434112548828125,"x":-0.4524993896484375},{"y":0.877777099609375,"timestamp":19308.601410375,"z":0.0598297119140625,"x":-0.3831634521484375},{"y":0.8849334716796875,"timestamp":19308.611178375,"z":0.0707244873046875,"x":-0.3260955810546875},{"y":0.88751220703125,"timestamp":19308.620922375,"z":0.0757598876953125,"x":-0.2787628173828125},{"y":0.8822784423828125,"timestamp":19308.630673375,"z":0.0821990966796875,"x":-0.2442626953125},{"y":0.8772735595703125,"timestamp":19308.640413375,"z":0.0935516357421875,"x":-0.2126312255859375},{"y":0.8829193115234375,"timestamp":19308.650144375,"z":0.1098480224609375,"x":-0.188720703125},{"y":0.8875885009765625,"timestamp":19308.659897375,"z":0.1266632080078125,"x":-0.1742401123046875},{"y":0.8960723876953125,"timestamp":19308.669645375,"z":0.1464385986328125,"x":-0.1683807373046875},{"y":0.914520263671875,"timestamp":19308.679381375,"z":0.154541015625,"x":-0.16680908203125},{"y":0.9350433349609375,"timestamp":19308.689117375,"z":0.1486663818359375,"x":-0.1619415283203125},{"y":0.9517669677734375,"timestamp":19308.698880375,"z":0.140380859375,"x":-0.1530609130859375},{"y":0.96551513671875,"timestamp":19308.708622375,"z":0.135589599609375,"x":-0.1407470703125},{"y":0.9820404052734375,"timestamp":19308.718382375,"z":0.1349029541015625,"x":-0.1264190673828125},{"y":0.984710693359375,"timestamp":19308.728124375,"z":0.136993408203125,"x":-0.1159515380859375},{"y":0.9751434326171875,"timestamp":19308.737859375,"z":0.1592559814453125,"x":-0.1161956787109375},{"y":0.95782470703125,"timestamp":19308.747617375,"z":0.1776123046875,"x":-0.12615966796875},{"y":0.9588775634765625,"timestamp":19308.757350375,"z":0.194976806640625,"x":-0.1616363525390625},{"y":0.986480712890625,"timestamp":19308.767088375,"z":0.203155517578125,"x":-0.206878662109375},{"y":0.9989013671875,"timestamp":19308.776854375,"z":0.2107696533203125,"x":-0.256439208984375},{"y":0.9951324462890625,"timestamp":19308.786589375,"z":0.2205963134765625,"x":-0.3073272705078125},{"y":0.9990997314453125,"timestamp":19308.796337375,"z":0.21575927734375,"x":-0.3558502197265625},{"y":1.01251220703125,"timestamp":19308.806090375,"z":0.18939208984375,"x":-0.3987274169921875},{"y":1.01568603515625,"timestamp":19308.815839375,"z":0.1560516357421875,"x":-0.4352264404296875},{"y":1.026016235351562,"timestamp":19308.825568375,"z":0.150543212890625,"x":-0.477691650390625},{"y":1.105926513671875,"timestamp":19308.835326375,"z":0.18017578125,"x":-0.544158935546875},{"y":1.225204467773438,"timestamp":19308.845069375,"z":0.2092132568359375,"x":-0.6322479248046875},{"y":1.321701049804688,"timestamp":19308.854816375,"z":0.21124267578125,"x":-0.710235595703125},{"y":1.338241577148438,"timestamp":19308.864560375,"z":0.1513519287109375,"x":-0.761383056640625},{"y":1.262924194335938,"timestamp":19308.874309375,"z":0.0406646728515625,"x":-0.754608154296875},{"y":1.136962890625,"timestamp":19308.884055375,"z":-0.00604248046875,"x":-0.651336669921875},{"y":1.067276000976562,"timestamp":19308.893789375,"z":0.0277557373046875,"x":-0.540985107421875},{"y":1.116836547851562,"timestamp":19308.903548375,"z":0.0269622802734375,"x":-0.4830322265625},{"y":1.218185424804688,"timestamp":19308.913293375,"z":-0.0517578125,"x":-0.4347991943359375},{"y":1.2628173828125,"timestamp":19308.923022375,"z":-0.1487579345703125,"x":-0.36187744140625},{"y":1.236114501953125,"timestamp":19308.932785375,"z":-0.1685333251953125,"x":-0.284149169921875},{"y":1.176925659179688,"timestamp":19308.942533375,"z":-0.1220855712890625,"x":-0.21600341796875},{"y":1.1051025390625,"timestamp":19308.952277375,"z":-0.0690155029296875,"x":-0.1382598876953125},{"y":1.03204345703125,"timestamp":19308.962024375,"z":-0.0111846923828125,"x":-0.10308837890625},{"y":0.9501953125,"timestamp":19308.971761375,"z":0.012939453125,"x":-0.05682373046875},{"y":0.864013671875,"timestamp":19308.981517375,"z":0.0092926025390625,"x":0.0031890869140625},{"y":0.8178863525390625,"timestamp":19308.991263375,"z":0.001678466796875,"x":0.059783935546875},{"y":0.855804443359375,"timestamp":19309.001006375,"z":0.024383544921875,"x":0.0860443115234375},{"y":0.96728515625,"timestamp":19309.010754375,"z":0.0894317626953125,"x":0.056640625},{"y":1.063613891601562,"timestamp":19309.020506375,"z":0.1601409912109375,"x":-0.017120361328125},{"y":1.118820190429688,"timestamp":19309.030241375,"z":0.2198486328125,"x":-0.10577392578125},{"y":1.18017578125,"timestamp":19309.039994375,"z":0.251495361328125,"x":-0.1712493896484375},{"y":1.224960327148438,"timestamp":19309.049741375,"z":0.2602691650390625,"x":-0.233062744140625},{"y":1.252243041992188,"timestamp":19309.059493375,"z":0.2559661865234375,"x":-0.265380859375},{"y":1.277862548828125,"timestamp":19309.069243375,"z":0.264801025390625,"x":-0.2578125},{"y":1.302780151367188,"timestamp":19309.078978375,"z":0.2862091064453125,"x":-0.273223876953125},{"y":1.260101318359375,"timestamp":19309.088717375,"z":0.2788238525390625,"x":-0.3248748779296875},{"y":1.160812377929688,"timestamp":19309.098473375,"z":0.227142333984375,"x":-0.38702392578125},{"y":1.06475830078125,"timestamp":19309.108220375,"z":0.0948333740234375,"x":-0.45703125},{"y":0.9960784912109375,"timestamp":19309.117965375,"z":-0.025909423828125,"x":-0.4777374267578125},{"y":0.91680908203125,"timestamp":19309.127730375,"z":-0.0080718994140625,"x":-0.4275970458984375},{"y":0.843536376953125,"timestamp":19309.137473375,"z":0.00726318359375,"x":-0.44451904296875},{"y":0.785125732421875,"timestamp":19309.147222375,"z":0.0044097900390625,"x":-0.4550628662109375},{"y":0.7522735595703125,"timestamp":19309.156961375,"z":0.0181884765625,"x":-0.439056396484375},{"y":0.7425079345703125,"timestamp":19309.166717375,"z":0.0196075439453125,"x":-0.42535400390625},{"y":0.7469024658203125,"timestamp":19309.176451375,"z":4.57763671875E-4,"x":-0.418701171875},{"y":0.744293212890625,"timestamp":19309.186197375,"z":-0.0093994140625,"x":-0.41827392578125},{"y":0.7326507568359375,"timestamp":19309.195956375,"z":0.005767822265625,"x":-0.4215545654296875},{"y":0.7259674072265625,"timestamp":19309.205686375,"z":0.050872802734375,"x":-0.40960693359375},{"y":0.730072021484375,"timestamp":19309.215446375,"z":0.0847625732421875,"x":-0.3755340576171875},{"y":0.733795166015625,"timestamp":19309.225193375,"z":0.0998992919921875,"x":-0.321441650390625},{"y":0.758270263671875,"timestamp":19309.234937375,"z":0.1105194091796875,"x":-0.2502288818359375},{"y":0.7949371337890625,"timestamp":19309.244682375,"z":0.11993408203125,"x":-0.16156005859375},{"y":0.798248291015625,"timestamp":19309.254428375,"z":0.1120758056640625,"x":-0.09527587890625},{"y":0.770660400390625,"timestamp":19309.264188375,"z":0.0954437255859375,"x":-0.047943115234375},{"y":0.7523040771484375,"timestamp":19309.273921375,"z":0.0752105712890625,"x":-0.03973388671875},{"y":0.74163818359375,"timestamp":19309.283667375,"z":0.0484771728515625,"x":-0.0450439453125},{"y":0.7549896240234375,"timestamp":19309.293403375,"z":0.0139007568359375,"x":-0.04388427734375},{"y":0.7663421630859375,"timestamp":19309.303155375,"z":-0.0236358642578125,"x":-0.03192138671875},{"y":0.7851409912109375,"timestamp":19309.312901375,"z":-0.0690155029296875,"x":-0.0242919921875},{"y":0.7983856201171875,"timestamp":19309.322649375,"z":-0.117828369140625,"x":-0.0217132568359375},{"y":0.803680419921875,"timestamp":19309.332393375,"z":-0.160736083984375,"x":-0.0254669189453125},{"y":0.797882080078125,"timestamp":19309.342140375,"z":-0.1916656494140625,"x":-0.047576904296875},{"y":0.7979583740234375,"timestamp":19309.351883375,"z":-0.211578369140625,"x":-0.0833587646484375},{"y":0.8077545166015625,"timestamp":19309.361632375,"z":-0.219390869140625,"x":-0.122650146484375},{"y":0.8165435791015625,"timestamp":19309.371377375,"z":-0.2367706298828125,"x":-0.173614501953125},{"y":0.82354736328125,"timestamp":19309.381106375,"z":-0.2380523681640625,"x":-0.2368011474609375},{"y":0.8493194580078125,"timestamp":19309.390868375,"z":-0.26165771484375,"x":-0.300567626953125},{"y":0.880950927734375,"timestamp":19309.400615375,"z":-0.29376220703125,"x":-0.3830718994140625},{"y":0.8830718994140625,"timestamp":19309.410361375,"z":-0.312408447265625,"x":-0.4970855712890625},{"y":0.8740081787109375,"timestamp":19309.420108375,"z":-0.349945068359375,"x":-0.6264801025390625},{"y":0.8769683837890625,"timestamp":19309.429871375,"z":-0.3914947509765625,"x":-0.7613983154296875},{"y":0.9149169921875,"timestamp":19309.439601375,"z":-0.3435821533203125,"x":-0.8980712890625},{"y":0.9713592529296875,"timestamp":19309.449348375,"z":-0.2319793701171875,"x":-1.007034301757812},{"y":1.046829223632812,"timestamp":19309.459102375,"z":-0.0823974609375,"x":-1.1290283203125},{"y":1.1385498046875,"timestamp":19309.468845375,"z":0.0477142333984375,"x":-1.214752197265625},{"y":1.202484130859375,"timestamp":19309.478605375,"z":0.0401153564453125,"x":-1.197799682617188},{"y":1.147491455078125,"timestamp":19309.488340375,"z":-0.0643310546875,"x":-1.06610107421875},{"y":0.9644012451171875,"timestamp":19309.498071375,"z":-0.0659027099609375,"x":-0.900238037109375},{"y":0.73858642578125,"timestamp":19309.507829375,"z":0.0397491455078125,"x":-0.7478485107421875},{"y":0.5731658935546875,"timestamp":19309.517576375,"z":0.1489105224609375,"x":-0.610870361328125},{"y":0.5260772705078125,"timestamp":19309.527332375,"z":0.2389068603515625,"x":-0.519378662109375},{"y":0.627593994140625,"timestamp":19309.537064375,"z":0.2930755615234375,"x":-0.4881439208984375},{"y":0.83319091796875,"timestamp":19309.546804375,"z":0.24249267578125,"x":-0.475616455078125},{"y":1.13238525390625,"timestamp":19309.556553375,"z":0.173248291015625,"x":-0.469757080078125},{"y":1.512542724609375,"timestamp":19309.566303375,"z":0.066253662109375,"x":-0.44818115234375},{"y":1.929229736328125,"timestamp":19309.576035375,"z":-0.22955322265625,"x":-0.434844970703125},{"y":2.263687133789062,"timestamp":19309.585794375,"z":-0.760345458984375,"x":-0.34173583984375},{"y":2.115158081054688,"timestamp":19309.595547375,"z":-0.777862548828125,"x":-0.154144287109375},{"y":1.498077392578125,"timestamp":19309.605284375,"z":-0.177886962890625,"x":-0.198883056640625},{"y":1.0408935546875,"timestamp":19309.615021375,"z":0.27996826171875,"x":-0.210968017578125},{"y":0.861480712890625,"timestamp":19309.624783375,"z":0.3054656982421875,"x":-0.114501953125},{"y":0.748046875,"timestamp":19309.634531375,"z":0.20611572265625,"x":-0.0407257080078125},{"y":0.6556549072265625,"timestamp":19309.644283375,"z":0.1242523193359375,"x":0.012542724609375},{"y":0.5762176513671875,"timestamp":19309.654020375,"z":0.0389862060546875,"x":0.04278564453125},{"y":0.5099029541015625,"timestamp":19309.663755375,"z":-0.0230865478515625,"x":0.051513671875},{"y":0.45330810546875,"timestamp":19309.673508375,"z":-0.0522003173828125,"x":0.0320281982421875},{"y":0.426055908203125,"timestamp":19309.683251375,"z":-0.05035400390625,"x":0.010040283203125},{"y":0.43853759765625,"timestamp":19309.692981375,"z":-0.0071563720703125,"x":0.0013427734375},{"y":0.561187744140625,"timestamp":19309.702729375,"z":0.0657806396484375,"x":0.0081787109375},{"y":0.771636962890625,"timestamp":19309.712488375,"z":0.101409912109375,"x":0.0113677978515625},{"y":1.011566162109375,"timestamp":19309.722230375,"z":0.1292724609375,"x":-0.0360107421875},{"y":1.217926025390625,"timestamp":19309.731979375,"z":0.1829986572265625,"x":-0.11614990234375},{"y":1.33355712890625,"timestamp":19309.741732375,"z":0.2512969970703125,"x":-0.224884033203125},{"y":1.375381469726562,"timestamp":19309.751465375,"z":0.3030242919921875,"x":-0.3115234375},{"y":1.314590454101562,"timestamp":19309.761210375,"z":0.289306640625,"x":-0.3347625732421875},{"y":1.1759033203125,"timestamp":19309.770969375,"z":0.2704620361328125,"x":-0.338226318359375},{"y":1.038803100585938,"timestamp":19309.780715375,"z":0.262847900390625,"x":-0.3425750732421875},{"y":0.939910888671875,"timestamp":19309.790450375,"z":0.2394256591796875,"x":-0.361968994140625},{"y":0.8687744140625,"timestamp":19309.800202375,"z":0.2091217041015625,"x":-0.382232666015625},{"y":0.8097991943359375,"timestamp":19309.809948375,"z":0.1952056884765625,"x":-0.4068450927734375},{"y":0.763336181640625,"timestamp":19309.819700375,"z":0.1882476806640625,"x":-0.4326019287109375},{"y":0.73193359375,"timestamp":19309.829450375,"z":0.1720123291015625,"x":-0.4608154296875},{"y":0.7374725341796875,"timestamp":19309.839186375,"z":0.1451263427734375,"x":-0.4807891845703125},{"y":0.773468017578125,"timestamp":19309.848932375,"z":0.1141357421875,"x":-0.4976043701171875},{"y":0.818695068359375,"timestamp":19309.858678375,"z":0.0540313720703125,"x":-0.5247039794921875},{"y":0.85235595703125,"timestamp":19309.868423375,"z":-0.0472564697265625,"x":-0.5347747802734375},{"y":0.8867034912109375,"timestamp":19309.878171375,"z":-0.216796875,"x":-0.5065765380859375},{"y":0.9194793701171875,"timestamp":19309.887916375,"z":-0.290283203125,"x":-0.441253662109375},{"y":0.931304931640625,"timestamp":19309.897662375,"z":-0.223052978515625,"x":-0.40399169921875},{"y":0.9405670166015625,"timestamp":19309.907408375,"z":-0.1436920166015625,"x":-0.3803253173828125},{"y":0.9670562744140625,"timestamp":19309.917156375,"z":-0.031524658203125,"x":-0.3813629150390625},{"y":0.9907684326171875,"timestamp":19309.926902375,"z":0.0782928466796875,"x":-0.3857421875},{"y":1.006332397460938,"timestamp":19309.936632375,"z":0.1463165283203125,"x":-0.38128662109375},{"y":0.9788360595703125,"timestamp":19309.946391375,"z":0.105224609375,"x":-0.3926544189453125},{"y":0.8887176513671875,"timestamp":19309.956135375,"z":0.0103759765625,"x":-0.4139862060546875},{"y":0.8372802734375,"timestamp":19309.965868375,"z":-0.0333709716796875,"x":-0.4212188720703125},{"y":0.834075927734375,"timestamp":19309.975627375,"z":-0.002532958984375,"x":-0.40185546875},{"y":0.8190460205078125,"timestamp":19309.985374375,"z":0.042327880859375,"x":-0.3856201171875},{"y":0.826385498046875,"timestamp":19309.995117375,"z":0.0550537109375,"x":-0.3597869873046875},{"y":0.8613739013671875,"timestamp":19310.004862375,"z":0.0521392822265625,"x":-0.32159423828125},{"y":0.8852386474609375,"timestamp":19310.014608375,"z":0.0670623779296875,"x":-0.30126953125},{"y":0.90472412109375,"timestamp":19310.024354375,"z":0.091033935546875,"x":-0.2863922119140625},{"y":0.9294586181640625,"timestamp":19310.034117375,"z":0.1050262451171875,"x":-0.2735443115234375},{"y":0.957183837890625,"timestamp":19310.043852375,"z":0.1066741943359375,"x":-0.2619781494140625},{"y":0.9684906005859375,"timestamp":19310.053591375,"z":0.120819091796875,"x":-0.25042724609375},{"y":0.970184326171875,"timestamp":19310.063337375,"z":0.1392974853515625,"x":-0.2398834228515625},{"y":0.963897705078125,"timestamp":19310.073086375,"z":0.1539154052734375,"x":-0.2270965576171875},{"y":0.94989013671875,"timestamp":19310.082825375,"z":0.1743011474609375,"x":-0.204132080078125},{"y":0.9347991943359375,"timestamp":19310.092574375,"z":0.194610595703125,"x":-0.1856536865234375},{"y":0.9310150146484375,"timestamp":19310.102325375,"z":0.22113037109375,"x":-0.18157958984375},{"y":0.9360809326171875,"timestamp":19310.112066375,"z":0.2451934814453125,"x":-0.187164306640625},{"y":0.94281005859375,"timestamp":19310.121810375,"z":0.27001953125,"x":-0.200927734375},{"y":0.9495849609375,"timestamp":19310.131565375,"z":0.2796478271484375,"x":-0.2173004150390625},{"y":0.95556640625,"timestamp":19310.141301375,"z":0.26959228515625,"x":-0.2431488037109375},{"y":0.9707489013671875,"timestamp":19310.151047375,"z":0.2407379150390625,"x":-0.265533447265625},{"y":0.9862060546875,"timestamp":19310.160783375,"z":0.2033538818359375,"x":-0.285186767578125},{"y":0.984222412109375,"timestamp":19310.170548375,"z":0.16510009765625,"x":-0.303680419921875},{"y":0.969757080078125,"timestamp":19310.180283375,"z":0.133544921875,"x":-0.3210906982421875},{"y":0.97344970703125,"timestamp":19310.190040375,"z":0.1071929931640625,"x":-0.341522216796875},{"y":0.9628143310546875,"timestamp":19310.199766375,"z":0.0919342041015625,"x":-0.3627166748046875},{"y":0.9493865966796875,"timestamp":19310.209531375,"z":0.0853729248046875,"x":-0.3867645263671875},{"y":0.9311676025390625,"timestamp":19310.219268375,"z":0.07818603515625,"x":-0.4038238525390625},{"y":0.9063873291015625,"timestamp":19310.229014375,"z":0.0753326416015625,"x":-0.4195709228515625},{"y":0.9941558837890625,"timestamp":19310.238749375,"z":0.097412109375,"x":-0.4984893798828125},{"y":1.189910888671875,"timestamp":19310.248504375,"z":0.1416168212890625,"x":-0.6263427734375},{"y":1.33331298828125,"timestamp":19310.258248375,"z":0.1507568359375,"x":-0.7032623291015625},{"y":1.338226318359375,"timestamp":19310.268003375,"z":0.0844879150390625,"x":-0.711517333984375},{"y":1.19287109375,"timestamp":19310.277740375,"z":-0.0131378173828125,"x":-0.6638641357421875},{"y":1.024444580078125,"timestamp":19310.287474375,"z":-0.034881591796875,"x":-0.599456787109375},{"y":0.954681396484375,"timestamp":19310.297233375,"z":-0.02886962890625,"x":-0.53863525390625},{"y":1.006912231445312,"timestamp":19310.306983375,"z":-0.105224609375,"x":-0.4905242919921875},{"y":1.100753784179688,"timestamp":19310.316719375,"z":-0.200225830078125,"x":-0.4582366943359375},{"y":1.167022705078125,"timestamp":19310.326475375,"z":-0.192230224609375,"x":-0.41900634765625},{"y":1.174240112304688,"timestamp":19310.336210375,"z":-0.1099090576171875,"x":-0.3849334716796875},{"y":1.111663818359375,"timestamp":19310.345945375,"z":-0.0342559814453125,"x":-0.3284454345703125},{"y":1.024826049804688,"timestamp":19310.355691375,"z":-0.0438690185546875,"x":-0.24029541015625},{"y":0.9493255615234375,"timestamp":19310.365449375,"z":-0.0640106201171875,"x":-0.151580810546875},{"y":0.881683349609375,"timestamp":19310.375181375,"z":-0.04278564453125,"x":-0.117523193359375},{"y":0.875457763671875,"timestamp":19310.384940375,"z":-0.0041961669921875,"x":-0.0983734130859375},{"y":0.903839111328125,"timestamp":19310.394687375,"z":0.1004486083984375,"x":-0.1079254150390625},{"y":0.9625701904296875,"timestamp":19310.404447375,"z":0.21856689453125,"x":-0.1334991455078125},{"y":1.053176879882812,"timestamp":19310.414178375,"z":0.31182861328125,"x":-0.1816864013671875},{"y":1.159652709960938,"timestamp":19310.423923375,"z":0.369537353515625,"x":-0.24896240234375},{"y":1.260238647460938,"timestamp":19310.433683375,"z":0.398956298828125,"x":-0.3046417236328125},{"y":1.4364013671875,"timestamp":19310.443405375,"z":0.9146881103515625,"x":-0.104644775390625},{"y":1.4541015625,"timestamp":19310.453159375,"z":0.9029693603515625,"x":0.2360076904296875},{"y":1.217132568359375,"timestamp":19310.462912375,"z":-0.20416259765625,"x":-0.5624542236328125},{"y":1.274627685546875,"timestamp":19310.472485,"z":-0.427703857421875,"x":-0.845062255859375},{"y":1.3853759765625,"timestamp":19310.482242,"z":-0.1322174072265625,"x":-0.502532958984375},{"y":1.337066650390625,"timestamp":19310.491992,"z":0.1131744384765625,"x":-0.153594970703125},{"y":1.005538940429688,"timestamp":19310.501727,"z":0.1738128662109375,"x":-0.36676025390625},{"y":0.87548828125,"timestamp":19310.511462,"z":0.0970458984375,"x":-0.4822540283203125},{"y":0.8727569580078125,"timestamp":19310.521203,"z":-0.42132568359375,"x":-0.51800537109375},{"y":0.8101654052734375,"timestamp":19310.530974,"z":-0.327117919921875,"x":-0.541168212890625},{"y":0.7537384033203125,"timestamp":19310.54071,"z":-0.0826873779296875,"x":-0.4392852783203125},{"y":0.74786376953125,"timestamp":19310.550465,"z":-0.05938720703125,"x":-0.3672943115234375},{"y":0.7716217041015625,"timestamp":19310.560185,"z":-0.062591552734375,"x":-0.3530120849609375},{"y":0.7983856201171875,"timestamp":19310.569943,"z":-0.0480499267578125,"x":-0.3632049560546875},{"y":0.83184814453125,"timestamp":19310.579688,"z":-0.031646728515625,"x":-0.342529296875},{"y":0.8323211669921875,"timestamp":19310.589435,"z":-0.005401611328125,"x":-0.305908203125},{"y":0.813232421875,"timestamp":19310.59918,"z":0.0553131103515625,"x":-0.2701263427734375},{"y":0.7998504638671875,"timestamp":19310.608926,"z":0.1064605712890625,"x":-0.226226806640625},{"y":0.79229736328125,"timestamp":19310.618669,"z":0.1281280517578125,"x":-0.167022705078125},{"y":0.78656005859375,"timestamp":19310.628406,"z":0.1243133544921875,"x":-0.118682861328125},{"y":0.7801361083984375,"timestamp":19310.638159,"z":0.088409423828125,"x":-0.1021575927734375},{"y":0.749969482421875,"timestamp":19310.647903,"z":0.035919189453125,"x":-0.09637451171875},{"y":0.7298126220703125,"timestamp":19310.657641,"z":-0.017181396484375,"x":-0.0873565673828125},{"y":0.72930908203125,"timestamp":19310.667397,"z":-0.0340423583984375,"x":-0.0859527587890625},{"y":0.7399749755859375,"timestamp":19310.677142,"z":-0.03564453125,"x":-0.0862579345703125},{"y":0.73980712890625,"timestamp":19310.686878,"z":-0.0394744873046875,"x":-0.08056640625},{"y":0.7213592529296875,"timestamp":19310.696631,"z":-0.0582122802734375,"x":-0.0746612548828125},{"y":0.70068359375,"timestamp":19310.706377,"z":-0.0708160400390625,"x":-0.081268310546875},{"y":0.704925537109375,"timestamp":19310.716105,"z":-0.0767364501953125,"x":-0.098907470703125},{"y":0.7279205322265625,"timestamp":19310.725866,"z":-0.08148193359375,"x":-0.1157684326171875},{"y":0.7466583251953125,"timestamp":19310.735613,"z":-0.0805816650390625,"x":-0.13140869140625},{"y":0.7674560546875,"timestamp":19310.745354,"z":-0.0846099853515625,"x":-0.185211181640625},{"y":0.78643798828125,"timestamp":19310.755098,"z":-0.1008758544921875,"x":-0.265594482421875},{"y":0.7936553955078125,"timestamp":19310.764842,"z":-0.1289520263671875,"x":-0.36981201171875},{"y":0.798858642578125,"timestamp":19310.774587,"z":-0.15655517578125,"x":-0.4890289306640625},{"y":0.8034210205078125,"timestamp":19310.784338,"z":-0.1646575927734375,"x":-0.60821533203125},{"y":0.7982635498046875,"timestamp":19310.794085,"z":-0.1278228759765625,"x":-0.732757568359375},{"y":0.800689697265625,"timestamp":19310.803821,"z":-0.09039306640625,"x":-0.865570068359375},{"y":0.81427001953125,"timestamp":19310.813565,"z":-0.08453369140625,"x":-0.9885101318359375},{"y":0.8368377685546875,"timestamp":19310.8233,"z":-0.0781707763671875,"x":-1.100936889648438},{"y":0.8798828125,"timestamp":19310.833063,"z":-0.0464324951171875,"x":-1.175979614257812},{"y":0.93017578125,"timestamp":19310.842799,"z":-0.00469970703125,"x":-1.23870849609375},{"y":0.9896240234375,"timestamp":19310.852556,"z":-0.01727294921875,"x":-1.27655029296875},{"y":1.044265747070312,"timestamp":19310.862287,"z":-0.091522216796875,"x":-1.248672485351562},{"y":1.082199096679688,"timestamp":19310.872032,"z":-0.1329498291015625,"x":-1.097076416015625},{"y":1.081130981445312,"timestamp":19310.881768,"z":-0.1135711669921875,"x":-0.870513916015625},{"y":0.987884521484375,"timestamp":19310.89152,"z":-0.035003662109375,"x":-0.6443939208984375},{"y":0.8316802978515625,"timestamp":19310.901265,"z":0.0699920654296875,"x":-0.45263671875},{"y":0.6800384521484375,"timestamp":19310.910992,"z":0.1546478271484375,"x":-0.3213958740234375},{"y":0.55743408203125,"timestamp":19310.920753,"z":0.1770782470703125,"x":-0.231597900390625},{"y":0.4804229736328125,"timestamp":19310.930497,"z":0.1493377685546875,"x":-0.1765899658203125},{"y":0.5789794921875,"timestamp":19310.940241,"z":0.103851318359375,"x":-0.1647186279296875},{"y":0.8619384765625,"timestamp":19310.949985,"z":0.0569610595703125,"x":-0.2042236328125},{"y":1.206314086914062,"timestamp":19310.959735,"z":0.0058441162109375,"x":-0.2610626220703125},{"y":1.586898803710938,"timestamp":19310.969473,"z":-0.15325927734375,"x":-0.2989044189453125},{"y":2.030746459960938,"timestamp":19310.979219,"z":-0.640045166015625,"x":-0.2545166015625},{"y":2.260543823242188,"timestamp":19310.988964,"z":-0.818695068359375,"x":-0.2041168212890625},{"y":2.12762451171875,"timestamp":19310.998707,"z":-0.646820068359375,"x":-0.1837310791015625},{"y":1.575790405273438,"timestamp":19311.008452,"z":-0.282989501953125,"x":-0.230072021484375},{"y":1.049819946289062,"timestamp":19311.018207,"z":0.1744384765625,"x":-0.3191680908203125},{"y":0.88861083984375,"timestamp":19311.027942,"z":0.4094696044921875,"x":-0.2825469970703125},{"y":0.79034423828125,"timestamp":19311.037677,"z":0.40118408203125,"x":-0.2441864013671875},{"y":0.670440673828125,"timestamp":19311.047442,"z":0.3213043212890625,"x":-0.22930908203125},{"y":0.5472259521484375,"timestamp":19311.057174,"z":0.2178497314453125,"x":-0.214599609375},{"y":0.4471893310546875,"timestamp":19311.066917,"z":0.1098480224609375,"x":-0.1915130615234375},{"y":0.3989105224609375,"timestamp":19311.07665,"z":0.0319366455078125,"x":-0.1707611083984375},{"y":0.40386962890625,"timestamp":19311.086413,"z":-0.0131683349609375,"x":-0.1523284912109375},{"y":0.4742584228515625,"timestamp":19311.096144,"z":-0.0283050537109375,"x":-0.1566009521484375},{"y":0.602874755859375,"timestamp":19311.105876,"z":-0.00213623046875,"x":-0.210174560546875},{"y":0.7599639892578125,"timestamp":19311.115631,"z":0.034576416015625,"x":-0.2554473876953125},{"y":0.9429473876953125,"timestamp":19311.125384,"z":0.034820556640625,"x":-0.298858642578125},{"y":1.121383666992188,"timestamp":19311.135133,"z":0.033843994140625,"x":-0.3633575439453125},{"y":1.242782592773438,"timestamp":19311.144863,"z":0.0597381591796875,"x":-0.445159912109375},{"y":1.283828735351562,"timestamp":19311.15462,"z":0.1040191650390625,"x":-0.52294921875},{"y":1.259475708007812,"timestamp":19311.164351,"z":0.1464691162109375,"x":-0.5668182373046875},{"y":1.173599243164062,"timestamp":19311.174098,"z":0.1725311279296875,"x":-0.567108154296875},{"y":1.034912109375,"timestamp":19311.183855,"z":0.1893157958984375,"x":-0.537841796875},{"y":0.8861541748046875,"timestamp":19311.193587,"z":0.1956939697265625,"x":-0.4821624755859375},{"y":0.797454833984375,"timestamp":19311.203331,"z":0.17822265625,"x":-0.4148101806640625},{"y":0.779266357421875,"timestamp":19311.213061,"z":0.1603851318359375,"x":-0.37640380859375},{"y":0.7954254150390625,"timestamp":19311.22282,"z":0.1422576904296875,"x":-0.3606109619140625},{"y":0.8198699951171875,"timestamp":19311.232562,"z":0.12237548828125,"x":-0.3436279296875},{"y":0.845550537109375,"timestamp":19311.242297,"z":0.090545654296875,"x":-0.3275604248046875},{"y":0.8883056640625,"timestamp":19311.252055,"z":0.0498809814453125,"x":-0.3141021728515625},{"y":0.9228057861328125,"timestamp":19311.261798,"z":0.006011962890625,"x":-0.305328369140625},{"y":0.9375,"timestamp":19311.271533,"z":-0.0287017822265625,"x":-0.2939300537109375},{"y":0.9204864501953125,"timestamp":19311.281286,"z":-0.041748046875,"x":-0.2797088623046875},{"y":0.9022979736328125,"timestamp":19311.291039,"z":-0.02569580078125,"x":-0.275604248046875},{"y":0.90289306640625,"timestamp":19311.300763,"z":-0.013580322265625,"x":-0.2672882080078125},{"y":0.936767578125,"timestamp":19311.310529,"z":-0.0364227294921875,"x":-0.260528564453125},{"y":0.9651641845703125,"timestamp":19311.320265,"z":-0.0836944580078125,"x":-0.238189697265625},{"y":0.9807281494140625,"timestamp":19311.330002,"z":-0.068695068359375,"x":-0.23785400390625},{"y":0.9918365478515625,"timestamp":19311.339757,"z":-5.340576171875E-4,"x":-0.2602996826171875},{"y":1.007858276367188,"timestamp":19311.349505,"z":0.0595703125,"x":-0.28851318359375},{"y":1.007644653320312,"timestamp":19311.359247,"z":0.084259033203125,"x":-0.3220672607421875},{"y":0.9750518798828125,"timestamp":19311.369006,"z":0.065338134765625,"x":-0.3500213623046875},{"y":0.9376220703125,"timestamp":19311.378741,"z":0.035308837890625,"x":-0.3737030029296875},{"y":0.914764404296875,"timestamp":19311.388475,"z":0.020416259765625,"x":-0.3944091796875},{"y":0.8983612060546875,"timestamp":19311.398242,"z":0.0250244140625,"x":-0.4040069580078125},{"y":0.88427734375,"timestamp":19311.40798,"z":0.034820556640625,"x":-0.4060211181640625},{"y":0.8859405517578125,"timestamp":19311.417724,"z":0.0454254150390625,"x":-0.4022674560546875},{"y":0.8923187255859375,"timestamp":19311.427464,"z":0.054656982421875,"x":-0.39520263671875},{"y":0.8967437744140625,"timestamp":19311.437192,"z":0.069610595703125,"x":-0.38189697265625},{"y":0.8981170654296875,"timestamp":19311.446937,"z":0.080657958984375,"x":-0.3713226318359375},{"y":0.901947021484375,"timestamp":19311.456692,"z":0.0900421142578125,"x":-0.36309814453125},{"y":0.9052276611328125,"timestamp":19311.466439,"z":0.0947418212890625,"x":-0.352630615234375},{"y":0.9075927734375,"timestamp":19311.47618,"z":0.0961761474609375,"x":-0.3413848876953125},{"y":0.907958984375,"timestamp":19311.485925,"z":0.09576416015625,"x":-0.3343048095703125},{"y":0.9143524169921875,"timestamp":19311.495672,"z":0.09490966796875,"x":-0.327362060546875},{"y":0.9278717041015625,"timestamp":19311.505412,"z":0.09393310546875,"x":-0.326019287109375},{"y":0.9448699951171875,"timestamp":19311.515155,"z":0.09735107421875,"x":-0.326904296875},{"y":0.9464569091796875,"timestamp":19311.524902,"z":0.105987548828125,"x":-0.3245391845703125},{"y":0.939056396484375,"timestamp":19311.534647,"z":0.1204986572265625,"x":-0.321746826171875},{"y":0.927276611328125,"timestamp":19311.544387,"z":0.129852294921875,"x":-0.317718505859375},{"y":0.9192657470703125,"timestamp":19311.554146,"z":0.1450042724609375,"x":-0.3148040771484375},{"y":0.9127960205078125,"timestamp":19311.563901,"z":0.1482391357421875,"x":-0.30535888671875},{"y":0.9086456298828125,"timestamp":19311.573626,"z":0.1481475830078125,"x":-0.2954254150390625},{"y":0.913543701171875,"timestamp":19311.583382,"z":0.150238037109375,"x":-0.286041259765625},{"y":0.9201202392578125,"timestamp":19311.593126,"z":0.14581298828125,"x":-0.277435302734375},{"y":0.923797607421875,"timestamp":19311.602876,"z":0.1382598876953125,"x":-0.2728271484375},{"y":0.918487548828125,"timestamp":19311.612617,"z":0.1235198974609375,"x":-0.27020263671875},{"y":0.911529541015625,"timestamp":19311.622363,"z":0.115631103515625,"x":-0.27001953125},{"y":0.9072723388671875,"timestamp":19311.632114,"z":0.114410400390625,"x":-0.271820068359375},{"y":0.9104766845703125,"timestamp":19311.641854,"z":0.1258697509765625,"x":-0.288238525390625},{"y":0.93109130859375,"timestamp":19311.6516,"z":0.13653564453125,"x":-0.3153839111328125},{"y":0.95758056640625,"timestamp":19311.661334,"z":0.1494140625,"x":-0.3497772216796875},{"y":0.96368408203125,"timestamp":19311.67109,"z":0.14404296875,"x":-0.37432861328125},{"y":0.9698944091796875,"timestamp":19311.680837,"z":0.1472930908203125,"x":-0.3893585205078125},{"y":0.9714508056640625,"timestamp":19311.69057,"z":0.1480560302734375,"x":-0.3968963623046875},{"y":0.9588775634765625,"timestamp":19311.700329,"z":0.14849853515625,"x":-0.3992156982421875},{"y":0.9599456787109375,"timestamp":19311.710074,"z":0.162078857421875,"x":-0.4068756103515625},{"y":1.049392700195312,"timestamp":19311.71982,"z":0.188995361328125,"x":-0.4544219970703125},{"y":1.181015014648438,"timestamp":19311.729566,"z":0.2094573974609375,"x":-0.526824951171875},{"y":1.258346557617188,"timestamp":19311.739319,"z":0.2111053466796875,"x":-0.571990966796875},{"y":1.256103515625,"timestamp":19311.749056,"z":0.1844329833984375,"x":-0.5880584716796875},{"y":1.23663330078125,"timestamp":19311.758801,"z":0.132720947265625,"x":-0.6005706787109375},{"y":1.196121215820312,"timestamp":19311.768542,"z":0.07659912109375,"x":-0.5833587646484375},{"y":1.129928588867188,"timestamp":19311.778291,"z":0.0409393310546875,"x":-0.49951171875},{"y":1.062713623046875,"timestamp":19311.788033,"z":0.0013885498046875,"x":-0.414794921875},{"y":1.026199340820312,"timestamp":19311.797778,"z":-0.0513916015625,"x":-0.3420562744140625},{"y":1.02630615234375,"timestamp":19311.807525,"z":-0.100494384765625,"x":-0.271820068359375},{"y":1.033798217773438,"timestamp":19311.81727,"z":-0.1613006591796875,"x":-0.21685791015625},{"y":1.050140380859375,"timestamp":19311.827028,"z":-0.2461700439453125,"x":-0.1718597412109375},{"y":1.037246704101562,"timestamp":19311.836759,"z":-0.290924072265625,"x":-0.1512451171875},{"y":0.9704132080078125,"timestamp":19311.846505,"z":-0.23895263671875,"x":-0.1162109375},{"y":0.9442901611328125,"timestamp":19311.856239,"z":-0.1256256103515625,"x":-0.0731964111328125},{"y":0.9404144287109375,"timestamp":19311.865984,"z":0.0051422119140625,"x":0.0175018310546875},{"y":0.8943328857421875,"timestamp":19311.875743,"z":0.1812744140625,"x":0.1815032958984375},{"y":0.8531646728515625,"timestamp":19311.885485,"z":0.0241241455078125,"x":-0.140228271484375},{"y":0.932220458984375,"timestamp":19311.895231,"z":-0.2986297607421875,"x":-0.386810302734375},{"y":0.978759765625,"timestamp":19311.904977,"z":-0.26226806640625,"x":-0.4630126953125},{"y":0.952484130859375,"timestamp":19311.914725,"z":-0.0078277587890625,"x":-0.3792724609375},{"y":0.931793212890625,"timestamp":19311.92447,"z":0.1461029052734375,"x":-0.3155670166015625},{"y":0.9798126220703125,"timestamp":19311.934232,"z":0.212646484375,"x":-0.2731170654296875},{"y":1.077896118164062,"timestamp":19311.943963,"z":0.2602386474609375,"x":-0.2938995361328125},{"y":1.217071533203125,"timestamp":19311.953708,"z":0.2928924560546875,"x":-0.360626220703125},{"y":1.351104736328125,"timestamp":19311.963458,"z":0.3193511962890625,"x":-0.464874267578125},{"y":1.443862915039062,"timestamp":19311.973198,"z":0.359832763671875,"x":-0.5543365478515625},{"y":1.492080688476562,"timestamp":19311.982942,"z":0.399627685546875,"x":-0.5869903564453125},{"y":1.418777465820312,"timestamp":19311.992672,"z":0.410247802734375,"x":-0.58935546875},{"y":1.272491455078125,"timestamp":19312.002431,"z":0.3827056884765625,"x":-0.58056640625},{"y":1.141693115234375,"timestamp":19312.012176,"z":0.2873992919921875,"x":-0.577239990234375},{"y":1.03057861328125,"timestamp":19312.021918,"z":0.1158294677734375,"x":-0.6119384765625},{"y":0.9332275390625,"timestamp":19312.031662,"z":-0.1122589111328125,"x":-0.704071044921875},{"y":0.8653106689453125,"timestamp":19312.041395,"z":-0.2377471923828125,"x":-0.7610931396484375},{"y":0.80889892578125,"timestamp":19312.051139,"z":-0.308349609375,"x":-0.74981689453125},{"y":0.784576416015625,"timestamp":19312.060894,"z":-0.275634765625,"x":-0.701019287109375},{"y":0.825836181640625,"timestamp":19312.070639,"z":-0.0907135009765625,"x":-0.614654541015625},{"y":0.8935546875,"timestamp":19312.080384,"z":-0.034637451171875,"x":-0.4956817626953125},{"y":0.8849639892578125,"timestamp":19312.090129,"z":-0.074127197265625,"x":-0.35638427734375},{"y":0.8046417236328125,"timestamp":19312.099877,"z":-0.032501220703125,"x":-0.27557373046875},{"y":0.715362548828125,"timestamp":19312.109618,"z":0.0735931396484375,"x":-0.2752685546875},{"y":0.666839599609375,"timestamp":19312.119362,"z":0.156158447265625,"x":-0.3004302978515625},{"y":0.634857177734375,"timestamp":19312.129105,"z":0.18707275390625,"x":-0.3121337890625},{"y":0.6063232421875,"timestamp":19312.138852,"z":0.180145263671875,"x":-0.3194122314453125},{"y":0.5751495361328125,"timestamp":19312.148595,"z":0.1526336669921875,"x":-0.330291748046875},{"y":0.557708740234375,"timestamp":19312.158341,"z":0.1231536865234375,"x":-0.3619384765625},{"y":0.56317138671875,"timestamp":19312.168086,"z":0.0818939208984375,"x":-0.405487060546875},{"y":0.58636474609375,"timestamp":19312.17783,"z":0.042266845703125,"x":-0.439849853515625},{"y":0.6045989990234375,"timestamp":19312.187579,"z":0.024688720703125,"x":-0.4504852294921875},{"y":0.605712890625,"timestamp":19312.19732,"z":0.0263671875,"x":-0.4315185546875},{"y":0.5944976806640625,"timestamp":19312.207065,"z":0.0314483642578125,"x":-0.4087066650390625},{"y":0.5848541259765625,"timestamp":19312.216803,"z":0.02947998046875,"x":-0.385711669921875},{"y":0.5702972412109375,"timestamp":19312.226553,"z":0.021087646484375,"x":-0.36981201171875},{"y":0.54766845703125,"timestamp":19312.236285,"z":0.012603759765625,"x":-0.3620452880859375},{"y":0.5277252197265625,"timestamp":19312.24603,"z":0.0035858154296875,"x":-0.3545379638671875},{"y":0.52459716796875,"timestamp":19312.255785,"z":-0.0077667236328125,"x":-0.34613037109375},{"y":0.53643798828125,"timestamp":19312.265521,"z":-0.023956298828125,"x":-0.3327484130859375},{"y":0.5478973388671875,"timestamp":19312.275272,"z":-0.02008056640625,"x":-0.327178955078125},{"y":0.5698394775390625,"timestamp":19312.285021,"z":-0.0103302001953125,"x":-0.3355712890625},{"y":0.6064605712890625,"timestamp":19312.294757,"z":-0.001617431640625,"x":-0.342315673828125},{"y":0.6341705322265625,"timestamp":19312.304514,"z":0.0050811767578125,"x":-0.3654937744140625},{"y":0.6456298828125,"timestamp":19312.314261,"z":-0.024261474609375,"x":-0.41632080078125},{"y":0.6523895263671875,"timestamp":19312.324019,"z":-0.0725250244140625,"x":-0.486602783203125},{"y":0.6708221435546875,"timestamp":19312.33375,"z":-0.1303558349609375,"x":-0.5640411376953125},{"y":0.7027587890625,"timestamp":19312.343493,"z":-0.1969146728515625,"x":-0.639251708984375},{"y":0.725830078125,"timestamp":19312.353254,"z":-0.268646240234375,"x":-0.6899261474609375},{"y":0.7386627197265625,"timestamp":19312.362999,"z":-0.2735137939453125,"x":-0.7074737548828125},{"y":0.7652435302734375,"timestamp":19312.372728,"z":-0.244964599609375,"x":-0.690399169921875},{"y":0.806427001953125,"timestamp":19312.382464,"z":-0.18145751953125,"x":-0.6425323486328125},{"y":0.872650146484375,"timestamp":19312.392221,"z":-0.097991943359375,"x":-0.547821044921875},{"y":0.917022705078125,"timestamp":19312.401966,"z":-0.0279693603515625,"x":-0.4772186279296875},{"y":0.9294586181640625,"timestamp":19312.41172,"z":-0.016265869140625,"x":-0.427978515625},{"y":0.95306396484375,"timestamp":19312.421455,"z":-0.04180908203125,"x":-0.37457275390625},{"y":0.9755401611328125,"timestamp":19312.431199,"z":-0.0543060302734375,"x":-0.3548583984375},{"y":1.02069091796875,"timestamp":19312.440952,"z":-0.07275390625,"x":-0.3330078125},{"y":1.144256591796875,"timestamp":19312.450686,"z":-0.1422119140625,"x":-0.2672119140625},{"y":1.241806030273438,"timestamp":19312.460431,"z":-0.2129364013671875,"x":-0.224273681640625},{"y":1.381301879882812,"timestamp":19312.470194,"z":-0.1891632080078125,"x":-0.227325439453125},{"y":1.697174072265625,"timestamp":19312.479921,"z":-0.053680419921875,"x":-0.2996673583984375},{"y":2.177825927734375,"timestamp":19312.489672,"z":-0.1363983154296875,"x":-0.37738037109375},{"y":2.53814697265625,"timestamp":19312.499417,"z":-0.365264892578125,"x":-0.5169677734375},{"y":2.20196533203125,"timestamp":19312.509165,"z":0.137603759765625,"x":-0.7157745361328125},{"y":1.427932739257812,"timestamp":19312.518909,"z":0.315673828125,"x":-0.5974884033203125},{"y":0.877197265625,"timestamp":19312.528652,"z":0.0942840576171875,"x":-0.483123779296875},{"y":0.4824066162109375,"timestamp":19312.538395,"z":-0.3259124755859375,"x":-0.462738037109375},{"y":0.2064666748046875,"timestamp":19312.548144,"z":-0.7357635498046875,"x":-0.5201263427734375},{"y":0.0844573974609375,"timestamp":19312.557885,"z":-0.4154510498046875,"x":-0.3774261474609375},{"y":0.253570556640625,"timestamp":19312.567631,"z":-0.0303192138671875,"x":-0.2394561767578125},{"y":0.5222930908203125,"timestamp":19312.577373,"z":0.269744873046875,"x":-0.25848388671875},{"y":0.73822021484375,"timestamp":19312.587119,"z":0.385467529296875,"x":-0.3188934326171875},{"y":0.8603668212890625,"timestamp":19312.59685,"z":0.36273193359375,"x":-0.3521270751953125},{"y":0.947021484375,"timestamp":19312.606601,"z":0.301300048828125,"x":-0.3832550048828125},{"y":1.095748901367188,"timestamp":19312.616355,"z":0.2567291259765625,"x":-0.4315185546875},{"y":1.244110107421875,"timestamp":19312.626102,"z":0.200347900390625,"x":-0.4577789306640625},{"y":1.2607421875,"timestamp":19312.635836,"z":0.10125732421875,"x":-0.4907684326171875},{"y":1.187545776367188,"timestamp":19312.6456,"z":-0.0025787353515625,"x":-0.5482635498046875},{"y":1.067825317382812,"timestamp":19312.65534,"z":-0.0612335205078125,"x":-0.59619140625},{"y":0.9684906005859375,"timestamp":19312.665075,"z":-0.0585479736328125,"x":-0.613739013671875},{"y":0.9105224609375,"timestamp":19312.67481,"z":-0.0262908935546875,"x":-0.599395751953125},{"y":0.8616180419921875,"timestamp":19312.684578,"z":0.0247039794921875,"x":-0.5712432861328125},{"y":0.8132476806640625,"timestamp":19312.694322,"z":0.086700439453125,"x":-0.5090789794921875},{"y":0.757659912109375,"timestamp":19312.704067,"z":0.1401214599609375,"x":-0.4394378662109375},{"y":0.69940185546875,"timestamp":19312.713824,"z":0.1745758056640625,"x":-0.4018402099609375},{"y":0.681396484375,"timestamp":19312.723556,"z":0.1845550537109375,"x":-0.3994903564453125},{"y":0.701751708984375,"timestamp":19312.7333,"z":0.183868408203125,"x":-0.4238128662109375},{"y":0.7577056884765625,"timestamp":19312.74303,"z":0.1975555419921875,"x":-0.4691925048828125},{"y":0.8258514404296875,"timestamp":19312.752787,"z":0.2117767333984375,"x":-0.493316650390625},{"y":0.8759307861328125,"timestamp":19312.762532,"z":0.2156829833984375,"x":-0.4870452880859375},{"y":0.9003448486328125,"timestamp":19312.772276,"z":0.2062530517578125,"x":-0.46331787109375},{"y":0.8996124267578125,"timestamp":19312.782021,"z":0.186431884765625,"x":-0.435882568359375},{"y":0.9018096923828125,"timestamp":19312.791766,"z":0.1705780029296875,"x":-0.39959716796875},{"y":0.9306488037109375,"timestamp":19312.801499,"z":0.146087646484375,"x":-0.3514862060546875},{"y":0.9476165771484375,"timestamp":19312.811253,"z":0.126708984375,"x":-0.3089752197265625},{"y":0.9638214111328125,"timestamp":19312.820999,"z":0.114013671875,"x":-0.283538818359375},{"y":0.9806060791015625,"timestamp":19312.830734,"z":0.0982208251953125,"x":-0.2693023681640625},{"y":0.9922332763671875,"timestamp":19312.840491,"z":0.073760986328125,"x":-0.2641143798828125},{"y":1.003036499023438,"timestamp":19312.850228,"z":0.04559326171875,"x":-0.2601165771484375},{"y":1.022872924804688,"timestamp":19312.859981,"z":0.02008056640625,"x":-0.26043701171875},{"y":1.0521240234375,"timestamp":19312.869725,"z":-0.0150909423828125,"x":-0.262298583984375},{"y":1.076980590820312,"timestamp":19312.879484,"z":-0.044097900390625,"x":-0.2640838623046875},{"y":1.071380615234375,"timestamp":19312.889215,"z":-0.0476531982421875,"x":-0.2638397216796875},{"y":1.037994384765625,"timestamp":19312.898974,"z":-0.029632568359375,"x":-0.2636566162109375},{"y":0.9909515380859375,"timestamp":19312.908702,"z":-0.0192718505859375,"x":-0.2588653564453125},{"y":0.9397735595703125,"timestamp":19312.918447,"z":-0.0242462158203125,"x":-0.261199951171875},{"y":0.8950958251953125,"timestamp":19312.928192,"z":0.006317138671875,"x":-0.28692626953125},{"y":0.869476318359375,"timestamp":19312.937942,"z":0.0556793212890625,"x":-0.34173583984375},{"y":0.8453826904296875,"timestamp":19312.94768,"z":0.0922393798828125,"x":-0.390869140625},{"y":0.8453826904296875,"timestamp":19312.957431,"z":0.1033935546875,"x":-0.4258880615234375},{"y":0.8584747314453125,"timestamp":19312.967183,"z":0.1095733642578125,"x":-0.45526123046875},{"y":0.8836212158203125,"timestamp":19312.976926,"z":0.117889404296875,"x":-0.4831695556640625},{"y":0.910369873046875,"timestamp":19312.986672,"z":0.1298980712890625,"x":-0.514556884765625},{"y":0.944488525390625,"timestamp":19312.996426,"z":0.144866943359375,"x":-0.53497314453125},{"y":0.967010498046875,"timestamp":19313.006163,"z":0.155059814453125,"x":-0.540069580078125},{"y":0.9759521484375,"timestamp":19313.01591,"z":0.1609344482421875,"x":-0.5143585205078125},{"y":0.9636688232421875,"timestamp":19313.025648,"z":0.1614990234375,"x":-0.47607421875},{"y":0.9515533447265625,"timestamp":19313.035403,"z":0.160797119140625,"x":-0.4353485107421875},{"y":0.9332427978515625,"timestamp":19313.045154,"z":0.1611328125,"x":-0.3980560302734375},{"y":0.919403076171875,"timestamp":19313.054895,"z":0.1572418212890625,"x":-0.367431640625},{"y":0.9109649658203125,"timestamp":19313.064642,"z":0.156768798828125,"x":-0.3436737060546875},{"y":0.90887451171875,"timestamp":19313.074389,"z":0.1510009765625,"x":-0.3265838623046875},{"y":0.9220123291015625,"timestamp":19313.084135,"z":0.1392669677734375,"x":-0.3152923583984375},{"y":0.93524169921875,"timestamp":19313.093882,"z":0.1224212646484375,"x":-0.314971923828125},{"y":0.949462890625,"timestamp":19313.103625,"z":0.10833740234375,"x":-0.3238677978515625},{"y":0.9569854736328125,"timestamp":19313.113376,"z":0.1110992431640625,"x":-0.34600830078125},{"y":0.9638519287109375,"timestamp":19313.123133,"z":0.1005706787109375,"x":-0.37689208984375},{"y":0.9699249267578125,"timestamp":19313.132867,"z":0.104248046875,"x":-0.398834228515625},{"y":0.9706573486328125,"timestamp":19313.142627,"z":0.113922119140625,"x":-0.3973846435546875},{"y":0.9736480712890625,"timestamp":19313.152365,"z":0.1294708251953125,"x":-0.37603759765625},{"y":0.9693603515625,"timestamp":19313.162097,"z":0.130767822265625,"x":-0.34466552734375},{"y":0.97210693359375,"timestamp":19313.171865,"z":0.107147216796875,"x":-0.3245697021484375},{"y":0.981231689453125,"timestamp":19313.181594,"z":0.086273193359375,"x":-0.3306121826171875},{"y":0.98370361328125,"timestamp":19313.191359,"z":0.0931854248046875,"x":-0.3488006591796875},{"y":0.9745635986328125,"timestamp":19313.201104,"z":0.1193389892578125,"x":-0.3541412353515625},{"y":0.966339111328125,"timestamp":19313.210834,"z":0.1361846923828125,"x":-0.3473052978515625},{"y":0.95245361328125,"timestamp":19313.220599,"z":0.13140869140625,"x":-0.332061767578125},{"y":0.931884765625,"timestamp":19313.230338,"z":0.1167755126953125,"x":-0.3171844482421875},{"y":0.91455078125,"timestamp":19313.240069,"z":0.097869873046875,"x":-0.2975006103515625},{"y":0.8838043212890625,"timestamp":19313.249838,"z":0.0894622802734375,"x":-0.27606201171875},{"y":0.8479156494140625,"timestamp":19313.259569,"z":0.09246826171875,"x":-0.2581329345703125},{"y":0.835723876953125,"timestamp":19313.269326,"z":0.093536376953125,"x":-0.24151611328125},{"y":0.8523101806640625,"timestamp":19313.27906,"z":0.101898193359375,"x":-0.2328948974609375},{"y":0.9109649658203125,"timestamp":19313.288805,"z":0.1133270263671875,"x":-0.232757568359375},{"y":1.025924682617188,"timestamp":19313.298568,"z":0.132537841796875,"x":-0.23419189453125},{"y":1.153472900390625,"timestamp":19313.308296,"z":0.13909912109375,"x":-0.2243194580078125},{"y":1.266738891601562,"timestamp":19313.318043,"z":0.1341400146484375,"x":-0.2076568603515625},{"y":1.3746337890625,"timestamp":19313.327807,"z":0.1243743896484375,"x":-0.18475341796875},{"y":1.44329833984375,"timestamp":19313.337535,"z":0.10626220703125,"x":-0.1561279296875},{"y":1.423980712890625,"timestamp":19313.347279,"z":0.093902587890625,"x":-0.117889404296875},{"y":1.306259155273438,"timestamp":19313.357043,"z":0.0937652587890625,"x":-0.0550537109375},{"y":1.137100219726562,"timestamp":19313.366776,"z":0.12384033203125,"x":0.027252197265625},{"y":0.9666595458984375,"timestamp":19313.37652,"z":0.1614990234375,"x":0.114410400390625},{"y":0.831573486328125,"timestamp":19313.386255,"z":0.187774658203125,"x":0.20819091796875},{"y":0.7280120849609375,"timestamp":19313.396011,"z":0.2330169677734375,"x":0.2890777587890625},{"y":0.64208984375,"timestamp":19313.405757,"z":0.29656982421875,"x":0.362396240234375},{"y":0.5589752197265625,"timestamp":19313.4155,"z":0.2928314208984375,"x":0.395904541015625},{"y":0.51165771484375,"timestamp":19313.425246,"z":0.263702392578125,"x":0.409332275390625},{"y":0.497467041015625,"timestamp":19313.43499,"z":0.2599029541015625,"x":0.4227752685546875},{"y":0.5427703857421875,"timestamp":19313.444736,"z":0.28265380859375,"x":0.3937835693359375},{"y":0.6728363037109375,"timestamp":19313.454486,"z":0.3139801025390625,"x":0.2809295654296875},{"y":0.9120941162109375,"timestamp":19313.464219,"z":0.3615264892578125,"x":0.0515289306640625},{"y":1.200637817382812,"timestamp":19313.473967,"z":0.4048004150390625,"x":-0.1879119873046875},{"y":1.450469970703125,"timestamp":19313.483714,"z":0.385528564453125,"x":-0.3972930908203125},{"y":1.664398193359375,"timestamp":19313.493457,"z":0.0964813232421875,"x":-0.6163177490234375},{"y":1.911590576171875,"timestamp":19313.503202,"z":-1.016281127929688,"x":-1.185928344726562},{"y":1.82391357421875,"timestamp":19313.512947,"z":-1.627182006835938,"x":-1.5853271484375},{"y":1.377243041992188,"timestamp":19313.522686,"z":-1.164459228515625,"x":-1.324005126953125},{"y":1.015472412109375,"timestamp":19313.532438,"z":-0.3927764892578125,"x":-0.9181671142578125},{"y":0.873809814453125,"timestamp":19313.542183,"z":0.240142822265625,"x":-0.6243438720703125},{"y":0.7744598388671875,"timestamp":19313.551928,"z":0.53564453125,"x":-0.4757537841796875},{"y":0.6316986083984375,"timestamp":19313.561673,"z":0.5992431640625,"x":-0.4065399169921875},{"y":0.5166168212890625,"timestamp":19313.571416,"z":0.5797576904296875,"x":-0.3796539306640625},{"y":0.4859771728515625,"timestamp":19313.581143,"z":0.613372802734375,"x":-0.3742218017578125},{"y":0.514923095703125,"timestamp":19313.590905,"z":0.6509552001953125,"x":-0.353363037109375},{"y":0.585235595703125,"timestamp":19313.600665,"z":0.600860595703125,"x":-0.3380889892578125},{"y":0.7248687744140625,"timestamp":19313.610396,"z":0.4647674560546875,"x":-0.3253021240234375},{"y":0.9261474609375,"timestamp":19313.620143,"z":0.181182861328125,"x":-0.279327392578125},{"y":1.12506103515625,"timestamp":19313.629901,"z":-0.0012359619140625,"x":-0.2359619140625},{"y":1.239852905273438,"timestamp":19313.63963,"z":-0.07879638671875,"x":-0.2028961181640625},{"y":1.193328857421875,"timestamp":19313.649384,"z":-0.0702362060546875,"x":-0.1279296875},{"y":1.072586059570312,"timestamp":19313.659127,"z":-0.0601348876953125,"x":-0.011077880859375},{"y":1.04302978515625,"timestamp":19313.668866,"z":-0.0654754638671875,"x":0.092864990234375},{"y":1.0859375,"timestamp":19313.67861,"z":-0.0428314208984375,"x":0.1375732421875},{"y":1.127853393554688,"timestamp":19313.688367,"z":-0.027984619140625,"x":0.158233642578125},{"y":1.118255615234375,"timestamp":19313.6981,"z":-0.042510986328125,"x":0.1219635009765625},{"y":1.052215576171875,"timestamp":19313.707846,"z":-0.03997802734375,"x":-0.0155181884765625},{"y":0.9557037353515625,"timestamp":19313.717578,"z":0.085205078125,"x":-0.2109527587890625},{"y":0.872467041015625,"timestamp":19313.727338,"z":0.196380615234375,"x":-0.390899658203125},{"y":0.8508758544921875,"timestamp":19313.737084,"z":0.1573944091796875,"x":-0.5125579833984375},{"y":0.803924560546875,"timestamp":19313.746821,"z":0.209075927734375,"x":-0.6044921875},{"y":0.772918701171875,"timestamp":19313.756575,"z":0.172088623046875,"x":-0.6873779296875},{"y":0.8023223876953125,"timestamp":19313.76632,"z":0.1128387451171875,"x":-0.7295684814453125},{"y":0.800811767578125,"timestamp":19313.776079,"z":0.1431732177734375,"x":-0.68768310546875},{"y":0.8072509765625,"timestamp":19313.785811,"z":0.1630401611328125,"x":-0.60791015625},{"y":0.8240509033203125,"timestamp":19313.795557,"z":0.192657470703125,"x":-0.521240234375},{"y":0.8595123291015625,"timestamp":19313.805301,"z":0.184356689453125,"x":-0.419281005859375},{"y":0.9047088623046875,"timestamp":19313.815046,"z":0.17919921875,"x":-0.338897705078125},{"y":0.93389892578125,"timestamp":19313.824786,"z":0.1851959228515625,"x":-0.290985107421875},{"y":0.9478912353515625,"timestamp":19313.834533,"z":0.209808349609375,"x":-0.2677459716796875},{"y":0.95489501953125,"timestamp":19313.844278,"z":0.2368927001953125,"x":-0.254974365234375},{"y":0.9597320556640625,"timestamp":19313.854022,"z":0.248992919921875,"x":-0.2416839599609375},{"y":0.966552734375,"timestamp":19313.863767,"z":0.2576141357421875,"x":-0.2196197509765625},{"y":0.9722137451171875,"timestamp":19313.87351,"z":0.249053955078125,"x":-0.1871795654296875},{"y":0.9730682373046875,"timestamp":19313.883258,"z":0.2263641357421875,"x":-0.1548614501953125},{"y":0.97271728515625,"timestamp":19313.893003,"z":0.1988525390625,"x":-0.1305694580078125},{"y":0.963714599609375,"timestamp":19313.902748,"z":0.167266845703125,"x":-0.1236572265625},{"y":0.9521484375,"timestamp":19313.912494,"z":0.1355743408203125,"x":-0.1315765380859375},{"y":0.95208740234375,"timestamp":19313.922237,"z":0.1118316650390625,"x":-0.15771484375},{"y":0.962310791015625,"timestamp":19313.931981,"z":0.099151611328125,"x":-0.1902618408203125},{"y":0.9757843017578125,"timestamp":19313.941717,"z":0.1034698486328125,"x":-0.218353271484375},{"y":0.985443115234375,"timestamp":19313.951468,"z":0.1220550537109375,"x":-0.2430877685546875},{"y":0.9825592041015625,"timestamp":19313.961212,"z":0.1520843505859375,"x":-0.266693115234375},{"y":0.9647979736328125,"timestamp":19313.970945,"z":0.1855316162109375,"x":-0.2971343994140625},{"y":0.9390716552734375,"timestamp":19313.980702,"z":0.205902099609375,"x":-0.3319549560546875},{"y":0.9038543701171875,"timestamp":19313.990434,"z":0.2239990234375,"x":-0.374542236328125},{"y":0.874298095703125,"timestamp":19314.000192,"z":0.24029541015625,"x":-0.4179840087890625},{"y":0.878997802734375,"timestamp":19314.009938,"z":0.2719879150390625,"x":-0.4797515869140625},{"y":0.8927764892578125,"timestamp":19314.019684,"z":0.295928955078125,"x":-0.54522705078125},{"y":0.914794921875,"timestamp":19314.029417,"z":0.3128509521484375,"x":-0.6195068359375},{"y":0.931671142578125,"timestamp":19314.039169,"z":0.3252410888671875,"x":-0.6879119873046875},{"y":0.9640960693359375,"timestamp":19314.048907,"z":0.3419647216796875,"x":-0.7395172119140625},{"y":1.06793212890625,"timestamp":19314.058659,"z":0.370208740234375,"x":-0.78851318359375},{"y":1.200958251953125,"timestamp":19314.068406,"z":0.3757476806640625,"x":-0.8260498046875},{"y":1.26220703125,"timestamp":19314.078143,"z":0.3264617919921875,"x":-0.780609130859375},{"y":1.176559448242188,"timestamp":19314.087898,"z":0.248565673828125,"x":-0.608306884765625},{"y":1.0447998046875,"timestamp":19314.097639,"z":0.1719970703125,"x":-0.4278564453125},{"y":1.004135131835938,"timestamp":19314.107376,"z":0.1309661865234375,"x":-0.310760498046875},{"y":1.021240234375,"timestamp":19314.117121,"z":0.1446380615234375,"x":-0.2489013671875},{"y":1.102340698242188,"timestamp":19314.126876,"z":0.141998291015625,"x":-0.2610931396484375},{"y":1.217971801757812,"timestamp":19314.136621,"z":0.1096038818359375,"x":-0.273406982421875},{"y":1.293182373046875,"timestamp":19314.146361,"z":0.0750579833984375,"x":-0.230560302734375},{"y":1.309783935546875,"timestamp":19314.156101,"z":0.0367431640625,"x":-0.15087890625},{"y":1.275955200195312,"timestamp":19314.165847,"z":-0.01776123046875,"x":-0.0898590087890625},{"y":1.202728271484375,"timestamp":19314.175591,"z":-0.076171875,"x":-0.04443359375},{"y":1.105667114257812,"timestamp":19314.185348,"z":-0.1300506591796875,"x":-0.04833984375},{"y":1.006011962890625,"timestamp":19314.195076,"z":-0.154052734375,"x":-0.0866546630859375},{"y":0.9212493896484375,"timestamp":19314.204837,"z":-0.16632080078125,"x":-0.11871337890625},{"y":0.8582611083984375,"timestamp":19314.214566,"z":-0.170623779296875,"x":-0.14739990234375},{"y":0.8120269775390625,"timestamp":19314.22431,"z":-0.14349365234375,"x":-0.1870269775390625},{"y":0.7916259765625,"timestamp":19314.234054,"z":-0.1125030517578125,"x":-0.2303466796875},{"y":0.813690185546875,"timestamp":19314.243821,"z":-0.0943450927734375,"x":-0.2795562744140625},{"y":0.842559814453125,"timestamp":19314.25356,"z":-0.0662078857421875,"x":-0.3250885009765625},{"y":0.8559417724609375,"timestamp":19314.263294,"z":-0.03436279296875,"x":-0.327606201171875},{"y":0.9068145751953125,"timestamp":19314.273028,"z":-0.027862548828125,"x":-0.3302001953125},{"y":0.935089111328125,"timestamp":19314.282786,"z":0.04888916015625,"x":-0.3485870361328125},{"y":0.9920654296875,"timestamp":19314.29253,"z":0.091522216796875,"x":-0.3945159912109375},{"y":1.05291748046875,"timestamp":19314.30228,"z":0.143707275390625,"x":-0.4355926513671875},{"y":1.084976196289062,"timestamp":19314.312021,"z":0.2037506103515625,"x":-0.4399871826171875},{"y":1.109832763671875,"timestamp":19314.321765,"z":0.2489013671875,"x":-0.4228515625},{"y":1.136260986328125,"timestamp":19314.331495,"z":0.2826385498046875,"x":-0.3965301513671875},{"y":1.167633056640625,"timestamp":19314.341258,"z":0.2735137939453125,"x":-0.3769073486328125},{"y":1.215057373046875,"timestamp":19314.351003,"z":0.203582763671875,"x":-0.3865509033203125},{"y":1.245468139648438,"timestamp":19314.360731,"z":0.105255126953125,"x":-0.4253692626953125},{"y":1.24066162109375,"timestamp":19314.370496,"z":0.023895263671875,"x":-0.4556732177734375},{"y":1.210708618164062,"timestamp":19314.380245,"z":-0.020263671875,"x":-0.4535675048828125},{"y":1.155914306640625,"timestamp":19314.389984,"z":-0.0346221923828125,"x":-0.42486572265625},{"y":1.104507446289062,"timestamp":19314.399731,"z":-0.0601043701171875,"x":-0.387908935546875},{"y":1.069046020507812,"timestamp":19314.409476,"z":-0.074859619140625,"x":-0.350189208984375},{"y":1.045455932617188,"timestamp":19314.419219,"z":-0.079345703125,"x":-0.3232574462890625},{"y":1.023300170898438,"timestamp":19314.428965,"z":-0.0792999267578125,"x":-0.3073883056640625},{"y":1.00927734375,"timestamp":19314.438721,"z":-0.071044921875,"x":-0.2918853759765625},{"y":1.004013061523438,"timestamp":19314.448456,"z":-0.0581207275390625,"x":-0.299774169921875},{"y":1.002304077148438,"timestamp":19314.458202,"z":-0.04205322265625,"x":-0.304168701171875},{"y":0.9843597412109375,"timestamp":19314.467947,"z":-0.022430419921875,"x":-0.2984771728515625},{"y":0.9532928466796875,"timestamp":19314.477696,"z":-0.0110626220703125,"x":-0.3003692626953125},{"y":0.9270477294921875,"timestamp":19314.487442,"z":-0.0099945068359375,"x":-0.2938232421875},{"y":0.8962860107421875,"timestamp":19314.497194,"z":-4.57763671875E-4,"x":-0.2886505126953125},{"y":0.868927001953125,"timestamp":19314.506937,"z":0.0382080078125,"x":-0.293487548828125},{"y":0.850006103515625,"timestamp":19314.516682,"z":0.081512451171875,"x":-0.290679931640625},{"y":0.8387298583984375,"timestamp":19314.526417,"z":0.09625244140625,"x":-0.2984161376953125},{"y":0.8297271728515625,"timestamp":19314.536171,"z":0.0782012939453125,"x":-0.3087615966796875},{"y":0.8133544921875,"timestamp":19314.545916,"z":0.0352020263671875,"x":-0.3144989013671875},{"y":0.8019256591796875,"timestamp":19314.555652,"z":-0.0070343017578125,"x":-0.325408935546875},{"y":0.8009185791015625,"timestamp":19314.565403,"z":-0.0373382568359375,"x":-0.3280029296875},{"y":0.8096466064453125,"timestamp":19314.575148,"z":-0.07012939453125,"x":-0.3120574951171875},{"y":0.8138275146484375,"timestamp":19314.584892,"z":-0.0953216552734375,"x":-0.2856292724609375},{"y":0.8063507080078125,"timestamp":19314.594636,"z":-0.0986785888671875,"x":-0.2423858642578125},{"y":0.79119873046875,"timestamp":19314.604388,"z":-0.09185791015625,"x":-0.1918182373046875},{"y":0.7696380615234375,"timestamp":19314.614126,"z":-0.077667236328125,"x":-0.1316680908203125},{"y":0.7301177978515625,"timestamp":19314.623871,"z":-0.06927490234375,"x":-0.091644287109375},{"y":0.6880340576171875,"timestamp":19314.633609,"z":-0.065277099609375,"x":-0.043731689453125},{"y":0.652252197265625,"timestamp":19314.643361,"z":-0.06842041015625,"x":-0.0182037353515625},{"y":0.620086669921875,"timestamp":19314.653106,"z":-0.0692596435546875,"x":-0.0056915283203125},{"y":0.5980072021484375,"timestamp":19314.66286,"z":-0.0660858154296875,"x":-0.0096435546875},{"y":0.5995941162109375,"timestamp":19314.672596,"z":-0.0569305419921875,"x":-0.0164947509765625},{"y":0.6116485595703125,"timestamp":19314.682341,"z":-0.0518646240234375,"x":-0.034332275390625},{"y":0.624786376953125,"timestamp":19314.6921,"z":-0.051025390625,"x":-0.0623626708984375},{"y":0.6561431884765625,"timestamp":19314.701831,"z":-0.0652923583984375,"x":-0.0975341796875},{"y":0.7091522216796875,"timestamp":19314.711576,"z":-0.1075439453125,"x":-0.1421051025390625},{"y":0.7390289306640625,"timestamp":19314.721311,"z":-0.1557464599609375,"x":-0.2254791259765625},{"y":0.746856689453125,"timestamp":19314.731066,"z":-0.197723388671875,"x":-0.3122711181640625},{"y":0.749664306640625,"timestamp":19314.740812,"z":-0.2265472412109375,"x":-0.39215087890625},{"y":0.7645416259765625,"timestamp":19314.750559,"z":-0.2375335693359375,"x":-0.4737701416015625},{"y":0.798187255859375,"timestamp":19314.760302,"z":-0.2111663818359375,"x":-0.5482177734375},{"y":0.8445587158203125,"timestamp":19314.770061,"z":-0.206634521484375,"x":-0.6171722412109375},{"y":0.8879241943359375,"timestamp":19314.7798,"z":-0.2286224365234375,"x":-0.7192230224609375},{"y":0.9151458740234375,"timestamp":19314.789536,"z":-0.3148040771484375,"x":-0.8675689697265625},{"y":0.9252166748046875,"timestamp":19314.799273,"z":-0.5404205322265625,"x":-1.036712646484375},{"y":0.9490966796875,"timestamp":19314.809023,"z":-0.806671142578125,"x":-1.188888549804688},{"y":1.022415161132812,"timestamp":19314.818766,"z":-0.941741943359375,"x":-1.345352172851562},{"y":1.205001831054688,"timestamp":19314.828498,"z":-0.7322845458984375,"x":-1.567733764648438},{"y":1.410629272460938,"timestamp":19314.838258,"z":-0.3650665283203125,"x":-1.664505004882812},{"y":1.470016479492188,"timestamp":19314.848002,"z":-0.1795806884765625,"x":-1.495864868164062},{"y":1.40435791015625,"timestamp":19314.857744,"z":-0.2631378173828125,"x":-1.168777465820312},{"y":1.22357177734375,"timestamp":19314.867492,"z":-0.2890167236328125,"x":-0.831390380859375},{"y":0.952667236328125,"timestamp":19314.877236,"z":-0.1974029541015625,"x":-0.626068115234375},{"y":0.6369171142578125,"timestamp":19314.886978,"z":-0.1185455322265625,"x":-0.485809326171875},{"y":0.352783203125,"timestamp":19314.896741,"z":-0.1009674072265625,"x":-0.3307647705078125},{"y":0.162322998046875,"timestamp":19314.906483,"z":-0.14312744140625,"x":-0.15118408203125},{"y":0.135406494140625,"timestamp":19314.916224,"z":-0.165283203125,"x":-0.0203094482421875},{"y":0.2672271728515625,"timestamp":19314.925962,"z":-0.1577911376953125,"x":-0.015472412109375},{"y":0.51824951171875,"timestamp":19314.935703,"z":-0.1607818603515625,"x":-0.0956878662109375},{"y":0.886962890625,"timestamp":19314.945452,"z":-0.1757965087890625,"x":-0.195159912109375},{"y":1.370071411132812,"timestamp":19314.9552,"z":-0.2184600830078125,"x":-0.4110260009765625},{"y":1.901702880859375,"timestamp":19314.964953,"z":-0.328582763671875,"x":-0.6646881103515625},{"y":2.2999267578125,"timestamp":19314.97469,"z":-0.287261962890625,"x":-0.9205322265625},{"y":2.049713134765625,"timestamp":19314.984424,"z":-0.01678466796875,"x":-1.139877319335938},{"y":1.346939086914062,"timestamp":19314.994165,"z":0.2876739501953125,"x":-1.02923583984375},{"y":1.051467895507812,"timestamp":19315.003937,"z":0.3067779541015625,"x":-0.753570556640625},{"y":0.9776153564453125,"timestamp":19315.013673,"z":0.1096343994140625,"x":-0.6136322021484375},{"y":0.872100830078125,"timestamp":19315.02342,"z":-0.0611572265625,"x":-0.5232391357421875},{"y":0.666168212890625,"timestamp":19315.033162,"z":-0.110931396484375,"x":-0.3470611572265625},{"y":0.560455322265625,"timestamp":19315.042905,"z":-0.11328125,"x":-0.0641937255859375},{"y":0.592132568359375,"timestamp":19315.052661,"z":-0.2209320068359375,"x":0.119781494140625},{"y":0.6110076904296875,"timestamp":19315.062394,"z":-0.1369781494140625,"x":0.1751556396484375},{"y":0.5930023193359375,"timestamp":19315.072139,"z":-0.00244140625,"x":0.1458282470703125},{"y":0.5780181884765625,"timestamp":19315.081886,"z":0.08197021484375,"x":0.11328125},{"y":0.585906982421875,"timestamp":19315.091629,"z":0.145843505859375,"x":0.07415771484375},{"y":0.59893798828125,"timestamp":19315.101372,"z":0.269622802734375,"x":0.006866455078125},{"y":0.6716461181640625,"timestamp":19315.111121,"z":0.40948486328125,"x":-0.060546875},{"y":0.84661865234375,"timestamp":19315.120861,"z":0.52203369140625,"x":-0.1364288330078125},{"y":1.086578369140625,"timestamp":19315.130602,"z":0.5478973388671875,"x":-0.276153564453125},{"y":1.267913818359375,"timestamp":19315.140358,"z":0.506591796875,"x":-0.4369964599609375},{"y":1.306167602539062,"timestamp":19315.150091,"z":0.364013671875,"x":-0.56219482421875},{"y":1.25933837890625,"timestamp":19315.159857,"z":0.203765869140625,"x":-0.5640106201171875},{"y":1.190948486328125,"timestamp":19315.169592,"z":0.0511474609375,"x":-0.4779510498046875},{"y":0.9948577880859375,"timestamp":19315.179339,"z":-0.089813232421875,"x":-0.4368743896484375},{"y":0.7740478515625,"timestamp":19315.189074,"z":-0.193328857421875,"x":-0.4048919677734375},{"y":0.7344818115234375,"timestamp":19315.198829,"z":-0.1453704833984375,"x":-0.2792816162109375},{"y":0.7768707275390625,"timestamp":19315.208587,"z":-0.096710205078125,"x":-0.139617919921875},{"y":0.76373291015625,"timestamp":19315.218309,"z":-0.0608673095703125,"x":-0.087890625},{"y":0.753662109375,"timestamp":19315.228067,"z":-0.0080413818359375,"x":-0.126373291015625},{"y":0.8013763427734375,"timestamp":19315.237813,"z":0.0335540771484375,"x":-0.17132568359375},{"y":0.9295501708984375,"timestamp":19315.247546,"z":0.07080078125,"x":-0.252685546875},{"y":1.02899169921875,"timestamp":19315.257304,"z":0.089599609375,"x":-0.34088134765625},{"y":1.048248291015625,"timestamp":19315.267051,"z":0.0698699951171875,"x":-0.4134063720703125},{"y":1.013534545898438,"timestamp":19315.276787,"z":0.019287109375,"x":-0.460418701171875},{"y":0.9647064208984375,"timestamp":19315.286541,"z":-0.0269775390625,"x":-0.48284912109375},{"y":0.917327880859375,"timestamp":19315.29629,"z":-0.01824951171875,"x":-0.482696533203125},{"y":0.888916015625,"timestamp":19315.306024,"z":0.0450592041015625,"x":-0.4649658203125},{"y":0.867919921875,"timestamp":19315.315783,"z":0.09979248046875,"x":-0.4474639892578125},{"y":0.830596923828125,"timestamp":19315.325529,"z":0.13525390625,"x":-0.4349365234375},{"y":0.790252685546875,"timestamp":19315.335275,"z":0.1562042236328125,"x":-0.4250335693359375},{"y":0.7960357666015625,"timestamp":19315.345021,"z":0.163818359375,"x":-0.4255828857421875},{"y":0.859588623046875,"timestamp":19315.354754,"z":0.1699981689453125,"x":-0.446014404296875},{"y":0.9152374267578125,"timestamp":19315.364511,"z":0.1564483642578125,"x":-0.4643707275390625},{"y":0.907806396484375,"timestamp":19315.374256,"z":0.094085693359375,"x":-0.42852783203125},{"y":0.91748046875,"timestamp":19315.383989,"z":0.03497314453125,"x":-0.3784027099609375},{"y":0.9568328857421875,"timestamp":19315.393746,"z":-0.00567626953125,"x":-0.3292388916015625},{"y":0.9700469970703125,"timestamp":19315.40349,"z":-0.036529541015625,"x":-0.287017822265625},{"y":0.940460205078125,"timestamp":19315.413226,"z":-0.0534210205078125,"x":-0.244873046875},{"y":0.92010498046875,"timestamp":19315.422979,"z":-0.059906005859375,"x":-0.2029876708984375},{"y":0.922393798828125,"timestamp":19315.432724,"z":-0.0516815185546875,"x":-0.16650390625},{"y":0.9342193603515625,"timestamp":19315.442462,"z":-0.0211944580078125,"x":-0.1455841064453125},{"y":0.949676513671875,"timestamp":19315.452217,"z":0.0134735107421875,"x":-0.1444091796875},{"y":0.9347686767578125,"timestamp":19315.461963,"z":0.045196533203125,"x":-0.1520538330078125},{"y":0.9145355224609375,"timestamp":19315.4717,"z":0.0647735595703125,"x":-0.158935546875},{"y":0.902252197265625,"timestamp":19315.48132179167,"z":0.082183837890625,"x":-0.164794921875},{"y":0.9019012451171875,"timestamp":19315.49106579167,"z":0.1004180908203125,"x":-0.18231201171875},{"y":0.9096221923828125,"timestamp":19315.50079979167,"z":0.1232147216796875,"x":-0.2068634033203125},{"y":0.92877197265625,"timestamp":19315.51056579167,"z":0.14825439453125,"x":-0.2331390380859375},{"y":0.9442901611328125,"timestamp":19315.52030079167,"z":0.1729736328125,"x":-0.2457733154296875},{"y":0.94989013671875,"timestamp":19315.53004779167,"z":0.1959075927734375,"x":-0.2570037841796875},{"y":0.9507598876953125,"timestamp":19315.53979279167,"z":0.2113494873046875,"x":-0.2617340087890625},{"y":0.9458770751953125,"timestamp":19315.54953879167,"z":0.2234039306640625,"x":-0.2670135498046875},{"y":0.9505157470703125,"timestamp":19315.55928479167,"z":0.226776123046875,"x":-0.263580322265625},{"y":0.962646484375,"timestamp":19315.56903779167,"z":0.2201080322265625,"x":-0.2563018798828125},{"y":0.9777679443359375,"timestamp":19315.57877279167,"z":0.2070465087890625,"x":-0.238525390625},{"y":0.993743896484375,"timestamp":19315.58852379167,"z":0.1997833251953125,"x":-0.2402191162109375},{"y":0.976043701171875,"timestamp":19315.59826879167,"z":0.207763671875,"x":-0.250244140625},{"y":0.97686767578125,"timestamp":19315.60801579167,"z":0.2163543701171875,"x":-0.2614593505859375},{"y":0.98651123046875,"timestamp":19315.61776179167,"z":0.2155303955078125,"x":-0.276611328125},{"y":1.000869750976562,"timestamp":19315.62750879167,"z":0.2119903564453125,"x":-0.2928619384765625},{"y":1.022537231445312,"timestamp":19315.63725379167,"z":0.2136993408203125,"x":-0.32830810546875},{"y":1.045639038085938,"timestamp":19315.64700179167,"z":0.2194671630859375,"x":-0.3726959228515625},{"y":1.066726684570312,"timestamp":19315.65674979167,"z":0.2247161865234375,"x":-0.4190216064453125},{"y":1.094772338867188,"timestamp":19315.66648679167,"z":0.217376708984375,"x":-0.47393798828125},{"y":1.126708984375,"timestamp":19315.67624179167,"z":0.197845458984375,"x":-0.5354156494140625},{"y":1.109298706054688,"timestamp":19315.68597879167,"z":0.16351318359375,"x":-0.594207763671875},{"y":1.046768188476562,"timestamp":19315.69572379167,"z":0.0765380859375,"x":-0.6446380615234375},{"y":0.95843505859375,"timestamp":19315.70547979167,"z":-0.0224151611328125,"x":-0.6813201904296875},{"y":0.885406494140625,"timestamp":19315.71522779167,"z":-0.04278564453125,"x":-0.69390869140625},{"y":0.8938446044921875,"timestamp":19315.72497579167,"z":-0.0047607421875,"x":-0.7207183837890625},{"y":0.975433349609375,"timestamp":19315.73472079167,"z":-0.02252197265625,"x":-0.793487548828125},{"y":1.0828857421875,"timestamp":19315.74445379167,"z":-0.1696624755859375,"x":-0.8563385009765625},{"y":1.144668579101562,"timestamp":19315.75421179167,"z":-0.204620361328125,"x":-0.8610992431640625},{"y":1.085433959960938,"timestamp":19315.76395979167,"z":-0.031890869140625,"x":-0.79779052734375},{"y":1.00103759765625,"timestamp":19315.77371879167,"z":0.0680389404296875,"x":-0.6714630126953125},{"y":0.9481201171875,"timestamp":19315.78345479167,"z":0.037109375,"x":-0.5447235107421875},{"y":0.9815216064453125,"timestamp":19315.79319879167,"z":-0.044097900390625,"x":-0.506988525390625},{"y":1.090560913085938,"timestamp":19315.80294279167,"z":-0.087738037109375,"x":-0.5345916748046875},{"y":1.180328369140625,"timestamp":19315.81268979167,"z":-0.1015625,"x":-0.5380401611328125},{"y":1.165725708007812,"timestamp":19315.82244079167,"z":-0.05572509765625,"x":-0.496551513671875},{"y":1.091751098632812,"timestamp":19315.83218479167,"z":0.0051116943359375,"x":-0.4184417724609375},{"y":1.027755737304688,"timestamp":19315.84193079167,"z":0.028564453125,"x":-0.3167877197265625},{"y":0.9889373779296875,"timestamp":19315.85167579167,"z":0.0283203125,"x":-0.219268798828125},{"y":1.004653930664062,"timestamp":19315.86141879167,"z":0.013946533203125,"x":-0.1424560546875},{"y":1.07977294921875,"timestamp":19315.87116179167,"z":-0.0157470703125,"x":-0.0946807861328125},{"y":1.194534301757812,"timestamp":19315.88090879167,"z":-0.008697509765625,"x":-0.063385009765625},{"y":1.339874267578125,"timestamp":19315.89065879167,"z":0.041656494140625,"x":-0.0664520263671875},{"y":1.486068725585938,"timestamp":19315.90040079167,"z":0.0868988037109375,"x":-0.0737457275390625},{"y":1.588363647460938,"timestamp":19315.91016279167,"z":0.1103973388671875,"x":-0.0623626708984375},{"y":1.62847900390625,"timestamp":19315.91989279167,"z":0.1247711181640625,"x":-0.0292510986328125},{"y":1.599395751953125,"timestamp":19315.92964379167,"z":0.1393890380859375,"x":0.012542724609375},{"y":1.509872436523438,"timestamp":19315.93939879167,"z":0.1627197265625,"x":0.053802490234375},{"y":1.37847900390625,"timestamp":19315.94913779167,"z":0.1869049072265625,"x":0.06524658203125},{"y":1.233154296875,"timestamp":19315.95888279167,"z":0.179168701171875,"x":0.0555419921875},{"y":1.101486206054688,"timestamp":19315.96863479167,"z":0.09503173828125,"x":0.01605224609375},{"y":1.003768920898438,"timestamp":19315.97837179167,"z":-0.04656982421875,"x":-0.064300537109375},{"y":0.9613189697265625,"timestamp":19315.98812079167,"z":-0.273468017578125,"x":-0.1951751708984375},{"y":0.9450836181640625,"timestamp":19315.99787079167,"z":-0.517730712890625,"x":-0.4233856201171875},{"y":0.9202117919921875,"timestamp":19316.00761079167,"z":-0.3302154541015625,"x":-0.5268096923828125},{"y":0.893798828125,"timestamp":19316.01735579167,"z":-0.149322509765625,"x":-0.595947265625},{"y":0.895843505859375,"timestamp":19316.02708879167,"z":-0.06158447265625,"x":-0.6674346923828125},{"y":0.914459228515625,"timestamp":19316.03685779167,"z":-0.084686279296875,"x":-0.7118072509765625},{"y":0.91534423828125,"timestamp":19316.04659579167,"z":-0.1300048828125,"x":-0.73529052734375},{"y":0.898956298828125,"timestamp":19316.05633079167,"z":-0.125885009765625,"x":-0.73724365234375},{"y":0.858856201171875,"timestamp":19316.06608679167,"z":-0.1023712158203125,"x":-0.7029266357421875},{"y":0.8089752197265625,"timestamp":19316.07583279167,"z":-0.0502777099609375,"x":-0.6644439697265625},{"y":0.7557220458984375,"timestamp":19316.08557879167,"z":-0.0250701904296875,"x":-0.5895233154296875},{"y":0.7327423095703125,"timestamp":19316.09532479167,"z":-0.038055419921875,"x":-0.4201202392578125},{"y":0.7268829345703125,"timestamp":19316.10506879167,"z":-0.0794830322265625,"x":-0.2478179931640625},{"y":0.71160888671875,"timestamp":19316.11480179167,"z":-0.134368896484375,"x":-0.1279296875},{"y":0.6844482421875,"timestamp":19316.12456179167,"z":-0.1591796875,"x":-0.076507568359375},{"y":0.6502838134765625,"timestamp":19316.13431379167,"z":-0.162689208984375,"x":-0.041473388671875},{"y":0.60150146484375,"timestamp":19316.14405579167,"z":-0.154541015625,"x":-0.0304412841796875},{"y":0.549407958984375,"timestamp":19316.15380279167,"z":-0.1386566162109375,"x":-0.0559234619140625},{"y":0.5081634521484375,"timestamp":19316.16354979167,"z":-0.1130218505859375,"x":-0.108062744140625},{"y":0.484375,"timestamp":19316.17329779167,"z":-0.1002349853515625,"x":-0.16278076171875},{"y":0.4900970458984375,"timestamp":19316.18304579167,"z":-0.085784912109375,"x":-0.2462921142578125},{"y":0.5110015869140625,"timestamp":19316.19278679167,"z":-0.0602264404296875,"x":-0.32049560546875},{"y":0.5403289794921875,"timestamp":19316.20253979167,"z":-0.0327301025390625,"x":-0.386566162109375},{"y":0.5855560302734375,"timestamp":19316.21229379167,"z":-0.01318359375,"x":-0.4733734130859375},{"y":0.633056640625,"timestamp":19316.22204579167,"z":-0.016326904296875,"x":-0.577972412109375},{"y":0.6527862548828125,"timestamp":19316.23177879167,"z":-0.0438385009765625,"x":-0.6880340576171875},{"y":0.6358642578125,"timestamp":19316.24152679167,"z":-0.0929412841796875,"x":-0.7759552001953125},{"y":0.603546142578125,"timestamp":19316.25126179167,"z":-0.1707611083984375,"x":-0.8403472900390625},{"y":0.563507080078125,"timestamp":19316.26101779167,"z":-0.2540130615234375,"x":-0.8835296630859375},{"y":0.513641357421875,"timestamp":19316.27075879167,"z":-0.2725372314453125,"x":-0.8990325927734375},{"y":0.4573974609375,"timestamp":19316.28050879167,"z":-0.2401580810546875,"x":-0.8834075927734375},{"y":0.3997955322265625,"timestamp":19316.29025479167,"z":-0.197845458984375,"x":-0.8343048095703125},{"y":0.372711181640625,"timestamp":19316.30000179167,"z":-0.1870880126953125,"x":-0.7652740478515625},{"y":0.395233154296875,"timestamp":19316.30974779167,"z":-0.1960906982421875,"x":-0.6865386962890625},{"y":0.42669677734375,"timestamp":19316.31949379167,"z":-0.2214202880859375,"x":-0.6145782470703125},{"y":0.4597930908203125,"timestamp":19316.32923079167,"z":-0.24884033203125,"x":-0.5679473876953125},{"y":0.4925994873046875,"timestamp":19316.33899479167,"z":-0.2736968994140625,"x":-0.555908203125},{"y":0.5136260986328125,"timestamp":19316.34873379167,"z":-0.2718963623046875,"x":-0.559906005859375},{"y":0.5469970703125,"timestamp":19316.35847879167,"z":-0.261627197265625,"x":-0.56622314453125},{"y":0.605255126953125,"timestamp":19316.36822679167,"z":-0.3071441650390625,"x":-0.5873565673828125},{"y":0.662811279296875,"timestamp":19316.37797379167,"z":-0.3487548828125,"x":-0.6202545166015625},{"y":0.7122344970703125,"timestamp":19316.38773179167,"z":-0.3671722412109375,"x":-0.665130615234375},{"y":0.7423553466796875,"timestamp":19316.39746179167,"z":-0.3582000732421875,"x":-0.71527099609375},{"y":0.7578887939453125,"timestamp":19316.40720879167,"z":-0.3358001708984375,"x":-0.7523193359375},{"y":0.7645416259765625,"timestamp":19316.41696079167,"z":-0.315948486328125,"x":-0.7353668212890625},{"y":0.7852935791015625,"timestamp":19316.42669979167,"z":-0.325714111328125,"x":-0.6632080078125},{"y":0.840118408203125,"timestamp":19316.43643879167,"z":-0.4155120849609375,"x":-0.5474700927734375},{"y":0.9123687744140625,"timestamp":19316.44618179167,"z":-0.550140380859375,"x":-0.4095306396484375},{"y":0.9705352783203125,"timestamp":19316.45593979167,"z":-0.6219482421875,"x":-0.2984771728515625},{"y":0.979034423828125,"timestamp":19316.46567479167,"z":-0.607574462890625,"x":-0.209442138671875},{"y":0.9680023193359375,"timestamp":19316.47542879167,"z":-0.54931640625,"x":-0.11083984375},{"y":0.9003448486328125,"timestamp":19316.48517579167,"z":-0.4962005615234375,"x":-0.05914306640625},{"y":0.8517303466796875,"timestamp":19316.49490879167,"z":-0.457794189453125,"x":-0.023193359375},{"y":0.8331146240234375,"timestamp":19316.50466679167,"z":-0.422882080078125,"x":-0.0095367431640625},{"y":0.83599853515625,"timestamp":19316.51442079167,"z":-0.3877716064453125,"x":-0.0321197509765625},{"y":0.848785400390625,"timestamp":19316.52416979167,"z":-0.3574371337890625,"x":-0.0755462646484375},{"y":0.8647918701171875,"timestamp":19316.53390079167,"z":-0.353302001953125,"x":-0.1061248779296875},{"y":0.86468505859375,"timestamp":19316.54364779167,"z":-0.325439453125,"x":-0.1189727783203125},{"y":0.9193115234375,"timestamp":19316.55338179167,"z":-0.2912445068359375,"x":-0.1210479736328125},{"y":0.996734619140625,"timestamp":19316.56313679167,"z":-0.2470245361328125,"x":-0.1249847412109375},{"y":1.135330200195312,"timestamp":19316.57288279167,"z":-0.252960205078125,"x":-0.1336669921875},{"y":1.313949584960938,"timestamp":19316.58261779167,"z":-0.318450927734375,"x":-0.165283203125},{"y":1.459426879882812,"timestamp":19316.59237379167,"z":-0.4096221923828125,"x":-0.27410888671875},{"y":1.640304565429688,"timestamp":19316.60211879167,"z":-0.56915283203125,"x":-0.4922027587890625},{"y":1.90185546875,"timestamp":19316.61185379167,"z":-0.6230926513671875,"x":-0.785125732421875},{"y":2.206192016601562,"timestamp":19316.62161979167,"z":-0.5705108642578125,"x":-1.109207153320312},{"y":2.102325439453125,"timestamp":19316.63135979167,"z":-0.4875030517578125,"x":-1.430221557617188},{"y":1.33905029296875,"timestamp":19316.64109779167,"z":-0.2092742919921875,"x":-1.544647216796875},{"y":0.7601165771484375,"timestamp":19316.65086079167,"z":0.030242919921875,"x":-1.182266235351562},{"y":0.5251922607421875,"timestamp":19316.66060579167,"z":0.055267333984375,"x":-0.6890716552734375},{"y":0.2606048583984375,"timestamp":19316.67035479167,"z":0.05010986328125,"x":-0.2980194091796875},{"y":-0.0212860107421875,"timestamp":19316.68008279167,"z":0.002471923828125,"x":0.009765625},{"y":-0.1956634521484375,"timestamp":19316.68982579167,"z":-0.0222015380859375,"x":0.249969482421875},{"y":-0.191619873046875,"timestamp":19316.69957279167,"z":-0.0565338134765625,"x":0.3842620849609375},{"y":-0.0423736572265625,"timestamp":19316.70931479167,"z":-0.049560546875,"x":0.343780517578125},{"y":0.175811767578125,"timestamp":19316.71906179167,"z":-0.0986328125,"x":0.2606353759765625},{"y":0.462188720703125,"timestamp":19316.72880579167,"z":-0.13720703125,"x":0.19989013671875},{"y":0.807891845703125,"timestamp":19316.73854979167,"z":-0.080780029296875,"x":0.10040283203125},{"y":1.179351806640625,"timestamp":19316.74829779167,"z":0.107574462890625,"x":-0.0617828369140625},{"y":1.57159423828125,"timestamp":19316.75803579167,"z":0.325042724609375,"x":-0.228759765625},{"y":1.908187866210938,"timestamp":19316.76778179167,"z":0.4557037353515625,"x":-0.394195556640625},{"y":2.082473754882812,"timestamp":19316.77753379167,"z":0.4791107177734375,"x":-0.5739898681640625},{"y":1.969009399414062,"timestamp":19316.78726979167,"z":0.2641143798828125,"x":-0.735015869140625},{"y":1.6123046875,"timestamp":19316.79700379167,"z":0.030548095703125,"x":-0.7511749267578125},{"y":1.280838012695312,"timestamp":19316.80674879167,"z":0.0364532470703125,"x":-0.574859619140625},{"y":1.107559204101562,"timestamp":19316.81649879167,"z":0.04296875,"x":-0.4033966064453125},{"y":0.9720001220703125,"timestamp":19316.82624179167,"z":0.0242462158203125,"x":-0.3251800537109375},{"y":0.819488525390625,"timestamp":19316.83597579167,"z":0.0137939453125,"x":-0.31890869140625},{"y":0.7051239013671875,"timestamp":19316.84573079167,"z":0.0334320068359375,"x":-0.266998291015625},{"y":0.69537353515625,"timestamp":19316.85547479167,"z":0.0196380615234375,"x":-0.1521759033203125},{"y":0.737823486328125,"timestamp":19316.86522079167,"z":0.006744384765625,"x":-0.09930419921875},{"y":0.77691650390625,"timestamp":19316.87496879167,"z":0.024078369140625,"x":-0.090484619140625},{"y":0.8148651123046875,"timestamp":19316.88471179167,"z":0.0542449951171875,"x":-0.1114501953125},{"y":0.85400390625,"timestamp":19316.89445179167,"z":0.0850372314453125,"x":-0.1270751953125},{"y":0.9217529296875,"timestamp":19316.90419579167,"z":0.1092681884765625,"x":-0.170684814453125},{"y":1.008224487304688,"timestamp":19316.91394679167,"z":0.1452178955078125,"x":-0.2332611083984375},{"y":1.088973999023438,"timestamp":19316.92368479167,"z":0.1988983154296875,"x":-0.298370361328125},{"y":1.10736083984375,"timestamp":19316.93342979167,"z":0.2449951171875,"x":-0.36566162109375},{"y":1.071304321289062,"timestamp":19316.94318179167,"z":0.2413482666015625,"x":-0.4015960693359375},{"y":1.0047607421875,"timestamp":19316.95291879167,"z":0.2044830322265625,"x":-0.410491943359375},{"y":0.933258056640625,"timestamp":19316.96266179167,"z":0.16351318359375,"x":-0.4054412841796875},{"y":0.879974365234375,"timestamp":19316.97241879167,"z":0.1101531982421875,"x":-0.392822265625},{"y":0.869903564453125,"timestamp":19316.98215179167,"z":0.0637969970703125,"x":-0.3792266845703125},{"y":0.8840179443359375,"timestamp":19316.99189679167,"z":0.0339508056640625,"x":-0.3684539794921875},{"y":0.89312744140625,"timestamp":19317.00163379167,"z":0.0247650146484375,"x":-0.361724853515625},{"y":0.8974456787109375,"timestamp":19317.01137179167,"z":0.0293426513671875,"x":-0.36724853515625},{"y":0.883880615234375,"timestamp":19317.02113279167,"z":0.048492431640625,"x":-0.370758056640625},{"y":0.867156982421875,"timestamp":19317.03086779167,"z":0.0885772705078125,"x":-0.376617431640625},{"y":0.8785552978515625,"timestamp":19317.04062179167,"z":0.12921142578125,"x":-0.3800506591796875},{"y":0.9013671875,"timestamp":19317.05036579167,"z":0.162384033203125,"x":-0.386444091796875},{"y":0.9220733642578125,"timestamp":19317.06011079167,"z":0.172637939453125,"x":-0.3874664306640625},{"y":0.9459991455078125,"timestamp":19317.06986179167,"z":0.15032958984375,"x":-0.376708984375},{"y":0.9559478759765625,"timestamp":19317.07961479167,"z":0.1066436767578125,"x":-0.362030029296875},{"y":0.95819091796875,"timestamp":19317.08934579167,"z":0.067779541015625,"x":-0.3429412841796875},{"y":0.9529876708984375,"timestamp":19317.09908879167,"z":0.03802490234375,"x":-0.3160858154296875},{"y":0.9375152587890625,"timestamp":19317.10883279167,"z":0.0314483642578125,"x":-0.283935546875},{"y":0.92926025390625,"timestamp":19317.11858679167,"z":0.04241943359375,"x":-0.26177978515625},{"y":0.922149658203125,"timestamp":19317.12832279167,"z":0.05560302734375,"x":-0.2518157958984375},{"y":0.9140625,"timestamp":19317.13806879167,"z":0.0562896728515625,"x":-0.246002197265625},{"y":0.8859710693359375,"timestamp":19317.14781079167,"z":0.06036376953125,"x":-0.225616455078125},{"y":0.9022369384765625,"timestamp":19317.15755479167,"z":0.068115234375,"x":-0.2215576171875},{"y":0.8986968994140625,"timestamp":19317.16730279167,"z":0.08660888671875,"x":-0.224212646484375},{"y":0.8884124755859375,"timestamp":19317.17703979167,"z":0.1219024658203125,"x":-0.236663818359375},{"y":0.9018402099609375,"timestamp":19317.18678379167,"z":0.1363067626953125,"x":-0.2387237548828125},{"y":0.938629150390625,"timestamp":19317.19651179167,"z":0.1190948486328125,"x":-0.22515869140625},{"y":1.000350952148438,"timestamp":19317.20626979167,"z":0.087615966796875,"x":-0.2017364501953125},{"y":0.984100341796875,"timestamp":19317.21600879167,"z":0.0849456787109375,"x":-0.1781158447265625},{"y":0.9541473388671875,"timestamp":19317.22574779167,"z":0.0961456298828125,"x":-0.15325927734375},{"y":0.938629150390625,"timestamp":19317.23550279167,"z":0.103729248046875,"x":-0.124786376953125},{"y":0.9375,"timestamp":19317.24524579167,"z":0.11773681640625,"x":-0.107666015625},{"y":0.956878662109375,"timestamp":19317.25499179167,"z":0.124481201171875,"x":-0.0861053466796875},{"y":0.9899444580078125,"timestamp":19317.26473379167,"z":0.1162567138671875,"x":-0.0732879638671875},{"y":1.013458251953125,"timestamp":19317.27448079167,"z":0.0915374755859375,"x":-0.0795440673828125},{"y":1.005691528320312,"timestamp":19317.28422279167,"z":0.0781402587890625,"x":-0.099212646484375},{"y":0.975250244140625,"timestamp":19317.29396679167,"z":0.078704833984375,"x":-0.126220703125},{"y":0.96502685546875,"timestamp":19317.30371779167,"z":0.0918731689453125,"x":-0.1909332275390625},{"y":0.95074462890625,"timestamp":19317.31345379167,"z":0.1070556640625,"x":-0.258575439453125},{"y":0.91510009765625,"timestamp":19317.32318779167,"z":0.112457275390625,"x":-0.3120269775390625},{"y":0.886566162109375,"timestamp":19317.33294979167,"z":0.11798095703125,"x":-0.3627777099609375},{"y":0.8746185302734375,"timestamp":19317.34268879167,"z":0.12237548828125,"x":-0.410064697265625},{"y":0.8651580810546875,"timestamp":19317.35242679167,"z":0.1224822998046875,"x":-0.449615478515625},{"y":0.8345947265625,"timestamp":19317.36216879167,"z":0.13140869140625,"x":-0.48699951171875},{"y":0.8043975830078125,"timestamp":19317.37190979167,"z":0.1573486328125,"x":-0.52447509765625},{"y":0.8004608154296875,"timestamp":19317.38165979167,"z":0.2034149169921875,"x":-0.57147216796875},{"y":0.8181610107421875,"timestamp":19317.39139179167,"z":0.2349700927734375,"x":-0.6315460205078125},{"y":0.8592681884765625,"timestamp":19317.40115479167,"z":0.241180419921875,"x":-0.6971435546875},{"y":0.916015625,"timestamp":19317.41088979167,"z":0.203887939453125,"x":-0.7471771240234375},{"y":0.98272705078125,"timestamp":19317.42061979167,"z":0.1745758056640625,"x":-0.775665283203125},{"y":1.095932006835938,"timestamp":19317.43036679167,"z":0.1838226318359375,"x":-0.793792724609375},{"y":1.22857666015625,"timestamp":19317.44010079167,"z":0.2064208984375,"x":-0.8070068359375},{"y":1.279464721679688,"timestamp":19317.44984579167,"z":0.2087860107421875,"x":-0.75201416015625},{"y":1.229660034179688,"timestamp":19317.45959879167,"z":0.172454833984375,"x":-0.6582183837890625},{"y":1.193069458007812,"timestamp":19317.46933679167,"z":0.1220245361328125,"x":-0.5908966064453125},{"y":1.260360717773438,"timestamp":19317.47907479167,"z":0.075775146484375,"x":-0.5580596923828125},{"y":1.390243530273438,"timestamp":19317.48882879167,"z":0.0493927001953125,"x":-0.5204315185546875},{"y":1.421630859375,"timestamp":19317.49857179167,"z":-0.001678466796875,"x":-0.4398193359375},{"y":1.337783813476562,"timestamp":19317.50831279167,"z":-0.0555419921875,"x":-0.3243560791015625},{"y":1.235580444335938,"timestamp":19317.51806979167,"z":-0.087799072265625,"x":-0.211029052734375},{"y":1.178924560546875,"timestamp":19317.52779979167,"z":-0.0970611572265625,"x":-0.1084442138671875},{"y":1.141754150390625,"timestamp":19317.53754379167,"z":-0.084869384765625,"x":-0.018768310546875},{"y":1.101531982421875,"timestamp":19317.54728779167,"z":-0.07080078125,"x":0.0634918212890625},{"y":1.08154296875,"timestamp":19317.55704479167,"z":-0.079681396484375,"x":0.14874267578125},{"y":1.092666625976562,"timestamp":19317.56677979167,"z":-0.1033172607421875,"x":0.197784423828125},{"y":1.097137451171875,"timestamp":19317.57652179167,"z":-0.058349609375,"x":0.3032989501953125},{"y":1.114822387695312,"timestamp":19317.58624779167,"z":-0.0399322509765625,"x":0.3318328857421875},{"y":1.115585327148438,"timestamp":19317.59601379167,"z":-0.0322265625,"x":0.248748779296875},{"y":1.175308227539062,"timestamp":19317.60576179167,"z":-0.018035888671875,"x":0.2152252197265625},{"y":1.231048583984375,"timestamp":19317.61547979167,"z":0.004913330078125,"x":0.188507080078125},{"y":1.238189697265625,"timestamp":19317.62523279167,"z":0.03656005859375,"x":0.1390533447265625},{"y":1.186935424804688,"timestamp":19317.63496579167,"z":0.061737060546875,"x":0.0490264892578125},{"y":1.114700317382812,"timestamp":19317.64470879167,"z":0.0944976806640625,"x":-0.045928955078125},{"y":1.044342041015625,"timestamp":19317.65446579167,"z":0.142181396484375,"x":-0.113372802734375},{"y":0.98968505859375,"timestamp":19317.66420079167,"z":0.19781494140625,"x":-0.1614837646484375},{"y":0.95263671875,"timestamp":19317.67394779167,"z":0.20611572265625,"x":-0.2300262451171875},{"y":0.946380615234375,"timestamp":19317.68368879167,"z":0.1534881591796875,"x":-0.2985076904296875},{"y":0.939117431640625,"timestamp":19317.69342779167,"z":0.0728302001953125,"x":-0.3923492431640625}]
