# Supplementary material for: PDKit: A data science toolkit for the digital assessment of Parkinson’s Disease
Source: PLoS Comput Biol. 2021 Mar 12;17(3):e1008833. doi: 10.1371/journal.pcbi.1008833 (PMC7990207; doi:10.1371/journal.pcbi.1008833)
Supplement: S1 Compressed ZIP File — Exported from current GitHub repository including source code, data and documentation. (ZIP) [file pcbi.1008833.s001.zip › pdkit-1.3.2/tests/data/mpower_gait.json]

[{"y":0.0016632080078125,"timestamp":8844.375467791668,"z":-1.013534545898438,"x":0.0338897705078125},{"y":0.00341796875,"timestamp":8844.385358791667,"z":-1.012954711914062,"x":0.0333709716796875},{"y":0.002105712890625,"timestamp":8844.395249791667,"z":-1.011306762695312,"x":0.0338592529296875},{"y":8.087158203125E-4,"timestamp":8844.405142791667,"z":-1.011383056640625,"x":0.0320281982421875},{"y":0.0032806396484375,"timestamp":8844.415042791667,"z":-1.013519287109375,"x":0.0330963134765625},{"y":0.00238037109375,"timestamp":8844.424924791667,"z":-1.010833740234375,"x":0.0340576171875},{"y":0.0018310546875,"timestamp":8844.434815791667,"z":-1.038864135742188,"x":0.0432891845703125},{"y":0.00494384765625,"timestamp":8844.444706791668,"z":-1.015853881835938,"x":0.0348358154296875},{"y":4.8828125E-4,"timestamp":8844.454597791668,"z":-0.988983154296875,"x":0.0268707275390625},{"y":0.0052642822265625,"timestamp":8844.464489791668,"z":-1.014022827148438,"x":0.0338134765625},{"y":0.0044403076171875,"timestamp":8844.474380791667,"z":-1.013504028320312,"x":0.0325164794921875},{"y":0.00323486328125,"timestamp":8844.484270791667,"z":-1.008224487304688,"x":0.032196044921875},{"y":0.0020751953125,"timestamp":8844.494163791667,"z":-1.010894775390625,"x":0.0324249267578125},{"y":0.004180908203125,"timestamp":8844.504056791668,"z":-1.010330200195312,"x":0.03265380859375},{"y":0.0032196044921875,"timestamp":8844.513947791667,"z":-1.012451171875,"x":0.0335540771484375},{"y":0.0018768310546875,"timestamp":8844.523841791668,"z":-1.009490966796875,"x":0.0331268310546875},{"y":0.004302978515625,"timestamp":8844.533732791668,"z":-1.010787963867188,"x":0.032867431640625},{"y":0.003509521484375,"timestamp":8844.543619791668,"z":-1.0106201171875,"x":0.032562255859375},{"y":0.0025787353515625,"timestamp":8844.553518791667,"z":-1.0107421875,"x":0.0334320068359375},{"y":0.0040283203125,"timestamp":8844.563410791667,"z":-1.003570556640625,"x":0.0314178466796875},{"y":0.003265380859375,"timestamp":8844.573302791667,"z":-1.010635375976562,"x":0.035064697265625},{"y":0.0035400390625,"timestamp":8844.583194791667,"z":-1.014511108398438,"x":0.0340728759765625},{"y":0.0028228759765625,"timestamp":8844.593086791667,"z":-1.011154174804688,"x":0.0326690673828125},{"y":0.0023956298828125,"timestamp":8844.602978791667,"z":-1.00927734375,"x":0.03192138671875},{"y":0.0028076171875,"timestamp":8844.612870791667,"z":-1.011688232421875,"x":0.0321807861328125},{"y":0.001922607421875,"timestamp":8844.622761791667,"z":-1.011688232421875,"x":0.0334625244140625},{"y":0.0030670166015625,"timestamp":8844.632653791667,"z":-1.009750366210938,"x":0.0333099365234375},{"y":0.00323486328125,"timestamp":8844.642541791667,"z":-1.011215209960938,"x":0.0336761474609375},{"y":0.0023345947265625,"timestamp":8844.652437791667,"z":-1.017807006835938,"x":0.02337646484375},{"y":0.00604248046875,"timestamp":8844.662327791668,"z":-1.0384521484375,"x":0.04278564453125},{"y":0.0025634765625,"timestamp":8844.672218791668,"z":-1.006362915039062,"x":0.0312957763671875},{"y":0.0016326904296875,"timestamp":8844.682110791668,"z":-1.009429931640625,"x":0.032257080078125},{"y":0.0028533935546875,"timestamp":8844.692000791667,"z":-1.010986328125,"x":0.033355712890625},{"y":0.0014801025390625,"timestamp":8844.701893791667,"z":-1.009048461914062,"x":0.032196044921875},{"y":0.0041961669921875,"timestamp":8844.711785791667,"z":-1.011642456054688,"x":0.032684326171875},{"y":0.0011138916015625,"timestamp":8844.721683791668,"z":-1.011749267578125,"x":0.0342864990234375},{"y":0.003997802734375,"timestamp":8844.731569791667,"z":-1.012039184570312,"x":0.0354156494140625},{"y":0.0040283203125,"timestamp":8844.741458791666,"z":-1.008987426757812,"x":0.033447265625},{"y":0.0027008056640625,"timestamp":8844.751349791668,"z":-1.00994873046875,"x":0.035064697265625},{"y":0.00274658203125,"timestamp":8844.761239791667,"z":-1.007949829101562,"x":0.0347442626953125},{"y":0.002532958984375,"timestamp":8844.771130791667,"z":-1.010345458984375,"x":0.0332794189453125},{"y":-8.087158203125E-4,"timestamp":8844.781018791668,"z":-1.01531982421875,"x":0.034942626953125},{"y":0.00421142578125,"timestamp":8844.790911791668,"z":-1.003021240234375,"x":0.0327301025390625},{"y":0.0024871826171875,"timestamp":8844.800801791667,"z":-1.014389038085938,"x":0.0331268310546875},{"y":0.003509521484375,"timestamp":8844.810693791667,"z":-1.01171875,"x":0.0348358154296875},{"y":0.002227783203125,"timestamp":8844.820585791667,"z":-1.01116943359375,"x":0.0340576171875},{"y":0.0036163330078125,"timestamp":8844.830476791667,"z":-1.010238647460938,"x":0.0336761474609375},{"y":0.0030670166015625,"timestamp":8844.840369791667,"z":-1.010894775390625,"x":0.03271484375},{"y":9.307861328125E-4,"timestamp":8844.850260791667,"z":-1.009811401367188,"x":0.0328521728515625},{"y":-0.0012054443359375,"timestamp":8844.860153791667,"z":-1.043487548828125,"x":0.0322265625},{"y":0.0052642822265625,"timestamp":8844.870044791667,"z":-1.035537719726562,"x":0.03924560546875},{"y":0.0018310546875,"timestamp":8844.879938791668,"z":-0.9971771240234375,"x":0.0301055908203125},{"y":0.0015106201171875,"timestamp":8844.889828791667,"z":-1.009811401367188,"x":0.03192138671875},{"y":0.0014495849609375,"timestamp":8844.899715791667,"z":-1.012802124023438,"x":0.03326416015625},{"y":0.00347900390625,"timestamp":8844.909612791667,"z":-1.013046264648438,"x":0.0335693359375},{"y":0.002716064453125,"timestamp":8844.919504791667,"z":-1.009201049804688,"x":0.0333099365234375},{"y":0.002532958984375,"timestamp":8844.929397791668,"z":-1.012451171875,"x":0.0326080322265625},{"y":0.0019683837890625,"timestamp":8844.939289791668,"z":-1.0098876953125,"x":0.0325775146484375},{"y":0.003265380859375,"timestamp":8844.949181791668,"z":-1.011856079101562,"x":0.0327606201171875},{"y":2.899169921875E-4,"timestamp":8844.959072791667,"z":-1.007034301757812,"x":0.032806396484375},{"y":0.002593994140625,"timestamp":8844.968964791668,"z":-1.006423950195312,"x":0.03338623046875},{"y":0.004364013671875,"timestamp":8844.978857791668,"z":-1.013565063476562,"x":0.033203125},{"y":0.002288818359375,"timestamp":8844.988748791668,"z":-1.011001586914062,"x":0.0351715087890625},{"y":0.002532958984375,"timestamp":8844.998639791667,"z":-1.012725830078125,"x":0.03302001953125},{"y":0.0034027099609375,"timestamp":8845.008532791668,"z":-1.01092529296875,"x":0.03387451171875},{"y":0.0035247802734375,"timestamp":8845.018421791667,"z":-1.007598876953125,"x":0.0325469970703125},{"y":0.0015716552734375,"timestamp":8845.028314791667,"z":-0.989959716796875,"x":0.02069091796875},{"y":0.005523681640625,"timestamp":8845.038206791667,"z":-1.039337158203125,"x":0.0404052734375},{"y":0.0033416748046875,"timestamp":8845.048097791667,"z":-1.01141357421875,"x":0.0341949462890625},{"y":0.0022125244140625,"timestamp":8845.057989791667,"z":-1.002914428710938,"x":0.03228759765625},{"y":0.00225830078125,"timestamp":8845.067874791666,"z":-1.011215209960938,"x":0.03375244140625},{"y":0.00103759765625,"timestamp":8845.077761791666,"z":-1.01422119140625,"x":0.032440185546875},{"y":0.003173828125,"timestamp":8845.087669791666,"z":-1.007736206054688,"x":0.0324859619140625},{"y":0.003173828125,"timestamp":8845.097554791668,"z":-1.010421752929688,"x":0.0343780517578125},{"y":0.0035247802734375,"timestamp":8845.107446791668,"z":-1.010284423828125,"x":0.0335845947265625},{"y":0.0014190673828125,"timestamp":8845.117337791668,"z":-1.0093994140625,"x":0.03216552734375},{"y":0.00244140625,"timestamp":8845.127225791668,"z":-1.01971435546875,"x":0.031890869140625},{"y":0.00164794921875,"timestamp":8845.137118791667,"z":-1.006942749023438,"x":0.0324859619140625},{"y":0.0011749267578125,"timestamp":8845.147009791668,"z":-1.015151977539062,"x":0.0334320068359375},{"y":0.0034332275390625,"timestamp":8845.156902791667,"z":-1.011627197265625,"x":0.0342559814453125},{"y":0.0041656494140625,"timestamp":8845.166793791666,"z":-1.009140014648438,"x":0.0321807861328125},{"y":0.003082275390625,"timestamp":8845.176682791667,"z":-1.013153076171875,"x":0.0324554443359375},{"y":0.0030975341796875,"timestamp":8845.186571791668,"z":-1.01312255859375,"x":0.0317840576171875},{"y":4.8828125E-4,"timestamp":8845.196464791667,"z":-1.026214599609375,"x":0.0254058837890625},{"y":0.00360107421875,"timestamp":8845.206339791666,"z":-1.041748046875,"x":0.0406036376953125},{"y":0.001068115234375,"timestamp":8845.216245791667,"z":-0.9998779296875,"x":0.029266357421875},{"y":3.814697265625E-4,"timestamp":8845.226139791666,"z":-1.004531860351562,"x":0.03216552734375},{"y":0.002227783203125,"timestamp":8845.236030791668,"z":-1.013137817382812,"x":0.0334625244140625},{"y":0.0023193359375,"timestamp":8845.245922791668,"z":-1.010879516601562,"x":0.033416748046875},{"y":0.00140380859375,"timestamp":8845.255822791667,"z":-1.0111083984375,"x":0.033782958984375},{"y":0.003509521484375,"timestamp":8845.265703791667,"z":-1.012344360351562,"x":0.0333099365234375},{"y":0.004974365234375,"timestamp":8845.275596791667,"z":-0.9898834228515625,"x":0.029296875},{"y":0.0030670166015625,"timestamp":8845.285487791667,"z":-1.02288818359375,"x":0.03656005859375},{"y":0.00244140625,"timestamp":8845.295381791668,"z":-1.01092529296875,"x":0.033966064453125},{"y":0.00189208984375,"timestamp":8845.305272791667,"z":-1.011398315429688,"x":0.033660888671875},{"y":0.003326416015625,"timestamp":8845.315164791667,"z":-1.011520385742188,"x":0.0319061279296875},{"y":0.0020599365234375,"timestamp":8845.325056791668,"z":-1.011764526367188,"x":0.0342254638671875},{"y":0.0025177001953125,"timestamp":8845.334948791668,"z":-1.013137817382812,"x":0.03399658203125},{"y":0.0041046142578125,"timestamp":8845.344841791668,"z":-1.013595581054688,"x":0.033782958984375},{"y":0.00323486328125,"timestamp":8845.354732791668,"z":-1.00946044921875,"x":0.0322265625},{"y":0.0016326904296875,"timestamp":8845.364626791667,"z":-1.04132080078125,"x":0.026336669921875},{"y":0.0064544677734375,"timestamp":8845.374516791668,"z":-1.042755126953125,"x":0.0440521240234375},{"y":3.662109375E-4,"timestamp":8845.384414791668,"z":-0.9984283447265625,"x":0.029510498046875},{"y":0.00341796875,"timestamp":8845.394301791666,"z":-1.00775146484375,"x":0.03070068359375},{"y":0.002044677734375,"timestamp":8845.404194791667,"z":-1.013031005859375,"x":0.0342864990234375},{"y":0.0023956298828125,"timestamp":8845.414087791667,"z":-1.012771606445312,"x":0.0329742431640625},{"y":0.004638671875,"timestamp":8845.423981791668,"z":-1.011474609375,"x":0.0330657958984375},{"y":0.0027313232421875,"timestamp":8845.433874791666,"z":-1.010787963867188,"x":0.0335845947265625},{"y":7.781982421875E-4,"timestamp":8845.443766791666,"z":-1.010345458984375,"x":0.0329437255859375},{"y":0.0040283203125,"timestamp":8845.453657791668,"z":-1.011505126953125,"x":0.034027099609375},{"y":0.00384521484375,"timestamp":8845.463549791668,"z":-1.006439208984375,"x":0.03302001953125},{"y":0.002288818359375,"timestamp":8845.473442791666,"z":-1.036651611328125,"x":0.0376739501953125},{"y":0.0019378662109375,"timestamp":8845.483335791667,"z":-1.0079345703125,"x":0.03302001953125},{"y":0.0024871826171875,"timestamp":8845.493225791668,"z":-1.013137817382812,"x":0.033233642578125},{"y":0.003265380859375,"timestamp":8845.503118791667,"z":-1.010147094726562,"x":0.03204345703125},{"y":0.001495361328125,"timestamp":8845.513011791667,"z":-1.011459350585938,"x":0.034912109375},{"y":0.0062103271484375,"timestamp":8845.522902791667,"z":-1.00946044921875,"x":0.0322265625},{"y":0.007904052734375,"timestamp":8845.532795791667,"z":-0.99664306640625,"x":0.03582763671875},{"y":0.0025787353515625,"timestamp":8845.542686791667,"z":-0.9703216552734375,"x":0.0200653076171875},{"y":-8.544921875E-4,"timestamp":8845.552579791667,"z":-1.0133056640625,"x":0.0324859619140625},{"y":0.003997802734375,"timestamp":8845.562466791667,"z":-1.021652221679688,"x":0.035797119140625},{"y":0.002288818359375,"timestamp":8845.572366791666,"z":-1.00738525390625,"x":0.031524658203125},{"y":0.0023651123046875,"timestamp":8845.582261791667,"z":-1.010650634765625,"x":0.033599853515625},{"y":2.74658203125E-4,"timestamp":8845.592154791668,"z":-1.008621215820312,"x":0.03375244140625},{"y":0.00390625,"timestamp":8845.602043791667,"z":-1.011276245117188,"x":0.033233642578125},{"y":0.004058837890625,"timestamp":8845.611936791667,"z":-1.009140014648438,"x":0.0311737060546875},{"y":0.0020599365234375,"timestamp":8845.621828791667,"z":-1.004684448242188,"x":0.0313262939453125},{"y":0.0020904541015625,"timestamp":8845.631721791668,"z":-1.024795532226562,"x":0.0361175537109375},{"y":0.00469970703125,"timestamp":8845.641615791666,"z":-1.006759643554688,"x":0.0324554443359375},{"y":0.0044708251953125,"timestamp":8845.651506791668,"z":-1.012847900390625,"x":0.03472900390625},{"y":0.0016632080078125,"timestamp":8845.661399791667,"z":-1.011581420898438,"x":0.03338623046875},{"y":0.0024566650390625,"timestamp":8845.671292791667,"z":-1.008148193359375,"x":0.0342864990234375},{"y":0.0030364990234375,"timestamp":8845.681182791668,"z":-1.008834838867188,"x":0.0325164794921875},{"y":5.035400390625E-4,"timestamp":8845.691073791668,"z":-1.041549682617188,"x":0.04327392578125},{"y":0.0040435791015625,"timestamp":8845.700964791668,"z":-1.00531005859375,"x":0.032989501953125},{"y":0.0036163330078125,"timestamp":8845.710765625001,"z":-0.990203857421875,"x":0.026153564453125},{"y":0.0031280517578125,"timestamp":8845.720657625001,"z":-1.017990112304688,"x":0.0335235595703125},{"y":7.62939453125E-4,"timestamp":8845.730548625,"z":-1.010055541992188,"x":0.0327911376953125},{"y":0.0017852783203125,"timestamp":8845.740449625,"z":-1.01055908203125,"x":0.0333404541015625},{"y":0.002044677734375,"timestamp":8845.750331625,"z":-1.009750366210938,"x":0.033203125},{"y":0.00311279296875,"timestamp":8845.760222625,"z":-1.011962890625,"x":0.033050537109375},{"y":0.0018463134765625,"timestamp":8845.770111625001,"z":-1.008270263671875,"x":0.033111572265625},{"y":0.0029754638671875,"timestamp":8845.780003625001,"z":-0.9996337890625,"x":0.0315399169921875},{"y":0.0030517578125,"timestamp":8845.789894625,"z":-1.013900756835938,"x":0.032928466796875},{"y":0.0023193359375,"timestamp":8845.799785625,"z":-1.011520385742188,"x":0.0320281982421875},{"y":0.002960205078125,"timestamp":8845.809678625,"z":-1.011184692382812,"x":0.0332183837890625},{"y":0.002593994140625,"timestamp":8845.819568625,"z":-1.0126953125,"x":0.03350830078125},{"y":0.002960205078125,"timestamp":8845.829460625,"z":-1.010650634765625,"x":0.0356597900390625},{"y":0.0034027099609375,"timestamp":8845.839350625001,"z":-1.010116577148438,"x":0.033599853515625},{"y":0.0018463134765625,"timestamp":8845.849239625,"z":-1.00921630859375,"x":0.03228759765625},{"y":1.52587890625E-5,"timestamp":8845.859134625001,"z":-1.011611938476562,"x":0.022705078125},{"y":0.0012054443359375,"timestamp":8845.869033625,"z":-1.04998779296875,"x":0.0458526611328125},{"y":9.765625E-4,"timestamp":8845.878914625,"z":-1.006027221679688,"x":0.0307769775390625},{"y":0.0027618408203125,"timestamp":8845.888808625,"z":-1.003463745117188,"x":0.0310211181640625},{"y":0.003875732421875,"timestamp":8845.898697625,"z":-1.011184692382812,"x":0.0328369140625},{"y":0.003082275390625,"timestamp":8845.908591625,"z":-1.011627197265625,"x":0.0328826904296875},{"y":0.00408935546875,"timestamp":8845.918483625,"z":-1.009963989257812,"x":0.032196044921875},{"y":0.0025634765625,"timestamp":8845.928376625001,"z":-1.010604858398438,"x":0.035491943359375},{"y":0.0027008056640625,"timestamp":8845.938269625001,"z":-1.012344360351562,"x":0.031890869140625},{"y":0.00408935546875,"timestamp":8845.948160625001,"z":-1.011260986328125,"x":0.033782958984375},{"y":2.593994140625E-4,"timestamp":8845.958052625001,"z":-1.028488159179688,"x":0.036346435546875},{"y":0.0038299560546875,"timestamp":8845.967944625001,"z":-1.004562377929688,"x":0.0325775146484375},{"y":0.0031585693359375,"timestamp":8845.977834625,"z":-1.013198852539062,"x":0.03289794921875},{"y":0.0032501220703125,"timestamp":8845.987726625,"z":-1.011367797851562,"x":0.0318450927734375},{"y":0.0017852783203125,"timestamp":8845.997619625,"z":-1.010025024414062,"x":0.0341949462890625},{"y":0.00201416015625,"timestamp":8846.007511625001,"z":-1.0125732421875,"x":0.0322418212890625},{"y":7.781982421875E-4,"timestamp":8846.017404625001,"z":-1.011627197265625,"x":0.0328826904296875},{"y":0.0041961669921875,"timestamp":8846.027294625,"z":-1.009552001953125,"x":0.032135009765625},{"y":0.0016021728515625,"timestamp":8846.037186625,"z":-0.99444580078125,"x":0.021759033203125},{"y":0.00439453125,"timestamp":8846.047071625,"z":-1.054580688476562,"x":0.0441436767578125},{"y":0.0027618408203125,"timestamp":8846.056968625,"z":-1.01068115234375,"x":0.033050537109375},{"y":0.00445556640625,"timestamp":8846.066860625,"z":-1.000442504882812,"x":0.0307159423828125},{"y":0.003204345703125,"timestamp":8846.076751625,"z":-1.01220703125,"x":0.0336456298828125},{"y":0.0022430419921875,"timestamp":8846.086643625,"z":-1.009963989257812,"x":0.03350830078125},{"y":0.0020599365234375,"timestamp":8846.096534625001,"z":-1.009872436523438,"x":0.0331268310546875},{"y":0.0041656494140625,"timestamp":8846.106423625,"z":-1.012603759765625,"x":0.0350799560546875},{"y":8.23974609375E-4,"timestamp":8846.116315625,"z":-1.008712768554688,"x":0.032684326171875},{"y":0.0021514892578125,"timestamp":8846.126206625,"z":-1.011810302734375,"x":0.03271484375},{"y":0.003936767578125,"timestamp":8846.136097625,"z":-1.009719848632812,"x":0.0339202880859375},{"y":0.004058837890625,"timestamp":8846.145985625,"z":-1.000534057617188,"x":0.03082275390625},{"y":0.0033416748046875,"timestamp":8846.155877625,"z":-1.039566040039062,"x":0.0361175537109375},{"y":0.00238037109375,"timestamp":8846.165768625,"z":-1.00762939453125,"x":0.0330810546875},{"y":0.0029296875,"timestamp":8846.175659625,"z":-1.013595581054688,"x":0.0341796875},{"y":9.1552734375E-4,"timestamp":8846.185550625001,"z":-1.012054443359375,"x":0.0332489013671875},{"y":0.00274658203125,"timestamp":8846.195440625,"z":-1.009765625,"x":0.0340118408203125},{"y":0.0023193359375,"timestamp":8846.205330625,"z":-1.010391235351562,"x":0.0326385498046875},{"y":0.0034942626953125,"timestamp":8846.215223625,"z":-1.006805419921875,"x":0.0315093994140625},{"y":-0.0010528564453125,"timestamp":8846.225121625,"z":-1.060989379882812,"x":0.0381622314453125},{"y":0.005615234375,"timestamp":8846.235004625001,"z":-1.036666870117188,"x":0.0415191650390625},{"y":0.0011138916015625,"timestamp":8846.244898625,"z":-0.98388671875,"x":0.0269317626953125},{"y":0.001922607421875,"timestamp":8846.254790625,"z":-1.010406494140625,"x":0.0324859619140625},{"y":7.62939453125E-4,"timestamp":8846.264681625,"z":-1.01373291015625,"x":0.0310821533203125},{"y":0.0011444091796875,"timestamp":8846.274572625001,"z":-1.0081787109375,"x":0.0342864990234375},{"y":0.00341796875,"timestamp":8846.284463625001,"z":-1.010772705078125,"x":0.034332275390625},{"y":0.0015869140625,"timestamp":8846.294356625,"z":-1.008224487304688,"x":0.031219482421875},{"y":0.0037384033203125,"timestamp":8846.304246625,"z":-1.0128173828125,"x":0.032867431640625},{"y":0.0015106201171875,"timestamp":8846.314135625,"z":-1.0086669921875,"x":0.03369140625},{"y":0.0028533935546875,"timestamp":8846.324028625,"z":-1.00079345703125,"x":0.0307769775390625},{"y":0.0017242431640625,"timestamp":8846.333920625,"z":-1.029876708984375,"x":0.0341644287109375},{"y":0.0012664794921875,"timestamp":8846.343812625,"z":-1.005706787109375,"x":0.03155517578125},{"y":0.0024566650390625,"timestamp":8846.353704625,"z":-1.012054443359375,"x":0.035919189453125},{"y":0.0013427734375,"timestamp":8846.363593625001,"z":-1.011016845703125,"x":0.0350341796875},{"y":0.0030670166015625,"timestamp":8846.373484625,"z":-1.007568359375,"x":0.0330657958984375},{"y":0.002105712890625,"timestamp":8846.383376625,"z":-1.011001586914062,"x":0.0313873291015625},{"y":0.0055389404296875,"timestamp":8846.393266625,"z":-1.00970458984375,"x":0.0330047607421875},{"y":0.0016326904296875,"timestamp":8846.403168625,"z":-0.992523193359375,"x":0.0226287841796875},{"y":0.0053558349609375,"timestamp":8846.413051625,"z":-1.056900024414062,"x":0.041015625},{"y":0.00262451171875,"timestamp":8846.422939625001,"z":-1.008621215820312,"x":0.0337371826171875},{"y":0.0017547607421875,"timestamp":8846.432831625001,"z":-0.998870849609375,"x":0.0298309326171875},{"y":0.002288818359375,"timestamp":8846.442722625,"z":-1.013046264648438,"x":0.03338623046875},{"y":0.002655029296875,"timestamp":8846.452612625,"z":-1.012832641601562,"x":0.0321502685546875},{"y":0.0034942626953125,"timestamp":8846.462504625,"z":-1.009567260742188,"x":0.0345306396484375},{"y":0.00238037109375,"timestamp":8846.472394625,"z":-1.009979248046875,"x":0.032684326171875},{"y":0.0035552978515625,"timestamp":8846.482285625001,"z":-1.00994873046875,"x":0.033843994140625},{"y":0.0038299560546875,"timestamp":8846.492179625,"z":-0.982879638671875,"x":0.028228759765625},{"y":0.0036163330078125,"timestamp":8846.502070625,"z":-1.01104736328125,"x":0.0347442626953125},{"y":0.001556396484375,"timestamp":8846.511962625,"z":-1.013458251953125,"x":0.03216552734375},{"y":0.0050811767578125,"timestamp":8846.521852625001,"z":-1.011322021484375,"x":0.0304412841796875},{"y":0.0019073486328125,"timestamp":8846.531738625,"z":-1.010986328125,"x":0.033660888671875},{"y":0.0029144287109375,"timestamp":8846.541634625,"z":-1.01080322265625,"x":0.036468505859375},{"y":0.001556396484375,"timestamp":8846.551524625,"z":-1.009918212890625,"x":0.034912109375},{"y":0.0025634765625,"timestamp":8846.561416625,"z":-1.007156372070312,"x":0.0314788818359375},{"y":-7.01904296875E-4,"timestamp":8846.571304625,"z":-1.025421142578125,"x":0.0508880615234375},{"y":0.0017852783203125,"timestamp":8846.581194625001,"z":-0.989166259765625,"x":0.030364990234375},{"y":-0.001495361328125,"timestamp":8846.591084625,"z":-0.983306884765625,"x":0.0272369384765625},{"y":0.0013580322265625,"timestamp":8846.600975625,"z":-1.02252197265625,"x":0.0342864990234375},{"y":0.0015869140625,"timestamp":8846.610865625,"z":-1.013336181640625,"x":0.0340576171875},{"y":0.00244140625,"timestamp":8846.620755625001,"z":-1.00799560546875,"x":0.033294677734375},{"y":0.0028228759765625,"timestamp":8846.630647625001,"z":-1.011993408203125,"x":0.031646728515625},{"y":0.0015411376953125,"timestamp":8846.640537625,"z":-1.0142822265625,"x":0.0338897705078125},{"y":0.0036773681640625,"timestamp":8846.650428625,"z":-1.01116943359375,"x":0.032196044921875},{"y":0.0028076171875,"timestamp":8846.660319625,"z":-1.0103759765625,"x":0.03369140625},{"y":0.006591796875,"timestamp":8846.670210625001,"z":-0.9797515869140625,"x":0.0289459228515625},{"y":0.0038909912109375,"timestamp":8846.680100625,"z":-1.022003173828125,"x":0.0360107421875},{"y":0.0017547607421875,"timestamp":8846.689993625001,"z":-1.0128173828125,"x":0.0315704345703125},{"y":0.0028533935546875,"timestamp":8846.699882625,"z":-1.010787963867188,"x":0.033355712890625},{"y":0.00146484375,"timestamp":8846.709780625,"z":-1.013763427734375,"x":0.034027099609375},{"y":-5.035400390625E-4,"timestamp":8846.719664625001,"z":-1.010726928710938,"x":0.03411865234375},{"y":0.001434326171875,"timestamp":8846.729555625001,"z":-1.008163452148438,"x":0.0323028564453125},{"y":0.001190185546875,"timestamp":8846.739446625,"z":-1.009246826171875,"x":0.0334320068359375},{"y":0.0023345947265625,"timestamp":8846.749338625,"z":-1.013824462890625,"x":0.0231170654296875},{"y":0.0047454833984375,"timestamp":8846.759230625,"z":-1.05718994140625,"x":0.04193115234375},{"y":0.00189208984375,"timestamp":8846.769121625,"z":-0.9986572265625,"x":0.0289306640625},{"y":9.613037109375E-4,"timestamp":8846.779011625,"z":-1.001602172851562,"x":0.0324249267578125},{"y":0.0019989013671875,"timestamp":8846.788901625001,"z":-1.013565063476562,"x":0.0317535400390625},{"y":0.001708984375,"timestamp":8846.798794625001,"z":-1.01123046875,"x":0.0327301025390625},{"y":0.002685546875,"timestamp":8846.808685625001,"z":-1.010757446289062,"x":0.0314178466796875},{"y":0.001861572265625,"timestamp":8846.818577625001,"z":-1.00909423828125,"x":0.034393310546875},{"y":0.00311279296875,"timestamp":8846.828469625001,"z":-1.011688232421875,"x":0.0326385498046875},{"y":0.0033721923828125,"timestamp":8846.838364625,"z":-1.010589599609375,"x":0.0326690673828125},{"y":0.0012969970703125,"timestamp":8846.848250625,"z":-1.018463134765625,"x":0.0342254638671875},{"y":0.00408935546875,"timestamp":8846.858143625,"z":-1.005401611328125,"x":0.0323028564453125},{"y":0.001617431640625,"timestamp":8846.868033625,"z":-1.01165771484375,"x":0.032501220703125},{"y":0.00372314453125,"timestamp":8846.877925625,"z":-1.01214599609375,"x":0.0348663330078125},{"y":0.00244140625,"timestamp":8846.887823625,"z":-1.012557983398438,"x":0.0327301025390625},{"y":0.0034942626953125,"timestamp":8846.897706625,"z":-1.0115966796875,"x":0.030487060546875},{"y":0.002105712890625,"timestamp":8846.907599625001,"z":-1.010543823242188,"x":0.0320892333984375},{"y":0.0020904541015625,"timestamp":8846.917489625,"z":-1.063705444335938,"x":0.0401153564453125},{"y":0.00390625,"timestamp":8846.927380625,"z":-1.02801513671875,"x":0.038360595703125},{"y":7.476806640625E-4,"timestamp":8846.937270625,"z":-0.9789886474609375,"x":0.0254974365234375},{"y":0.0024261474609375,"timestamp":8846.947162625,"z":-1.013275146484375,"x":0.033203125},{"y":0.0030670166015625,"timestamp":8846.957054625,"z":-1.013885498046875,"x":0.0327911376953125},{"y":0.0030670166015625,"timestamp":8846.966945625001,"z":-1.009140014648438,"x":0.0322113037109375},{"y":0.00274658203125,"timestamp":8846.976834625,"z":-1.00732421875,"x":0.03302001953125},{"y":0.0039520263671875,"timestamp":8846.986726625,"z":-1.006637573242188,"x":0.033050537109375},{"y":0.0046844482421875,"timestamp":8846.996614625,"z":-1.01031494140625,"x":0.031768798828125},{"y":0.0034027099609375,"timestamp":8847.006507625001,"z":-0.9875335693359375,"x":0.0287322998046875},{"y":0.00390625,"timestamp":8847.016398625,"z":-1.011703491210938,"x":0.033416748046875},{"y":8.697509765625E-4,"timestamp":8847.026288625,"z":-1.01416015625,"x":0.0337982177734375},{"y":0.00262451171875,"timestamp":8847.036177625001,"z":-1.011474609375,"x":0.0324249267578125},{"y":0.0024261474609375,"timestamp":8847.046069625001,"z":-1.009780883789062,"x":0.0311126708984375},{"y":0.0039520263671875,"timestamp":8847.055959625,"z":-1.011871337890625,"x":0.0341339111328125},{"y":0.002349853515625,"timestamp":8847.065859625001,"z":-1.009750366210938,"x":0.0326995849609375},{"y":0.002960205078125,"timestamp":8847.075743625,"z":-1.009674072265625,"x":0.0334930419921875},{"y":-0.001312255859375,"timestamp":8847.085635625,"z":-1.05572509765625,"x":0.031768798828125},{"y":0.005126953125,"timestamp":8847.095524625001,"z":-1.043106079101562,"x":0.039337158203125},{"y":8.23974609375E-4,"timestamp":8847.105413625,"z":-0.9893798828125,"x":0.02874755859375},{"y":0.002105712890625,"timestamp":8847.115305625,"z":-1.006942749023438,"x":0.033111572265625},{"y":0.0010223388671875,"timestamp":8847.125195625,"z":-1.013656616210938,"x":0.034393310546875},{"y":9.765625E-4,"timestamp":8847.135086625001,"z":-1.006256103515625,"x":0.031158447265625},{"y":0.0018310546875,"timestamp":8847.144976625,"z":-1.012115478515625,"x":0.03314208984375},{"y":0.0029754638671875,"timestamp":8847.154866625,"z":-1.010650634765625,"x":0.033355712890625},{"y":0.001983642578125,"timestamp":8847.164756625001,"z":-1.010025024414062,"x":0.034088134765625},{"y":0.0025177001953125,"timestamp":8847.174644625,"z":-1.011734008789062,"x":0.032073974609375},{"y":-1.8310546875E-4,"timestamp":8847.184533625,"z":-0.9918365478515625,"x":0.0309906005859375},{"y":0.001983642578125,"timestamp":8847.194415625001,"z":-1.007797241210938,"x":0.0328216552734375},{"y":0.0022735595703125,"timestamp":8847.204316625,"z":-1.01495361328125,"x":0.032073974609375},{"y":0.0016326904296875,"timestamp":8847.214207625,"z":-1.011276245117188,"x":0.0332794189453125},{"y":0.0017242431640625,"timestamp":8847.224095625,"z":-1.011627197265625,"x":0.0328369140625},{"y":0.0040130615234375,"timestamp":8847.233985625,"z":-1.00823974609375,"x":0.031982421875},{"y":0.00274658203125,"timestamp":8847.243875625001,"z":-1.010147094726562,"x":0.0328826904296875},{"y":0.0020294189453125,"timestamp":8847.253764625,"z":-1.0103759765625,"x":0.030914306640625},{"y":0.0051116943359375,"timestamp":8847.263653625001,"z":-1.015213012695312,"x":0.044097900390625},{"y":0.001983642578125,"timestamp":8847.273543625,"z":-0.9642791748046875,"x":0.023529052734375},{"y":-9.307861328125E-4,"timestamp":8847.283433625,"z":-0.99371337890625,"x":0.0287933349609375},{"y":0.0015716552734375,"timestamp":8847.293323625001,"z":-1.025421142578125,"x":0.03643798828125},{"y":0.0013580322265625,"timestamp":8847.303212625,"z":-1.007064819335938,"x":0.033782958984375},{"y":0.0026397705078125,"timestamp":8847.313103625,"z":-1.0115966796875,"x":0.033294677734375},{"y":0.0015869140625,"timestamp":8847.322991625,"z":-1.009048461914062,"x":0.0318450927734375},{"y":0.0035858154296875,"timestamp":8847.332880625001,"z":-1.009628295898438,"x":0.0327606201171875},{"y":5.950927734375E-4,"timestamp":8847.342770625,"z":-1.009017944335938,"x":0.03338623046875},{"y":0.00213623046875,"timestamp":8847.352657625,"z":-1.011642456054688,"x":0.034576416015625},{"y":0.004180908203125,"timestamp":8847.362548625,"z":-0.9880218505859375,"x":0.03009033203125},{"y":0.0032196044921875,"timestamp":8847.372445625,"z":-1.018798828125,"x":0.0345458984375},{"y":0.0037078857421875,"timestamp":8847.382329625001,"z":-1.008377075195312,"x":0.0325469970703125},{"y":0.002105712890625,"timestamp":8847.392218625,"z":-1.014129638671875,"x":0.03399658203125},{"y":0.002838134765625,"timestamp":8847.402106625,"z":-1.010543823242188,"x":0.03302001953125},{"y":0.0016632080078125,"timestamp":8847.411995625,"z":-1.010055541992188,"x":0.03179931640625},{"y":0.0036468505859375,"timestamp":8847.421884625,"z":-1.011367797851562,"x":0.0417327880859375},{"y":0.0019989013671875,"timestamp":8847.431772625001,"z":-0.9791412353515625,"x":0.024200439453125},{"y":-1.983642578125E-4,"timestamp":8847.441662625,"z":-0.9982147216796875,"x":0.0308074951171875},{"y":0.00128173828125,"timestamp":8847.451549625,"z":-1.021087646484375,"x":0.033905029296875},{"y":5.79833984375E-4,"timestamp":8847.461438625001,"z":-1.0089111328125,"x":0.031646728515625},{"y":0.0010986328125,"timestamp":8847.471325625,"z":-1.012191772460938,"x":0.0326385498046875},{"y":0.0023193359375,"timestamp":8847.481214625,"z":-1.013412475585938,"x":0.0341949462890625},{"y":0.0015106201171875,"timestamp":8847.491104625,"z":-1.01031494140625,"x":0.0326080322265625},{"y":0.0016632080078125,"timestamp":8847.500992625,"z":-1.0093994140625,"x":0.0318603515625},{"y":0.00250244140625,"timestamp":8847.510883625,"z":-1.00323486328125,"x":0.03387451171875},{"y":0.0044403076171875,"timestamp":8847.520772625001,"z":-1.00909423828125,"x":0.034210205078125},{"y":4.8828125E-4,"timestamp":8847.530661625,"z":-1.012771606445312,"x":0.0356292724609375},{"y":0.001922607421875,"timestamp":8847.540551625001,"z":-1.008041381835938,"x":0.0327606201171875},{"y":0.002593994140625,"timestamp":8847.550448625001,"z":-1.011642456054688,"x":0.0354461669921875},{"y":0.003173828125,"timestamp":8847.560328625,"z":-1.010772705078125,"x":0.0337677001953125},{"y":0.002716064453125,"timestamp":8847.570216625001,"z":-1.008575439453125,"x":0.0328521728515625},{"y":0.006195068359375,"timestamp":8847.580106625,"z":-1.002395629882812,"x":0.0326385498046875},{"y":0.0028228759765625,"timestamp":8847.589991625,"z":-0.9604034423828125,"x":0.0247039794921875},{"y":9.307861328125E-4,"timestamp":8847.599887625001,"z":-1.028610229492188,"x":0.03668212890625},{"y":0.0041656494140625,"timestamp":8847.609770625,"z":-1.021484375,"x":0.035858154296875},{"y":0.002532958984375,"timestamp":8847.619658625,"z":-1.000625610351562,"x":0.030914306640625},{"y":0.0014495849609375,"timestamp":8847.629547625,"z":-1.008010864257812,"x":0.0340728759765625},{"y":0.0011138916015625,"timestamp":8847.639437625001,"z":-1.013763427734375,"x":0.034698486328125},{"y":0.00244140625,"timestamp":8847.649327625,"z":-1.00933837890625,"x":0.0332794189453125},{"y":0.002410888671875,"timestamp":8847.659217625,"z":-1.009613037109375,"x":0.032562255859375},{"y":0.003173828125,"timestamp":8847.669106625,"z":-1.00994873046875,"x":0.0340576171875},{"y":0.0014801025390625,"timestamp":8847.678992625,"z":-0.9969482421875,"x":0.0303802490234375},{"y":0.0030059814453125,"timestamp":8847.688887625001,"z":-1.01556396484375,"x":0.033905029296875},{"y":0.0021514892578125,"timestamp":8847.698777625,"z":-1.009567260742188,"x":0.0334930419921875},{"y":0.0023651123046875,"timestamp":8847.708666625,"z":-1.01312255859375,"x":0.033172607421875},{"y":0.0046539306640625,"timestamp":8847.718555625,"z":-1.010772705078125,"x":0.0320892333984375},{"y":0.00152587890625,"timestamp":8847.728444625001,"z":-1.007598876953125,"x":0.0331573486328125},{"y":4.57763671875E-5,"timestamp":8847.738335625001,"z":-1.010406494140625,"x":0.03326416015625},{"y":0.001800537109375,"timestamp":8847.748223625,"z":-1.011383056640625,"x":0.0322265625},{"y":0.0027008056640625,"timestamp":8847.758113625001,"z":-1.0533447265625,"x":0.027557373046875},{"y":7.32421875E-4,"timestamp":8847.768001625,"z":-1.04632568359375,"x":0.042877197265625},{"y":0.0025634765625,"timestamp":8847.777888625,"z":-0.9972991943359375,"x":0.0310211181640625},{"y":9.002685546875E-4,"timestamp":8847.787778625001,"z":-1.001144409179688,"x":0.030059814453125},{"y":8.087158203125E-4,"timestamp":8847.797667625,"z":-1.011856079101562,"x":0.0331573486328125},{"y":9.1552734375E-4,"timestamp":8847.807554625,"z":-1.011306762695312,"x":0.0332794189453125},{"y":0.002227783203125,"timestamp":8847.817444625001,"z":-1.008026123046875,"x":0.032989501953125},{"y":0.0023193359375,"timestamp":8847.827332625,"z":-1.010513305664062,"x":0.033447265625},{"y":0.0041656494140625,"timestamp":8847.837219625,"z":-1.010726928710938,"x":0.0336456298828125},{"y":0.0030975341796875,"timestamp":8847.847108625001,"z":-0.9947509765625,"x":0.0323638916015625},{"y":0.00189208984375,"timestamp":8847.857002625,"z":-1.00927734375,"x":0.034027099609375},{"y":0.0023040771484375,"timestamp":8847.866885625,"z":-1.013534545898438,"x":0.031005859375},{"y":6.103515625E-5,"timestamp":8847.876775625,"z":-1.010910034179688,"x":0.03363037109375},{"y":0.0016326904296875,"timestamp":8847.886663625,"z":-1.01177978515625,"x":0.03173828125},{"y":0.001708984375,"timestamp":8847.896553625,"z":-1.011444091796875,"x":0.03399658203125},{"y":0.002777099609375,"timestamp":8847.906442625,"z":-1.01055908203125,"x":0.0330963134765625},{"y":0.003753662109375,"timestamp":8847.916333625,"z":-0.99700927734375,"x":0.037811279296875},{"y":0.003814697265625,"timestamp":8847.926221625,"z":-0.968414306640625,"x":0.0222320556640625},{"y":0.0016937255859375,"timestamp":8847.936112625,"z":-1.01171875,"x":0.0321197509765625},{"y":0.0019989013671875,"timestamp":8847.946001625001,"z":-1.020355224609375,"x":0.0357818603515625},{"y":0.0020294189453125,"timestamp":8847.955892625001,"z":-1.00433349609375,"x":0.0329437255859375},{"y":0.00347900390625,"timestamp":8847.965782625,"z":-1.0098876953125,"x":0.0341339111328125},{"y":0.0037841796875,"timestamp":8847.975670625001,"z":-1.011199951171875,"x":0.03302001953125},{"y":0.0037384033203125,"timestamp":8847.985559625,"z":-1.008438110351562,"x":0.03253173828125},{"y":0.0019683837890625,"timestamp":8847.995449625001,"z":-1.010910034179688,"x":0.034027099609375},{"y":0.003387451171875,"timestamp":8848.005340625,"z":-1.01080322265625,"x":0.0334930419921875},{"y":1.220703125E-4,"timestamp":8848.015230625,"z":-1.027313232421875,"x":0.0347747802734375},{"y":0.0016937255859375,"timestamp":8848.025121625,"z":-1.003982543945312,"x":0.031036376953125},{"y":0.0033416748046875,"timestamp":8848.035018625,"z":-1.013778686523438,"x":0.0352935791015625},{"y":0.0011444091796875,"timestamp":8848.044900625,"z":-1.010345458984375,"x":0.0332183837890625},{"y":0.00225830078125,"timestamp":8848.054791625,"z":-1.012008666992188,"x":0.033935546875},{"y":0.001556396484375,"timestamp":8848.064680625,"z":-1.009765625,"x":0.0333251953125},{"y":0.002349853515625,"timestamp":8848.074569625,"z":-1.010498046875,"x":0.03155517578125},{"y":0.002166748046875,"timestamp":8848.084459625,"z":-1.010116577148438,"x":0.031158447265625},{"y":9.1552734375E-5,"timestamp":8848.094347625001,"z":-1.025848388671875,"x":0.0467071533203125},{"y":0.002288818359375,"timestamp":8848.104235625,"z":-0.9926910400390625,"x":0.030181884765625},{"y":3.35693359375E-4,"timestamp":8848.114125625001,"z":-0.98321533203125,"x":0.027252197265625},{"y":0.0027008056640625,"timestamp":8848.124015625,"z":-1.01934814453125,"x":0.0333099365234375},{"y":0.0026702880859375,"timestamp":8848.133905625,"z":-1.012832641601562,"x":0.03204345703125},{"y":0.00262451171875,"timestamp":8848.143794625,"z":-1.012451171875,"x":0.034149169921875},{"y":0.0030670166015625,"timestamp":8848.153685625,"z":-1.013076782226562,"x":0.0337371826171875},{"y":0.003448486328125,"timestamp":8848.163581625,"z":-1.0106201171875,"x":0.03387451171875},{"y":0.0035552978515625,"timestamp":8848.173467625,"z":-1.010818481445312,"x":0.0328369140625},{"y":0.00238037109375,"timestamp":8848.183356625,"z":-1.01043701171875,"x":0.033599853515625},{"y":0.0016326904296875,"timestamp":8848.193247625,"z":-1.010513305664062,"x":0.033935546875},{"y":0.001373291015625,"timestamp":8848.203137625,"z":-1.00848388671875,"x":0.034881591796875},{"y":-1.983642578125E-4,"timestamp":8848.213024625,"z":-1.027450561523438,"x":0.0337982177734375},{"y":7.476806640625E-4,"timestamp":8848.222916625,"z":-1.002349853515625,"x":0.031219482421875},{"y":0.0018157958984375,"timestamp":8848.232804625,"z":-1.0147705078125,"x":0.033294677734375},{"y":0.0028076171875,"timestamp":8848.242695625,"z":-1.012542724609375,"x":0.0314483642578125},{"y":0.002197265625,"timestamp":8848.252584625001,"z":-1.010910034179688,"x":0.03228759765625},{"y":2.288818359375E-4,"timestamp":8848.262474625,"z":-1.009536743164062,"x":0.03277587890625},{"y":0.0026702880859375,"timestamp":8848.272363625001,"z":-1.008575439453125,"x":0.03253173828125},{"y":0.003448486328125,"timestamp":8848.282254625,"z":-1.040512084960938,"x":0.02978515625},{"y":0.0025177001953125,"timestamp":8848.292142625001,"z":-1.045700073242188,"x":0.0408172607421875},{"y":0.0026397705078125,"timestamp":8848.302032625,"z":-0.990966796875,"x":0.0297088623046875},{"y":0.00103759765625,"timestamp":8848.311924625,"z":-1.004486083984375,"x":0.030487060546875},{"y":0.003143310546875,"timestamp":8848.321814625,"z":-1.013671875,"x":0.03277587890625},{"y":0.001953125,"timestamp":8848.331703625001,"z":-1.011367797851562,"x":0.033721923828125},{"y":0.0025177001953125,"timestamp":8848.341599625,"z":-1.010147094726562,"x":0.0346527099609375},{"y":0.002166748046875,"timestamp":8848.351483625,"z":-1.0091552734375,"x":0.03277587890625},{"y":0.0011138916015625,"timestamp":8848.361373625,"z":-1.009384155273438,"x":0.0352020263671875},{"y":0.0026702880859375,"timestamp":8848.371262625,"z":-1.01080322265625,"x":0.0329132080078125},{"y":5.950927734375E-4,"timestamp":8848.381153625001,"z":-1.00042724609375,"x":0.031951904296875},{"y":0.00128173828125,"timestamp":8848.391046625,"z":-1.005386352539062,"x":0.031494140625},{"y":3.35693359375E-4,"timestamp":8848.400937625,"z":-1.013839721679688,"x":0.0330963134765625},{"y":0.0018768310546875,"timestamp":8848.410828625001,"z":-1.010177612304688,"x":0.032073974609375},{"y":0.003631591796875,"timestamp":8848.420719625,"z":-1.008316040039062,"x":0.0324859619140625},{"y":0.003173828125,"timestamp":8848.430608625,"z":-1.01202392578125,"x":0.0332794189453125},{"y":0.0016326904296875,"timestamp":8848.440498625001,"z":-1.009490966796875,"x":0.0331573486328125},{"y":0.0014190673828125,"timestamp":8848.450390625001,"z":-1.010757446289062,"x":0.0325927734375},{"y":0.002349853515625,"timestamp":8848.460282625001,"z":-1.049072265625,"x":0.030670166015625},{"y":0.004730224609375,"timestamp":8848.470169625001,"z":-1.042129516601562,"x":0.0400543212890625},{"y":-0.0022125244140625,"timestamp":8848.480063625,"z":-0.988983154296875,"x":0.030120849609375},{"y":0.001861572265625,"timestamp":8848.489953625001,"z":-1.00445556640625,"x":0.0316162109375},{"y":7.32421875E-4,"timestamp":8848.499846625,"z":-1.013076782226562,"x":0.0326080322265625},{"y":0.0040740966796875,"timestamp":8848.509737625001,"z":-1.010009765625,"x":0.0323638916015625},{"y":-2.288818359375E-4,"timestamp":8848.519636625,"z":-1.010177612304688,"x":0.0341949462890625},{"y":0.0038299560546875,"timestamp":8848.529519625,"z":-1.01092529296875,"x":0.035736083984375},{"y":0.00250244140625,"timestamp":8848.539410625,"z":-1.010604858398438,"x":0.0332794189453125},{"y":0.001068115234375,"timestamp":8848.549301625,"z":-1.012405395507812,"x":0.032989501953125},{"y":-4.57763671875E-5,"timestamp":8848.559194625,"z":-0.9870147705078125,"x":0.0300140380859375},{"y":0.0019683837890625,"timestamp":8848.569088625001,"z":-1.0074462890625,"x":0.03179931640625},{"y":0.0015716552734375,"timestamp":8848.578981625,"z":-1.012008666992188,"x":0.0339508056640625},{"y":0.0035858154296875,"timestamp":8848.588873625,"z":-1.010284423828125,"x":0.0332794189453125},{"y":0.003753662109375,"timestamp":8848.598766625,"z":-1.012237548828125,"x":0.0344696044921875},{"y":0.002105712890625,"timestamp":8848.608657625,"z":-1.009140014648438,"x":0.0318145751953125},{"y":0.002471923828125,"timestamp":8848.618550625,"z":-1.010971069335938,"x":0.0305023193359375},{"y":0.002777099609375,"timestamp":8848.628442625,"z":-1.008880615234375,"x":0.0321197509765625},{"y":1.220703125E-4,"timestamp":8848.638332625,"z":-1.05755615234375,"x":0.040771484375},{"y":0.00347900390625,"timestamp":8848.648223625001,"z":-1.02435302734375,"x":0.034332275390625},{"y":-3.35693359375E-4,"timestamp":8848.658114625001,"z":-0.980377197265625,"x":0.0291595458984375},{"y":0.002838134765625,"timestamp":8848.668006625001,"z":-1.0089111328125,"x":0.03118896484375},{"y":0.0025634765625,"timestamp":8848.677897625,"z":-1.012100219726562,"x":0.0327301025390625},{"y":0.0012664794921875,"timestamp":8848.687788625,"z":-1.009521484375,"x":0.031707763671875},{"y":7.01904296875E-4,"timestamp":8848.697686625,"z":-1.012115478515625,"x":0.03253173828125},{"y":0.0030517578125,"timestamp":8848.707570625,"z":-1.010665893554688,"x":0.03472900390625},{"y":0.002166748046875,"timestamp":8848.717464625,"z":-1.009841918945312,"x":0.0330810546875},{"y":0.0014190673828125,"timestamp":8848.727355625,"z":-1.012802124023438,"x":0.03240966796875},{"y":0.001922607421875,"timestamp":8848.737245625001,"z":-1.011398315429688,"x":0.03289794921875},{"y":0.004119873046875,"timestamp":8848.747137625001,"z":-1.005340576171875,"x":0.0319061279296875},{"y":1.52587890625E-4,"timestamp":8848.757027625,"z":-1.032012939453125,"x":0.036865234375},{"y":0.00286865234375,"timestamp":8848.766918625,"z":-1.007156372070312,"x":0.0341644287109375},{"y":0.0016021728515625,"timestamp":8848.776809625,"z":-1.012130737304688,"x":0.0333404541015625},{"y":0.002593994140625,"timestamp":8848.786700625,"z":-1.01123046875,"x":0.0339813232421875},{"y":0.0025634765625,"timestamp":8848.796592625,"z":-1.01031494140625,"x":0.0329742431640625},{"y":0.002349853515625,"timestamp":8848.806483625001,"z":-1.009628295898438,"x":0.03271484375},{"y":0.0034637451171875,"timestamp":8848.816379625001,"z":-0.99871826171875,"x":0.0349884033203125},{"y":0.0026702880859375,"timestamp":8848.826261625001,"z":-0.9631195068359375,"x":0.0241546630859375},{"y":4.57763671875E-4,"timestamp":8848.836161625,"z":-1.013534545898438,"x":0.0355987548828125},{"y":0.002899169921875,"timestamp":8848.846052625,"z":-1.023757934570312,"x":0.0363311767578125},{"y":0.0032501220703125,"timestamp":8848.855944625,"z":-1.00677490234375,"x":0.032257080078125},{"y":0.0019378662109375,"timestamp":8848.865837625,"z":-1.008255004882812,"x":0.0308380126953125},{"y":0.0015869140625,"timestamp":8848.875729625,"z":-1.012237548828125,"x":0.031524658203125},{"y":0.0010833740234375,"timestamp":8848.885619625,"z":-1.012710571289062,"x":0.032440185546875},{"y":0.004241943359375,"timestamp":8848.895511625,"z":-1.010208129882812,"x":0.0326080322265625},{"y":0.0021820068359375,"timestamp":8848.905402625001,"z":-1.011093139648438,"x":0.0324249267578125},{"y":0.00286865234375,"timestamp":8848.915292625,"z":-1.00927734375,"x":0.03326416015625},{"y":0.0020751953125,"timestamp":8848.925183625,"z":-1.008499145507812,"x":0.0330810546875},{"y":0.00494384765625,"timestamp":8848.935074625,"z":-0.9715118408203125,"x":0.026519775390625},{"y":0.0045013427734375,"timestamp":8848.944967625,"z":-1.019561767578125,"x":0.037139892578125},{"y":8.087158203125E-4,"timestamp":8848.954858625,"z":-1.012420654296875,"x":0.035858154296875},{"y":7.9345703125E-4,"timestamp":8848.964749625,"z":-1.012588500976562,"x":0.034637451171875},{"y":0.0014495849609375,"timestamp":8848.974642625,"z":-1.011474609375,"x":0.03607177734375},{"y":0.0020599365234375,"timestamp":8848.984535625,"z":-1.010848999023438,"x":0.0323333740234375},{"y":0.001434326171875,"timestamp":8848.994429625001,"z":-1.011077880859375,"x":0.0328826904296875},{"y":0.00250244140625,"timestamp":8849.004327625,"z":-1.006683349609375,"x":0.0325469970703125},{"y":0.0016632080078125,"timestamp":8849.014212625001,"z":-1.058059692382812,"x":0.04241943359375},{"y":0.0025177001953125,"timestamp":8849.024104625001,"z":-1.01043701171875,"x":0.0354766845703125},{"y":8.087158203125E-4,"timestamp":8849.033997625,"z":-0.983917236328125,"x":0.0275115966796875},{"y":0.0031280517578125,"timestamp":8849.043892625,"z":-1.011138916015625,"x":0.0319366455078125},{"y":0.00189208984375,"timestamp":8849.053784625,"z":-1.012054443359375,"x":0.032073974609375},{"y":0.0011444091796875,"timestamp":8849.063675625,"z":-1.0076904296875,"x":0.0322265625},{"y":0.0035247802734375,"timestamp":8849.073568625001,"z":-1.007354736328125,"x":0.0332794189453125},{"y":0.0025482177734375,"timestamp":8849.083461625001,"z":-1.00860595703125,"x":0.0323333740234375},{"y":0.001556396484375,"timestamp":8849.093352625001,"z":-1.01324462890625,"x":0.03533935546875},{"y":0.002777099609375,"timestamp":8849.103246625,"z":-1.010330200195312,"x":0.0329437255859375},{"y":0.001373291015625,"timestamp":8849.113138625,"z":-1.008224487304688,"x":0.0321197509765625},{"y":0.0044708251953125,"timestamp":8849.123030625,"z":-1.001617431640625,"x":0.0317535400390625},{"y":0.004180908203125,"timestamp":8849.132920625001,"z":-1.040451049804688,"x":0.0383148193359375},{"y":8.697509765625E-4,"timestamp":8849.142814625,"z":-1.011093139648438,"x":0.0328826904296875},{"y":0.003662109375,"timestamp":8849.152705625,"z":-1.0111083984375,"x":0.0355224609375},{"y":0.0021209716796875,"timestamp":8849.162598625,"z":-1.009735107421875,"x":0.032958984375},{"y":0.0015869140625,"timestamp":8849.172490625,"z":-1.008758544921875,"x":0.0348052978515625},{"y":0.0028839111328125,"timestamp":8849.182390625001,"z":-1.009292602539062,"x":0.0322265625},{"y":0.0012359619140625,"timestamp":8849.192274625,"z":-1.012786865234375,"x":0.0322113037109375},{"y":0.002685546875,"timestamp":8849.202165625,"z":-1.0098876953125,"x":0.0340576171875},{"y":9.1552734375E-4,"timestamp":8849.212055625001,"z":-1.010879516601562,"x":0.0337677001953125},{"y":0.00146484375,"timestamp":8849.221947625001,"z":-1.049209594726562,"x":0.02984619140625},{"y":0.0055999755859375,"timestamp":8849.231836625,"z":-1.045089721679688,"x":0.04144287109375},{"y":-0.0012359619140625,"timestamp":8849.241727625,"z":-0.992156982421875,"x":0.029266357421875},{"y":0.0017242431640625,"timestamp":8849.251617625001,"z":-1.004714965820312,"x":0.0319671630859375},{"y":0.0032958984375,"timestamp":8849.261508625,"z":-1.014785766601562,"x":0.0332794189453125},{"y":0.001251220703125,"timestamp":8849.271398625,"z":-1.008010864257812,"x":0.033294677734375},{"y":0.003875732421875,"timestamp":8849.281287625001,"z":-1.009689331054688,"x":0.03155517578125},{"y":0.0016632080078125,"timestamp":8849.291179625001,"z":-1.009719848632812,"x":0.0351715087890625},{"y":0.0036468505859375,"timestamp":8849.301071625001,"z":-1.010269165039062,"x":0.0328521728515625},{"y":0.0044403076171875,"timestamp":8849.310952625001,"z":-1.01019287109375,"x":0.0324859619140625},{"y":0.0018310546875,"timestamp":8849.320855625001,"z":-1.007522583007812,"x":0.031494140625},{"y":0.0011444091796875,"timestamp":8849.330746625,"z":-1.008987426757812,"x":0.032073974609375},{"y":-0.0036773681640625,"timestamp":8849.340636625,"z":-1.01910400390625,"x":0.035614013671875},{"y":0.0022125244140625,"timestamp":8849.350529625,"z":-1.002059936523438,"x":0.031097412109375},{"y":0.001556396484375,"timestamp":8849.360419625,"z":-1.013320922851562,"x":0.0347442626953125},{"y":0.0013885498046875,"timestamp":8849.370311625,"z":-1.0130615234375,"x":0.0334320068359375},{"y":0.00262451171875,"timestamp":8849.380202625001,"z":-1.010528564453125,"x":0.0339813232421875},{"y":6.561279296875E-4,"timestamp":8849.390093625001,"z":-1.008880615234375,"x":0.03338623046875},{"y":0.0028076171875,"timestamp":8849.399984625,"z":-1.007858276367188,"x":0.0313568115234375},{"y":0.00311279296875,"timestamp":8849.409876625,"z":-1.007843017578125,"x":0.0321807861328125},{"y":0.0045166015625,"timestamp":8849.419768625,"z":-1.063522338867188,"x":0.028167724609375},{"y":0.001922607421875,"timestamp":8849.429658625,"z":-1.04534912109375,"x":0.03924560546875},{"y":-9.1552734375E-4,"timestamp":8849.439549625,"z":-0.996307373046875,"x":0.0288238525390625},{"y":0.0035400390625,"timestamp":8849.449441625,"z":-1.0032958984375,"x":0.03106689453125},{"y":-1.068115234375E-4,"timestamp":8849.459333625,"z":-1.013046264648438,"x":0.0344696044921875},{"y":0.0014190673828125,"timestamp":8849.469225625,"z":-1.008377075195312,"x":0.033203125},{"y":0.00189208984375,"timestamp":8849.479116625,"z":-1.012466430664062,"x":0.0336456298828125},{"y":0.003082275390625,"timestamp":8849.489002625001,"z":-1.011337280273438,"x":0.0345458984375},{"y":0.00286865234375,"timestamp":8849.498899625001,"z":-1.009017944335938,"x":0.0326080322265625},{"y":0.002593994140625,"timestamp":8849.508791625001,"z":-1.01141357421875,"x":0.032257080078125},{"y":0.0071563720703125,"timestamp":8849.518683625001,"z":-0.9861297607421875,"x":0.027557373046875},{"y":0.0018157958984375,"timestamp":8849.528570625,"z":-1.032241821289062,"x":0.0389251708984375},{"y":0.0010223388671875,"timestamp":8849.538463625,"z":-1.013412475585938,"x":0.0326385498046875},{"y":0.0026702880859375,"timestamp":8849.548353625001,"z":-1.011550903320312,"x":0.032806396484375},{"y":9.307861328125E-4,"timestamp":8849.558245625001,"z":-1.011642456054688,"x":0.03204345703125},{"y":0.0030364990234375,"timestamp":8849.568135625,"z":-1.01025390625,"x":0.0322723388671875},{"y":0.002655029296875,"timestamp":8849.578025625,"z":-1.010772705078125,"x":0.03192138671875},{"y":0.003021240234375,"timestamp":8849.587915625001,"z":-1.009811401367188,"x":0.0342864990234375},{"y":0.0024261474609375,"timestamp":8849.597804625,"z":-1.011306762695312,"x":0.03289794921875},{"y":0.0042877197265625,"timestamp":8849.607695625,"z":-1.01507568359375,"x":0.044921875},{"y":0.003387451171875,"timestamp":8849.617585625001,"z":-0.966094970703125,"x":0.0227813720703125},{"y":-0.0023040771484375,"timestamp":8849.627478625,"z":-0.99017333984375,"x":0.0299224853515625},{"y":0.0023345947265625,"timestamp":8849.637369625001,"z":-1.02392578125,"x":0.036468505859375},{"y":0.0016326904296875,"timestamp":8849.647261625001,"z":-1.013717651367188,"x":0.0325927734375},{"y":2.593994140625E-4,"timestamp":8849.657153625001,"z":-1.0050048828125,"x":0.0324554443359375},{"y":0.0027008056640625,"timestamp":8849.667053625,"z":-1.011016845703125,"x":0.031402587890625},{"y":0.0030517578125,"timestamp":8849.676934625,"z":-1.014633178710938,"x":0.0327911376953125},{"y":0.00250244140625,"timestamp":8849.686827625,"z":-1.010665893554688,"x":0.0329132080078125},{"y":0.0022125244140625,"timestamp":8849.696720625001,"z":-1.009552001953125,"x":0.034454345703125},{"y":0.0029144287109375,"timestamp":8849.706613625001,"z":-1.008621215820312,"x":0.0317840576171875},{"y":3.204345703125E-4,"timestamp":8849.716505625001,"z":-1.054641723632812,"x":0.0349884033203125},{"y":6.103515625E-4,"timestamp":8849.726397625,"z":-1.00225830078125,"x":0.03338623046875},{"y":0.0027313232421875,"timestamp":8849.736289625,"z":-1.011093139648438,"x":0.035614013671875},{"y":0.0017242431640625,"timestamp":8849.746180625001,"z":-1.011978149414062,"x":0.033599853515625},{"y":0.00469970703125,"timestamp":8849.756070625,"z":-1.01324462890625,"x":0.0345458984375},{"y":0.0020751953125,"timestamp":8849.765962625,"z":-1.008636474609375,"x":0.0335693359375},{"y":0.0016326904296875,"timestamp":8849.775853625,"z":-1.009185791015625,"x":0.033477783203125},{"y":0.0034637451171875,"timestamp":8849.785745625,"z":-1.0130615234375,"x":0.0440521240234375},{"y":0.001556396484375,"timestamp":8849.795638625,"z":-0.96136474609375,"x":0.0211944580078125},{"y":5.950927734375E-4,"timestamp":8849.805529625,"z":-0.994476318359375,"x":0.029388427734375},{"y":0.0037078857421875,"timestamp":8849.815422625,"z":-1.0244140625,"x":0.03338623046875},{"y":0.00311279296875,"timestamp":8849.825312625,"z":-1.012039184570312,"x":0.0354461669921875},{"y":0.0020751953125,"timestamp":8849.835204625,"z":-1.006881713867188,"x":0.0325164794921875},{"y":0.002288818359375,"timestamp":8849.845096625,"z":-1.01043701171875,"x":0.0319671630859375},{"y":0.0024261474609375,"timestamp":8849.854987625,"z":-1.00958251953125,"x":0.0353851318359375},{"y":2.74658203125E-4,"timestamp":8849.864878625001,"z":-1.005966186523438,"x":0.0316619873046875},{"y":0.0028533935546875,"timestamp":8849.874770625,"z":-1.007614135742188,"x":0.032135009765625},{"y":5.645751953125E-4,"timestamp":8849.884658625,"z":-1.0096435546875,"x":0.0329437255859375},{"y":-1.678466796875E-4,"timestamp":8849.894549625,"z":-1.049972534179688,"x":0.0368194580078125},{"y":-3.96728515625E-4,"timestamp":8849.904440625001,"z":-1.00244140625,"x":0.034454345703125},{"y":0.002349853515625,"timestamp":8849.914330625,"z":-1.01263427734375,"x":0.0344085693359375},{"y":0.00177001953125,"timestamp":8849.924222625,"z":-1.011886596679688,"x":0.032958984375},{"y":0.0037384033203125,"timestamp":8849.934113625,"z":-1.008316040039062,"x":0.0350799560546875},{"y":0.0016632080078125,"timestamp":8849.944005625,"z":-1.011642456054688,"x":0.031158447265625},{"y":0.0012359619140625,"timestamp":8849.953897625,"z":-1.008041381835938,"x":0.0319366455078125},{"y":-5.950927734375E-4,"timestamp":8849.963786625001,"z":-1.057525634765625,"x":0.0436553955078125},{"y":0.004669189453125,"timestamp":8849.973671625,"z":-1.01226806640625,"x":0.0317840576171875},{"y":-0.001068115234375,"timestamp":8849.983570625,"z":-0.9861297607421875,"x":0.028076171875},{"y":8.697509765625E-4,"timestamp":8849.993459625,"z":-1.012832641601562,"x":0.0334320068359375},{"y":0.00274658203125,"timestamp":8850.003350625,"z":-1.013504028320312,"x":0.0342864990234375},{"y":0.002288818359375,"timestamp":8850.013241625,"z":-1.0086669921875,"x":0.031219482421875},{"y":0.00262451171875,"timestamp":8850.023131625001,"z":-1.009292602539062,"x":0.0316162109375},{"y":8.392333984375E-4,"timestamp":8850.033022625,"z":-1.010330200195312,"x":0.0339508056640625},{"y":0.002716064453125,"timestamp":8850.042912625,"z":-1.008804321289062,"x":0.032501220703125},{"y":0.003997802734375,"timestamp":8850.052803625,"z":-1.011856079101562,"x":0.0341796875},{"y":0.0040283203125,"timestamp":8850.062694625001,"z":-1.00909423828125,"x":0.0316162109375},{"y":0.00152587890625,"timestamp":8850.072586625001,"z":-1.05413818359375,"x":0.0376129150390625},{"y":0.001556396484375,"timestamp":8850.082476625,"z":-1.004562377929688,"x":0.0341796875},{"y":0.0013580322265625,"timestamp":8850.092370625001,"z":-1.013580322265625,"x":0.0333709716796875},{"y":0.0026702880859375,"timestamp":8850.102270625,"z":-1.009475708007812,"x":0.0327301025390625},{"y":0.001220703125,"timestamp":8850.112156625,"z":-1.011062622070312,"x":0.0345611572265625},{"y":2.13623046875E-4,"timestamp":8850.122048625,"z":-1.011978149414062,"x":0.032806396484375},{"y":0.00244140625,"timestamp":8850.131930625,"z":-1.00933837890625,"x":0.032684326171875},{"y":9.46044921875E-4,"timestamp":8850.141830625,"z":-1.008346557617188,"x":0.0318450927734375},{"y":3.0517578125E-5,"timestamp":8850.151715625001,"z":-1.00921630859375,"x":0.0323944091796875},{"y":0.006195068359375,"timestamp":8850.161614625,"z":-1.0445556640625,"x":0.023101806640625},{"y":8.697509765625E-4,"timestamp":8850.171505625001,"z":-1.053512573242188,"x":0.0418243408203125},{"y":7.9345703125E-4,"timestamp":8850.181398625,"z":-0.99542236328125,"x":0.0299530029296875},{"y":7.171630859375E-4,"timestamp":8850.191288625001,"z":-1.002777099609375,"x":0.0318603515625},{"y":0.0013427734375,"timestamp":8850.201179625,"z":-1.012710571289062,"x":0.032867431640625},{"y":0.0023956298828125,"timestamp":8850.211070625,"z":-1.010177612304688,"x":0.03076171875},{"y":0.0030670166015625,"timestamp":8850.220962625,"z":-1.01007080078125,"x":0.032562255859375},{"y":0.002685546875,"timestamp":8850.230852625,"z":-1.011398315429688,"x":0.03375244140625},{"y":0.00244140625,"timestamp":8850.240744625,"z":-1.006515502929688,"x":0.0317535400390625},{"y":0.0018768310546875,"timestamp":8850.250636625,"z":-1.008560180664062,"x":0.03314208984375},{"y":0.00177001953125,"timestamp":8850.260528625,"z":-1.0108642578125,"x":0.034759521484375},{"y":0.001617431640625,"timestamp":8850.270421625,"z":-1.011260986328125,"x":0.032867431640625},{"y":-0.0058441162109375,"timestamp":8850.280312625,"z":-1.048721313476562,"x":0.03265380859375},{"y":0.0019683837890625,"timestamp":8850.290200625,"z":-1.001998901367188,"x":0.03350830078125},{"y":9.1552734375E-4,"timestamp":8850.300093625001,"z":-1.013412475585938,"x":0.0331268310546875},{"y":0.0027923583984375,"timestamp":8850.309984625,"z":-1.01129150390625,"x":0.0330047607421875},{"y":0.002685546875,"timestamp":8850.319876625,"z":-1.010284423828125,"x":0.032135009765625},{"y":0.0029144287109375,"timestamp":8850.329774625001,"z":-1.012725830078125,"x":0.032470703125},{"y":7.62939453125E-5,"timestamp":8850.339658625,"z":-1.007598876953125,"x":0.03271484375},{"y":0.002197265625,"timestamp":8850.349550625,"z":-1.0084228515625,"x":0.032318115234375},{"y":0.0023040771484375,"timestamp":8850.359442625,"z":-1.009994506835938,"x":0.0329437255859375},{"y":0.004547119140625,"timestamp":8850.369333625,"z":-1.002960205078125,"x":0.02996826171875},{"y":0.0023956298828125,"timestamp":8850.379223625001,"z":-0.9698944091796875,"x":0.0211181640625},{"y":0.001373291015625,"timestamp":8850.389117625,"z":-1.03521728515625,"x":0.037689208984375},{"y":0.0028228759765625,"timestamp":8850.399010625,"z":-1.019317626953125,"x":0.0341644287109375},{"y":4.119873046875E-4,"timestamp":8850.408900625,"z":-1.003463745117188,"x":0.0316925048828125},{"y":8.697509765625E-4,"timestamp":8850.418793625,"z":-1.008132934570312,"x":0.031494140625},{"y":0.0034332275390625,"timestamp":8850.428685625,"z":-1.010360717773438,"x":0.03271484375},{"y":5.4931640625E-4,"timestamp":8850.438576625,"z":-1.008224487304688,"x":0.0327301025390625},{"y":0.0013427734375,"timestamp":8850.448467625001,"z":-1.010818481445312,"x":0.0317230224609375},{"y":0.00372314453125,"timestamp":8850.458359625001,"z":-1.009567260742188,"x":0.0335235595703125},{"y":0.0030059814453125,"timestamp":8850.468251625001,"z":-1.009506225585938,"x":0.0321502685546875},{"y":0.0021820068359375,"timestamp":8850.478141625,"z":-1.009979248046875,"x":0.032318115234375},{"y":0.0046844482421875,"timestamp":8850.488032625,"z":-0.9583587646484375,"x":0.02783203125},{"y":0.002288818359375,"timestamp":8850.497923625,"z":-1.008865356445312,"x":0.0326080322265625},{"y":0.0022430419921875,"timestamp":8850.507815625,"z":-1.013397216796875,"x":0.0326690673828125},{"y":0.001678466796875,"timestamp":8850.517707625,"z":-1.009979248046875,"x":0.0346527099609375},{"y":0.0012969970703125,"timestamp":8850.527598625,"z":-1.011428833007812,"x":0.0340576171875},{"y":0.0019683837890625,"timestamp":8850.537489625001,"z":-1.010726928710938,"x":0.0343170166015625},{"y":0.0016021728515625,"timestamp":8850.547380625001,"z":-1.009506225585938,"x":0.0329437255859375},{"y":0.0013885498046875,"timestamp":8850.557270625,"z":-1.010635375976562,"x":0.0323028564453125},{"y":0.0040130615234375,"timestamp":8850.567162625,"z":-1.0113525390625,"x":0.0316619873046875},{"y":0.003387451171875,"timestamp":8850.577052625,"z":-0.99072265625,"x":0.0363006591796875},{"y":0.0022125244140625,"timestamp":8850.586943625001,"z":-0.9612274169921875,"x":0.0229034423828125},{"y":-7.781982421875E-4,"timestamp":8850.596836625,"z":-1.004837036132812,"x":0.032196044921875},{"y":0.0034637451171875,"timestamp":8850.606727625001,"z":-1.023147583007812,"x":0.0358428955078125},{"y":8.23974609375E-4,"timestamp":8850.616616625,"z":-1.00830078125,"x":0.0315399169921875},{"y":0,"timestamp":8850.626508625,"z":-1.008895874023438,"x":0.0314178466796875},{"y":0.001434326171875,"timestamp":8850.636388625,"z":-1.007522583007812,"x":0.032501220703125},{"y":0.00244140625,"timestamp":8850.646290625,"z":-1.013519287109375,"x":0.0329132080078125},{"y":0.00360107421875,"timestamp":8850.656181625001,"z":-1.010482788085938,"x":0.0347442626953125},{"y":0.00250244140625,"timestamp":8850.666073625001,"z":-1.008987426757812,"x":0.0326080322265625},{"y":0.002197265625,"timestamp":8850.675964625001,"z":-1.00848388671875,"x":0.03265380859375},{"y":0.002655029296875,"timestamp":8850.685855625,"z":-1.009506225585938,"x":0.0316162109375},{"y":1.52587890625E-4,"timestamp":8850.695745625,"z":-1.01202392578125,"x":0.0337066650390625},{"y":1.068115234375E-4,"timestamp":8850.705532916667,"z":-1.004531860351562,"x":0.0308074951171875},{"y":6.7138671875E-4,"timestamp":8850.715423916667,"z":-1.01348876953125,"x":0.032562255859375},{"y":0.001556396484375,"timestamp":8850.725315916667,"z":-1.012466430664062,"x":0.0340728759765625},{"y":5.950927734375E-4,"timestamp":8850.735206916666,"z":-1.012054443359375,"x":0.0349273681640625},{"y":0.0029449462890625,"timestamp":8850.745097916668,"z":-1.009124755859375,"x":0.0343017578125},{"y":0.0021209716796875,"timestamp":8850.754990916666,"z":-1.00830078125,"x":0.0322418212890625},{"y":0.002166748046875,"timestamp":8850.764882916666,"z":-1.008377075195312,"x":0.0318450927734375},{"y":0.0043792724609375,"timestamp":8850.774773916668,"z":-1.019943237304688,"x":0.044952392578125},{"y":-0.0010528564453125,"timestamp":8850.784664916668,"z":-0.98687744140625,"x":0.0268096923828125},{"y":0.001678466796875,"timestamp":8850.794556916668,"z":-0.984161376953125,"x":0.0267486572265625},{"y":0.0020904541015625,"timestamp":8850.804447916667,"z":-1.0184326171875,"x":0.0343017578125},{"y":0.0017242431640625,"timestamp":8850.814326916667,"z":-1.011810302734375,"x":0.0330047607421875},{"y":7.62939453125E-4,"timestamp":8850.824227916668,"z":-1.008331298828125,"x":0.03143310546875},{"y":0.0029296875,"timestamp":8850.834119916668,"z":-1.009246826171875,"x":0.03216552734375},{"y":0.0031585693359375,"timestamp":8850.844010916668,"z":-1.014572143554688,"x":0.03289794921875},{"y":0.0026702880859375,"timestamp":8850.853901916667,"z":-1.010147094726562,"x":0.032012939453125},{"y":0.002655029296875,"timestamp":8850.863792916667,"z":-1.008346557617188,"x":0.033355712890625},{"y":0.0063934326171875,"timestamp":8850.873684916667,"z":-0.988372802734375,"x":0.0285491943359375},{"y":0.0019683837890625,"timestamp":8850.883575916667,"z":-1.02789306640625,"x":0.0382232666015625},{"y":2.288818359375E-4,"timestamp":8850.893464916668,"z":-1.014862060546875,"x":0.034210205078125},{"y":0.0011749267578125,"timestamp":8850.903356916668,"z":-1.01068115234375,"x":0.0337677001953125},{"y":0.002288818359375,"timestamp":8850.913249916668,"z":-1.010086059570312,"x":0.0325775146484375},{"y":7.781982421875E-4,"timestamp":8850.923141916668,"z":-1.009368896484375,"x":0.034759521484375},{"y":0.0019989013671875,"timestamp":8850.933031916667,"z":-1.010604858398438,"x":0.0332794189453125},{"y":0.0016021728515625,"timestamp":8850.942922916667,"z":-1.010452270507812,"x":0.03253173828125},{"y":0.0024261474609375,"timestamp":8850.952814916667,"z":-1.0084228515625,"x":0.0331878662109375},{"y":0.0013427734375,"timestamp":8850.962706916667,"z":-1.0595703125,"x":0.0476837158203125},{"y":0.0025482177734375,"timestamp":8850.972598916667,"z":-0.9983978271484375,"x":0.02984619140625},{"y":-8.23974609375E-4,"timestamp":8850.982489916667,"z":-0.9822235107421875,"x":0.0254669189453125},{"y":0.0012969970703125,"timestamp":8850.992389916668,"z":-1.010330200195312,"x":0.0326690673828125},{"y":0.0020599365234375,"timestamp":8851.002274916667,"z":-1.01422119140625,"x":0.03314208984375},{"y":0.00103759765625,"timestamp":8851.012165916667,"z":-1.007476806640625,"x":0.03466796875},{"y":0.00164794921875,"timestamp":8851.022057916667,"z":-1.009597778320312,"x":0.0327301025390625},{"y":0.002044677734375,"timestamp":8851.031947916666,"z":-1.007461547851562,"x":0.033447265625},{"y":0.0015411376953125,"timestamp":8851.041837916668,"z":-1.00665283203125,"x":0.032440185546875},{"y":0.002166748046875,"timestamp":8851.051730916668,"z":-1.010696411132812,"x":0.0323028564453125},{"y":0.0018157958984375,"timestamp":8851.061620916667,"z":-1.010513305664062,"x":0.0329437255859375},{"y":0.0010833740234375,"timestamp":8851.071512916667,"z":-1.017410278320312,"x":0.032135009765625},{"y":0.003326416015625,"timestamp":8851.081405916668,"z":-1.003616333007812,"x":0.033538818359375},{"y":0.003082275390625,"timestamp":8851.091297916668,"z":-1.012893676757812,"x":0.032562255859375},{"y":0.003387451171875,"timestamp":8851.101189916668,"z":-1.012222290039062,"x":0.0338134765625},{"y":0.0019683837890625,"timestamp":8851.111080916668,"z":-1.012847900390625,"x":0.033538818359375},{"y":0.0014495849609375,"timestamp":8851.120974916666,"z":-1.013168334960938,"x":0.032257080078125},{"y":0.0026397705078125,"timestamp":8851.130864916668,"z":-1.010696411132812,"x":0.0334930419921875},{"y":0.002166748046875,"timestamp":8851.140755916667,"z":-1.008529663085938,"x":0.03204345703125},{"y":0.002471923828125,"timestamp":8851.150647916667,"z":-1.00091552734375,"x":0.031005859375},{"y":1.8310546875E-4,"timestamp":8851.160536916666,"z":-0.9480743408203125,"x":0.02197265625},{"y":0.001617431640625,"timestamp":8851.170437916668,"z":-1.0421142578125,"x":0.0379791259765625},{"y":0.003021240234375,"timestamp":8851.180318916668,"z":-1.01824951171875,"x":0.0342559814453125},{"y":7.32421875E-4,"timestamp":8851.190209916667,"z":-0.9995269775390625,"x":0.029754638671875},{"y":0.0022735595703125,"timestamp":8851.200100916667,"z":-1.010086059570312,"x":0.0323944091796875},{"y":0.001739501953125,"timestamp":8851.209991916667,"z":-1.013259887695312,"x":0.0331878662109375},{"y":0.0027008056640625,"timestamp":8851.219879916667,"z":-1.010116577148438,"x":0.034820556640625},{"y":0.0016632080078125,"timestamp":8851.229770916667,"z":-1.008590698242188,"x":0.032196044921875},{"y":0.0020294189453125,"timestamp":8851.239660916668,"z":-1.009658813476562,"x":0.03460693359375},{"y":0.0020294189453125,"timestamp":8851.249553916667,"z":-1.011489868164062,"x":0.031524658203125},{"y":-0.0028076171875,"timestamp":8851.259443916668,"z":-1.0633544921875,"x":0.03094482421875},{"y":0.00152587890625,"timestamp":8851.269334916668,"z":-1.002243041992188,"x":0.0348968505859375},{"y":0.003570556640625,"timestamp":8851.279227916668,"z":-1.013198852539062,"x":0.034576416015625},{"y":6.40869140625E-4,"timestamp":8851.289119916668,"z":-1.01025390625,"x":0.0335845947265625},{"y":0.0023193359375,"timestamp":8851.299013916667,"z":-1.01214599609375,"x":0.0358428955078125},{"y":0.001556396484375,"timestamp":8851.308901916667,"z":-1.011398315429688,"x":0.034759521484375},{"y":0.002197265625,"timestamp":8851.318792916667,"z":-1.008697509765625,"x":0.03326416015625},{"y":8.85009765625E-4,"timestamp":8851.328684916667,"z":-1.008377075195312,"x":0.0318603515625},{"y":0.0036773681640625,"timestamp":8851.338575916667,"z":-1.009033203125,"x":0.0333709716796875},{"y":8.23974609375E-4,"timestamp":8851.348466916666,"z":-1.0679931640625,"x":0.0410919189453125},{"y":0.0039825439453125,"timestamp":8851.358356916668,"z":-1.027236938476562,"x":0.0343017578125},{"y":-3.509521484375E-4,"timestamp":8851.368246916667,"z":-0.9895782470703125,"x":0.0296173095703125},{"y":9.307861328125E-4,"timestamp":8851.378139916667,"z":-1.00634765625,"x":0.03216552734375},{"y":0.002532958984375,"timestamp":8851.388030916667,"z":-1.014907836914062,"x":0.0345458984375},{"y":0.002288818359375,"timestamp":8851.397923916667,"z":-1.009918212890625,"x":0.0319061279296875},{"y":0.003265380859375,"timestamp":8851.407813916667,"z":-1.009719848632812,"x":0.0333099365234375},{"y":0.0036163330078125,"timestamp":8851.417704916666,"z":-1.008636474609375,"x":0.03253173828125},{"y":6.103515625E-4,"timestamp":8851.427596916667,"z":-1.004013061523438,"x":0.0301666259765625},{"y":-1.983642578125E-4,"timestamp":8851.437488916667,"z":-1.00958251953125,"x":0.0322265625},{"y":0.0030517578125,"timestamp":8851.447381916667,"z":-1.007156372070312,"x":0.03363037109375},{"y":0.00592041015625,"timestamp":8851.457273916667,"z":-0.9613189697265625,"x":0.0237579345703125},{"y":0.00262451171875,"timestamp":8851.467163916666,"z":-1.01763916015625,"x":0.0372314453125},{"y":9.765625E-4,"timestamp":8851.477061916667,"z":-1.012374877929688,"x":0.0330352783203125},{"y":0.001953125,"timestamp":8851.486946916668,"z":-1.009140014648438,"x":0.034088134765625},{"y":0.00244140625,"timestamp":8851.496837916668,"z":-1.010345458984375,"x":0.033966064453125},{"y":0.0029144287109375,"timestamp":8851.506727916667,"z":-1.012710571289062,"x":0.03460693359375},{"y":-5.340576171875E-4,"timestamp":8851.516617916668,"z":-1.00830078125,"x":0.03302001953125},{"y":0.0023193359375,"timestamp":8851.526506916667,"z":-1.009384155273438,"x":0.0330963134765625},{"y":0.0012969970703125,"timestamp":8851.536399916668,"z":-1.010086059570312,"x":0.03271484375},{"y":0.0030670166015625,"timestamp":8851.546288916667,"z":-1.008438110351562,"x":0.0316925048828125},{"y":0,"timestamp":8851.556180916667,"z":-1.0487060546875,"x":0.0296478271484375},{"y":0.002166748046875,"timestamp":8851.566072916667,"z":-1.043365478515625,"x":0.0391998291015625},{"y":0.0013275146484375,"timestamp":8851.575963916666,"z":-0.9993896484375,"x":0.0317230224609375},{"y":3.0517578125E-5,"timestamp":8851.585854916668,"z":-1.000350952148438,"x":0.02960205078125},{"y":0.0023040771484375,"timestamp":8851.595746916668,"z":-1.014114379882812,"x":0.032928466796875},{"y":0.0012969970703125,"timestamp":8851.605635916667,"z":-1.011810302734375,"x":0.033203125},{"y":-4.57763671875E-4,"timestamp":8851.615527916667,"z":-1.010299682617188,"x":0.0344696044921875},{"y":0.0012664794921875,"timestamp":8851.625417916668,"z":-1.004470825195312,"x":0.031463623046875},{"y":0.001190185546875,"timestamp":8851.635308916668,"z":-1.007888793945312,"x":0.031463623046875},{"y":0.0023651123046875,"timestamp":8851.645199916667,"z":-1.010894775390625,"x":0.0322418212890625},{"y":0.0059356689453125,"timestamp":8851.655100916667,"z":-0.9610443115234375,"x":0.022369384765625},{"y":0.001373291015625,"timestamp":8851.664981916667,"z":-1.01446533203125,"x":0.03631591796875},{"y":6.40869140625E-4,"timestamp":8851.674874916667,"z":-1.01153564453125,"x":0.033172607421875},{"y":0.001007080078125,"timestamp":8851.684765916667,"z":-1.012008666992188,"x":0.0349578857421875},{"y":8.392333984375E-4,"timestamp":8851.694656916667,"z":-1.009857177734375,"x":0.03277587890625},{"y":0.0020294189453125,"timestamp":8851.704548916667,"z":-1.009323120117188,"x":0.034515380859375},{"y":0.0017242431640625,"timestamp":8851.714438916668,"z":-1.010482788085938,"x":0.03265380859375},{"y":0.0024261474609375,"timestamp":8851.724329916668,"z":-1.0087890625,"x":0.033660888671875},{"y":0.0018310546875,"timestamp":8851.734221916668,"z":-1.011016845703125,"x":0.031158447265625},{"y":4.119873046875E-4,"timestamp":8851.744110916667,"z":-1.018722534179688,"x":0.0468597412109375},{"y":0.00225830078125,"timestamp":8851.754001916666,"z":-0.982208251953125,"x":0.02490234375},{"y":-0.001373291015625,"timestamp":8851.763891916667,"z":-0.99285888671875,"x":0.0300445556640625},{"y":0.00189208984375,"timestamp":8851.773784916668,"z":-1.012924194335938,"x":0.0326995849609375},{"y":2.44140625E-4,"timestamp":8851.783662916667,"z":-1.012069702148438,"x":0.0320281982421875},{"y":0.00360107421875,"timestamp":8851.793565916667,"z":-1.009658813476562,"x":0.0332489013671875},{"y":0.001617431640625,"timestamp":8851.803455916668,"z":-1.009231567382812,"x":0.0336761474609375},{"y":4.57763671875E-4,"timestamp":8851.813347916666,"z":-1.007766723632812,"x":0.03314208984375},{"y":0.001251220703125,"timestamp":8851.823238916668,"z":-1.0087890625,"x":0.03271484375},{"y":0.003173828125,"timestamp":8851.833129916668,"z":-1.008514404296875,"x":0.032989501953125},{"y":0.006683349609375,"timestamp":8851.843020916667,"z":-0.972412109375,"x":0.026702880859375},{"y":0.00531005859375,"timestamp":8851.852910916667,"z":-1.036636352539062,"x":0.0406494140625},{"y":-3.0517578125E-5,"timestamp":8851.862801916668,"z":-1.009536743164062,"x":0.032379150390625},{"y":9.918212890625E-4,"timestamp":8851.872692916668,"z":-1.011260986328125,"x":0.03118896484375},{"y":0.001983642578125,"timestamp":8851.882585916666,"z":-1.010833740234375,"x":0.0319061279296875},{"y":0.001373291015625,"timestamp":8851.892476916668,"z":-1.014312744140625,"x":0.0346832275390625},{"y":0.002716064453125,"timestamp":8851.902367916668,"z":-1.011260986328125,"x":0.0316162109375},{"y":0.002960205078125,"timestamp":8851.912257916667,"z":-1.007431030273438,"x":0.032135009765625},{"y":0.0017242431640625,"timestamp":8851.922149916667,"z":-1.007919311523438,"x":0.0329742431640625},{"y":0.004730224609375,"timestamp":8851.932043916668,"z":-0.9963226318359375,"x":0.037322998046875},{"y":4.119873046875E-4,"timestamp":8851.941932916667,"z":-0.9669647216796875,"x":0.0216217041015625},{"y":-2.74658203125E-4,"timestamp":8851.951825916667,"z":-1.005294799804688,"x":0.0322113037109375},{"y":0.0016632080078125,"timestamp":8851.961723916667,"z":-1.019393920898438,"x":0.0351715087890625},{"y":0.0011749267578125,"timestamp":8851.971607916666,"z":-1.007095336914062,"x":0.0341644287109375},{"y":0.0021820068359375,"timestamp":8851.981499916667,"z":-1.009292602539062,"x":0.0314788818359375},{"y":0.001312255859375,"timestamp":8851.991390916668,"z":-1.00860595703125,"x":0.0324554443359375},{"y":8.544921875E-4,"timestamp":8852.001283916667,"z":-1.00665283203125,"x":0.032196044921875},{"y":0.004302978515625,"timestamp":8852.011174916668,"z":-1.009170532226562,"x":0.0324859619140625},{"y":0.0019378662109375,"timestamp":8852.021066916666,"z":-1.010574340820312,"x":0.033233642578125},{"y":0.0051727294921875,"timestamp":8852.030956916667,"z":-0.9986114501953125,"x":0.03179931640625},{"y":0.0029296875,"timestamp":8852.040849916668,"z":-1.043777465820312,"x":0.0389251708984375},{"y":9.307861328125E-4,"timestamp":8852.050741916668,"z":-1.008987426757812,"x":0.0322723388671875},{"y":0.0040435791015625,"timestamp":8852.060633916668,"z":-1.011581420898438,"x":0.0337371826171875},{"y":0.00201416015625,"timestamp":8852.070523916667,"z":-1.011322021484375,"x":0.03399658203125},{"y":0.001251220703125,"timestamp":8852.080415916667,"z":-1.011184692382812,"x":0.0331878662109375},{"y":7.476806640625E-4,"timestamp":8852.090304916666,"z":-1.006637573242188,"x":0.032012939453125},{"y":0.001373291015625,"timestamp":8852.100198916667,"z":-1.007553100585938,"x":0.031585693359375},{"y":0.001983642578125,"timestamp":8852.110087916668,"z":-1.008590698242188,"x":0.032928466796875},{"y":0.0032196044921875,"timestamp":8852.119979916668,"z":-1.003631591796875,"x":0.04058837890625},{"y":7.62939453125E-5,"timestamp":8852.129871916668,"z":-0.9785919189453125,"x":0.0252685546875},{"y":2.593994140625E-4,"timestamp":8852.139772916667,"z":-0.996856689453125,"x":0.0306396484375},{"y":0.002166748046875,"timestamp":8852.149655916668,"z":-1.019821166992188,"x":0.03582763671875},{"y":0.001739501953125,"timestamp":8852.159545916667,"z":-1.010757446289062,"x":0.0321807861328125},{"y":0.002105712890625,"timestamp":8852.169438916668,"z":-1.006988525390625,"x":0.031341552734375},{"y":0.00347900390625,"timestamp":8852.179328916667,"z":-1.009536743164062,"x":0.033111572265625},{"y":0.0030670166015625,"timestamp":8852.189219916667,"z":-1.006790161132812,"x":0.0322418212890625},{"y":0.001953125,"timestamp":8852.199111916667,"z":-1.006744384765625,"x":0.03265380859375},{"y":0.001190185546875,"timestamp":8852.209001916668,"z":-1.010848999023438,"x":0.033355712890625},{"y":0.0019683837890625,"timestamp":8852.218891916667,"z":-1.010299682617188,"x":0.03253173828125},{"y":0.003326416015625,"timestamp":8852.228782916667,"z":-0.9879302978515625,"x":0.0269622802734375},{"y":0.0025482177734375,"timestamp":8852.238670916668,"z":-1.023544311523438,"x":0.0363006591796875},{"y":0.00128173828125,"timestamp":8852.248561916667,"z":-1.01312255859375,"x":0.0340576171875},{"y":0.002838134765625,"timestamp":8852.258450916666,"z":-1.010498046875,"x":0.0338134765625},{"y":0.0018768310546875,"timestamp":8852.268343916667,"z":-1.010238647460938,"x":0.03289794921875},{"y":0.001312255859375,"timestamp":8852.278232916668,"z":-1.011672973632812,"x":0.0321807861328125},{"y":0.0023651123046875,"timestamp":8852.288122916667,"z":-1.008392333984375,"x":0.0324249267578125},{"y":0.0011749267578125,"timestamp":8852.298013916667,"z":-1.007781982421875,"x":0.0313873291015625},{"y":0.0034027099609375,"timestamp":8852.307902916667,"z":-1.009567260742188,"x":0.033294677734375},{"y":0.0048370361328125,"timestamp":8852.317794916667,"z":-1.005996704101562,"x":0.030181884765625},{"y":1.373291015625E-4,"timestamp":8852.327684916667,"z":-0.98980712890625,"x":0.0245208740234375},{"y":0.0035247802734375,"timestamp":8852.337575916667,"z":-1.034912109375,"x":0.0390472412109375},{"y":0.00201416015625,"timestamp":8852.347467916667,"z":-1.013900756835938,"x":0.0354461669921875},{"y":0.001007080078125,"timestamp":8852.357357916668,"z":-1.003707885742188,"x":0.032562255859375},{"y":7.171630859375E-4,"timestamp":8852.367248916667,"z":-1.0101318359375,"x":0.0323486328125},{"y":0.001922607421875,"timestamp":8852.377140916667,"z":-1.011215209960938,"x":0.0337982177734375},{"y":0.001220703125,"timestamp":8852.387029916667,"z":-1.008438110351562,"x":0.032745361328125},{"y":0.003631591796875,"timestamp":8852.396921916667,"z":-1.011276245117188,"x":0.0313873291015625},{"y":0.00274658203125,"timestamp":8852.406812916668,"z":-1.009613037109375,"x":0.0337677001953125},{"y":0.0027008056640625,"timestamp":8852.416701916667,"z":-1.010772705078125,"x":0.0346527099609375},{"y":0.00213623046875,"timestamp":8852.426593916667,"z":-1.008834838867188,"x":0.032196044921875},{"y":7.171630859375E-4,"timestamp":8852.436481916668,"z":-1.011611938476562,"x":0.0332794189453125},{"y":-3.662109375E-4,"timestamp":8852.446366916667,"z":-1.009567260742188,"x":0.035186767578125},{"y":0.00341796875,"timestamp":8852.456263916667,"z":-1.00262451171875,"x":0.0328521728515625},{"y":0.0014801025390625,"timestamp":8852.466153916666,"z":-1.01177978515625,"x":0.0330657958984375},{"y":0.00201416015625,"timestamp":8852.476044916668,"z":-1.010528564453125,"x":0.033294677734375},{"y":6.40869140625E-4,"timestamp":8852.485934916667,"z":-1.007888793945312,"x":0.0333709716796875},{"y":0.00189208984375,"timestamp":8852.495824916667,"z":-1.010086059570312,"x":0.0326080322265625},{"y":0.0034027099609375,"timestamp":8852.505716916667,"z":-1.008590698242188,"x":0.0334930419921875},{"y":8.392333984375E-4,"timestamp":8852.515608916667,"z":-1.009536743164062,"x":0.0325469970703125},{"y":0.001739501953125,"timestamp":8852.525500916667,"z":-1.010223388671875,"x":0.0328216552734375},{"y":7.9345703125E-4,"timestamp":8852.535391916666,"z":-1.033889770507812,"x":0.0319671630859375},{"y":0.0038909912109375,"timestamp":8852.545280916667,"z":-1.033447265625,"x":0.0376129150390625},{"y":0.002197265625,"timestamp":8852.555174916668,"z":-0.99090576171875,"x":0.0306243896484375},{"y":0.002288818359375,"timestamp":8852.565066916668,"z":-1.005279541015625,"x":0.0311431884765625},{"y":7.01904296875E-4,"timestamp":8852.574956916667,"z":-1.01220703125,"x":0.0323028564453125},{"y":2.13623046875E-4,"timestamp":8852.584848916667,"z":-1.010269165039062,"x":0.030975341796875},{"y":0.0019683837890625,"timestamp":8852.594739916667,"z":-1.009384155273438,"x":0.0328216552734375},{"y":0.0034332275390625,"timestamp":8852.604630916667,"z":-1.008560180664062,"x":0.0352783203125},{"y":0.0018768310546875,"timestamp":8852.614521916666,"z":-1.007522583007812,"x":0.0330963134765625},{"y":8.697509765625E-4,"timestamp":8852.624416916668,"z":-1.009124755859375,"x":0.0321197509765625},{"y":0.001800537109375,"timestamp":8852.634299916666,"z":-1.0107421875,"x":0.034332275390625},{"y":0.0013885498046875,"timestamp":8852.644192916667,"z":-1.007400512695312,"x":0.0324249267578125},{"y":8.23974609375E-4,"timestamp":8852.654082916668,"z":-1.0228271484375,"x":0.0357208251953125},{"y":0.0012359619140625,"timestamp":8852.663960916667,"z":-1.0068359375,"x":0.0340576171875},{"y":0.0024566650390625,"timestamp":8852.673864916667,"z":-1.01055908203125,"x":0.0340118408203125},{"y":0.0020294189453125,"timestamp":8852.683758916668,"z":-1.008880615234375,"x":0.032196044921875},{"y":0.0020294189453125,"timestamp":8852.693648916667,"z":-1.009780883789062,"x":0.0347747802734375},{"y":0.0036773681640625,"timestamp":8852.703541916668,"z":-1.011550903320312,"x":0.032318115234375},{"y":0.001678466796875,"timestamp":8852.713431916667,"z":-1.008285522460938,"x":0.0322265625},{"y":2.13623046875E-4,"timestamp":8852.723321916666,"z":-1.007797241210938,"x":0.031036376953125},{"y":8.392333984375E-4,"timestamp":8852.733214916667,"z":-1.009078979492188,"x":0.02874755859375},{"y":0.002838134765625,"timestamp":8852.743104916668,"z":-1.034591674804688,"x":0.036529541015625},{"y":0.0017547607421875,"timestamp":8852.752993916667,"z":-1.009201049804688,"x":0.0334320068359375},{"y":2.899169921875E-4,"timestamp":8852.762887916668,"z":-1.002426147460938,"x":0.0306854248046875},{"y":-4.57763671875E-5,"timestamp":8852.772776916667,"z":-1.012130737304688,"x":0.0335235595703125},{"y":-0.001708984375,"timestamp":8852.782669916667,"z":-1.00909423828125,"x":0.0319061279296875},{"y":-2.899169921875E-4,"timestamp":8852.792560916667,"z":-1.009811401367188,"x":0.033447265625},{"y":0.0019073486328125,"timestamp":8852.802459916667,"z":-1.00982666015625,"x":0.035308837890625},{"y":0.0039825439453125,"timestamp":8852.812343916667,"z":-1.008697509765625,"x":0.032623291015625},{"y":0.001434326171875,"timestamp":8852.822235916667,"z":-1.010299682617188,"x":0.0322265625},{"y":0.0021820068359375,"timestamp":8852.832126916666,"z":-1.007720947265625,"x":0.03277587890625},{"y":0.0020904541015625,"timestamp":8852.842018916666,"z":-1.009124755859375,"x":0.0313568115234375},{"y":9.46044921875E-4,"timestamp":8852.851909916668,"z":-1.02215576171875,"x":0.035003662109375},{"y":0.0037994384765625,"timestamp":8852.861800916668,"z":-1.0048828125,"x":0.032684326171875},{"y":0.0032501220703125,"timestamp":8852.871691916667,"z":-1.013916015625,"x":0.0347137451171875},{"y":0.001678466796875,"timestamp":8852.881584916668,"z":-1.009521484375,"x":0.03326416015625},{"y":0.0010986328125,"timestamp":8852.891476916668,"z":-1.009033203125,"x":0.0332794189453125},{"y":0.001556396484375,"timestamp":8852.901367916667,"z":-1.010848999023438,"x":0.0329132080078125},{"y":0.002655029296875,"timestamp":8852.911258916667,"z":-1.010025024414062,"x":0.0326995849609375},{"y":0.0022430419921875,"timestamp":8852.921150916667,"z":-1.00860595703125,"x":0.032501220703125},{"y":0.0018463134765625,"timestamp":8852.931032916667,"z":-1.009124755859375,"x":0.0324554443359375},{"y":0.0031585693359375,"timestamp":8852.940936916668,"z":-1.000518798828125,"x":0.0329132080078125},{"y":4.8828125E-4,"timestamp":8852.950829916666,"z":-0.9680938720703125,"x":0.0234527587890625},{"y":0.0025787353515625,"timestamp":8852.960722916667,"z":-1.01690673828125,"x":0.0350341796875},{"y":0.002349853515625,"timestamp":8852.970614916667,"z":-1.020126342773438,"x":0.03680419921875},{"y":0.00177001953125,"timestamp":8852.980507916667,"z":-1.005172729492188,"x":0.0323333740234375},{"y":9.613037109375E-4,"timestamp":8852.990397916667,"z":-1.011550903320312,"x":0.0333404541015625},{"y":0.00384521484375,"timestamp":8853.000288916668,"z":-1.008453369140625,"x":0.0325164794921875},{"y":0.00244140625,"timestamp":8853.010180916668,"z":-1.011703491210938,"x":0.0329437255859375},{"y":0.001800537109375,"timestamp":8853.020072916666,"z":-1.00927734375,"x":0.0327606201171875},{"y":0.001495361328125,"timestamp":8853.029963916668,"z":-1.012222290039062,"x":0.035888671875},{"y":0.001495361328125,"timestamp":8853.039852916667,"z":-1.00970458984375,"x":0.032928466796875},{"y":0.0035858154296875,"timestamp":8853.049745916667,"z":-0.968963623046875,"x":0.0268707275390625},{"y":0.00408935546875,"timestamp":8853.059636916667,"z":-1.018173217773438,"x":0.03466796875},{"y":0.00238037109375,"timestamp":8853.069526916668,"z":-1.013961791992188,"x":0.033782958984375},{"y":0.0030670166015625,"timestamp":8853.079416916667,"z":-1.012466430664062,"x":0.0335693359375},{"y":4.57763671875E-5,"timestamp":8853.089306916667,"z":-1.010284423828125,"x":0.03338623046875},{"y":0.0020751953125,"timestamp":8853.099196916668,"z":-1.008193969726562,"x":0.0328216552734375},{"y":-4.8828125E-4,"timestamp":8853.109093916668,"z":-1.006546020507812,"x":0.0329132080078125},{"y":0.0012054443359375,"timestamp":8853.118978916667,"z":-1.007781982421875,"x":0.0333099365234375},{"y":9.918212890625E-4,"timestamp":8853.128868916667,"z":-1.009490966796875,"x":0.0324249267578125},{"y":0.0032806396484375,"timestamp":8853.138760916667,"z":-1.003921508789062,"x":0.0337066650390625},{"y":-0.001007080078125,"timestamp":8853.148648916667,"z":-0.9723968505859375,"x":0.02099609375},{"y":4.8828125E-4,"timestamp":8853.158542916668,"z":-1.021713256835938,"x":0.035064697265625},{"y":0.002197265625,"timestamp":8853.168432916667,"z":-1.019241333007812,"x":0.0326385498046875},{"y":0.001678466796875,"timestamp":8853.178321916666,"z":-1.003890991210938,"x":0.030303955078125},{"y":0.0026702880859375,"timestamp":8853.188212916668,"z":-1.010360717773438,"x":0.03216552734375},{"y":7.476806640625E-4,"timestamp":8853.198104916668,"z":-1.009674072265625,"x":0.032196044921875},{"y":0.0028228759765625,"timestamp":8853.207995916668,"z":-1.008346557617188,"x":0.0329742431640625},{"y":0.0025787353515625,"timestamp":8853.217885916667,"z":-1.009979248046875,"x":0.0319976806640625},{"y":0.00164794921875,"timestamp":8853.227776916667,"z":-1.009521484375,"x":0.03143310546875},{"y":4.2724609375E-4,"timestamp":8853.237664916667,"z":-1.009536743164062,"x":0.0314178466796875},{"y":0.0023345947265625,"timestamp":8853.247554916667,"z":-0.991180419921875,"x":0.0296173095703125},{"y":0.0016937255859375,"timestamp":8853.257447916667,"z":-1.024078369140625,"x":0.036468505859375},{"y":2.899169921875E-4,"timestamp":8853.267337916668,"z":-1.0113525390625,"x":0.0331268310546875},{"y":0.0028076171875,"timestamp":8853.277229916666,"z":-1.010040283203125,"x":0.0331573486328125},{"y":8.544921875E-4,"timestamp":8853.287129916667,"z":-1.010879516601562,"x":0.0347747802734375},{"y":0.0027008056640625,"timestamp":8853.297011916668,"z":-1.011581420898438,"x":0.032989501953125},{"y":7.01904296875E-4,"timestamp":8853.306900916667,"z":-1.0089111328125,"x":0.0329437255859375},{"y":0.0035552978515625,"timestamp":8853.316791916668,"z":-1.0023193359375,"x":0.03582763671875},{"y":0.00250244140625,"timestamp":8853.326680916667,"z":-0.980377197265625,"x":0.0251617431640625},{"y":0.0036163330078125,"timestamp":8853.336572916667,"z":-1.000808715820312,"x":0.0311431884765625},{"y":0.0013275146484375,"timestamp":8853.346463916667,"z":-1.015945434570312,"x":0.0342254638671875},{"y":5.4931640625E-4,"timestamp":8853.356353916668,"z":-1.008697509765625,"x":0.0322723388671875},{"y":0.0015869140625,"timestamp":8853.366246916667,"z":-1.00787353515625,"x":0.032684326171875},{"y":0.003021240234375,"timestamp":8853.376136916668,"z":-1.010665893554688,"x":0.03411865234375},{"y":0.0040740966796875,"timestamp":8853.386026916667,"z":-1.01055908203125,"x":0.033447265625},{"y":0.001495361328125,"timestamp":8853.395917916667,"z":-1.008773803710938,"x":0.033538818359375},{"y":4.119873046875E-4,"timestamp":8853.405809916667,"z":-1.009033203125,"x":0.033172607421875},{"y":0.0019378662109375,"timestamp":8853.415695916667,"z":-0.99835205078125,"x":0.02978515625},{"y":0.0028228759765625,"timestamp":8853.425591916668,"z":-1.022613525390625,"x":0.0370941162109375},{"y":0.002166748046875,"timestamp":8853.435483916668,"z":-1.011154174804688,"x":0.0348358154296875},{"y":0.00250244140625,"timestamp":8853.445375916666,"z":-1.012313842773438,"x":0.033050537109375},{"y":0.0027618408203125,"timestamp":8853.455266916668,"z":-1.010787963867188,"x":0.0332183837890625},{"y":0.00189208984375,"timestamp":8853.465157916668,"z":-1.009613037109375,"x":0.0315093994140625},{"y":0.003753662109375,"timestamp":8853.475048916667,"z":-1.009063720703125,"x":0.031524658203125},{"y":0.0023193359375,"timestamp":8853.484941916668,"z":-1.0078125,"x":0.032135009765625},{"y":0.0022125244140625,"timestamp":8853.494832916667,"z":-1.003189086914062,"x":0.0331573486328125},{"y":0.003204345703125,"timestamp":8853.504723916667,"z":-0.9793548583984375,"x":0.02587890625},{"y":0.001190185546875,"timestamp":8853.514616916667,"z":-1.022537231445312,"x":0.0348358154296875},{"y":0.0027618408203125,"timestamp":8853.524508916667,"z":-1.018051147460938,"x":0.0344696044921875},{"y":0.00238037109375,"timestamp":8853.534398916667,"z":-1.00262451171875,"x":0.033111572265625},{"y":0.0028533935546875,"timestamp":8853.544290916667,"z":-1.006393432617188,"x":0.0330963134765625},{"y":0.0039215087890625,"timestamp":8853.554182916667,"z":-1.009124755859375,"x":0.0345458984375},{"y":0.001220703125,"timestamp":8853.564075916667,"z":-1.010818481445312,"x":0.033111572265625},{"y":0.0032806396484375,"timestamp":8853.573968916668,"z":-1.0087890625,"x":0.032379150390625},{"y":0.0018310546875,"timestamp":8853.583861916668,"z":-1.008193969726562,"x":0.0336761474609375},{"y":0.0014495849609375,"timestamp":8853.593757916668,"z":-1.015426635742188,"x":0.0334320068359375},{"y":0.0032196044921875,"timestamp":8853.603645916668,"z":-1.007110595703125,"x":0.0338134765625},{"y":0.002105712890625,"timestamp":8853.613537916668,"z":-1.011993408203125,"x":0.03497314453125},{"y":0.0028076171875,"timestamp":8853.623428916668,"z":-1.01116943359375,"x":0.0333404541015625},{"y":9.613037109375E-4,"timestamp":8853.633320916668,"z":-1.006927490234375,"x":0.031402587890625},{"y":0.001556396484375,"timestamp":8853.643211916667,"z":-1.0093994140625,"x":0.0320892333984375},{"y":-9.1552734375E-4,"timestamp":8853.653101916667,"z":-1.008865356445312,"x":0.032379150390625},{"y":8.392333984375E-4,"timestamp":8853.662993916667,"z":-1.037857055664062,"x":0.033966064453125},{"y":0.003692626953125,"timestamp":8853.672882916668,"z":-1.027679443359375,"x":0.036224365234375},{"y":3.35693359375E-4,"timestamp":8853.682775916668,"z":-0.9954986572265625,"x":0.0295867919921875},{"y":0.0015411376953125,"timestamp":8853.692667916666,"z":-1.00714111328125,"x":0.0319976806640625},{"y":9.307861328125E-4,"timestamp":8853.702558916668,"z":-1.012298583984375,"x":0.03277587890625},{"y":0.0028839111328125,"timestamp":8853.712450916668,"z":-1.0081787109375,"x":0.0323944091796875},{"y":0.00225830078125,"timestamp":8853.722342916668,"z":-1.0089111328125,"x":0.032318115234375},{"y":0.0028076171875,"timestamp":8853.732233916668,"z":-1.009384155273438,"x":0.0326080322265625},{"y":0.0039825439453125,"timestamp":8853.742127916667,"z":-1.010086059570312,"x":0.0320892333984375},{"y":0.001922607421875,"timestamp":8853.752019916667,"z":-1.00775146484375,"x":0.0312042236328125},{"y":0.0020294189453125,"timestamp":8853.761911916667,"z":-1.011825561523438,"x":0.0350494384765625},{"y":0.0010528564453125,"timestamp":8853.771812916668,"z":-1.011978149414062,"x":0.03472900390625},{"y":0.002471923828125,"timestamp":8853.781695916667,"z":-1.011444091796875,"x":0.03466796875},{"y":0.0017547607421875,"timestamp":8853.791587916667,"z":-1.008331298828125,"x":0.032562255859375},{"y":0.002716064453125,"timestamp":8853.801478916666,"z":-1.008071899414062,"x":0.03271484375},{"y":0.0011749267578125,"timestamp":8853.811372916667,"z":-1.006851196289062,"x":0.03192138671875},{"y":0.0022735595703125,"timestamp":8853.821264916667,"z":-1.0081787109375,"x":0.033233642578125},{"y":0.0011444091796875,"timestamp":8853.831156916667,"z":-1.009735107421875,"x":0.0332183837890625},{"y":0.001068115234375,"timestamp":8853.841046916667,"z":-1.017288208007812,"x":0.03607177734375},{"y":0.0017242431640625,"timestamp":8853.850938916667,"z":-1.007095336914062,"x":0.0334625244140625},{"y":0.0021820068359375,"timestamp":8853.860829916668,"z":-1.002593994140625,"x":0.0326385498046875},{"y":0.0017242431640625,"timestamp":8853.870720916668,"z":-1.009506225585938,"x":0.0330963134765625},{"y":0.0013275146484375,"timestamp":8853.880612916668,"z":-1.010574340820312,"x":0.0330810546875},{"y":0.0018310546875,"timestamp":8853.890503916668,"z":-1.010528564453125,"x":0.03216552734375},{"y":0.0011138916015625,"timestamp":8853.900386916666,"z":-1.008956909179688,"x":0.0319061279296875},{"y":0.0017852783203125,"timestamp":8853.910289916666,"z":-1.007095336914062,"x":0.031341552734375},{"y":0.001068115234375,"timestamp":8853.920181916666,"z":-1.010055541992188,"x":0.034576416015625},{"y":0.0027923583984375,"timestamp":8853.930075916667,"z":-1.011001586914062,"x":0.033538818359375},{"y":0.00439453125,"timestamp":8853.939968916668,"z":-1.007949829101562,"x":0.033966064453125},{"y":0.0015411376953125,"timestamp":8853.949869916667,"z":-1.008743286132812,"x":0.032928466796875},{"y":9.1552734375E-4,"timestamp":8853.959754916666,"z":-1.011795043945312,"x":0.0328826904296875},{"y":-4.730224609375E-4,"timestamp":8853.969645916668,"z":-1.010528564453125,"x":0.0320587158203125},{"y":0.0025787353515625,"timestamp":8853.979537916668,"z":-1.009857177734375,"x":0.03411865234375},{"y":0.00201416015625,"timestamp":8853.989429916668,"z":-1.010772705078125,"x":0.0335540771484375},{"y":4.57763671875E-5,"timestamp":8853.999320916668,"z":-1.006683349609375,"x":0.032958984375},{"y":0.0013580322265625,"timestamp":8854.009212916668,"z":-0.9976348876953125,"x":0.02923583984375},{"y":-3.0517578125E-5,"timestamp":8854.019104916668,"z":-1.005783081054688,"x":0.0316009521484375},{"y":0.00128173828125,"timestamp":8854.028995916668,"z":-1.010360717773438,"x":0.0323028564453125},{"y":1.52587890625E-5,"timestamp":8854.038888916668,"z":-1.010299682617188,"x":0.03265380859375},{"y":0.00537109375,"timestamp":8854.048779916668,"z":-1.008651733398438,"x":0.0346221923828125},{"y":-1.678466796875E-4,"timestamp":8854.058670916667,"z":-1.008163452148438,"x":0.031768798828125},{"y":8.392333984375E-4,"timestamp":8854.068563916668,"z":-1.007461547851562,"x":0.0318756103515625},{"y":0.0019989013671875,"timestamp":8854.078451916666,"z":-1.007537841796875,"x":0.0326995849609375},{"y":0.00299072265625,"timestamp":8854.088348916668,"z":-1.00958251953125,"x":0.033203125},{"y":0.0028076171875,"timestamp":8854.098240916666,"z":-1.00360107421875,"x":0.031463623046875},{"y":0.001739501953125,"timestamp":8854.108134916667,"z":-1.010055541992188,"x":0.034088134765625},{"y":0.001922607421875,"timestamp":8854.118026916667,"z":-1.010101318359375,"x":0.03436279296875},{"y":0.002960205078125,"timestamp":8854.127918916667,"z":-1.012466430664062,"x":0.0342254638671875},{"y":0.00311279296875,"timestamp":8854.137810916667,"z":-1.009811401367188,"x":0.0331268310546875},{"y":0.0018463134765625,"timestamp":8854.147702916667,"z":-1.009735107421875,"x":0.0341033935546875},{"y":0.0029144287109375,"timestamp":8854.157596916668,"z":-1.008224487304688,"x":0.034271240234375},{"y":0.0034332275390625,"timestamp":8854.167487916668,"z":-1.003265380859375,"x":0.0326690673828125},{"y":0.002777099609375,"timestamp":8854.177381916666,"z":-1.006195068359375,"x":0.030609130859375},{"y":1.983642578125E-4,"timestamp":8854.187275916667,"z":-1.016372680664062,"x":0.0344696044921875},{"y":0.0023956298828125,"timestamp":8854.197169916668,"z":-1.01092529296875,"x":0.032958984375},{"y":4.425048828125E-4,"timestamp":8854.207062916666,"z":-1.005325317382812,"x":0.032196044921875},{"y":0.0025787353515625,"timestamp":8854.216957916668,"z":-1.009414672851562,"x":0.0334014892578125},{"y":0.00189208984375,"timestamp":8854.226850916668,"z":-1.009414672851562,"x":0.0330963134765625},{"y":0.0028533935546875,"timestamp":8854.236743916666,"z":-1.010848999023438,"x":0.03289794921875},{"y":0.003326416015625,"timestamp":8854.246636916667,"z":-1.010086059570312,"x":0.034912109375},{"y":0.0023193359375,"timestamp":8854.256534916667,"z":-1.010330200195312,"x":0.0331268310546875},{"y":0.001007080078125,"timestamp":8854.266422916668,"z":-0.997833251953125,"x":0.0298309326171875},{"y":7.171630859375E-4,"timestamp":8854.276313916667,"z":-1.018234252929688,"x":0.03448486328125},{"y":0.0025177001953125,"timestamp":8854.286206916668,"z":-1.010330200195312,"x":0.032012939453125},{"y":0.0026397705078125,"timestamp":8854.296098916668,"z":-1.01263427734375,"x":0.0331268310546875},{"y":9.307861328125E-4,"timestamp":8854.305992916667,"z":-1.009674072265625,"x":0.032318115234375},{"y":0.0020904541015625,"timestamp":8854.315885916667,"z":-1.00836181640625,"x":0.0339813232421875},{"y":8.392333984375E-4,"timestamp":8854.325777916667,"z":-1.010528564453125,"x":0.0334320068359375},{"y":0.0014495849609375,"timestamp":8854.335669916667,"z":-1.007843017578125,"x":0.0327301025390625},{"y":0.001861572265625,"timestamp":8854.345563916668,"z":-1.006790161132812,"x":0.0322723388671875},{"y":0.0048828125,"timestamp":8854.355455916668,"z":-0.9996490478515625,"x":0.034393310546875},{"y":0.001983642578125,"timestamp":8854.365347916668,"z":-0.9934234619140625,"x":0.028289794921875},{"y":0.0014190673828125,"timestamp":8854.375240916666,"z":-1.01361083984375,"x":0.032257080078125},{"y":0.0012664794921875,"timestamp":8854.385134916667,"z":-1.013015747070312,"x":0.033477783203125},{"y":0.003082275390625,"timestamp":8854.395026916667,"z":-1.009872436523438,"x":0.0316162109375},{"y":0.0020599365234375,"timestamp":8854.404920916668,"z":-1.008865356445312,"x":0.03179931640625},{"y":-6.103515625E-5,"timestamp":8854.414813916666,"z":-1.0093994140625,"x":0.033447265625},{"y":0.00164794921875,"timestamp":8854.424705916666,"z":-1.008331298828125,"x":0.0326690673828125},{"y":0.002899169921875,"timestamp":8854.434607916668,"z":-1.007308959960938,"x":0.032928466796875},{"y":0.00146484375,"timestamp":8854.444492916668,"z":-1.009048461914062,"x":0.03131103515625},{"y":0.001190185546875,"timestamp":8854.454385916668,"z":-1.008377075195312,"x":0.032562255859375},{"y":0.002288818359375,"timestamp":8854.464277916668,"z":-1.008270263671875,"x":0.03253173828125},{"y":0.002288818359375,"timestamp":8854.474170916666,"z":-1.007369995117188,"x":0.0327606201171875},{"y":5.79833984375E-4,"timestamp":8854.484063916667,"z":-1.014068603515625,"x":0.0331573486328125},{"y":0.0014801025390625,"timestamp":8854.493955916667,"z":-1.00494384765625,"x":0.032867431640625},{"y":9.002685546875E-4,"timestamp":8854.503848916667,"z":-1.012237548828125,"x":0.0346221923828125},{"y":0.0012054443359375,"timestamp":8854.513741916668,"z":-1.009017944335938,"x":0.034393310546875},{"y":3.0517578125E-5,"timestamp":8854.523633916668,"z":-1.010421752929688,"x":0.034088134765625},{"y":0.0013275146484375,"timestamp":8854.533526916668,"z":-1.009201049804688,"x":0.0329132080078125},{"y":0.0011138916015625,"timestamp":8854.543419916667,"z":-1.010345458984375,"x":0.0317535400390625},{"y":-0.0010528564453125,"timestamp":8854.553313916667,"z":-1.009002685546875,"x":0.032623291015625},{"y":0.001983642578125,"timestamp":8854.563204916667,"z":-1.010452270507812,"x":0.0329437255859375},{"y":0.00128173828125,"timestamp":8854.573100916667,"z":-1.009384155273438,"x":0.03338623046875},{"y":3.662109375E-4,"timestamp":8854.582993916667,"z":-1.0087890625,"x":0.0341339111328125},{"y":4.119873046875E-4,"timestamp":8854.592886916667,"z":-1.018173217773438,"x":0.0348358154296875},{"y":0.002532958984375,"timestamp":8854.602776916667,"z":-1.01458740234375,"x":0.0352630615234375},{"y":0.001129150390625,"timestamp":8854.612670916667,"z":-0.994537353515625,"x":0.0295562744140625},{"y":0.0022430419921875,"timestamp":8854.622564916666,"z":-1.01092529296875,"x":0.0347747802734375},{"y":5.035400390625E-4,"timestamp":8854.632457916667,"z":-1.011245727539062,"x":0.0340423583984375},{"y":9.918212890625E-4,"timestamp":8854.642348916666,"z":-1.009414672851562,"x":0.0334625244140625},{"y":0.0011749267578125,"timestamp":8854.652241916667,"z":-1.007293701171875,"x":0.031158447265625},{"y":0.003204345703125,"timestamp":8854.662131916668,"z":-1.0089111328125,"x":0.0336761474609375},{"y":0.0011444091796875,"timestamp":8854.672023916668,"z":-1.007400512695312,"x":0.032012939453125},{"y":0.0026702880859375,"timestamp":8854.681916916667,"z":-1.009262084960938,"x":0.03350830078125},{"y":0.00201416015625,"timestamp":8854.691808916667,"z":-1.006942749023438,"x":0.031707763671875},{"y":-3.0517578125E-4,"timestamp":8854.701701916667,"z":-1.01019287109375,"x":0.0337066650390625},{"y":0.00201416015625,"timestamp":8854.711596916668,"z":-1.00518798828125,"x":0.0340576171875},{"y":0.001129150390625,"timestamp":8854.721488916668,"z":-1.011810302734375,"x":0.0338134765625},{"y":0.002899169921875,"timestamp":8854.731381916667,"z":-1.009170532226562,"x":0.0342559814453125},{"y":6.256103515625E-4,"timestamp":8854.741268916667,"z":-1.007705688476562,"x":0.0330810546875},{"y":0.0017242431640625,"timestamp":8854.751167916667,"z":-1.006729125976562,"x":0.0324859619140625},{"y":0.0055389404296875,"timestamp":8854.761061916668,"z":-1.007659912109375,"x":0.0336761474609375},{"y":0.00225830078125,"timestamp":8854.770953916668,"z":-1.0086669921875,"x":0.0316314697265625},{"y":1.068115234375E-4,"timestamp":8854.780846916667,"z":-1.010101318359375,"x":0.0332794189453125},{"y":0.0010833740234375,"timestamp":8854.790737916666,"z":-1.016387939453125,"x":0.0328216552734375},{"y":0.00274658203125,"timestamp":8854.800630916667,"z":-1.01483154296875,"x":0.0331268310546875},{"y":0.001800537109375,"timestamp":8854.810524916667,"z":-1.006393432617188,"x":0.032012939453125},{"y":0.0019989013671875,"timestamp":8854.820415916667,"z":-1.00689697265625,"x":0.0326690673828125},{"y":0.0010986328125,"timestamp":8854.830309916668,"z":-1.009353637695312,"x":0.0319366455078125},{"y":0.0034332275390625,"timestamp":8854.840199916667,"z":-1.011016845703125,"x":0.0315093994140625},{"y":0.003082275390625,"timestamp":8854.850092916668,"z":-1.009048461914062,"x":0.0323486328125},{"y":0.00311279296875,"timestamp":8854.859984916668,"z":-1.010818481445312,"x":0.0327301025390625},{"y":7.171630859375E-4,"timestamp":8854.869874916667,"z":-1.010513305664062,"x":0.033294677734375},{"y":0.0022735595703125,"timestamp":8854.879767916667,"z":-1.009674072265625,"x":0.0327301025390625},{"y":9.1552734375E-4,"timestamp":8854.889659916667,"z":-1.006881713867188,"x":0.032623291015625},{"y":0.0034637451171875,"timestamp":8854.899549916667,"z":-1.006698608398438,"x":0.034759521484375},{"y":1.52587890625E-4,"timestamp":8854.909442916667,"z":-1.01287841796875,"x":0.0322265625},{"y":0.00115966796875,"timestamp":8854.919341916668,"z":-1.00946044921875,"x":0.0351104736328125},{"y":6.40869140625E-4,"timestamp":8854.929223916668,"z":-1.011077880859375,"x":0.0347137451171875},{"y":0.00140380859375,"timestamp":8854.939116916667,"z":-1.010101318359375,"x":0.0326995849609375},{"y":5.340576171875E-4,"timestamp":8854.949007916668,"z":-1.010650634765625,"x":0.0343017578125},{"y":9.613037109375E-4,"timestamp":8854.958899916668,"z":-1.008010864257812,"x":0.0319671630859375},{"y":0.00360107421875,"timestamp":8854.968789916667,"z":-1.010772705078125,"x":0.0328369140625},{"y":9.1552734375E-4,"timestamp":8854.978682916668,"z":-1.005340576171875,"x":0.0328521728515625},{"y":0.0013885498046875,"timestamp":8854.988574916668,"z":-1.01214599609375,"x":0.03179931640625},{"y":0.001373291015625,"timestamp":8854.998465916668,"z":-1.028488159179688,"x":0.0363311767578125},{"y":0.00341796875,"timestamp":8855.008356916667,"z":-1.003768920898438,"x":0.03131103515625},{"y":3.662109375E-4,"timestamp":8855.018249916668,"z":-1.002822875976562,"x":0.0321502685546875},{"y":0.0010223388671875,"timestamp":8855.028143916667,"z":-1.010467529296875,"x":0.031829833984375},{"y":0.0012664794921875,"timestamp":8855.038033916668,"z":-1.008575439453125,"x":0.0318450927734375},{"y":8.392333984375E-4,"timestamp":8855.047915916668,"z":-1.0107421875,"x":0.031951904296875},{"y":0.001220703125,"timestamp":8855.057817916668,"z":-1.012008666992188,"x":0.032440185546875},{"y":0.002716064453125,"timestamp":8855.067710916666,"z":-1.009063720703125,"x":0.032684326171875},{"y":0.00433349609375,"timestamp":8855.077603916667,"z":-1.007308959960938,"x":0.0327606201171875},{"y":3.0517578125E-4,"timestamp":8855.087495916667,"z":-1.026580810546875,"x":0.0355987548828125},{"y":0.00152587890625,"timestamp":8855.097388916667,"z":-1.005050659179688,"x":0.033966064453125},{"y":0.0026397705078125,"timestamp":8855.107282916668,"z":-1.012832641601562,"x":0.0346527099609375},{"y":0.0012359619140625,"timestamp":8855.117174916668,"z":-1.009307861328125,"x":0.03363037109375},{"y":0.0014495849609375,"timestamp":8855.127067916666,"z":-1.008941650390625,"x":0.0347137451171875},{"y":0.0020904541015625,"timestamp":8855.136960916667,"z":-1.009414672851562,"x":0.0323486328125},{"y":0.002532958984375,"timestamp":8855.146853916667,"z":-1.009231567382812,"x":0.0333709716796875},{"y":9.613037109375E-4,"timestamp":8855.156746916668,"z":-1.005523681640625,"x":0.031097412109375},{"y":2.899169921875E-4,"timestamp":8855.166639916668,"z":-1.008041381835938,"x":0.030792236328125},{"y":0.0017852783203125,"timestamp":8855.176532916666,"z":-1.0040283203125,"x":0.0331573486328125},{"y":0.0017852783203125,"timestamp":8855.186421916667,"z":-0.9891204833984375,"x":0.027679443359375},{"y":0.0011444091796875,"timestamp":8855.196309916668,"z":-1.015243530273438,"x":0.03363037109375},{"y":0.0023651123046875,"timestamp":8855.206205916667,"z":-1.016250610351562,"x":0.032135009765625},{"y":4.8828125E-4,"timestamp":8855.216097916667,"z":-1.008544921875,"x":0.0321807861328125},{"y":0.0027008056640625,"timestamp":8855.225988916667,"z":-1.003662109375,"x":0.0312652587890625},{"y":0.001861572265625,"timestamp":8855.235884916667,"z":-1.010833740234375,"x":0.0352935791015625},{"y":0.0016326904296875,"timestamp":8855.245776916667,"z":-1.008102416992188,"x":0.032135009765625},{"y":3.204345703125E-4,"timestamp":8855.255669916667,"z":-1.008865356445312,"x":0.0324249267578125},{"y":0.00177001953125,"timestamp":8855.265561916667,"z":-1.010452270507812,"x":0.034454345703125},{"y":0.0012359619140625,"timestamp":8855.275454916668,"z":-1.008544921875,"x":0.033447265625},{"y":7.01904296875E-4,"timestamp":8855.285346916668,"z":-1.008956909179688,"x":0.0328369140625},{"y":6.40869140625E-4,"timestamp":8855.295238916668,"z":-1.004989624023438,"x":0.0322265625},{"y":0.001190185546875,"timestamp":8855.305131916668,"z":-1.009674072265625,"x":0.033050537109375},{"y":0.001312255859375,"timestamp":8855.315024916667,"z":-1.010330200195312,"x":0.0334625244140625},{"y":0.0014801025390625,"timestamp":8855.324916916667,"z":-1.009429931640625,"x":0.03399658203125},{"y":0.0024566650390625,"timestamp":8855.334809916667,"z":-1.010513305664062,"x":0.03338623046875},{"y":-4.57763671875E-5,"timestamp":8855.344703916668,"z":-1.010391235351562,"x":0.032135009765625},{"y":2.288818359375E-4,"timestamp":8855.354595916668,"z":-1.010833740234375,"x":0.0318450927734375},{"y":0.0015716552734375,"timestamp":8855.364486916667,"z":-1.009124755859375,"x":0.0334320068359375},{"y":5.18798828125E-4,"timestamp":8855.374380916668,"z":-1.008682250976562,"x":0.0326995849609375},{"y":0.0011749267578125,"timestamp":8855.384271916668,"z":-1.01007080078125,"x":0.0337371826171875},{"y":0.0026702880859375,"timestamp":8855.394162916667,"z":-1.008804321289062,"x":0.0330047607421875},{"y":0.00250244140625,"timestamp":8855.404043916667,"z":-1.002273559570312,"x":0.031494140625},{"y":1.983642578125E-4,"timestamp":8855.413947916668,"z":-1.012481689453125,"x":0.032135009765625},{"y":0.00164794921875,"timestamp":8855.423836916667,"z":-1.009857177734375,"x":0.0333251953125},{"y":0.00244140625,"timestamp":8855.433728916667,"z":-1.010879516601562,"x":0.033233642578125},{"y":0.001678466796875,"timestamp":8855.443619916667,"z":-1.0093994140625,"x":0.0339508056640625},{"y":0.0017242431640625,"timestamp":8855.453511916667,"z":-1.010589599609375,"x":0.03387451171875},{"y":7.171630859375E-4,"timestamp":8855.463402916666,"z":-1.010009765625,"x":0.032989501953125},{"y":0.0013885498046875,"timestamp":8855.473294916666,"z":-1.007949829101562,"x":0.0324554443359375},{"y":0.0020294189453125,"timestamp":8855.483187916667,"z":-1.009979248046875,"x":0.0339202880859375},{"y":0.0021820068359375,"timestamp":8855.493080916667,"z":-1.011749267578125,"x":0.0321502685546875},{"y":5.645751953125E-4,"timestamp":8855.502973916668,"z":-1.006118774414062,"x":0.031402587890625},{"y":0.001129150390625,"timestamp":8855.512862916667,"z":-1.00982666015625,"x":0.0334014892578125},{"y":3.0517578125E-5,"timestamp":8855.522754916667,"z":-1.012130737304688,"x":0.034393310546875},{"y":0.002197265625,"timestamp":8855.532646916667,"z":-1.008499145507812,"x":0.0331268310546875},{"y":0.001708984375,"timestamp":8855.542540916667,"z":-1.00970458984375,"x":0.034576416015625},{"y":0.0011749267578125,"timestamp":8855.552431916667,"z":-1.00836181640625,"x":0.0340423583984375},{"y":0.0014495849609375,"timestamp":8855.562322916667,"z":-1.009628295898438,"x":0.0336456298828125},{"y":2.74658203125E-4,"timestamp":8855.572212916668,"z":-1.01055908203125,"x":0.03369140625},{"y":0.003021240234375,"timestamp":8855.582111916667,"z":-1.009246826171875,"x":0.03118896484375},{"y":0.0023651123046875,"timestamp":8855.591993916667,"z":-1.009353637695312,"x":0.0334014892578125},{"y":0.0025787353515625,"timestamp":8855.601884916667,"z":-1.00701904296875,"x":0.033599853515625},{"y":5.4931640625E-4,"timestamp":8855.611776916667,"z":-1.003097534179688,"x":0.029449462890625},{"y":0.0029296875,"timestamp":8855.621667916666,"z":-1.013259887695312,"x":0.0323638916015625},{"y":4.8828125E-4,"timestamp":8855.631558916668,"z":-1.009384155273438,"x":0.03302001953125},{"y":6.103515625E-5,"timestamp":8855.641449916668,"z":-1.00592041015625,"x":0.0316162109375},{"y":0.0014190673828125,"timestamp":8855.651338916667,"z":-1.01055908203125,"x":0.0318145751953125},{"y":7.01904296875E-4,"timestamp":8855.661230916667,"z":-1.009246826171875,"x":0.0316925048828125},{"y":0.00213623046875,"timestamp":8855.671118916667,"z":-1.010971069335938,"x":0.0329437255859375},{"y":0.0015411376953125,"timestamp":8855.681010916667,"z":-1.008758544921875,"x":0.03240966796875},{"y":0.002410888671875,"timestamp":8855.690904916668,"z":-1.007919311523438,"x":0.031463623046875},{"y":0.0017242431640625,"timestamp":8855.700796916668,"z":-1.009552001953125,"x":0.0317840576171875},{"y":8.23974609375E-4,"timestamp":8855.7106005,"z":-1.0081787109375,"x":0.0331878662109375},{"y":0.001953125,"timestamp":8855.7204855,"z":-1.009262084960938,"x":0.0327606201171875},{"y":0.001007080078125,"timestamp":8855.730375500001,"z":-1.011001586914062,"x":0.0324249267578125},{"y":0.0033416748046875,"timestamp":8855.740267500001,"z":-1.008346557617188,"x":0.0337066650390625},{"y":0.002349853515625,"timestamp":8855.7501575,"z":-1.010543823242188,"x":0.03179931640625},{"y":-1.8310546875E-4,"timestamp":8855.7600485,"z":-1.009323120117188,"x":0.0323638916015625},{"y":0.0012359619140625,"timestamp":8855.769938500001,"z":-1.009628295898438,"x":0.0330963134765625},{"y":0.00250244140625,"timestamp":8855.7798315,"z":-1.00714111328125,"x":0.0312957763671875},{"y":0.0023345947265625,"timestamp":8855.7897235,"z":-1.006515502929688,"x":0.0323333740234375},{"y":0.003204345703125,"timestamp":8855.7996145,"z":-1.02752685546875,"x":0.034088134765625},{"y":0.0020904541015625,"timestamp":8855.809505500001,"z":-1.01055908203125,"x":0.033447265625},{"y":-4.57763671875E-5,"timestamp":8855.8193985,"z":-0.998870849609375,"x":0.030364990234375},{"y":0.0022430419921875,"timestamp":8855.8292915,"z":-1.007080078125,"x":0.0310516357421875},{"y":-5.950927734375E-4,"timestamp":8855.8391845,"z":-1.011001586914062,"x":0.0323486328125},{"y":7.62939453125E-4,"timestamp":8855.8490755,"z":-1.007980346679688,"x":0.033660888671875},{"y":0.0032806396484375,"timestamp":8855.8589685,"z":-1.009307861328125,"x":0.0317840576171875},{"y":0.0013580322265625,"timestamp":8855.8688605,"z":-1.010238647460938,"x":0.034088134765625},{"y":0.0025177001953125,"timestamp":8855.8787525,"z":-1.01214599609375,"x":0.0333709716796875},{"y":0.0010528564453125,"timestamp":8855.8886335,"z":-1.00994873046875,"x":0.0338897705078125},{"y":0.0023651123046875,"timestamp":8855.8985355,"z":-1.005630493164062,"x":0.030487060546875},{"y":1.983642578125E-4,"timestamp":8855.908424500001,"z":-1.01947021484375,"x":0.0355072021484375},{"y":0.003082275390625,"timestamp":8855.918315500001,"z":-1.002471923828125,"x":0.0317230224609375},{"y":0.002227783203125,"timestamp":8855.928207500001,"z":-1.011337280273438,"x":0.034149169921875},{"y":0.00146484375,"timestamp":8855.9380975,"z":-1.01092529296875,"x":0.0327606201171875},{"y":0.00201416015625,"timestamp":8855.9479895,"z":-1.008346557617188,"x":0.0318450927734375},{"y":0,"timestamp":8855.9578815,"z":-1.009109497070312,"x":0.0338134765625},{"y":3.509521484375E-4,"timestamp":8855.9677715,"z":-1.010665893554688,"x":0.0321197509765625},{"y":6.103515625E-4,"timestamp":8855.977662500001,"z":-1.008209228515625,"x":0.0324249267578125},{"y":0.001373291015625,"timestamp":8855.9875525,"z":-1.009109497070312,"x":0.032196044921875},{"y":0.0014190673828125,"timestamp":8855.9974445,"z":-1.00732421875,"x":0.0340728759765625},{"y":0.0029449462890625,"timestamp":8856.0073355,"z":-1.005889892578125,"x":0.0345458984375},{"y":0.001739501953125,"timestamp":8856.0172275,"z":-0.99859619140625,"x":0.0294952392578125},{"y":0.0014801025390625,"timestamp":8856.0271205,"z":-1.012374877929688,"x":0.0326690673828125},{"y":5.950927734375E-4,"timestamp":8856.037013500001,"z":-1.0125732421875,"x":0.0327911376953125},{"y":3.96728515625E-4,"timestamp":8856.0469045,"z":-1.007080078125,"x":0.032073974609375},{"y":0.0011749267578125,"timestamp":8856.056796500001,"z":-1.008041381835938,"x":0.0328521728515625},{"y":4.8828125E-4,"timestamp":8856.066694500001,"z":-1.009017944335938,"x":0.0309906005859375},{"y":0.00152587890625,"timestamp":8856.0765775,"z":-1.009002685546875,"x":0.0335845947265625},{"y":0.001220703125,"timestamp":8856.0864695,"z":-1.00714111328125,"x":0.03411865234375},{"y":0.0020599365234375,"timestamp":8856.0963605,"z":-1.009414672851562,"x":0.032745361328125},{"y":0.0018157958984375,"timestamp":8856.106251500001,"z":-1.008224487304688,"x":0.0359344482421875},{"y":-2.288818359375E-4,"timestamp":8856.116143500001,"z":-1.00042724609375,"x":0.031158447265625},{"y":0.0016632080078125,"timestamp":8856.126034500001,"z":-1.01007080078125,"x":0.033050537109375},{"y":0.001953125,"timestamp":8856.1359285,"z":-1.013137817382812,"x":0.034515380859375},{"y":0.0025177001953125,"timestamp":8856.1458205,"z":-1.010986328125,"x":0.033538818359375},{"y":6.866455078125E-4,"timestamp":8856.1557125,"z":-1.007766723632812,"x":0.033355712890625},{"y":0.001617431640625,"timestamp":8856.1656055,"z":-1.009353637695312,"x":0.03302001953125},{"y":8.544921875E-4,"timestamp":8856.1754965,"z":-1.008987426757812,"x":0.03302001953125},{"y":0.002593994140625,"timestamp":8856.1853885,"z":-1.008468627929688,"x":0.0319061279296875},{"y":0.002685546875,"timestamp":8856.1952805,"z":-1.007354736328125,"x":0.031707763671875},{"y":0.0013275146484375,"timestamp":8856.2051725,"z":-1.00909423828125,"x":0.03399658203125},{"y":0.0015869140625,"timestamp":8856.2150635,"z":-1.00726318359375,"x":0.0321044921875},{"y":2.44140625E-4,"timestamp":8856.2249575,"z":-1.002975463867188,"x":0.0276947021484375},{"y":0.0019683837890625,"timestamp":8856.2348505,"z":-1.030303955078125,"x":0.0363311767578125},{"y":0.0012359619140625,"timestamp":8856.2447475,"z":-1.010330200195312,"x":0.032867431640625},{"y":9.613037109375E-4,"timestamp":8856.2546325,"z":-1.00506591796875,"x":0.0318603515625},{"y":0.001129150390625,"timestamp":8856.2645225,"z":-1.009963989257812,"x":0.0320587158203125},{"y":1.8310546875E-4,"timestamp":8856.2744145,"z":-1.007110595703125,"x":0.03143310546875},{"y":0.00238037109375,"timestamp":8856.2843045,"z":-1.01031494140625,"x":0.031463623046875},{"y":5.950927734375E-4,"timestamp":8856.2941955,"z":-1.00860595703125,"x":0.0343475341796875},{"y":0.0019683837890625,"timestamp":8856.3040865,"z":-1.009750366210938,"x":0.033721923828125},{"y":0.00250244140625,"timestamp":8856.3139785,"z":-1.010025024414062,"x":0.0337677001953125},{"y":0.0019073486328125,"timestamp":8856.3238705,"z":-1.008880615234375,"x":0.0329132080078125},{"y":0.002288818359375,"timestamp":8856.3337635,"z":-1.000457763671875,"x":0.0314178466796875},{"y":0.0032806396484375,"timestamp":8856.3436545,"z":-1.0169677734375,"x":0.0334320068359375},{"y":0.0015106201171875,"timestamp":8856.3535465,"z":-1.006622314453125,"x":0.033233642578125},{"y":0.002288818359375,"timestamp":8856.3634395,"z":-1.010467529296875,"x":0.0340728759765625},{"y":7.01904296875E-4,"timestamp":8856.3733205,"z":-1.010910034179688,"x":0.0340576171875},{"y":6.40869140625E-4,"timestamp":8856.383224500001,"z":-1.010345458984375,"x":0.03228759765625},{"y":0.001617431640625,"timestamp":8856.3931145,"z":-1.008834838867188,"x":0.03375244140625},{"y":-0.001007080078125,"timestamp":8856.4030065,"z":-1.008880615234375,"x":0.0326080322265625},{"y":6.40869140625E-4,"timestamp":8856.4128965,"z":-1.00689697265625,"x":0.0326690673828125},{"y":0.00146484375,"timestamp":8856.422796500001,"z":-1.008880615234375,"x":0.032379150390625},{"y":0.0029144287109375,"timestamp":8856.432678500001,"z":-1.008453369140625,"x":0.034912109375},{"y":5.035400390625E-4,"timestamp":8856.442570500001,"z":-1.00360107421875,"x":0.03253173828125},{"y":0.0010528564453125,"timestamp":8856.452461500001,"z":-1.010406494140625,"x":0.03076171875},{"y":4.57763671875E-5,"timestamp":8856.4623565,"z":-1.010116577148438,"x":0.033660888671875},{"y":-3.96728515625E-4,"timestamp":8856.4722475,"z":-1.010421752929688,"x":0.0335693359375},{"y":0.002471923828125,"timestamp":8856.4821395,"z":-1.01153564453125,"x":0.0347747802734375},{"y":-0.001251220703125,"timestamp":8856.4920315,"z":-1.01092529296875,"x":0.0338287353515625},{"y":0.00201416015625,"timestamp":8856.5019225,"z":-1.007705688476562,"x":0.0328521728515625},{"y":4.730224609375E-4,"timestamp":8856.5118145,"z":-1.009170532226562,"x":0.0330657958984375},{"y":0.003326416015625,"timestamp":8856.5217065,"z":-1.0089111328125,"x":0.0325775146484375},{"y":0.0012969970703125,"timestamp":8856.5315985,"z":-1.010208129882812,"x":0.031768798828125},{"y":0.0027313232421875,"timestamp":8856.5414905,"z":-0.9968719482421875,"x":0.0322723388671875},{"y":0.00115966796875,"timestamp":8856.551376500001,"z":-1.01910400390625,"x":0.033966064453125},{"y":5.950927734375E-4,"timestamp":8856.561273500001,"z":-1.006927490234375,"x":0.03363037109375},{"y":-3.509521484375E-4,"timestamp":8856.571165500001,"z":-1.011795043945312,"x":0.0333099365234375},{"y":0.002044677734375,"timestamp":8856.581057500001,"z":-1.010284423828125,"x":0.03277587890625},{"y":0.0013885498046875,"timestamp":8856.590949500001,"z":-1.008880615234375,"x":0.03253173828125},{"y":-2.899169921875E-4,"timestamp":8856.6008435,"z":-1.0101318359375,"x":0.0320892333984375},{"y":0.0019683837890625,"timestamp":8856.6107355,"z":-1.0087890625,"x":0.0335235595703125},{"y":0.0018157958984375,"timestamp":8856.620629500001,"z":-1.01043701171875,"x":0.032073974609375},{"y":0.0012054443359375,"timestamp":8856.6305225,"z":-1.008087158203125,"x":0.0326690673828125},{"y":0.002197265625,"timestamp":8856.6404145,"z":-1.009490966796875,"x":0.0326690673828125},{"y":6.7138671875E-4,"timestamp":8856.6503095,"z":-1.009674072265625,"x":0.033111572265625},{"y":0.001739501953125,"timestamp":8856.6602015,"z":-1.007034301757812,"x":0.0327606201171875},{"y":9.918212890625E-4,"timestamp":8856.670094500001,"z":-1.009078979492188,"x":0.0334014892578125},{"y":0.00115966796875,"timestamp":8856.6799885,"z":-1.007965087890625,"x":0.03338623046875},{"y":6.7138671875E-4,"timestamp":8856.6898805,"z":-1.009185791015625,"x":0.0324859619140625},{"y":0.00128173828125,"timestamp":8856.6997735,"z":-1.009414672851562,"x":0.0347747802734375},{"y":6.40869140625E-4,"timestamp":8856.7096685,"z":-1.008941650390625,"x":0.0335235595703125},{"y":0.001861572265625,"timestamp":8856.7195615,"z":-1.010025024414062,"x":0.0332794189453125},{"y":0.00238037109375,"timestamp":8856.7294585,"z":-1.006454467773438,"x":0.0328521728515625},{"y":0.002960205078125,"timestamp":8856.7393465,"z":-1.008224487304688,"x":0.0329437255859375},{"y":0.001251220703125,"timestamp":8856.7492395,"z":-1.008621215820312,"x":0.032989501953125},{"y":-3.662109375E-4,"timestamp":8856.759132500001,"z":-1.010635375976562,"x":0.0348052978515625},{"y":0.0011444091796875,"timestamp":8856.7690275,"z":-1.009017944335938,"x":0.0325164794921875},{"y":0.0024871826171875,"timestamp":8856.778921500001,"z":-1.009719848632812,"x":0.03326416015625},{"y":9.1552734375E-4,"timestamp":8856.7888155,"z":-1.009475708007812,"x":0.0330047607421875},{"y":0.002899169921875,"timestamp":8856.7987085,"z":-1.009262084960938,"x":0.031219482421875},{"y":9.46044921875E-4,"timestamp":8856.808602500001,"z":-1.00848388671875,"x":0.0339202880859375},{"y":0.0011138916015625,"timestamp":8856.8184955,"z":-1.008331298828125,"x":0.0331573486328125},{"y":5.18798828125E-4,"timestamp":8856.8283885,"z":-1.0059814453125,"x":0.031524658203125},{"y":0.0012359619140625,"timestamp":8856.838278500001,"z":-1.005706787109375,"x":0.034271240234375},{"y":0.0023345947265625,"timestamp":8856.8481715,"z":-1.0062255859375,"x":0.0313720703125},{"y":8.23974609375E-4,"timestamp":8856.858061500001,"z":-1.008895874023438,"x":0.0331878662109375},{"y":0.0038604736328125,"timestamp":8856.867954500001,"z":-1.009796142578125,"x":0.0329132080078125},{"y":-3.35693359375E-4,"timestamp":8856.8778475,"z":-1.008148193359375,"x":0.033599853515625},{"y":0.0010986328125,"timestamp":8856.887738500001,"z":-1.013214111328125,"x":0.0334014892578125},{"y":7.171630859375E-4,"timestamp":8856.8976305,"z":-1.011505126953125,"x":0.0321197509765625},{"y":0.0011749267578125,"timestamp":8856.9075295,"z":-1.010269165039062,"x":0.0328521728515625},{"y":-5.340576171875E-4,"timestamp":8856.9174125,"z":-1.008560180664062,"x":0.0330352783203125},{"y":0.001708984375,"timestamp":8856.9273065,"z":-1.009353637695312,"x":0.0310211181640625},{"y":0.001922607421875,"timestamp":8856.9371995,"z":-1.009536743164062,"x":0.032470703125},{"y":0.001922607421875,"timestamp":8856.9470905,"z":-1.0108642578125,"x":0.0323028564453125},{"y":0.0024261474609375,"timestamp":8856.9569825,"z":-1.00836181640625,"x":0.0353546142578125},{"y":-3.509521484375E-4,"timestamp":8856.9668745,"z":-1.010025024414062,"x":0.0330963134765625},{"y":9.307861328125E-4,"timestamp":8856.9767665,"z":-1.009109497070312,"x":0.03424072265625},{"y":-0.00152587890625,"timestamp":8856.9866605,"z":-1.013961791992188,"x":0.033355712890625},{"y":2.899169921875E-4,"timestamp":8856.9965515,"z":-1.017257690429688,"x":0.03314208984375},{"y":7.476806640625E-4,"timestamp":8857.0064445,"z":-1.007659912109375,"x":0.031829833984375},{"y":0.0029754638671875,"timestamp":8857.016338500001,"z":-1.0084228515625,"x":0.0317535400390625},{"y":0.002227783203125,"timestamp":8857.026229500001,"z":-1.008697509765625,"x":0.0328216552734375},{"y":0.001251220703125,"timestamp":8857.036131500001,"z":-1.010208129882812,"x":0.0334320068359375},{"y":0.00146484375,"timestamp":8857.0460125,"z":-1.00714111328125,"x":0.0337677001953125},{"y":5.645751953125E-4,"timestamp":8857.0559065,"z":-1.005859375,"x":0.0311126708984375},{"y":8.85009765625E-4,"timestamp":8857.0657995,"z":-1.00970458984375,"x":0.0334014892578125},{"y":0.001617431640625,"timestamp":8857.0756905,"z":-1.006790161132812,"x":0.032257080078125},{"y":-7.781982421875E-4,"timestamp":8857.0855825,"z":-1.010696411132812,"x":0.0326690673828125},{"y":0.001312255859375,"timestamp":8857.0954745,"z":-1.006622314453125,"x":0.0335693359375},{"y":1.068115234375E-4,"timestamp":8857.1053665,"z":-1.00775146484375,"x":0.0344390869140625},{"y":0.001190185546875,"timestamp":8857.1152585,"z":-1.010025024414062,"x":0.0341339111328125},{"y":0.0020904541015625,"timestamp":8857.125148500001,"z":-1.007034301757812,"x":0.0325775146484375},{"y":1.8310546875E-4,"timestamp":8857.135040500001,"z":-1.010452270507812,"x":0.0321044921875},{"y":2.593994140625E-4,"timestamp":8857.1449335,"z":-1.010330200195312,"x":0.034210205078125},{"y":0.00347900390625,"timestamp":8857.1548265,"z":-1.004165649414062,"x":0.03607177734375},{"y":0.0021209716796875,"timestamp":8857.164715500001,"z":-0.999114990234375,"x":0.0298309326171875},{"y":0.001220703125,"timestamp":8857.174608500001,"z":-1.005661010742188,"x":0.031341552734375},{"y":0.0022430419921875,"timestamp":8857.184499500001,"z":-1.011367797851562,"x":0.0323028564453125},{"y":0.0020751953125,"timestamp":8857.1943935,"z":-1.00762939453125,"x":0.0323028564453125},{"y":0.00274658203125,"timestamp":8857.2042855,"z":-1.008316040039062,"x":0.032318115234375},{"y":-9.1552734375E-5,"timestamp":8857.2141855,"z":-1.011489868164062,"x":0.0320892333984375},{"y":0.0018157958984375,"timestamp":8857.2240715,"z":-1.009017944335938,"x":0.03253173828125},{"y":0.0015411376953125,"timestamp":8857.233964500001,"z":-1.008590698242188,"x":0.0334930419921875},{"y":0.0018463134765625,"timestamp":8857.2438585,"z":-1.00946044921875,"x":0.0330352783203125},{"y":-3.0517578125E-5,"timestamp":8857.2537515,"z":-1.008926391601562,"x":0.0338592529296875},{"y":8.697509765625E-4,"timestamp":8857.2636445,"z":-1.009246826171875,"x":0.0328216552734375},{"y":0.0015411376953125,"timestamp":8857.273537500001,"z":-1.008956909179688,"x":0.032440185546875},{"y":0.00103759765625,"timestamp":8857.283429500001,"z":-1.0093994140625,"x":0.0331878662109375},{"y":-9.918212890625E-4,"timestamp":8857.293321500001,"z":-0.991607666015625,"x":0.028778076171875},{"y":0.00286865234375,"timestamp":8857.3032165,"z":-1.005294799804688,"x":0.0338134765625},{"y":2.13623046875E-4,"timestamp":8857.3131085,"z":-1.010543823242188,"x":0.0329742431640625},{"y":7.62939453125E-4,"timestamp":8857.323002500001,"z":-1.009185791015625,"x":0.03485107421875},{"y":0.0021209716796875,"timestamp":8857.3328955,"z":-1.010848999023438,"x":0.03515625},{"y":0.0017242431640625,"timestamp":8857.3427845,"z":-1.010726928710938,"x":0.0318145751953125},{"y":0.0019683837890625,"timestamp":8857.352678500001,"z":-1.00921630859375,"x":0.0322113037109375},{"y":0.00201416015625,"timestamp":8857.362570500001,"z":-1.009124755859375,"x":0.031982421875},{"y":0.001800537109375,"timestamp":8857.372461500001,"z":-1.008056640625,"x":0.0334320068359375},{"y":0.0013885498046875,"timestamp":8857.382353500001,"z":-1.008544921875,"x":0.0317230224609375},{"y":-2.44140625E-4,"timestamp":8857.3922545,"z":-1.009475708007812,"x":0.0331573486328125},{"y":9.002685546875E-4,"timestamp":8857.4021385,"z":-1.00885009765625,"x":0.0327301025390625},{"y":0.00225830078125,"timestamp":8857.4120305,"z":-1.009414672851562,"x":0.0350189208984375},{"y":0.001708984375,"timestamp":8857.421921500001,"z":-1.008804321289062,"x":0.0335845947265625},{"y":5.340576171875E-4,"timestamp":8857.4318145,"z":-1.00970458984375,"x":0.0341644287109375},{"y":0.00189208984375,"timestamp":8857.441704500001,"z":-1.00701904296875,"x":0.032501220703125},{"y":0.0018310546875,"timestamp":8857.451597500001,"z":-1.00927734375,"x":0.0323333740234375},{"y":7.476806640625E-4,"timestamp":8857.461489500001,"z":-1.0096435546875,"x":0.03228759765625},{"y":0.0029144287109375,"timestamp":8857.471381500001,"z":-0.9698333740234375,"x":0.0255584716796875},{"y":9.002685546875E-4,"timestamp":8857.4812745,"z":-1.011398315429688,"x":0.033477783203125},{"y":-1.8310546875E-4,"timestamp":8857.4911665,"z":-1.008956909179688,"x":0.03271484375},{"y":0.0024261474609375,"timestamp":8857.5010605,"z":-1.009979248046875,"x":0.0342559814453125},{"y":0.00177001953125,"timestamp":8857.5109525,"z":-1.009841918945312,"x":0.0335845947265625},{"y":6.40869140625E-4,"timestamp":8857.5208425,"z":-1.008468627929688,"x":0.0334930419921875},{"y":0.0023956298828125,"timestamp":8857.5307365,"z":-1.009628295898438,"x":0.0333099365234375},{"y":0.002288818359375,"timestamp":8857.5406315,"z":-1.00787353515625,"x":0.0342254638671875},{"y":0.0016632080078125,"timestamp":8857.5505225,"z":-1.006988525390625,"x":0.0332183837890625},{"y":0.0010528564453125,"timestamp":8857.5604175,"z":-1.007537841796875,"x":0.030548095703125},{"y":0.0015716552734375,"timestamp":8857.5703095,"z":-1.006011962890625,"x":0.0323638916015625},{"y":0.0018768310546875,"timestamp":8857.5802015,"z":-1.0025634765625,"x":0.0304412841796875},{"y":0.0012664794921875,"timestamp":8857.590094500001,"z":-0.9891815185546875,"x":0.0274658203125},{"y":0.003021240234375,"timestamp":8857.599985500001,"z":-1.025497436523438,"x":0.0352783203125},{"y":5.340576171875E-4,"timestamp":8857.6098765,"z":-1.012954711914062,"x":0.03326416015625},{"y":0.0010833740234375,"timestamp":8857.6197675,"z":-1.005661010742188,"x":0.0303802490234375},{"y":2.74658203125E-4,"timestamp":8857.6296595,"z":-1.009017944335938,"x":0.0331268310546875},{"y":0.00225830078125,"timestamp":8857.6395515,"z":-1.011489868164062,"x":0.032989501953125},{"y":0.0018310546875,"timestamp":8857.6494425,"z":-1.008880615234375,"x":0.033294677734375},{"y":7.171630859375E-4,"timestamp":8857.6593355,"z":-1.00738525390625,"x":0.032470703125},{"y":0.001617431640625,"timestamp":8857.6692285,"z":-1.008010864257812,"x":0.0335235595703125},{"y":0.003631591796875,"timestamp":8857.6791195,"z":-1.007675170898438,"x":0.033966064453125},{"y":0.0027618408203125,"timestamp":8857.6890115,"z":-1.004653930664062,"x":0.0321502685546875},{"y":0.002044677734375,"timestamp":8857.6988975,"z":-1.0421142578125,"x":0.0389251708984375},{"y":0.00164794921875,"timestamp":8857.708796500001,"z":-1.004318237304688,"x":0.032806396484375},{"y":-2.593994140625E-4,"timestamp":8857.7186905,"z":-1.010787963867188,"x":0.0328369140625},{"y":7.476806640625E-4,"timestamp":8857.7285635,"z":-1.01092529296875,"x":0.03253173828125},{"y":0.001373291015625,"timestamp":8857.7384745,"z":-1.007781982421875,"x":0.03387451171875},{"y":0.001373291015625,"timestamp":8857.7483675,"z":-1.006454467773438,"x":0.0319976806640625},{"y":0.0016326904296875,"timestamp":8857.7582595,"z":-1.009185791015625,"x":0.032684326171875},{"y":4.57763671875E-4,"timestamp":8857.7681525,"z":-1.008010864257812,"x":0.0327301025390625},{"y":5.4931640625E-4,"timestamp":8857.7780425,"z":-1.009613037109375,"x":0.0340728759765625},{"y":-0.00128173828125,"timestamp":8857.7879355,"z":-1.013641357421875,"x":0.0294189453125},{"y":0.0027313232421875,"timestamp":8857.7978275,"z":-1.031890869140625,"x":0.0377960205078125},{"y":3.509521484375E-4,"timestamp":8857.8077195,"z":-1.00628662109375,"x":0.032470703125},{"y":7.781982421875E-4,"timestamp":8857.817613500001,"z":-1.0047607421875,"x":0.031097412109375},{"y":8.697509765625E-4,"timestamp":8857.8275065,"z":-1.010009765625,"x":0.033172607421875},{"y":5.035400390625E-4,"timestamp":8857.837397500001,"z":-1.00970458984375,"x":0.032379150390625},{"y":0.0012664794921875,"timestamp":8857.847289500001,"z":-1.008087158203125,"x":0.031341552734375},{"y":0.0023040771484375,"timestamp":8857.857181500001,"z":-1.007598876953125,"x":0.0338287353515625},{"y":0.0012359619140625,"timestamp":8857.8670715,"z":-1.010025024414062,"x":0.0343780517578125},{"y":0.001556396484375,"timestamp":8857.8769525,"z":-1.007354736328125,"x":0.0323333740234375},{"y":0.0022735595703125,"timestamp":8857.8868555,"z":-1.007156372070312,"x":0.033203125},{"y":6.866455078125E-4,"timestamp":8857.8967465,"z":-1.008865356445312,"x":0.0340728759765625},{"y":0.003814697265625,"timestamp":8857.9066385,"z":-0.978240966796875,"x":0.02716064453125},{"y":0.0019989013671875,"timestamp":8857.9165305,"z":-1.0218505859375,"x":0.0363006591796875},{"y":6.40869140625E-4,"timestamp":8857.9264225,"z":-1.009765625,"x":0.034393310546875},{"y":0.0019073486328125,"timestamp":8857.936315500001,"z":-1.008682250976562,"x":0.0347442626953125},{"y":0,"timestamp":8857.946207500001,"z":-1.009323120117188,"x":0.0347137451171875},{"y":0.0011749267578125,"timestamp":8857.956099500001,"z":-1.009658813476562,"x":0.031829833984375},{"y":0.00189208984375,"timestamp":8857.9659905,"z":-1.006759643554688,"x":0.0329132080078125},{"y":6.103515625E-4,"timestamp":8857.975883500001,"z":-1.007080078125,"x":0.0326080322265625},{"y":2.288818359375E-4,"timestamp":8857.9857735,"z":-1.006881713867188,"x":0.0321197509765625},{"y":9.1552734375E-4,"timestamp":8857.9956665,"z":-1.005615234375,"x":0.029388427734375},{"y":0.003448486328125,"timestamp":8858.005558500001,"z":-1.022491455078125,"x":0.035430908203125},{"y":0.001190185546875,"timestamp":8858.0154485,"z":-1.01068115234375,"x":0.032196044921875},{"y":-1.373291015625E-4,"timestamp":8858.0253405,"z":-1.004135131835938,"x":0.03070068359375},{"y":-5.950927734375E-4,"timestamp":8858.0352335,"z":-1.00921630859375,"x":0.033416748046875},{"y":0.00146484375,"timestamp":8858.0451235,"z":-1.00927734375,"x":0.031341552734375},{"y":0.0028076171875,"timestamp":8858.0550225,"z":-1.010452270507812,"x":0.0316162109375},{"y":8.087158203125E-4,"timestamp":8858.064905500001,"z":-1.00848388671875,"x":0.033477783203125},{"y":0.002197265625,"timestamp":8858.074797500001,"z":-1.0093994140625,"x":0.0341339111328125},{"y":9.613037109375E-4,"timestamp":8858.084688500001,"z":-1.006210327148438,"x":0.0330810546875},{"y":0.002838134765625,"timestamp":8858.0945795,"z":-1.009857177734375,"x":0.0332794189453125},{"y":7.9345703125E-4,"timestamp":8858.1044695,"z":-1.008956909179688,"x":0.0323333740234375},{"y":-0.003204345703125,"timestamp":8858.1143605,"z":-1.014572143554688,"x":0.0350799560546875},{"y":9.1552734375E-4,"timestamp":8858.1242525,"z":-1.002182006835938,"x":0.033782958984375},{"y":0.00262451171875,"timestamp":8858.1341445,"z":-1.013671875,"x":0.0321502685546875},{"y":-1.8310546875E-4,"timestamp":8858.144035500001,"z":-1.009841918945312,"x":0.0345458984375},{"y":0.0012054443359375,"timestamp":8858.153926500001,"z":-1.008255004882812,"x":0.0331573486328125},{"y":0.0035552978515625,"timestamp":8858.1638155,"z":-1.008636474609375,"x":0.032501220703125},{"y":0.0010223388671875,"timestamp":8858.1737065,"z":-1.00787353515625,"x":0.0326995849609375},{"y":0.0020294189453125,"timestamp":8858.1835935,"z":-1.008636474609375,"x":0.031951904296875},{"y":6.7138671875E-4,"timestamp":8858.1934855,"z":-1.009536743164062,"x":0.0333709716796875},{"y":-7.62939453125E-5,"timestamp":8858.2033765,"z":-1.006423950195312,"x":0.032440185546875},{"y":1.373291015625E-4,"timestamp":8858.2132685,"z":-1.021469116210938,"x":0.03759765625},{"y":0.003875732421875,"timestamp":8858.2231565,"z":-1.006790161132812,"x":0.033111572265625},{"y":0.00146484375,"timestamp":8858.2330495,"z":-0.9938507080078125,"x":0.0291595458984375},{"y":0.003143310546875,"timestamp":8858.242938500001,"z":-1.012237548828125,"x":0.033416748046875},{"y":0.001190185546875,"timestamp":8858.2528285,"z":-1.007614135742188,"x":0.0325164794921875},{"y":0.0024871826171875,"timestamp":8858.262721500001,"z":-1.00921630859375,"x":0.033294677734375},{"y":0.0023193359375,"timestamp":8858.2726125,"z":-1.008682250976562,"x":0.0316009521484375},{"y":-0.0015106201171875,"timestamp":8858.2825035,"z":-1.0084228515625,"x":0.03289794921875},{"y":0.0010986328125,"timestamp":8858.2923955,"z":-1.00921630859375,"x":0.03497314453125},{"y":5.4931640625E-4,"timestamp":8858.3022865,"z":-1.008590698242188,"x":0.032562255859375},{"y":0.002105712890625,"timestamp":8858.3121795,"z":-1.00823974609375,"x":0.0321807861328125},{"y":0.003326416015625,"timestamp":8858.3220695,"z":-1.004928588867188,"x":0.03436279296875},{"y":0.00286865234375,"timestamp":8858.3319605,"z":-1.009185791015625,"x":0.0325469970703125},{"y":0.001800537109375,"timestamp":8858.341851500001,"z":-1.002334594726562,"x":0.0316314697265625},{"y":5.645751953125E-4,"timestamp":8858.351742500001,"z":-1.02801513671875,"x":0.03790283203125},{"y":0.0014495849609375,"timestamp":8858.3616235,"z":-1.006011962890625,"x":0.032440185546875},{"y":8.087158203125E-4,"timestamp":8858.3715255,"z":-1.010040283203125,"x":0.0343780517578125},{"y":6.256103515625E-4,"timestamp":8858.3814165,"z":-1.009429931640625,"x":0.0348052978515625},{"y":0.0014801025390625,"timestamp":8858.3913075,"z":-1.009658813476562,"x":0.031219482421875},{"y":6.103515625E-4,"timestamp":8858.4012005,"z":-1.007522583007812,"x":0.0332489013671875},{"y":0.003387451171875,"timestamp":8858.4110925,"z":-1.009078979492188,"x":0.03271484375},{"y":0.002960205078125,"timestamp":8858.4209845,"z":-1.008285522460938,"x":0.0333251953125},{"y":0.0043487548828125,"timestamp":8858.4308755,"z":-1.005767822265625,"x":0.0327911376953125},{"y":-8.697509765625E-4,"timestamp":8858.4407675,"z":-0.9893646240234375,"x":0.0290985107421875},{"y":3.509521484375E-4,"timestamp":8858.4506595,"z":-1.024459838867188,"x":0.036895751953125},{"y":-0.001373291015625,"timestamp":8858.4605515,"z":-1.008895874023438,"x":0.0330657958984375},{"y":-9.1552734375E-5,"timestamp":8858.470445500001,"z":-1.005447387695312,"x":0.03228759765625},{"y":-7.01904296875E-4,"timestamp":8858.480337500001,"z":-1.010269165039062,"x":0.0329132080078125},{"y":0.0014801025390625,"timestamp":8858.490229500001,"z":-1.010482788085938,"x":0.032989501953125},{"y":-4.8828125E-4,"timestamp":8858.5001225,"z":-1.010223388671875,"x":0.033660888671875},{"y":-3.0517578125E-4,"timestamp":8858.5100165,"z":-1.006759643554688,"x":0.0328216552734375},{"y":3.35693359375E-4,"timestamp":8858.5199085,"z":-1.005630493164062,"x":0.0337677001953125},{"y":0.0018157958984375,"timestamp":8858.5298015,"z":-1.009353637695312,"x":0.0328369140625},{"y":0.0030059814453125,"timestamp":8858.5397025,"z":-1.007888793945312,"x":0.0305633544921875},{"y":0.001434326171875,"timestamp":8858.5495875,"z":-1.019973754882812,"x":0.03509521484375},{"y":6.256103515625E-4,"timestamp":8858.5594805,"z":-1.00445556640625,"x":0.033050537109375},{"y":6.256103515625E-4,"timestamp":8858.569370500001,"z":-1.012603759765625,"x":0.0338287353515625},{"y":0.0012054443359375,"timestamp":8858.579262500001,"z":-1.008468627929688,"x":0.0345306396484375},{"y":0.0035552978515625,"timestamp":8858.589154500001,"z":-1.008087158203125,"x":0.0314788818359375},{"y":-4.57763671875E-5,"timestamp":8858.599046500001,"z":-1.006591796875,"x":0.03125},{"y":0.0011749267578125,"timestamp":8858.6089395,"z":-1.007537841796875,"x":0.0316619873046875},{"y":0.00103759765625,"timestamp":8858.6188315,"z":-1.008392333984375,"x":0.0316314697265625},{"y":0.0021514892578125,"timestamp":8858.6287235,"z":-1.008560180664062,"x":0.032440185546875},{"y":0.001373291015625,"timestamp":8858.6386165,"z":-1.007492065429688,"x":0.032989501953125},{"y":0.001708984375,"timestamp":8858.6485075,"z":-1.010772705078125,"x":0.0316925048828125},{"y":-1.983642578125E-4,"timestamp":8858.6584015,"z":-1.008956909179688,"x":0.02978515625},{"y":7.171630859375E-4,"timestamp":8858.6683035,"z":-1.022994995117188,"x":0.0342559814453125},{"y":4.8828125E-4,"timestamp":8858.6781855,"z":-1.009597778320312,"x":0.0335235595703125},{"y":7.781982421875E-4,"timestamp":8858.688078500001,"z":-1.010421752929688,"x":0.0342559814453125},{"y":0.002349853515625,"timestamp":8858.6979685,"z":-1.008651733398438,"x":0.032684326171875},{"y":5.645751953125E-4,"timestamp":8858.707861500001,"z":-1.010421752929688,"x":0.032470703125},{"y":3.204345703125E-4,"timestamp":8858.717754500001,"z":-1.006805419921875,"x":0.0350799560546875},{"y":6.256103515625E-4,"timestamp":8858.7276485,"z":-1.008529663085938,"x":0.031707763671875},{"y":0.00189208984375,"timestamp":8858.7375395,"z":-1.00823974609375,"x":0.03289794921875},{"y":6.40869140625E-4,"timestamp":8858.7474325,"z":-1.010238647460938,"x":0.0313568115234375},{"y":8.23974609375E-4,"timestamp":8858.7573225,"z":-1.0069580078125,"x":0.0329132080078125},{"y":0.0041656494140625,"timestamp":8858.7672155,"z":-0.997314453125,"x":0.0306854248046875},{"y":0.0011138916015625,"timestamp":8858.7771085,"z":-1.011016845703125,"x":0.0345458984375},{"y":0.0010528564453125,"timestamp":8858.7869995,"z":-1.010696411132812,"x":0.0321502685546875},{"y":9.613037109375E-4,"timestamp":8858.7968905,"z":-1.011383056640625,"x":0.0328369140625},{"y":6.7138671875E-4,"timestamp":8858.8067845,"z":-1.008819580078125,"x":0.0315704345703125},{"y":-1.983642578125E-4,"timestamp":8858.8166745,"z":-1.009033203125,"x":0.033294677734375},{"y":0.0016937255859375,"timestamp":8858.826564500001,"z":-1.01007080078125,"x":0.034332275390625},{"y":0.001373291015625,"timestamp":8858.836456500001,"z":-1.007858276367188,"x":0.0329437255859375},{"y":0.0023040771484375,"timestamp":8858.846338500001,"z":-1.007400512695312,"x":0.0319061279296875},{"y":-8.85009765625E-4,"timestamp":8858.856240500001,"z":-1.0086669921875,"x":0.031982421875},{"y":0.0027923583984375,"timestamp":8858.8661315,"z":-1.008682250976562,"x":0.0317535400390625},{"y":0.001434326171875,"timestamp":8858.8760225,"z":-1.00958251953125,"x":0.0323944091796875},{"y":5.035400390625E-4,"timestamp":8858.885916500001,"z":-1.007080078125,"x":0.0329742431640625},{"y":0.0013580322265625,"timestamp":8858.8958105,"z":-1.00836181640625,"x":0.033843994140625},{"y":5.950927734375E-4,"timestamp":8858.9057025,"z":-1.008209228515625,"x":0.0318603515625},{"y":0.0013580322265625,"timestamp":8858.9155945,"z":-1.0074462890625,"x":0.0327301025390625},{"y":0.001129150390625,"timestamp":8858.9254865,"z":-1.00927734375,"x":0.0334625244140625},{"y":-3.35693359375E-4,"timestamp":8858.9353785,"z":-1.007064819335938,"x":0.03240966796875},{"y":-0.0010528564453125,"timestamp":8858.9452715,"z":-1.010574340820312,"x":0.0339202880859375},{"y":-0.0017547607421875,"timestamp":8858.955165500001,"z":-1.010086059570312,"x":0.0329437255859375},{"y":3.509521484375E-4,"timestamp":8858.965057500001,"z":-1.009689331054688,"x":0.0327606201171875},{"y":-0.0016021728515625,"timestamp":8858.9749445,"z":-1.012542724609375,"x":0.0333709716796875},{"y":9.307861328125E-4,"timestamp":8858.9848425,"z":-1.003204345703125,"x":0.033599853515625},{"y":0.001312255859375,"timestamp":8858.994732500001,"z":-1.012557983398438,"x":0.0331573486328125},{"y":-0.0011138916015625,"timestamp":8859.0046265,"z":-1.006088256835938,"x":0.03289794921875},{"y":3.814697265625E-4,"timestamp":8859.0145175,"z":-1.007904052734375,"x":0.033203125},{"y":0.0019073486328125,"timestamp":8859.0244175,"z":-1.0076904296875,"x":0.0328216552734375},{"y":0.0020599365234375,"timestamp":8859.0343035,"z":-1.007766723632812,"x":0.0322265625},{"y":8.23974609375E-4,"timestamp":8859.0441945,"z":-1.008285522460938,"x":0.0336761474609375},{"y":-1.8310546875E-4,"timestamp":8859.054089500001,"z":-1.00799560546875,"x":0.0331878662109375},{"y":0.0016632080078125,"timestamp":8859.063981500001,"z":-1.010345458984375,"x":0.032989501953125},{"y":0.003265380859375,"timestamp":8859.073873500001,"z":-0.9999542236328125,"x":0.0345611572265625},{"y":3.509521484375E-4,"timestamp":8859.0837685,"z":-0.9886016845703125,"x":0.028778076171875},{"y":0,"timestamp":8859.0936605,"z":-0.9997100830078125,"x":0.0312957763671875},{"y":0.001861572265625,"timestamp":8859.103553500001,"z":-1.011505126953125,"x":0.033599853515625},{"y":5.4931640625E-4,"timestamp":8859.113446500001,"z":-1.00689697265625,"x":0.032623291015625},{"y":0.002105712890625,"timestamp":8859.1233395,"z":-1.007537841796875,"x":0.0317230224609375},{"y":8.23974609375E-4,"timestamp":8859.1332325,"z":-1.008132934570312,"x":0.0325927734375},{"y":3.0517578125E-4,"timestamp":8859.1431245,"z":-1.007843017578125,"x":0.0326995849609375},{"y":0.0016632080078125,"timestamp":8859.1530145,"z":-1.00701904296875,"x":0.0324554443359375},{"y":0.0032501220703125,"timestamp":8859.1629095,"z":-1.00714111328125,"x":0.033905029296875},{"y":0.0011749267578125,"timestamp":8859.1728005,"z":-1.00885009765625,"x":0.0339813232421875},{"y":0.0012054443359375,"timestamp":8859.182694500001,"z":-1.010482788085938,"x":0.0334625244140625},{"y":0.003509521484375,"timestamp":8859.1925855,"z":-1.009078979492188,"x":0.0323028564453125},{"y":-0.0024261474609375,"timestamp":8859.2024755,"z":-1.0198974609375,"x":0.0340576171875},{"y":0.0024261474609375,"timestamp":8859.212369500001,"z":-1.0042724609375,"x":0.031463623046875},{"y":0.0028076171875,"timestamp":8859.2222605,"z":-1.013107299804688,"x":0.0341033935546875},{"y":0.0019989013671875,"timestamp":8859.2321525,"z":-1.010833740234375,"x":0.034637451171875},{"y":5.18798828125E-4,"timestamp":8859.242045500001,"z":-1.008468627929688,"x":0.033660888671875},{"y":6.866455078125E-4,"timestamp":8859.251938500001,"z":-1.010833740234375,"x":0.03302001953125},{"y":0.0010223388671875,"timestamp":8859.261829500001,"z":-1.007858276367188,"x":0.0327606201171875},{"y":0.0016326904296875,"timestamp":8859.271721500001,"z":-1.006805419921875,"x":0.03253173828125},{"y":0.001312255859375,"timestamp":8859.2816115,"z":-1.009323120117188,"x":0.037506103515625},{"y":0.0018463134765625,"timestamp":8859.291505500001,"z":-0.995574951171875,"x":0.03045654296875},{"y":-0.001312255859375,"timestamp":8859.301397500001,"z":-0.996337890625,"x":0.0290374755859375},{"y":-6.866455078125E-4,"timestamp":8859.311288500001,"z":-1.016372680664062,"x":0.03265380859375},{"y":0.0016021728515625,"timestamp":8859.3211825,"z":-1.0059814453125,"x":0.031036376953125},{"y":0.001953125,"timestamp":8859.3310845,"z":-1.009124755859375,"x":0.0330810546875},{"y":0.0019073486328125,"timestamp":8859.3409665,"z":-1.008438110351562,"x":0.0333709716796875},{"y":0.0016326904296875,"timestamp":8859.350857500001,"z":-1.007400512695312,"x":0.0332489013671875},{"y":-3.0517578125E-5,"timestamp":8859.3607505,"z":-1.0093994140625,"x":0.0341796875},{"y":0.001953125,"timestamp":8859.3706435,"z":-1.00762939453125,"x":0.033111572265625},{"y":0.0025634765625,"timestamp":8859.3805355,"z":-1.008895874023438,"x":0.032470703125},{"y":0.0047760009765625,"timestamp":8859.3904285,"z":-0.9821014404296875,"x":0.0285491943359375},{"y":0.00341796875,"timestamp":8859.4003195,"z":-1.022415161132812,"x":0.03656005859375},{"y":0.00177001953125,"timestamp":8859.410213500001,"z":-1.013473510742188,"x":0.0343017578125},{"y":-3.662109375E-4,"timestamp":8859.4201075,"z":-1.009994506835938,"x":0.0345458984375},{"y":2.74658203125E-4,"timestamp":8859.4299985,"z":-1.008621215820312,"x":0.03289794921875},{"y":9.307861328125E-4,"timestamp":8859.4398905,"z":-1.0086669921875,"x":0.034759521484375},{"y":7.01904296875E-4,"timestamp":8859.4497825,"z":-1.010421752929688,"x":0.0326385498046875},{"y":1.983642578125E-4,"timestamp":8859.4596745,"z":-1.01080322265625,"x":0.03271484375},{"y":0.0016326904296875,"timestamp":8859.469565500001,"z":-1.007568359375,"x":0.0330963134765625},{"y":9.46044921875E-4,"timestamp":8859.479457500001,"z":-1.007858276367188,"x":0.0331878662109375},{"y":0.0034637451171875,"timestamp":8859.4893475,"z":-0.9970855712890625,"x":0.03875732421875},{"y":0.003204345703125,"timestamp":8859.4992395,"z":-0.9925537109375,"x":0.027069091796875},{"y":-0.001739501953125,"timestamp":8859.509121500001,"z":-0.9908447265625,"x":0.0282135009765625},{"y":0.0013275146484375,"timestamp":8859.519023500001,"z":-1.00970458984375,"x":0.030975341796875},{"y":-0.0015869140625,"timestamp":8859.528916500001,"z":-1.01263427734375,"x":0.032440185546875},{"y":4.57763671875E-5,"timestamp":8859.538808500001,"z":-1.007598876953125,"x":0.03570556640625},{"y":0.0016021728515625,"timestamp":8859.548699500001,"z":-1.009902954101562,"x":0.03131103515625},{"y":0.001678466796875,"timestamp":8859.5585935,"z":-1.008697509765625,"x":0.03240966796875},{"y":0.0023040771484375,"timestamp":8859.568483500001,"z":-1.00921630859375,"x":0.0345916748046875},{"y":0.0024566650390625,"timestamp":8859.5783765,"z":-1.010498046875,"x":0.0332794189453125},{"y":-7.62939453125E-5,"timestamp":8859.5882685,"z":-1.009567260742188,"x":0.0340423583984375},{"y":-9.1552734375E-5,"timestamp":8859.5981605,"z":-1.00897216796875,"x":0.03515625},{"y":4.8828125E-4,"timestamp":8859.6080545,"z":-1.007339477539062,"x":0.0318756103515625},{"y":0.0020751953125,"timestamp":8859.6179445,"z":-1.007705688476562,"x":0.033477783203125},{"y":-0.001312255859375,"timestamp":8859.6278365,"z":-1.048324584960938,"x":0.037933349609375},{"y":0.0025634765625,"timestamp":8859.6377285,"z":-1.00439453125,"x":0.0321807861328125},{"y":0.001007080078125,"timestamp":8859.647618500001,"z":-1.00897216796875,"x":0.032684326171875},{"y":6.103515625E-4,"timestamp":8859.657511500001,"z":-1.009765625,"x":0.03399658203125},{"y":6.103515625E-5,"timestamp":8859.6674035,"z":-1.01190185546875,"x":0.0340423583984375},{"y":6.7138671875E-4,"timestamp":8859.6772955,"z":-1.006744384765625,"x":0.0333099365234375},{"y":0.001068115234375,"timestamp":8859.6871935,"z":-1.006866455078125,"x":0.0335540771484375},{"y":6.40869140625E-4,"timestamp":8859.6970765,"z":-1.006057739257812,"x":0.032379150390625},{"y":0.0028076171875,"timestamp":8859.7069675,"z":-1.003814697265625,"x":0.0333251953125},{"y":0.0022125244140625,"timestamp":8859.7168585,"z":-0.9965667724609375,"x":0.0261077880859375},{"y":9.1552734375E-5,"timestamp":8859.7267515,"z":-1.008377075195312,"x":0.0323333740234375},{"y":0.001556396484375,"timestamp":8859.7366435,"z":-1.012710571289062,"x":0.03375244140625},{"y":-0.001373291015625,"timestamp":8859.7465355,"z":-1.006256103515625,"x":0.0333404541015625},{"y":7.9345703125E-4,"timestamp":8859.7564265,"z":-1.0108642578125,"x":0.0319671630859375},{"y":-0.0012359619140625,"timestamp":8859.7663185,"z":-1.0084228515625,"x":0.030364990234375},{"y":7.476806640625E-4,"timestamp":8859.776208500001,"z":-1.008316040039062,"x":0.0325927734375},{"y":8.85009765625E-4,"timestamp":8859.786100500001,"z":-1.00762939453125,"x":0.0319976806640625},{"y":3.814697265625E-4,"timestamp":8859.795992500001,"z":-1.009307861328125,"x":0.03167724609375},{"y":0.001434326171875,"timestamp":8859.805883500001,"z":-1.009658813476562,"x":0.0344390869140625},{"y":0.0023956298828125,"timestamp":8859.815764500001,"z":-1.008224487304688,"x":0.03289794921875},{"y":0.00128173828125,"timestamp":8859.8256665,"z":-1.009689331054688,"x":0.033355712890625},{"y":0.002410888671875,"timestamp":8859.8355585,"z":-1.0089111328125,"x":0.033721923828125},{"y":-0.0019378662109375,"timestamp":8859.845451500001,"z":-0.9810638427734375,"x":0.028167724609375},{"y":2.13623046875E-4,"timestamp":8859.8553455,"z":-1.003189086914062,"x":0.0327606201171875},{"y":0.001922607421875,"timestamp":8859.8652365,"z":-1.0140380859375,"x":0.0347900390625},{"y":4.119873046875E-4,"timestamp":8859.8751305,"z":-1.011627197265625,"x":0.032958984375},{"y":0.0030975341796875,"timestamp":8859.8850225,"z":-1.011001586914062,"x":0.033294677734375},{"y":0.0011138916015625,"timestamp":8859.894915500001,"z":-1.008987426757812,"x":0.031707763671875},{"y":0.00140380859375,"timestamp":8859.904808500001,"z":-1.008529663085938,"x":0.0330657958984375},{"y":0.0012969970703125,"timestamp":8859.914700500001,"z":-1.008560180664062,"x":0.0322418212890625},{"y":0.0016326904296875,"timestamp":8859.9245945,"z":-1.006118774414062,"x":0.032623291015625},{"y":6.103515625E-5,"timestamp":8859.9344865,"z":-1.00787353515625,"x":0.0316162109375},{"y":-0.0015106201171875,"timestamp":8859.9443795,"z":-1.02069091796875,"x":0.0303955078125},{"y":0.0016937255859375,"timestamp":8859.9542745,"z":-1.0247802734375,"x":0.0366668701171875},{"y":-0.0017547607421875,"timestamp":8859.964164500001,"z":-1.00860595703125,"x":0.0318756103515625},{"y":0.00250244140625,"timestamp":8859.9740585,"z":-1.00250244140625,"x":0.0301971435546875},{"y":0.00128173828125,"timestamp":8859.9839505,"z":-1.0096435546875,"x":0.03411865234375},{"y":6.7138671875E-4,"timestamp":8859.993834500001,"z":-1.00927734375,"x":0.0316619873046875},{"y":4.57763671875E-4,"timestamp":8860.003738500001,"z":-1.010406494140625,"x":0.0323028564453125},{"y":-1.52587890625E-5,"timestamp":8860.0136305,"z":-1.008224487304688,"x":0.032623291015625},{"y":3.662109375E-4,"timestamp":8860.0235255,"z":-1.008346557617188,"x":0.033782958984375},{"y":-2.13623046875E-4,"timestamp":8860.033419500001,"z":-1.008865356445312,"x":0.03411865234375},{"y":-0.0023040771484375,"timestamp":8860.043311500001,"z":-1.010177612304688,"x":0.032928466796875},{"y":0.0014801025390625,"timestamp":8860.0532055,"z":-1.008163452148438,"x":0.03271484375},{"y":0.0028228759765625,"timestamp":8860.063099500001,"z":-1.00531005859375,"x":0.031707763671875},{"y":2.288818359375E-4,"timestamp":8860.0729935,"z":-0.9991607666015625,"x":0.03106689453125},{"y":0.00225830078125,"timestamp":8860.082888500001,"z":-1.0086669921875,"x":0.0319061279296875},{"y":0.001190185546875,"timestamp":8860.092781500001,"z":-1.013519287109375,"x":0.034027099609375},{"y":8.087158203125E-4,"timestamp":8860.1026765,"z":-1.008941650390625,"x":0.0328826904296875},{"y":3.0517578125E-4,"timestamp":8860.112569500001,"z":-1.007095336914062,"x":0.0339813232421875},{"y":3.204345703125E-4,"timestamp":8860.122462500001,"z":-1.007675170898438,"x":0.032867431640625},{"y":-1.52587890625E-5,"timestamp":8860.132354500001,"z":-1.008453369140625,"x":0.0334014892578125},{"y":3.96728515625E-4,"timestamp":8860.142246500001,"z":-1.009384155273438,"x":0.0296478271484375},{"y":0.0013427734375,"timestamp":8860.1521415,"z":-1.007156372070312,"x":0.0364227294921875},{"y":0.00164794921875,"timestamp":8860.1620325,"z":-1.006103515625,"x":0.0307159423828125},{"y":3.662109375E-4,"timestamp":8860.1719355,"z":-1.00140380859375,"x":0.030792236328125},{"y":7.476806640625E-4,"timestamp":8860.181818500001,"z":-1.010635375976562,"x":0.0331268310546875},{"y":0.00433349609375,"timestamp":8860.1917125,"z":-1.006759643554688,"x":0.0313568115234375},{"y":0.0013580322265625,"timestamp":8860.2016055,"z":-1.011032104492188,"x":0.0330810546875},{"y":0.00103759765625,"timestamp":8860.211499500001,"z":-1.007797241210938,"x":0.0311279296875},{"y":2.13623046875E-4,"timestamp":8860.221391500001,"z":-1.008148193359375,"x":0.03271484375},{"y":0.0022430419921875,"timestamp":8860.2312855,"z":-1.009552001953125,"x":0.03167724609375},{"y":0.0014190673828125,"timestamp":8860.2411795,"z":-1.009109497070312,"x":0.031036376953125},{"y":-0.001190185546875,"timestamp":8860.251073500001,"z":-1.00555419921875,"x":0.03314208984375},{"y":8.697509765625E-4,"timestamp":8860.2609725,"z":-1.009140014648438,"x":0.033294677734375},{"y":0.00482177734375,"timestamp":8860.2708575,"z":-0.9910430908203125,"x":0.0296630859375},{"y":0.0035552978515625,"timestamp":8860.2807505,"z":-1.029510498046875,"x":0.0378265380859375},{"y":-5.950927734375E-4,"timestamp":8860.2906435,"z":-1.0059814453125,"x":0.033447265625},{"y":7.476806640625E-4,"timestamp":8860.3005385,"z":-1.009689331054688,"x":0.033843994140625},{"y":0.0021514892578125,"timestamp":8860.3104315,"z":-1.011245727539062,"x":0.034423828125},{"y":-7.01904296875E-4,"timestamp":8860.3203235,"z":-1.007034301757812,"x":0.0316314697265625},{"y":2.593994140625E-4,"timestamp":8860.330218500001,"z":-1.008834838867188,"x":0.0331268310546875},{"y":9.1552734375E-4,"timestamp":8860.340110500001,"z":-1.010238647460938,"x":0.031494140625},{"y":0.001220703125,"timestamp":8860.3500115,"z":-1.007705688476562,"x":0.03179931640625},{"y":6.103515625E-5,"timestamp":8860.3598975,"z":-1.010162353515625,"x":0.03216552734375},{"y":5.950927734375E-4,"timestamp":8860.3697905,"z":-1.00872802734375,"x":0.03216552734375},{"y":0.0017547607421875,"timestamp":8860.3796845,"z":-1.009231567382812,"x":0.03375244140625},{"y":4.730224609375E-4,"timestamp":8860.3895775,"z":-1.007858276367188,"x":0.035491943359375},{"y":0.0020751953125,"timestamp":8860.3994705,"z":-1.009307861328125,"x":0.033172607421875},{"y":0.002655029296875,"timestamp":8860.4093625,"z":-1.005630493164062,"x":0.0337982177734375},{"y":8.697509765625E-4,"timestamp":8860.4192555,"z":-1.00909423828125,"x":0.0327606201171875},{"y":9.1552734375E-5,"timestamp":8860.4291475,"z":-1.009536743164062,"x":0.03228759765625},{"y":8.697509765625E-4,"timestamp":8860.439040500001,"z":-1.009292602539062,"x":0.0318450927734375},{"y":-5.035400390625E-4,"timestamp":8860.448932500001,"z":-1.00897216796875,"x":0.0322723388671875},{"y":0.002105712890625,"timestamp":8860.4588265,"z":-1.007583618164062,"x":0.0321807861328125},{"y":-6.561279296875E-4,"timestamp":8860.4687185,"z":-1.011367797851562,"x":0.0316162109375},{"y":-5.79833984375E-4,"timestamp":8860.478607500001,"z":-1.010498046875,"x":0.0321044921875},{"y":6.40869140625E-4,"timestamp":8860.4885025,"z":-1.008956909179688,"x":0.03265380859375},{"y":4.425048828125E-4,"timestamp":8860.4983955,"z":-1.005447387695312,"x":0.0310516357421875},{"y":-7.62939453125E-4,"timestamp":8860.508288500001,"z":-1.006027221679688,"x":0.0329132080078125},{"y":0.001312255859375,"timestamp":8860.5181795,"z":-1.008499145507812,"x":0.0337066650390625},{"y":-0.0017242431640625,"timestamp":8860.5280745,"z":-1.001235961914062,"x":0.032958984375},{"y":0.0014190673828125,"timestamp":8860.5379685,"z":-0.9987945556640625,"x":0.031036376953125},{"y":0.0013427734375,"timestamp":8860.547861500001,"z":-1.016708374023438,"x":0.0326690673828125},{"y":-1.068115234375E-4,"timestamp":8860.5577545,"z":-1.007278442382812,"x":0.031829833984375},{"y":7.476806640625E-4,"timestamp":8860.567645500001,"z":-1.008697509765625,"x":0.03424072265625},{"y":0.001190185546875,"timestamp":8860.5775385,"z":-1.008163452148438,"x":0.0327606201171875},{"y":0.0010833740234375,"timestamp":8860.5874325,"z":-1.00762939453125,"x":0.031158447265625},{"y":0.0016937255859375,"timestamp":8860.5973245,"z":-1.0064697265625,"x":0.031463623046875},{"y":0.001739501953125,"timestamp":8860.6072165,"z":-1.004913330078125,"x":0.0334625244140625},{"y":-4.57763671875E-5,"timestamp":8860.617110500001,"z":-1.005416870117188,"x":0.0295867919921875},{"y":-1.983642578125E-4,"timestamp":8860.6270045,"z":-1.016311645507812,"x":0.03369140625},{"y":0.0010833740234375,"timestamp":8860.6368965,"z":-1.009506225585938,"x":0.033599853515625},{"y":-0.0018768310546875,"timestamp":8860.6467885,"z":-1.006546020507812,"x":0.0336151123046875},{"y":4.119873046875E-4,"timestamp":8860.6566705,"z":-1.006546020507812,"x":0.032257080078125},{"y":2.899169921875E-4,"timestamp":8860.6665725,"z":-1.012924194335938,"x":0.0326995849609375},{"y":7.171630859375E-4,"timestamp":8860.6764655,"z":-1.00830078125,"x":0.0319976806640625},{"y":2.44140625E-4,"timestamp":8860.6863575,"z":-1.006912231445312,"x":0.0323028564453125},{"y":7.01904296875E-4,"timestamp":8860.6962495,"z":-1.008010864257812,"x":0.033966064453125},{"y":-8.85009765625E-4,"timestamp":8860.706033041668,"z":-1.009796142578125,"x":0.0330352783203125},{"y":0.001312255859375,"timestamp":8860.715937041667,"z":-1.009368896484375,"x":0.0330657958984375},{"y":-6.40869140625E-4,"timestamp":8860.725830041667,"z":-1.007339477539062,"x":0.0319671630859375},{"y":8.697509765625E-4,"timestamp":8860.735722041667,"z":-1.009262084960938,"x":0.0321807861328125},{"y":0.003570556640625,"timestamp":8860.745614041667,"z":-0.9991912841796875,"x":0.0314483642578125},{"y":0.0013427734375,"timestamp":8860.755507041667,"z":-1.042999267578125,"x":0.038604736328125},{"y":8.85009765625E-4,"timestamp":8860.765400041668,"z":-1.007583618164062,"x":0.03350830078125},{"y":-5.645751953125E-4,"timestamp":8860.775293041666,"z":-1.010787963867188,"x":0.032257080078125},{"y":2.13623046875E-4,"timestamp":8860.785186041667,"z":-1.010894775390625,"x":0.032257080078125},{"y":7.9345703125E-4,"timestamp":8860.795079041667,"z":-1.008987426757812,"x":0.032684326171875},{"y":-3.0517578125E-5,"timestamp":8860.804970041667,"z":-1.007431030273438,"x":0.0329742431640625},{"y":-6.561279296875E-4,"timestamp":8860.814864041668,"z":-1.007980346679688,"x":0.0332794189453125},{"y":1.068115234375E-4,"timestamp":8860.824757041668,"z":-1.007888793945312,"x":0.032989501953125},{"y":-6.103515625E-5,"timestamp":8860.834658041667,"z":-1.007247924804688,"x":0.034942626953125},{"y":7.476806640625E-4,"timestamp":8860.844542041667,"z":-1.00946044921875,"x":0.0321807861328125},{"y":1.983642578125E-4,"timestamp":8860.854435041667,"z":-1.0032958984375,"x":0.0313873291015625},{"y":-7.01904296875E-4,"timestamp":8860.864326041667,"z":-1.010665893554688,"x":0.0338592529296875},{"y":0.001495361328125,"timestamp":8860.874220041667,"z":-1.004547119140625,"x":0.032623291015625},{"y":7.9345703125E-4,"timestamp":8860.884113041668,"z":-1.006149291992188,"x":0.0324859619140625},{"y":-6.256103515625E-4,"timestamp":8860.894006041668,"z":-1.012100219726562,"x":0.0315399169921875},{"y":1.983642578125E-4,"timestamp":8860.903900041667,"z":-1.00701904296875,"x":0.032257080078125},{"y":-6.7138671875E-4,"timestamp":8860.913792041667,"z":-1.009231567382812,"x":0.0325164794921875},{"y":0.001251220703125,"timestamp":8860.923683041667,"z":-1.008377075195312,"x":0.0327301025390625},{"y":-0.0012054443359375,"timestamp":8860.933574041666,"z":-1.008026123046875,"x":0.031982421875},{"y":0.001556396484375,"timestamp":8860.943465041668,"z":-1.009292602539062,"x":0.03277587890625},{"y":9.765625E-4,"timestamp":8860.953359041667,"z":-0.9833831787109375,"x":0.0294647216796875},{"y":0.0022125244140625,"timestamp":8860.963248041668,"z":-1.013687133789062,"x":0.03485107421875},{"y":-3.204345703125E-4,"timestamp":8860.973144041667,"z":-1.01043701171875,"x":0.034515380859375},{"y":0.00213623046875,"timestamp":8860.983037041668,"z":-1.00921630859375,"x":0.03399658203125},{"y":4.425048828125E-4,"timestamp":8860.992928041667,"z":-1.00994873046875,"x":0.0330657958984375},{"y":0.0021209716796875,"timestamp":8861.002823041666,"z":-1.010513305664062,"x":0.032989501953125},{"y":0.001007080078125,"timestamp":8861.012714041668,"z":-1.008773803710938,"x":0.034637451171875},{"y":7.01904296875E-4,"timestamp":8861.022607041667,"z":-1.008163452148438,"x":0.0324859619140625},{"y":-7.476806640625E-4,"timestamp":8861.032501041667,"z":-1.007919311523438,"x":0.0321807861328125},{"y":0.00177001953125,"timestamp":8861.042394041668,"z":-1.008087158203125,"x":0.0324859619140625},{"y":0.0024566650390625,"timestamp":8861.052287041668,"z":-1.008148193359375,"x":0.032501220703125},{"y":-2.44140625E-4,"timestamp":8861.062178041668,"z":-1.0067138671875,"x":0.032745361328125},{"y":0.0024261474609375,"timestamp":8861.072071041668,"z":-1.0042724609375,"x":0.0301513671875},{"y":1.52587890625E-4,"timestamp":8861.081967041668,"z":-1.010772705078125,"x":0.031646728515625},{"y":0.0011138916015625,"timestamp":8861.091858041667,"z":-1.009490966796875,"x":0.0328369140625},{"y":6.866455078125E-4,"timestamp":8861.101750041667,"z":-1.008621215820312,"x":0.0339813232421875},{"y":0.0018310546875,"timestamp":8861.111642041667,"z":-1.009811401367188,"x":0.03326416015625},{"y":-0.001068115234375,"timestamp":8861.121535041668,"z":-1.008163452148438,"x":0.0332794189453125},{"y":0.001007080078125,"timestamp":8861.131428041666,"z":-1.006683349609375,"x":0.032073974609375},{"y":0.0030670166015625,"timestamp":8861.141311041667,"z":-1.004959106445312,"x":0.033233642578125},{"y":7.476806640625E-4,"timestamp":8861.151215041667,"z":-1.00823974609375,"x":0.0333709716796875},{"y":0.0023651123046875,"timestamp":8861.161106041667,"z":-1.00848388671875,"x":0.03192138671875},{"y":3.662109375E-4,"timestamp":8861.170999041668,"z":-1.009262084960938,"x":0.03179931640625},{"y":8.087158203125E-4,"timestamp":8861.180891041668,"z":-1.010147094726562,"x":0.0326385498046875},{"y":-4.57763671875E-4,"timestamp":8861.190782041667,"z":-1.011489868164062,"x":0.033355712890625},{"y":0.0025482177734375,"timestamp":8861.200673041667,"z":-0.994659423828125,"x":0.030059814453125},{"y":0.0013427734375,"timestamp":8861.210567041668,"z":-1.027755737304688,"x":0.0372314453125},{"y":0.00103759765625,"timestamp":8861.220458041667,"z":-1.009521484375,"x":0.034393310546875},{"y":6.40869140625E-4,"timestamp":8861.230350041667,"z":-1.008682250976562,"x":0.0325927734375},{"y":-0.00201416015625,"timestamp":8861.240242041667,"z":-1.010391235351562,"x":0.032745361328125},{"y":4.57763671875E-5,"timestamp":8861.250135041668,"z":-1.007781982421875,"x":0.03314208984375},{"y":-4.57763671875E-5,"timestamp":8861.260027041668,"z":-1.008651733398438,"x":0.03485107421875},{"y":0.0010986328125,"timestamp":8861.269918041668,"z":-1.006942749023438,"x":0.03265380859375},{"y":5.035400390625E-4,"timestamp":8861.279812041666,"z":-1.008255004882812,"x":0.03289794921875},{"y":0.002716064453125,"timestamp":8861.289704041666,"z":-1.008865356445312,"x":0.031463623046875},{"y":6.256103515625E-4,"timestamp":8861.299595041668,"z":-1.00909423828125,"x":0.0324859619140625},{"y":-7.01904296875E-4,"timestamp":8861.309487041668,"z":-1.008071899414062,"x":0.0346527099609375},{"y":8.087158203125E-4,"timestamp":8861.319387041667,"z":-1.0133056640625,"x":0.0329132080078125},{"y":0.0015869140625,"timestamp":8861.329273041667,"z":-1.005096435546875,"x":0.0321502685546875},{"y":-0.0013885498046875,"timestamp":8861.339166041667,"z":-1.008804321289062,"x":0.031402587890625},{"y":9.1552734375E-4,"timestamp":8861.349058041667,"z":-1.007797241210938,"x":0.03125},{"y":0.001861572265625,"timestamp":8861.358950041667,"z":-1.008880615234375,"x":0.03271484375},{"y":0.001007080078125,"timestamp":8861.368843041668,"z":-1.005538940429688,"x":0.0323944091796875},{"y":0.00146484375,"timestamp":8861.378735041668,"z":-1.008590698242188,"x":0.0325164794921875},{"y":5.18798828125E-4,"timestamp":8861.388627041668,"z":-1.009628295898438,"x":0.0326080322265625},{"y":6.7138671875E-4,"timestamp":8861.398521041667,"z":-1.008499145507812,"x":0.0338592529296875},{"y":-0.002349853515625,"timestamp":8861.408413041667,"z":-1.01177978515625,"x":0.0333709716796875},{"y":2.13623046875E-4,"timestamp":8861.418306041667,"z":-1.00140380859375,"x":0.032135009765625},{"y":0.002105712890625,"timestamp":8861.428199041668,"z":-1.01312255859375,"x":0.0340576171875},{"y":-1.52587890625E-4,"timestamp":8861.438092041668,"z":-1.0101318359375,"x":0.0327301025390625},{"y":0.00115966796875,"timestamp":8861.447989041668,"z":-1.011581420898438,"x":0.03387451171875},{"y":-5.18798828125E-4,"timestamp":8861.457879041667,"z":-1.00714111328125,"x":0.0319366455078125},{"y":5.4931640625E-4,"timestamp":8861.467773041668,"z":-1.009628295898438,"x":0.0322418212890625},{"y":0.0013885498046875,"timestamp":8861.477665041668,"z":-1.005889892578125,"x":0.0321807861328125},{"y":6.103515625E-5,"timestamp":8861.487559041667,"z":-1.009536743164062,"x":0.0321807861328125},{"y":0.0016632080078125,"timestamp":8861.497452041667,"z":-1.005538940429688,"x":0.034576416015625},{"y":0.0020751953125,"timestamp":8861.507345041668,"z":-1.0020751953125,"x":0.0308380126953125},{"y":-1.52587890625E-5,"timestamp":8861.517240041667,"z":-1.006317138671875,"x":0.0320892333984375},{"y":0.002899169921875,"timestamp":8861.527132041667,"z":-1.01080322265625,"x":0.0327911376953125},{"y":-9.918212890625E-4,"timestamp":8861.537025041667,"z":-1.008193969726562,"x":0.032989501953125},{"y":6.40869140625E-4,"timestamp":8861.546917041667,"z":-1.005889892578125,"x":0.0313568115234375},{"y":0.0014495849609375,"timestamp":8861.556810041668,"z":-1.012115478515625,"x":0.033111572265625},{"y":0.0024871826171875,"timestamp":8861.566704041667,"z":-1.009017944335938,"x":0.0331573486328125},{"y":0.00128173828125,"timestamp":8861.576598041667,"z":-1.00958251953125,"x":0.0345611572265625},{"y":0.0020904541015625,"timestamp":8861.586487041668,"z":-1.00885009765625,"x":0.0336456298828125},{"y":3.35693359375E-4,"timestamp":8861.596381041667,"z":-1.007980346679688,"x":0.0305328369140625},{"y":0.001983642578125,"timestamp":8861.606274041667,"z":-1.007293701171875,"x":0.0327911376953125},{"y":9.002685546875E-4,"timestamp":8861.616168041668,"z":-1.009323120117188,"x":0.033416748046875},{"y":0.0028228759765625,"timestamp":8861.626059041668,"z":-1.00262451171875,"x":0.0324554443359375},{"y":-3.0517578125E-5,"timestamp":8861.635953041667,"z":-1.042007446289062,"x":0.0373382568359375},{"y":2.13623046875E-4,"timestamp":8861.645847041667,"z":-1.006103515625,"x":0.0319976806640625},{"y":0.001434326171875,"timestamp":8861.655741041668,"z":-1.012374877929688,"x":0.032989501953125},{"y":0.00103759765625,"timestamp":8861.665635041667,"z":-1.011260986328125,"x":0.033050537109375},{"y":0.0017852783203125,"timestamp":8861.675536041666,"z":-1.009170532226562,"x":0.03411865234375},{"y":-5.645751953125E-4,"timestamp":8861.685421041668,"z":-1.007949829101562,"x":0.0311737060546875},{"y":8.392333984375E-4,"timestamp":8861.695315041667,"z":-1.009628295898438,"x":0.0326690673828125},{"y":3.662109375E-4,"timestamp":8861.705208041667,"z":-1.00714111328125,"x":0.0319061279296875},{"y":0.001495361328125,"timestamp":8861.715100041667,"z":-1.003631591796875,"x":0.03253173828125},{"y":0.0012664794921875,"timestamp":8861.724993041667,"z":-1.004852294921875,"x":0.029327392578125},{"y":9.307861328125E-4,"timestamp":8861.734885041667,"z":-1.01995849609375,"x":0.0339508056640625},{"y":0.00341796875,"timestamp":8861.744779041666,"z":-1.009674072265625,"x":0.0322723388671875},{"y":-0.0010986328125,"timestamp":8861.754671041666,"z":-1.010360717773438,"x":0.03363037109375},{"y":0.0016021728515625,"timestamp":8861.764563041666,"z":-1.009078979492188,"x":0.0318756103515625},{"y":2.593994140625E-4,"timestamp":8861.774456041667,"z":-1.009552001953125,"x":0.0312042236328125},{"y":0.001373291015625,"timestamp":8861.784347041666,"z":-1.007843017578125,"x":0.0328521728515625},{"y":-3.0517578125E-5,"timestamp":8861.794240041667,"z":-1.008392333984375,"x":0.03387451171875},{"y":0.0016937255859375,"timestamp":8861.804127041667,"z":-1.007476806640625,"x":0.0321807861328125},{"y":0.0013885498046875,"timestamp":8861.814024041667,"z":-1.01123046875,"x":0.033538818359375},{"y":-3.0517578125E-4,"timestamp":8861.823916041667,"z":-1.010971069335938,"x":0.032806396484375},{"y":7.32421875E-4,"timestamp":8861.833810041668,"z":-1.009307861328125,"x":0.0322418212890625},{"y":0.0051422119140625,"timestamp":8861.843703041668,"z":-0.9838409423828125,"x":0.0291900634765625},{"y":0.0032501220703125,"timestamp":8861.853596041667,"z":-1.033676147460938,"x":0.038055419921875},{"y":0.001312255859375,"timestamp":8861.863487041666,"z":-1.010223388671875,"x":0.033935546875},{"y":-7.476806640625E-4,"timestamp":8861.873382041667,"z":-1.008514404296875,"x":0.033447265625},{"y":0.0010833740234375,"timestamp":8861.883276041668,"z":-1.007125854492188,"x":0.0334930419921875},{"y":0.0016632080078125,"timestamp":8861.893169041667,"z":-1.010177612304688,"x":0.0346527099609375},{"y":8.697509765625E-4,"timestamp":8861.903061041667,"z":-1.007781982421875,"x":0.0337371826171875},{"y":-3.0517578125E-5,"timestamp":8861.912954041667,"z":-1.007171630859375,"x":0.0312347412109375},{"y":-9.918212890625E-4,"timestamp":8861.922846041667,"z":-1.007705688476562,"x":0.0330352783203125},{"y":8.544921875E-4,"timestamp":8861.932741041666,"z":-1.00787353515625,"x":0.0308380126953125},{"y":1.678466796875E-4,"timestamp":8861.942634041667,"z":-1.009506225585938,"x":0.033203125},{"y":-5.4931640625E-4,"timestamp":8861.952528041667,"z":-1.018264770507812,"x":0.0354766845703125},{"y":9.002685546875E-4,"timestamp":8861.962420041667,"z":-1.016433715820312,"x":0.035308837890625},{"y":-3.662109375E-4,"timestamp":8861.972314041666,"z":-1.000762939453125,"x":0.0302276611328125},{"y":0.003570556640625,"timestamp":8861.982215041668,"z":-1.002639770507812,"x":0.0311126708984375},{"y":7.32421875E-4,"timestamp":8861.992102041668,"z":-1.007919311523438,"x":0.0329132080078125},{"y":0.0015716552734375,"timestamp":8862.001997041667,"z":-1.007583618164062,"x":0.0330352783203125},{"y":0.002227783203125,"timestamp":8862.011889041667,"z":-1.009933471679688,"x":0.0329132080078125},{"y":8.087158203125E-4,"timestamp":8862.021783041668,"z":-1.00799560546875,"x":0.032196044921875},{"y":4.730224609375E-4,"timestamp":8862.031678041667,"z":-1.011581420898438,"x":0.0329437255859375},{"y":0.001800537109375,"timestamp":8862.041572041668,"z":-1.009048461914062,"x":0.033477783203125},{"y":0.0013275146484375,"timestamp":8862.051465041668,"z":-1.009628295898438,"x":0.03375244140625},{"y":3.0517578125E-4,"timestamp":8862.061357041668,"z":-1.009521484375,"x":0.0337982177734375},{"y":-7.62939453125E-5,"timestamp":8862.071251041667,"z":-1.009368896484375,"x":0.0321197509765625},{"y":0.00372314453125,"timestamp":8862.081146041668,"z":-0.9999847412109375,"x":0.03082275390625},{"y":8.087158203125E-4,"timestamp":8862.091039041667,"z":-1.04052734375,"x":0.0386199951171875},{"y":-7.01904296875E-4,"timestamp":8862.100934041668,"z":-1.005325317382812,"x":0.0329742431640625},{"y":0.001983642578125,"timestamp":8862.110825041667,"z":-1.01080322265625,"x":0.0328521728515625},{"y":3.509521484375E-4,"timestamp":8862.120718041668,"z":-1.009674072265625,"x":0.03131103515625},{"y":9.765625E-4,"timestamp":8862.130612041667,"z":-1.010589599609375,"x":0.0341644287109375},{"y":4.119873046875E-4,"timestamp":8862.140505041667,"z":-1.006942749023438,"x":0.0339202880859375},{"y":6.103515625E-5,"timestamp":8862.150400041668,"z":-1.009597778320312,"x":0.0341949462890625},{"y":4.8828125E-4,"timestamp":8862.160300041667,"z":-1.006423950195312,"x":0.0306854248046875},{"y":0.0018310546875,"timestamp":8862.170188041668,"z":-1.008865356445312,"x":0.03131103515625},{"y":1.678466796875E-4,"timestamp":8862.180082041667,"z":-1.010467529296875,"x":0.0325469970703125},{"y":-0.0011444091796875,"timestamp":8862.189974041667,"z":-1.006332397460938,"x":0.03338623046875},{"y":3.814697265625E-4,"timestamp":8862.199869041668,"z":-1.013992309570312,"x":0.032806396484375},{"y":0.001129150390625,"timestamp":8862.209763041667,"z":-1.011428833007812,"x":0.0313873291015625},{"y":0.0015106201171875,"timestamp":8862.219654041668,"z":-1.008819580078125,"x":0.032806396484375},{"y":5.18798828125E-4,"timestamp":8862.229549041667,"z":-1.006607055664062,"x":0.033203125},{"y":0.003814697265625,"timestamp":8862.239442041668,"z":-1.007843017578125,"x":0.0308837890625},{"y":9.002685546875E-4,"timestamp":8862.249336041667,"z":-1.011428833007812,"x":0.0352020263671875},{"y":1.220703125E-4,"timestamp":8862.259230041667,"z":-1.006439208984375,"x":0.0344696044921875},{"y":0.0025634765625,"timestamp":8862.269122041667,"z":-1.010726928710938,"x":0.033905029296875},{"y":-9.918212890625E-4,"timestamp":8862.279015041668,"z":-1.007171630859375,"x":0.031158447265625},{"y":0.001190185546875,"timestamp":8862.288901041667,"z":-1.008895874023438,"x":0.0322113037109375},{"y":1.373291015625E-4,"timestamp":8862.298798041667,"z":-1.009506225585938,"x":0.03326416015625},{"y":0.0019989013671875,"timestamp":8862.308690041667,"z":-1.00726318359375,"x":0.031524658203125},{"y":0.00238037109375,"timestamp":8862.318583041668,"z":-1.009429931640625,"x":0.0313873291015625},{"y":0.0027618408203125,"timestamp":8862.328477041667,"z":-0.99871826171875,"x":0.0326385498046875},{"y":0.001373291015625,"timestamp":8862.338369041667,"z":-1.01739501953125,"x":0.03558349609375},{"y":8.697509765625E-4,"timestamp":8862.348262041667,"z":-1.0081787109375,"x":0.03411865234375},{"y":0.0011749267578125,"timestamp":8862.358157041666,"z":-1.01123046875,"x":0.0333709716796875},{"y":0.0018310546875,"timestamp":8862.368050041667,"z":-1.010543823242188,"x":0.035247802734375},{"y":4.730224609375E-4,"timestamp":8862.377945041668,"z":-1.005630493164062,"x":0.0336151123046875},{"y":-4.57763671875E-5,"timestamp":8862.387838041666,"z":-1.008529663085938,"x":0.032745361328125},{"y":3.204345703125E-4,"timestamp":8862.397731041667,"z":-1.009353637695312,"x":0.0319671630859375},{"y":-1.678466796875E-4,"timestamp":8862.407623041667,"z":-1.009292602539062,"x":0.0322723388671875},{"y":0.0016632080078125,"timestamp":8862.417518041668,"z":-1.008895874023438,"x":0.0316009521484375},{"y":4.730224609375E-4,"timestamp":8862.427411041666,"z":-1.008560180664062,"x":0.0316619873046875},{"y":-4.119873046875E-4,"timestamp":8862.437305041667,"z":-1.004867553710938,"x":0.033905029296875},{"y":0.00201416015625,"timestamp":8862.447198041667,"z":-1.013198852539062,"x":0.0337066650390625},{"y":0.002838134765625,"timestamp":8862.457094041667,"z":-1.00787353515625,"x":0.03216552734375},{"y":-0.001983642578125,"timestamp":8862.466970041667,"z":-1.007919311523438,"x":0.0325775146484375},{"y":6.103515625E-4,"timestamp":8862.476882041667,"z":-1.00927734375,"x":0.0321197509765625},{"y":0.001190185546875,"timestamp":8862.486776041667,"z":-1.009170532226562,"x":0.032562255859375},{"y":0.0025634765625,"timestamp":8862.496670041668,"z":-1.006607055664062,"x":0.0317230224609375},{"y":9.307861328125E-4,"timestamp":8862.506564041667,"z":-1.008956909179688,"x":0.03436279296875},{"y":0.0010833740234375,"timestamp":8862.516458041668,"z":-1.00738525390625,"x":0.0320892333984375},{"y":7.171630859375E-4,"timestamp":8862.526351041668,"z":-1.00726318359375,"x":0.0335235595703125},{"y":3.662109375E-4,"timestamp":8862.536243041668,"z":-1.008270263671875,"x":0.033050537109375},{"y":1.373291015625E-4,"timestamp":8862.546135041668,"z":-1.006942749023438,"x":0.0344085693359375},{"y":-4.119873046875E-4,"timestamp":8862.556029041667,"z":-0.9989013671875,"x":0.0310516357421875},{"y":0.0018310546875,"timestamp":8862.565921041667,"z":-1.014480590820312,"x":0.035858154296875},{"y":0.0012969970703125,"timestamp":8862.575816041668,"z":-1.007293701171875,"x":0.0323486328125},{"y":0.0012664794921875,"timestamp":8862.585709041667,"z":-1.011383056640625,"x":0.033843994140625},{"y":0.0016326904296875,"timestamp":8862.595603041667,"z":-1.0076904296875,"x":0.033966064453125},{"y":0.001220703125,"timestamp":8862.605498041667,"z":-1.005950927734375,"x":0.0339202880859375},{"y":9.613037109375E-4,"timestamp":8862.615391041667,"z":-1.007827758789062,"x":0.0303192138671875},{"y":0.002288818359375,"timestamp":8862.625285041668,"z":-1.005935668945312,"x":0.0338897705078125},{"y":0.0014495849609375,"timestamp":8862.635178041668,"z":-1.012405395507812,"x":0.031097412109375},{"y":-0.0013885498046875,"timestamp":8862.645078041667,"z":-1.014739990234375,"x":0.0355987548828125},{"y":0.0019989013671875,"timestamp":8862.654963041667,"z":-1.007888793945312,"x":0.031829833984375},{"y":-6.40869140625E-4,"timestamp":8862.664856041667,"z":-1.007675170898438,"x":0.032470703125},{"y":1.678466796875E-4,"timestamp":8862.674749041667,"z":-1.008941650390625,"x":0.032135009765625},{"y":4.425048828125E-4,"timestamp":8862.684643041668,"z":-1.008407592773438,"x":0.0325927734375},{"y":0.0034027099609375,"timestamp":8862.694537041667,"z":-1.011215209960938,"x":0.0329132080078125},{"y":5.950927734375E-4,"timestamp":8862.704430041667,"z":-1.00714111328125,"x":0.0330963134765625},{"y":0.002288818359375,"timestamp":8862.714322041667,"z":-1.009857177734375,"x":0.032318115234375},{"y":8.697509765625E-4,"timestamp":8862.724214041667,"z":-1.007476806640625,"x":0.0339508056640625},{"y":0.002593994140625,"timestamp":8862.734107041668,"z":-0.976348876953125,"x":0.02642822265625},{"y":0.0026092529296875,"timestamp":8862.744000041666,"z":-1.016799926757812,"x":0.0333099365234375},{"y":-6.561279296875E-4,"timestamp":8862.753894041667,"z":-1.009292602539062,"x":0.03369140625},{"y":0.0026397705078125,"timestamp":8862.763786041667,"z":-1.008529663085938,"x":0.033111572265625},{"y":4.57763671875E-4,"timestamp":8862.773673041667,"z":-1.008804321289062,"x":0.03143310546875},{"y":3.662109375E-4,"timestamp":8862.783573041666,"z":-1.007064819335938,"x":0.033477783203125},{"y":7.62939453125E-5,"timestamp":8862.793466041667,"z":-1.008926391601562,"x":0.0317840576171875},{"y":0.0027618408203125,"timestamp":8862.803361041668,"z":-1.006546020507812,"x":0.0330657958984375},{"y":0.0016021728515625,"timestamp":8862.813254041666,"z":-1.007278442382812,"x":0.0317535400390625},{"y":-1.52587890625E-4,"timestamp":8862.823156041668,"z":-1.007492065429688,"x":0.034027099609375},{"y":0.0017852783203125,"timestamp":8862.833041041667,"z":-1.007064819335938,"x":0.0324859619140625},{"y":0.0010528564453125,"timestamp":8862.842935041666,"z":-1.009368896484375,"x":0.03173828125},{"y":-1.52587890625E-5,"timestamp":8862.852830041667,"z":-1.00225830078125,"x":0.0339813232421875},{"y":-4.730224609375E-4,"timestamp":8862.862723041668,"z":-1.0062255859375,"x":0.030181884765625},{"y":-6.561279296875E-4,"timestamp":8862.872616041666,"z":-1.005783081054688,"x":0.033355712890625},{"y":5.645751953125E-4,"timestamp":8862.882511041667,"z":-1.007965087890625,"x":0.031982421875},{"y":5.79833984375E-4,"timestamp":8862.892402041667,"z":-1.013107299804688,"x":0.0334930419921875},{"y":1.52587890625E-4,"timestamp":8862.902297041666,"z":-1.007583618164062,"x":0.0317535400390625},{"y":0.001373291015625,"timestamp":8862.912191041667,"z":-1.009735107421875,"x":0.03338623046875},{"y":7.171630859375E-4,"timestamp":8862.922084041667,"z":-1.011245727539062,"x":0.0350189208984375},{"y":0.0024566650390625,"timestamp":8862.931977041668,"z":-1.007217407226562,"x":0.0346832275390625},{"y":-5.950927734375E-4,"timestamp":8862.941872041667,"z":-1.008880615234375,"x":0.0330810546875},{"y":0.0025634765625,"timestamp":8862.951760041668,"z":-1.009109497070312,"x":0.03302001953125},{"y":0.003204345703125,"timestamp":8862.961658041668,"z":-1.0091552734375,"x":0.032470703125},{"y":6.103515625E-4,"timestamp":8862.971552041667,"z":-1.010025024414062,"x":0.0332794189453125},{"y":9.1552734375E-5,"timestamp":8862.981444041667,"z":-1.00732421875,"x":0.0334320068359375},{"y":-0.0028839111328125,"timestamp":8862.991336041667,"z":-0.9989166259765625,"x":0.0313873291015625},{"y":-4.8828125E-4,"timestamp":8863.001234041667,"z":-0.9962615966796875,"x":0.031707763671875},{"y":0.00128173828125,"timestamp":8863.011128041668,"z":-1.014923095703125,"x":0.03399658203125},{"y":7.171630859375E-4,"timestamp":8863.021022041667,"z":-1.008560180664062,"x":0.032379150390625},{"y":-7.171630859375E-4,"timestamp":8863.030916041667,"z":-1.01129150390625,"x":0.0328369140625},{"y":0.0013885498046875,"timestamp":8863.040810041668,"z":-1.006622314453125,"x":0.0319671630859375},{"y":0.0017547607421875,"timestamp":8863.050705041667,"z":-1.005950927734375,"x":0.031829833984375},{"y":6.40869140625E-4,"timestamp":8863.060599041668,"z":-1.008010864257812,"x":0.033721923828125},{"y":4.2724609375E-4,"timestamp":8863.070492041667,"z":-1.008087158203125,"x":0.033538818359375},{"y":0.00201416015625,"timestamp":8863.080385041667,"z":-1.0045166015625,"x":0.0359039306640625},{"y":-1.52587890625E-4,"timestamp":8863.090276041667,"z":-0.9939117431640625,"x":0.02850341796875},{"y":-0.0012359619140625,"timestamp":8863.100171041668,"z":-1.00146484375,"x":0.0298004150390625},{"y":0.001373291015625,"timestamp":8863.110063041668,"z":-1.013427734375,"x":0.033203125},{"y":0.00177001953125,"timestamp":8863.119956041668,"z":-1.009170532226562,"x":0.0323944091796875},{"y":0.0013885498046875,"timestamp":8863.129845041667,"z":-1.010406494140625,"x":0.0335540771484375},{"y":-0.0011749267578125,"timestamp":8863.139740041666,"z":-1.009323120117188,"x":0.0323028564453125},{"y":0.0013580322265625,"timestamp":8863.149634041667,"z":-1.009323120117188,"x":0.0323028564453125},{"y":0.0013885498046875,"timestamp":8863.159526041667,"z":-1.0101318359375,"x":0.0340118408203125},{"y":7.171630859375E-4,"timestamp":8863.169419041667,"z":-1.009552001953125,"x":0.0332183837890625},{"y":1.068115234375E-4,"timestamp":8863.179311041667,"z":-1.010025024414062,"x":0.03326416015625},{"y":7.781982421875E-4,"timestamp":8863.189203041667,"z":-1.008682250976562,"x":0.032379150390625},{"y":7.62939453125E-4,"timestamp":8863.199095041668,"z":-1.007171630859375,"x":0.0341644287109375},{"y":-0.005401611328125,"timestamp":8863.208988041668,"z":-0.9749908447265625,"x":0.0301666259765625},{"y":1.8310546875E-4,"timestamp":8863.218879041668,"z":-1.0032958984375,"x":0.0326080322265625},{"y":1.52587890625E-5,"timestamp":8863.228773041666,"z":-1.01373291015625,"x":0.033203125},{"y":3.662109375E-4,"timestamp":8863.238666041667,"z":-1.01055908203125,"x":0.0323486328125},{"y":-5.340576171875E-4,"timestamp":8863.248558041667,"z":-1.011489868164062,"x":0.0335235595703125},{"y":-4.425048828125E-4,"timestamp":8863.258450041667,"z":-1.008346557617188,"x":0.0338134765625},{"y":-2.44140625E-4,"timestamp":8863.268343041667,"z":-1.009979248046875,"x":0.0305633544921875},{"y":0.0013427734375,"timestamp":8863.278236041668,"z":-1.007461547851562,"x":0.0322113037109375},{"y":-8.087158203125E-4,"timestamp":8863.288127041667,"z":-1.006942749023438,"x":0.0335540771484375},{"y":9.307861328125E-4,"timestamp":8863.298019041667,"z":-1.007293701171875,"x":0.0338134765625},{"y":7.32421875E-4,"timestamp":8863.307905041667,"z":-0.99359130859375,"x":0.03826904296875},{"y":3.509521484375E-4,"timestamp":8863.317803041668,"z":-0.9902496337890625,"x":0.0247802734375},{"y":7.01904296875E-4,"timestamp":8863.327696041668,"z":-0.9942169189453125,"x":0.0298919677734375},{"y":-5.645751953125E-4,"timestamp":8863.337590041667,"z":-1.008026123046875,"x":0.0328369140625},{"y":2.13623046875E-4,"timestamp":8863.347484041667,"z":-1.012527465820312,"x":0.0326690673828125},{"y":3.35693359375E-4,"timestamp":8863.357378041666,"z":-1.009384155273438,"x":0.03155517578125},{"y":-8.85009765625E-4,"timestamp":8863.367269041668,"z":-1.008331298828125,"x":0.0321502685546875},{"y":-7.62939453125E-4,"timestamp":8863.377162041666,"z":-1.011947631835938,"x":0.033935546875},{"y":3.0517578125E-4,"timestamp":8863.387055041667,"z":-1.00872802734375,"x":0.0321044921875},{"y":2.74658203125E-4,"timestamp":8863.396947041667,"z":-1.00885009765625,"x":0.0342864990234375},{"y":3.0517578125E-4,"timestamp":8863.406838041667,"z":-1.007308959960938,"x":0.0309600830078125},{"y":-1.8310546875E-4,"timestamp":8863.416730041667,"z":-1.007980346679688,"x":0.035797119140625},{"y":8.087158203125E-4,"timestamp":8863.426623041667,"z":-1.007797241210938,"x":0.0319061279296875},{"y":0.00115966796875,"timestamp":8863.436516041667,"z":-1.006912231445312,"x":0.0344696044921875},{"y":-0.0014495849609375,"timestamp":8863.446410041668,"z":-0.983062744140625,"x":0.0308837890625},{"y":0.0030670166015625,"timestamp":8863.456304041667,"z":-1.001480102539062,"x":0.0315704345703125},{"y":0.0011138916015625,"timestamp":8863.466198041668,"z":-1.0118408203125,"x":0.0336456298828125},{"y":0.001556396484375,"timestamp":8863.476091041668,"z":-1.008468627929688,"x":0.0318603515625},{"y":0.00189208984375,"timestamp":8863.485990041667,"z":-1.01226806640625,"x":0.032867431640625},{"y":6.103515625E-5,"timestamp":8863.495877041667,"z":-1.005752563476562,"x":0.03155517578125},{"y":0.001434326171875,"timestamp":8863.505769041667,"z":-1.0081787109375,"x":0.0331573486328125},{"y":4.425048828125E-4,"timestamp":8863.515662041667,"z":-1.009201049804688,"x":0.03228759765625},{"y":5.035400390625E-4,"timestamp":8863.525555041668,"z":-1.00750732421875,"x":0.0315093994140625},{"y":0.0047760009765625,"timestamp":8863.535448041666,"z":-0.9999237060546875,"x":0.03350830078125},{"y":0.0021514892578125,"timestamp":8863.545342041667,"z":-0.98748779296875,"x":0.0263671875},{"y":-4.57763671875E-4,"timestamp":8863.555237041668,"z":-1.00396728515625,"x":0.03118896484375},{"y":-5.18798828125E-4,"timestamp":8863.565131041667,"z":-1.016098022460938,"x":0.0330810546875},{"y":7.01904296875E-4,"timestamp":8863.575024041667,"z":-1.006668090820312,"x":0.0323638916015625},{"y":-0.0012054443359375,"timestamp":8863.584918041668,"z":-1.008224487304688,"x":0.0320892333984375},{"y":-6.866455078125E-4,"timestamp":8863.594812041667,"z":-1.008209228515625,"x":0.032806396484375},{"y":0.002777099609375,"timestamp":8863.604703041667,"z":-1.010894775390625,"x":0.0358734130859375},{"y":0.002349853515625,"timestamp":8863.614585041667,"z":-1.008743286132812,"x":0.0334014892578125},{"y":-6.103515625E-5,"timestamp":8863.624491041668,"z":-1.008102416992188,"x":0.0314788818359375},{"y":-0.00103759765625,"timestamp":8863.634385041667,"z":-1.010467529296875,"x":0.031829833984375},{"y":0.0012054443359375,"timestamp":8863.644279041668,"z":-1.009429931640625,"x":0.0337982177734375},{"y":0.0021514892578125,"timestamp":8863.654171041668,"z":-1.002716064453125,"x":0.03045654296875},{"y":0.003692626953125,"timestamp":8863.664065041667,"z":-1.050018310546875,"x":0.040985107421875},{"y":-0.001220703125,"timestamp":8863.673958041667,"z":-1.007537841796875,"x":0.0321807861328125},{"y":0.001708984375,"timestamp":8863.683851041667,"z":-1.01055908203125,"x":0.032958984375},{"y":8.087158203125E-4,"timestamp":8863.693745041668,"z":-1.0108642578125,"x":0.035125732421875},{"y":1.678466796875E-4,"timestamp":8863.703636041668,"z":-1.009857177734375,"x":0.0329437255859375},{"y":0.001953125,"timestamp":8863.713529041666,"z":-1.005706787109375,"x":0.03472900390625},{"y":8.23974609375E-4,"timestamp":8863.723422041667,"z":-1.005950927734375,"x":0.0324249267578125},{"y":0.002471923828125,"timestamp":8863.733316041667,"z":-1.007293701171875,"x":0.032867431640625},{"y":8.85009765625E-4,"timestamp":8863.743208041667,"z":-1.010025024414062,"x":0.0324554443359375},{"y":-3.0517578125E-4,"timestamp":8863.753100041667,"z":-1.032745361328125,"x":0.0401458740234375},{"y":0.0024566650390625,"timestamp":8863.762992041668,"z":-1.0242919921875,"x":0.035858154296875},{"y":2.13623046875E-4,"timestamp":8863.772884041668,"z":-1.008331298828125,"x":0.0312042236328125},{"y":0.002227783203125,"timestamp":8863.782777041668,"z":-1.004409790039062,"x":0.031036376953125},{"y":0.0018463134765625,"timestamp":8863.792666041667,"z":-1.00848388671875,"x":0.0334014892578125},{"y":-0.0013885498046875,"timestamp":8863.802560041668,"z":-1.0096435546875,"x":0.0319061279296875},{"y":2.288818359375E-4,"timestamp":8863.812453041668,"z":-1.008407592773438,"x":0.034423828125},{"y":4.2724609375E-4,"timestamp":8863.822346041667,"z":-1.006439208984375,"x":0.03363037109375},{"y":9.918212890625E-4,"timestamp":8863.832239041667,"z":-1.010147094726562,"x":0.03314208984375},{"y":9.307861328125E-4,"timestamp":8863.842132041667,"z":-1.0089111328125,"x":0.033721923828125},{"y":0.0017242431640625,"timestamp":8863.852026041668,"z":-1.008651733398438,"x":0.0323944091796875},{"y":2.74658203125E-4,"timestamp":8863.861918041668,"z":-1.00531005859375,"x":0.0324859619140625},{"y":-9.1552734375E-5,"timestamp":8863.871810041666,"z":-1.007598876953125,"x":0.0322723388671875},{"y":0.0052490234375,"timestamp":8863.881704041667,"z":-0.9889373779296875,"x":0.0290069580078125},{"y":0.002655029296875,"timestamp":8863.891598041668,"z":-1.033981323242188,"x":0.0390167236328125},{"y":-2.13623046875E-4,"timestamp":8863.901492041667,"z":-1.009368896484375,"x":0.0338287353515625},{"y":-3.814697265625E-4,"timestamp":8863.911387041668,"z":-1.010116577148438,"x":0.0313568115234375},{"y":-7.476806640625E-4,"timestamp":8863.921278041667,"z":-1.009490966796875,"x":0.035003662109375},{"y":9.307861328125E-4,"timestamp":8863.931171041668,"z":-1.008102416992188,"x":0.0309600830078125},{"y":9.765625E-4,"timestamp":8863.941063041668,"z":-1.010528564453125,"x":0.0330963134765625},{"y":5.035400390625E-4,"timestamp":8863.950957041667,"z":-1.006515502929688,"x":0.032012939453125},{"y":-2.44140625E-4,"timestamp":8863.960849041667,"z":-1.008575439453125,"x":0.03204345703125},{"y":7.476806640625E-4,"timestamp":8863.970725041667,"z":-1.007736206054688,"x":0.0332489013671875},{"y":0.0016021728515625,"timestamp":8863.980631041668,"z":-1.00927734375,"x":0.03253173828125},{"y":0.002105712890625,"timestamp":8863.990524041667,"z":-1.003005981445312,"x":0.0320281982421875},{"y":3.509521484375E-4,"timestamp":8864.000415041668,"z":-0.99212646484375,"x":0.0267181396484375},{"y":0.002166748046875,"timestamp":8864.010306041668,"z":-1.013046264648438,"x":0.03204345703125},{"y":-9.1552734375E-5,"timestamp":8864.020200041667,"z":-1.017105102539062,"x":0.0331268310546875},{"y":7.62939453125E-4,"timestamp":8864.030093041667,"z":-1.003814697265625,"x":0.03106689453125},{"y":-1.373291015625E-4,"timestamp":8864.039983041666,"z":-1.006240844726562,"x":0.0335845947265625},{"y":7.32421875E-4,"timestamp":8864.049877041667,"z":-1.008056640625,"x":0.0328216552734375},{"y":0.0011138916015625,"timestamp":8864.059769041667,"z":-1.007766723632812,"x":0.0316314697265625},{"y":0.001617431640625,"timestamp":8864.069663041668,"z":-1.00823974609375,"x":0.0326080322265625},{"y":0.0015716552734375,"timestamp":8864.079555041668,"z":-1.008193969726562,"x":0.036041259765625},{"y":-0.0010986328125,"timestamp":8864.089448041666,"z":-1.011001586914062,"x":0.0321502685546875},{"y":-0.0012054443359375,"timestamp":8864.099343041667,"z":-1.009689331054688,"x":0.0316925048828125},{"y":7.476806640625E-4,"timestamp":8864.109233041667,"z":-1.00921630859375,"x":0.0336761474609375},{"y":1.220703125E-4,"timestamp":8864.119127041668,"z":-1.0072021484375,"x":0.0330047607421875},{"y":-0.00146484375,"timestamp":8864.129020041668,"z":-1.011337280273438,"x":0.03179931640625},{"y":2.74658203125E-4,"timestamp":8864.138912041668,"z":-0.9959259033203125,"x":0.0337677001953125},{"y":0.00152587890625,"timestamp":8864.148813041667,"z":-1.012802124023438,"x":0.0320892333984375},{"y":7.781982421875E-4,"timestamp":8864.158697041667,"z":-1.008636474609375,"x":0.033203125},{"y":0.0017852783203125,"timestamp":8864.168588041668,"z":-1.010284423828125,"x":0.035552978515625},{"y":0.0010833740234375,"timestamp":8864.178480041668,"z":-1.007736206054688,"x":0.034332275390625},{"y":0.001068115234375,"timestamp":8864.188374041667,"z":-1.007049560546875,"x":0.031982421875},{"y":0.002197265625,"timestamp":8864.198266041667,"z":-1.00653076171875,"x":0.033447265625},{"y":-0.0017547607421875,"timestamp":8864.208157041667,"z":-1.007156372070312,"x":0.0333251953125},{"y":0.00274658203125,"timestamp":8864.218050041667,"z":-1.008590698242188,"x":0.031585693359375},{"y":0.0020751953125,"timestamp":8864.227944041668,"z":-1.003738403320312,"x":0.0376129150390625},{"y":0.002166748046875,"timestamp":8864.237836041668,"z":-0.9971771240234375,"x":0.029541015625},{"y":-0.0012969970703125,"timestamp":8864.247729041666,"z":-0.9949188232421875,"x":0.029052734375},{"y":0.0015716552734375,"timestamp":8864.257623041667,"z":-1.006332397460938,"x":0.031829833984375},{"y":-1.220703125E-4,"timestamp":8864.267515041667,"z":-1.012741088867188,"x":0.0329132080078125},{"y":0.0015716552734375,"timestamp":8864.277396041667,"z":-1.00689697265625,"x":0.0334930419921875},{"y":0.0010223388671875,"timestamp":8864.287298041667,"z":-1.009429931640625,"x":0.0344390869140625},{"y":0.00140380859375,"timestamp":8864.297192041668,"z":-1.0089111328125,"x":0.031494140625},{"y":0.0021514892578125,"timestamp":8864.307085041668,"z":-1.007766723632812,"x":0.0324249267578125},{"y":-2.13623046875E-4,"timestamp":8864.316977041668,"z":-1.007843017578125,"x":0.0316162109375},{"y":0.001007080078125,"timestamp":8864.326871041667,"z":-1.00848388671875,"x":0.03204345703125},{"y":0.00225830078125,"timestamp":8864.336764041667,"z":-1.008346557617188,"x":0.0344696044921875},{"y":0.001129150390625,"timestamp":8864.346657041668,"z":-1.008270263671875,"x":0.0323638916015625},{"y":-2.13623046875E-4,"timestamp":8864.356549041668,"z":-1.009735107421875,"x":0.032196044921875},{"y":1.373291015625E-4,"timestamp":8864.366444041667,"z":-0.96441650390625,"x":0.0259246826171875},{"y":9.765625E-4,"timestamp":8864.376339041668,"z":-1.006805419921875,"x":0.0322418212890625}]
