# Supplementary material for: PDKit: A data science toolkit for the digital assessment of Parkinson’s Disease
Source: PLoS Comput Biol. 2021 Mar 12;17(3):e1008833. doi: 10.1371/journal.pcbi.1008833 (PMC7990207; doi:10.1371/journal.pcbi.1008833)
Supplement: S1 Compressed ZIP File — Exported from current GitHub repository including source code, data and documentation. (ZIP) [file pcbi.1008833.s001.zip › pdkit-1.3.2/tests/data/pronation_supination_left_hand.csv]

21688151404000	0.88532263	6.4015636	7.246025	3
21688169440000	1.6480621	7.1234417	7.3549876	3
21688188056000	1.4165162	7.3141265	6.891896	3
21688206000000	0.7218784	6.891896	6.66035	3
21688223883000	0.6946377	6.782933	6.701211	3
21688242621000	1.1849703	6.891896	7.014479	3
21688264227000	2.070293	6.66035	7.3549876	3
21688286841000	1.920469	6.6331096	6.66035	3
21688307623000	1.5390993	6.66035	5.8567495	3
21688327551000	1.7570249	6.5513873	5.7886477	3
21688345313000	1.879608	6.701211	5.938472	3
21688363135000	1.9477097	7.014479	6.2108784	3
21688381079000	1.9885708	7.164303	6.3607025	3
21688402960000	2.1792557	7.273266	6.1291566	3
21688421973000	2.2201166	7.43671	5.597963	3
21688446417000	2.0294318	7.6273947	5.284695	3
21688467627000	2.1792557	7.6954966	5.6252036	3
21688487616000	1.9885708	7.5456724	5.284695	3
21688507636000	1.920469	7.164303	5.134871	3
21688527594000	2.4516625	7.43671	5.366417	3
21688547614000	2.9147544	7.9679036	5.407278	3
21688567633000	2.9556155	8.076866	5.47538	3
21688587622000	2.6832085	8.008764	4.944186	3
21688607581000	2.4108016	8.076866	4.2904096	3
21688627081000	2.5606253	8.349273	4.2904096	3
21688647620000	2.8330324	8.471856	4.3312707	3
21688667609000	2.982856	8.308413	4.2904096	3
21688687598000	2.7921712	7.9270425	4.372132	3
21688707617000	2.6014864	7.6954966	4.099725	3
21688727606000	2.5606253	8.240311	3.759216	3
21688747595000	2.7649305	8.539958	4.0588636	3
21688767615000	2.9556155	8.308413	4.3312707	3
21688787634000	3.0237172	8.499097	3.8681788	3
21688807593000	3.0237172	8.812365	3.3778462	3
21688827612000	2.8330324	8.689782	3.214402	3
21688847571000	2.9147544	8.853226	3.5276701	3
21688867621000	3.0237172	8.962189	3.336985	3
21688887579000	3.0237172	8.812365	2.7921712	3
21688907660000	2.9147544	8.662541	2.4516625	3
21688927557000	2.9556155	8.921328	1.9885708	3
21688947669000	3.173541	9.193735	2.152015	3
21688967566000	3.0237172	9.193735	1.879608	3
21688987921000	2.8330324	9.234595	1.4982382	3
21689005682000	2.7649305	9.343558	1.56634	3
21689023474000	2.9147544	9.534244	1.6889231	3
21689041571000	2.9147544	9.847511	1.4982382	3
21689063300000	2.7240696	9.997335	0.95342433	3
21689083106000	2.5606253	9.847511	0.88532263	3
21689104804000	2.5606253	9.80665	0.9942854	3
21689126502000	2.3699405	9.697687	0.53119355	3
21689147620000	2.1792557	9.656827	0.3405087	3
21689167548000	2.070293	9.656827	0.6537767	3
21689188361000	2.1111538	9.724928	0.6946377	3
21689207617000	2.2201166	9.888372	0.3405087	3
21689228064000	2.0294318	10.038197	0.040861044	3
21689247015000	1.879608	9.956474	0.08172209	3
21689264868000	1.9885708	9.724928	-0.08172209	3
21689287024000	1.9885708	9.697687	-0.38136974	3
21689307593000	1.9477097	9.888372	-0.46309182	3
21689327582000	2.0294318	9.80665	-0.61291564	3
21689348670000	1.7978859	9.534244	-0.9125633	3
21689367835000	1.56634	9.425281	-0.9125633	3
21689386939000	1.6480621	9.275456	-0.6537767	3
21689407599000	1.56634	9.193735	-0.6946377	3
21689428626000	1.5390993	9.302697	-0.84446156	3
21689448126000	1.879608	9.152874	-0.7627395	3
21689467658000	1.920469	9.112013	-0.53119355	3
21689488379000	1.3756552	9.152874	-0.6946377	3
21689507575000	1.4573772	9.043911	-1.2258313	3
21689530188000	1.9885708	9.384419	-1.4982382	3
21689552161000	2.0294318	9.765789	-1.7978859	3
21689573828000	1.9477097	9.575105	-2.3426998	3
21689595526000	1.6480621	9.507003	-2.3018389	3
21689617468000	1.0351465	9.915613	-1.8387469	3
21689637915000	0.7627395	9.997335	-1.4165162	3
21689656073000	1.1441092	9.847511	-1.1441092	3
21689674231000	1.6480621	9.80665	-1.3075534	3
21689694495000	1.8387469	10.038197	-1.9477097	3
21689713110000	1.5390993	10.038197	-2.9556155	3
21689731055000	1.2666923	10.119919	-3.759216	3
21689752997000	0.19068487	10.419566	-3.0645783	3
21689774786000	0.10896278	10.038197	-1.607201	3
21689796576000	0.88532263	9.575105	-1.0351465	3
21689817969000	0.10896278	9.888372	-1.4982382	3
21689837897000	0.08172209	10.119919	-2.4516625	3
21689857459000	0.53119355	10.18802	-2.4516625	3
21689877875000	0.27240697	10.269742	-2.0294318	3
21689897559000	-0.08172209	10.269742	-1.9477097	3
21689917548000	0.14982383	9.697687	-2.1111538	3
21689937598000	-0.38136974	9.615966	-2.4108016	3
21689957526000	-1.2666923	10.079058	-2.6423476	3
21689977576000	-1.2258313	10.079058	-3.0237172	3
21689997595000	-0.53119355	10.079058	-2.8738933	3
21690017554000	-0.040861044	9.997335	-1.525479	3
21690037573000	-0.42223078	9.915613	-0.42223078	3
21690057593000	-0.88532263	9.956474	-0.46309182	3
21690077612000	-1.1441092	9.847511	-0.50395286	3
21690097571000	-1.607201	9.302697	-0.23154591	3
21690117590000	-1.7978859	8.580819	0.10896278	3
21690137549000	-1.7297841	8.240311	-0.29964766	3
21690157568000	-1.6889231	8.076866	-1.2258313	3
21690177557000	-1.920469	8.117727	-2.2609777	3
21690198554000	-2.1383946	8.580819	-3.8681788	3
21690218024000	-1.4982382	8.853226	-4.862464	3
21690235968000	-0.19068487	8.689782	-4.372132	3
21690257788000	1.607201	8.430995	-3.214402	3
21690277564000	3.759216	7.6273947	-2.982856	3
21690297858000	5.5571017	6.66035	-3.486809	3
21690315680000	6.0201936	6.238119	-4.4810944	3
21690333472000	6.1700177	6.2108784	-6.1291566	3
21690351569000	6.6331096	6.1700177	-7.6546354	3
21690373694000	6.851035	6.510526	-8.689782	3
21690395514000	6.5513873	6.742072	-8.240311	3
21690417273000	6.238119	6.66035	-6.0474343	3
21690437567000	5.938472	6.5513873	-4.099725	3
21690457556000	5.325556	6.8237944	-3.9499009	3
21690477637000	4.399372	7.668256	-5.325556	3
21690497656000	2.6014864	8.662541	-7.082581	3
21690517554000	0.040861044	9.724928	-7.9679036	3
21690537573000	-1.7978859	10.079058	-7.3958488	3
21690557623000	-2.6832085	8.921328	-5.5571017	3
21690577643000	-3.255263	7.082581	-2.4108016	3
21690597571000	-4.140586	5.597963	0.9942854	3
21690617560000	-5.134871	4.4810944	3.718355	3
21690637610000	-5.284695	3.336985	5.325556	3
21690657599000	-4.5219555	2.6014864	5.9793324	3
21690677588000	-3.3642259	2.2609777	6.891896	3
21690697669000	-3.255263	2.5606253	7.1234417	3
21690718726000	-3.718355	3.759216	5.243834	3
21690737555000	-2.7240696	5.47538	1.2666923	3
21690757636000	-0.14982383	8.281172	-4.7535014	3
21690777655000	0.53119355	11.876944	-10.228881	3
21690797553000	-1.920469	14.328606	-11.495573	3
21690817633000	-1.7978859	12.217452	-7.6546354	3
21690837561000	4.2495484	7.246025	-4.099725	3
21690857581000	8.894087	5.134871	-4.3312707	3
21690877539000	8.19945	6.0201936	-5.597963	3
21690897559000	7.3141265	6.0474343	-5.407278	3
21690917548000	7.273266	5.434519	-5.09401	3
21690937628000	7.1234417	5.6252036	-5.407278	3
21690957861000	6.510526	6.5922484	-5.8567495	3
21690975653000	5.5571017	7.3958488	-6.2108784	3
21690993811000	4.630918	8.076866	-6.742072	3
21691011694000	2.9556155	8.894087	-7.164303	3
21691033789000	0.08172209	9.997335	-7.1234417	3
21691055548000	-2.0294318	10.079058	-6.238119	3
21691077368000	-2.7240696	8.499097	-4.099725	3
21691097693000	-2.6832085	5.597963	-0.040861044	3
21691117560000	-2.6832085	2.6423476	4.862464	3
21691137610000	-3.1054392	0.46309182	8.349273	3
21691157568000	-4.1814466	0.313268	8.499097	3
21691177649000	-4.8216033	1.607201	6.510526	3
21691197608000	-4.8216033	3.336985	4.2086873	3
21691219550000	-3.5957718	5.8976107	0.3405087	3
21691237616000	-1.0760075	8.62168	-4.9850473	3
21691256293000	0.040861044	11.454713	-10.228881	3
21691277594000	-2.6832085	13.947236	-11.223166	3
21691297614000	-4.1814466	12.299174	-5.6252036	3
21691317572000	1.8387469	6.932757	-1.3075534	3
21691337592000	9.084772	3.5276701	-2.4925237	3
21691357642000	10.378705	4.862464	-5.6660647	3
21691377600000	10.228881	5.829509	-7.082581	3
21691397559000	11.264028	3.759216	-6.0474343	3
21691417944000	10.95076	2.6423476	-4.903325	3
21691437903000	8.539958	3.6774938	-5.175732	3
21691457495000	5.284695	5.6660647	-6.742072	3
21691477911000	1.920469	7.4639506	-8.240311	3
21691497626000	-1.3756552	9.152874	-9.384419	3
21691517523000	-3.2961242	10.038197	-9.425281	3
21691537604000	-2.6423476	9.466142	-7.6954966	3
21691557593000	-0.50395286	7.164303	-4.099725	3
21691577612000	-0.040861044	3.9090397	1.1441092	3
21691597540000	-1.7570249	1.4165162	6.1700177	3
21691615302000	-3.5957718	0.61291564	8.771504	3
21691633276000	-4.4810944	1.0351465	9.152874	3
21691651526000	-4.7535014	1.9477097	7.5456724	3
21691673865000	-4.2904096	3.9090397	4.671779	3
21691696509000	-2.6423476	6.238119	1.3075534	3
21691716712000	-0.23154591	8.812365	-4.2904096	3
21691737616000	1.6480621	11.958665	-10.378705	3
21691757666000	0.14982383	13.906375	-12.258313	3
21691777655000	-2.5333846	12.721405	-8.499097	3
21691797583000	0.38136974	8.117727	-3.5276701	3
21691817572000	7.082581	3.9499009	-2.6014864	3
21691837622000	10.079058	3.759216	-4.2495484	3
21691857581000	10.18802	4.8216033	-5.8976107	3
21691877539000	10.18802	4.399372	-6.0474343	3
21691897559000	8.662541	4.944186	-6.0474343	3
21691917609000	6.0201936	6.932757	-7.1234417	3
21691937598000	4.372132	8.730643	-8.962189	3
21691957648000	2.7240696	9.888372	-10.079058	3
21691977606000	0.313268	10.651112	-9.847511	3
21691997626000	-0.7218784	9.847511	-8.008764	3
21692017584000	-0.5720546	7.164303	-4.0588636	3
21692037665000	-0.6946377	3.2961242	1.6889231	3
21692057593000	-1.7297841	-0.14982383	7.3549876	3
21692077551000	-3.3642259	-1.1849703	10.119919	3
21692097632000	-4.671779	0.27240697	8.962189	3
21692117590000	-4.7943625	2.2201166	6.5513873	3
21692137610000	-3.255263	4.6036777	3.568531	3
21692157660000	-0.95342433	7.205164	-0.88532263	3
21692177619000	0.6946377	8.921328	-4.4810944	3
21692197608000	0.7627395	9.847511	-6.8237944	3
21692217749000	0.040861044	10.651112	-7.6273947	3
21692235693000	0.6537767	10.269742	-6.782933	3
21692256903000	5.2165933	7.3549876	-5.284695	3
21692274695000	10.310603	4.671779	-5.243834	3
21692292548000	11.645397	3.8681788	-5.434519	3
21692310462000	9.534244	4.372132	-5.366417	3
21692332312000	6.66035	5.5162406	-6.1291566	3
21692354132000	3.9499009	7.5456724	-8.267551	3
21692375861000	1.1441092	9.915613	-10.7192135	3
21692397681000	-0.61291564	10.691973	-11.114203	3
21692417609000	-1.9885708	9.847511	-9.234595	3
21692437598000	-2.9556155	8.349273	-6.1700177	3
21692457587000	-3.0645783	5.5571017	-1.7570249	3
21692477637000	-2.4925237	2.1111538	3.718355	3
21692497534000	-3.0237172	0.53119355	7.504812	3
21692517554000	-4.7943625	1.8387469	7.014479	3
21692537604000	-5.202973	4.2904096	4.099725	3
21692557593000	-3.9771416	6.0474343	1.3075534	3
21692577551000	-1.9885708	7.3141265	-2.1111538	3
21692597601000	0.50395286	8.812365	-7.3141265	3
21692617651000	1.0760075	10.732834	-11.795221	3
21692637579000	-2.3018389	12.108489	-12.026767	3
21692657629000	-5.6252036	11.223166	-7.43671	3
21692677588000	-1.1168685	7.7772183	-3.5276701	3
21692697608000	7.1234417	5.325556	-3.5276701	3
21692718512000	10.038197	5.325556	-4.2495484	3
21692737586000	9.234595	5.6660647	-4.2086873	3
21692757605000	8.049625	5.706926	-4.5900574	3
21692777564000	6.3198414	6.1291566	-5.202973	3
21692797614000	4.7535014	6.973618	-6.2789803	3
21692817603000	3.336985	8.049625	-7.8861814	3
21692837592000	1.1441092	9.234595	-9.00305	3
21692857550000	-0.9942854	10.310603	-8.771504	3
21692877661000	-1.6889231	9.997335	-6.851035	3
21692897620000	-1.0760075	7.7363577	-3.1463003	3
21692917487000	-1.334794	4.7943625	1.3075534	3
21692935248000	-3.255263	3.214402	4.2086873	3
21692953070000	-5.407278	2.982856	5.243834	3
21692970953000	-5.706926	3.0645783	5.053149	3
21692992987000	-5.175732	3.2961242	3.568531	3
21693014685000	-4.630918	5.053149	0.5720546	3
21693036475000	-2.7921712	8.430995	-4.0588636	3
21693057623000	-0.9125633	10.841797	-7.3958488	3
21693077582000	-0.95342433	11.454713	-7.273266	3
21693097571000	-1.1441092	10.61025	-4.2086873	3
21693117560000	3.336985	7.3958488	-1.6889231	3
21693137610000	9.343558	4.4810944	-2.8330324	3
21693157721000	10.923519	4.671779	-5.134871	3
21693177466000	10.460427	5.053149	-6.0474343	3
21693197546000	10.337844	4.2086873	-5.407278	3
21693217261000	8.499097	4.944186	-5.5162406	3
21693235114000	5.243834	7.273266	-7.3141265	3
21693256781000	3.0645783	9.425281	-10.269742	3
21693277564000	2.2201166	10.18802	-10.841797	3
21693297614000	0.84446156	10.147159	-9.234595	3
21693317633000	0.61291564	9.234595	-6.973618	3
21693337561000	0.50395286	7.1234417	-3.445948	3
21693357520000	-1.1441092	3.990762	1.334794	3
21693377539000	-3.636633	1.5390993	5.7477865	3
21693397559000	-4.7535014	0.10896278	8.308413	3
21693417609000	-5.202973	-0.08172209	7.6273947	3
21693437598000	-6.5513873	2.4108016	4.0588636	3
21693457587000	-5.7477865	5.5162406	-0.46309182	3
21693477606000	-2.0294318	7.8180795	-5.47538	3
21693497595000	-0.61291564	10.460427	-9.384419	3
21693517645000	-2.4925237	12.176591	-9.425281	3
21693537634000	-2.9556155	10.732834	-5.597963	3
21693557532000	2.3699405	6.66035	-3.173541	3
21693575720000	9.00305	4.0180025	-4.0180025	3
21693593543000	11.372991	4.099725	-5.5162406	3
21693611578000	10.882658	4.440233	-5.5571017	3
21693632605000	10.882658	3.445948	-4.2904096	3
21693654364000	10.147159	3.336985	-4.2086873	3
21693676154000	8.008764	5.2165933	-5.7886477	3
21693698706000	5.6660647	7.164303	-8.076866	3
21693718207000	3.486809	8.499097	-9.847511	3
21693737586000	1.2666923	9.697687	-10.460427	3
21693757575000	0.14982383	9.888372	-9.534244	3
21693777655000	0.38136974	8.240311	-6.6331096	3
21693797553000	0.313268	5.5162406	-1.7297841	3
21693817633000	-0.53119355	2.9147544	3.759216	3
21693837622000	-1.3756552	1.1849703	7.43671	3
21693857550000	-2.1792557	0.6946377	8.662541	3
21693877600000	-3.7864566	1.56634	7.7772183	3
21693897589000	-5.012288	3.486809	5.325556	3
21693917609000	-4.630918	5.7886477	1.4165162	3
21693937628000	-2.6423476	7.9270425	-3.5276701	3
21693957587000	-0.3405087	9.724928	-8.117727	3
21693977606000	0.6537767	10.95076	-10.841797	3
21693997565000	-0.3405087	11.141444	-9.534244	3
21694017676000	0.5720546	9.084772	-5.597963	3
21694037604000	5.9793324	5.7886477	-3.9771416	3
21694057593000	9.997335	4.7535014	-5.325556	3
21694077582000	9.724928	5.47538	-6.238119	3
21694097601000	8.662541	5.7477865	-6.0201936	3
21694117560000	7.3958488	6.0201936	-5.597963	3
21694137579000	5.8976107	7.205164	-6.4015636	3
21694157629000	4.5219555	8.812365	-8.499097	3
21694177588000	2.7649305	10.079058	-10.038197	3
21694198676000	0.53119355	10.337844	-9.888372	3
21694218054000	-0.88532263	9.507003	-8.19945	3
21694235877000	-1.1441092	7.8589406	-5.407278	3
21694253760000	-1.3075534	5.2165933	-1.4573772	3
21694271735000	-1.879608	2.1792557	3.214402	3
21694289710000	-2.7240696	0.040861044	7.7772183	3
21694311926000	-3.3642259	-0.6537767	10.337844	3
21694333777000	-4.140586	1.0351465	7.668256	3
21694355536000	-3.9771416	4.6036777	2.070293	3
21694377326000	-1.7570249	8.240311	-4.1814466	3
21694397589000	0.7218784	10.038197	-8.539958	3
21694417548000	0.7627395	10.378705	-10.147159	3
21694437628000	-1.4982382	9.956474	-8.771504	3
21694457617000	-1.4573772	8.240311	-6.1700177	3
21694477576000	4.399372	5.053149	-5.243834	3
21694497595000	10.378705	3.405087	-5.8158884	3
21694517645000	11.727119	3.7864566	-5.938472	3
21694537604000	10.732834	3.9499009	-5.597963	3
21694557562000	9.343558	4.372132	-6.0474343	3
21694577582000	7.1234417	5.706926	-7.6546354	3
21694597601000	4.399372	7.273266	-9.343558	3
21694617682000	1.7570249	8.430995	-9.80665	3
21694637549000	0.08172209	8.662541	-8.539958	3
21694658179000	-0.8036005	8.008764	-6.1291566	3
21694677527000	-1.607201	6.973618	-3.336985	3
21694698218000	-3.1054392	5.7886477	-0.6537767	3
21694717566000	-4.7126403	5.175732	0.9942854	3
21694737555000	-5.8976107	4.8216033	1.9477097	3
21694757575000	-6.3198414	4.140586	2.7240696	3
21694777594000	-6.1291566	3.1054392	3.405087	3
21694797888000	-5.8976107	3.405087	2.1111538	3
21694817572000	-5.243834	5.6660647	-1.1849703	3
21694837531000	-3.3642259	7.7772183	-4.2904096	3
21694857550000	-0.46309182	8.308413	-6.0882955	3
21694877966000	1.6889231	8.158588	-7.3141265	3
21694895758000	3.1463003	7.8861814	-7.8589406	3
21694913672000	4.7535014	7.164303	-7.9679036	3
21694931586000	6.2108784	5.8567495	-7.8589406	3
21694953742000	7.7363577	4.1814466	-7.014479	3
21694975440000	9.425281	3.336985	-6.2108784	3
21694997168000	9.384419	3.9090397	-6.4015636	3
21695017737000	7.8861814	5.6660647	-7.3549876	3
21695037634000	6.1291566	7.3549876	-8.771504	3
21695057623000	4.0588636	8.580819	-9.724928	3
21695077582000	1.9477097	9.043911	-8.962189	3
21695097632000	-0.14982383	8.539958	-7.014479	3
21695117621000	-2.1792557	7.4639506	-4.399372	3
21695137579000	-3.636633	5.325556	-0.9942854	3
21695157629000	-4.5219555	2.2609777	2.8738933	3
21695177588000	-5.8158884	0.5720546	5.434519	3
21695197821000	-6.973618	0.6946377	6.3607025	3
21695217627000	-7.04172	1.6480621	5.134871	3
21695237555000	-6.238119	3.5276701	2.152015	3
21695258765000	-5.325556	6.66035	-2.2201166	3
21695277655000	-4.2495484	9.084772	-5.434519	3
21695297583000	-2.3018389	9.888372	-7.6546354	3
21695317572000	0.23154591	9.656827	-9.043911	3
21695409888000	9.275456	4.0588636	-2.2609777	3
21695431616000	7.6273947	5.366417	-3.486809	3
21695453375000	6.0882955	6.4015636	-4.630918	3
21695475012000	4.5628166	7.7363577	-5.9793324	3
21695496741000	2.7649305	9.384419	-8.689782	3
21695517584000	1.7297841	10.691973	-10.923519	3
21695537573000	0.8036005	10.760075	-10.800936	3
21695557623000	-0.23154591	9.384419	-8.580819	3
21695577582000	-0.88532263	6.851035	-4.2495484	3
21695597632000	-2.1383946	3.7864566	1.1849703	3
21695617529000	-3.405087	1.4982382	5.7477865	3
21695635321000	-4.671779	0.92618364	8.049625	3
21695653143000	-6.0882955	1.607201	8.240311	3
21695671088000	-6.851035	2.9556155	7.014479	3
21695692969000	-6.851035	4.7943625	4.8216033	3
21695710852000	-6.0201936	6.1291566	2.5606253	3
21695732611000	-2.8738933	7.164303	-0.95342433	3
21695754462000	-0.42223078	8.158588	-5.053149	3
21695776251000	0.10896278	9.234595	-8.117727	3
21695797522000	0.27240697	9.615966	-8.580819	3
21695817633000	1.0351465	8.894087	-6.5513873	3
21695837592000	3.173541	7.246025	-3.9090397	3
21695857581000	5.8567495	5.9793324	-3.5276701	3
21695877600000	8.117727	5.597963	-4.903325	3
21695897559000	9.043911	5.284695	-6.0474343	3
21695917548000	8.308413	4.7943625	-6.4015636	3
21695937567000	6.5513873	5.597963	-7.1234417	3
21695957556000	5.366417	7.082581	-8.853226	3
21695977606000	3.9499009	8.471856	-10.501288	3
21695997626000	1.2258313	9.656827	-10.991621	3
21696017554000	-1.1441092	10.079058	-10.228881	3
21696037665000	-1.334794	9.234595	-7.3141265	3
21696057593000	-1.3756552	6.932757	-2.4516625	3
21696077582000	-2.1383946	3.5957718	2.4108016	3
21696097662000	-2.0294318	0.7627395	6.469665	3
21696117590000	-3.486809	0.14982383	7.7772183	3
21696137579000	-6.6331096	2.2201166	4.6036777	3
21696157568000	-6.973618	5.325556	-0.50395286	3
21696176795000	-4.099725	7.3141265	-4.9850473	3
21696198493000	-0.19068487	8.771504	-9.112013	3
21696217627000	1.4573772	10.228881	-11.727119	3
21696237616000	0.7218784	10.651112	-10.882658	3
21696257544000	1.4982382	8.430995	-6.0882955	3
21696275702000	6.0201936	5.134871	-2.2609777	3
21696293524000	10.119919	3.336985	-1.4573772	3
21696312445000	10.147159	4.099725	-2.7921712	3
21696334204000	8.240311	5.5162406	-4.7943625	3
21696355963000	7.6273947	5.6660647	-6.1700177	3
21696377631000	5.938472	6.6331096	-7.9270425	3
21696397589000	3.8681788	8.240311	-10.269742	3
21696417914000	2.2609777	9.425281	-11.536434	3
21696437903000	0.19068487	9.466142	-10.310603	3
21696457526000	-0.9125633	8.240311	-7.246025	3
21696477911000	-0.84446156	6.1291566	-2.982856	3
21696497656000	-1.7570249	3.8681788	1.1168685	3
21696517584000	-3.718355	1.7978859	4.8216033	3
21696537573000	-5.407278	0.53119355	8.19945	3
21696557623000	-6.5922484	0.50395286	9.275456	3
21696577582000	-6.891896	2.5333846	6.0474343	3
21696597662000	-5.5162406	5.938472	0.95342433	3
21696617560000	-2.7921712	8.008764	-2.9556155	3
21696636206000	-0.27240697	8.894087	-6.469665	3
21696657629000	1.0760075	9.956474	-10.147159	3
21696677619000	0.14982383	10.732834	-10.923519	3
21696698401000	-1.1168685	9.765789	-7.4639506	3
21696717597000	1.879608	6.701211	-2.982856	3
21696737555000	8.117727	3.5957718	-1.1441092	3
21696757636000	10.378705	4.0180025	-2.982856	3
21696777625000	9.084772	5.706926	-5.6660647	3
21696797553000	8.962189	4.903325	-6.973618	3
21696817572000	8.390134	3.718355	-7.8180795	3
21696837622000	6.6331096	4.7126403	-8.730643	3
21696857550000	5.2165933	6.2789803	-9.80665	3
21696877600000	3.8273177	7.205164	-10.228881	3
21696897620000	1.56634	8.240311	-9.956474	3
21696917517000	-0.040861044	9.302697	-9.534244	3
21696935278000	0.10896278	9.575105	-8.308413	3
21696953406000	0.50395286	8.689782	-6.238119	3
21696971564000	-0.14982383	7.082581	-3.445948	3
21696993323000	-2.2609777	4.7535014	0.50395286	3
21697015082000	-5.325556	2.9556155	3.5957718	3
21697036841000	-6.973618	1.7978859	5.8976107	3
21697057623000	-6.3607025	0.92618364	7.8861814	3
21697077551000	-5.8976107	0.7218784	8.689782	3
21697097601000	-6.4015636	2.4108016	6.8237944	3
21697117621000	-5.7477865	5.47538	2.6014864	3
21697136755000	-3.3642259	7.8861814	-1.8387469	3
21697157629000	-0.84446156	8.894087	-5.6660647	3
21697177710000	0.19068487	9.343558	-7.9679036	3
21697198157000	0.42223078	9.534244	-8.308413	3
21697217627000	1.0351465	8.349273	-6.3198414	3
21697237799000	5.5162406	6.0201936	-3.568531	3
21697257575000	10.691973	3.9499009	-2.4925237	3
21697277625000	11.073342	4.372132	-3.8681788	3
21697297583000	7.668256	6.238119	-6.428804	3
21697317023000	4.7535014	7.5865335	-8.880466	3
21697337561000	2.6423476	8.240311	-11.495573	3
21697357581000	1.1849703	9.084772	-12.9529505	3
21697377631000	-0.27240697	9.615966	-11.9450445	3
21697397589000	-1.3075534	8.771504	-8.390134	3
21697417639000	-2.3699405	7.014479	-4.0180025	3
21697437598000	-3.636633	5.243834	0.040861044	3
21697457617000	-3.9771416	3.445948	3.568531	3
21697477637000	-3.173541	0.88532263	6.510526	3
21697497595000	-3.636633	-0.38136974	8.158588	3
21697517615000	-5.8158884	1.3075534	6.510526	3
21697537634000	-5.6252036	4.1814466	1.7570249	3
21697557684000	-1.920469	6.782933	-3.486809	3
21697577948000	1.8387469	8.580819	-7.246025	3
21697595770000	2.9147544	9.425281	-9.384419	3
21697613654000	1.1168685	10.038197	-9.80665	3
21697631964000	-0.5720546	9.384419	-7.9270425	3
21697653754000	2.6832085	6.66035	-5.6252036	3
21697675604000	8.62168	4.944186	-6.238119	3
21697697638000	9.466142	5.8567495	-7.8180795	3
21697717597000	7.082581	7.164303	-8.689782	3
21697737555000	5.325556	8.076866	-9.534244	3
21697757666000	4.2904096	9.00305	-11.182305	3
21697777625000	3.3778462	9.466142	-11.917805	3
21697797614000	2.0294318	8.812365	-9.80665	3
21697817633000	0.3405087	7.0553403	-5.6252036	3
21697837592000	-1.1849703	5.407278	-1.525479	3
21697857550000	-2.6014864	4.140586	1.7570249	3
21697877631000	-4.2086873	3.3778462	3.5957718	3
21697897559000	-5.938472	2.4925237	5.243834	3
21697917548000	-6.469665	1.920469	7.014479	3
21697937567000	-6.2108784	2.5606253	6.5513873	3
21697957556000	-5.366417	4.372132	3.0237172	3
21697977606000	-3.9090397	6.701211	-1.4573772	3
21697997656000	-2.6832085	8.349273	-4.7943625	3
21698017615000	-0.9942854	8.771504	-6.851035	3
21698037879000	0.95342433	8.730643	-7.8861814	3
21698057532000	1.920469	8.812365	-7.205164	3
21698077460000	3.0645783	8.076866	-5.175732	3
21698097632000	6.0882955	6.238119	-3.2961242	3
21698117560000	8.158588	5.366417	-4.099725	3
21698137640000	7.6273947	5.9793324	-7.014479	3
21698157568000	6.891896	6.5513873	-9.697687	3
21698177557000	6.4424243	6.66035	-11.686258	3
21698198767000	5.134871	7.246025	-12.789507	3
21698217566000	3.214402	8.240311	-12.721405	3
21698235327000	1.3075534	8.539958	-11.182305	3
21698253394000	0.10896278	8.117727	-8.267551	3
21698271216000	-0.23154591	7.3141265	-4.862464	3
21698293341000	-1.607201	5.8567495	-1.1441092	3
21698311957000	-3.214402	4.2086873	1.607201	3
21698333807000	-4.140586	2.152015	5.175732	3
21698355475000	-4.2904096	1.1168685	7.5456724	3
21698377265000	-5.134871	2.0294318	6.1291566	3
21698397620000	-5.284695	4.2904096	1.7978859	3
21698417609000	-4.0588636	6.8237944	-2.9147544	3
21698437659000	-2.4516625	8.580819	-6.2789803	3
21698457556000	-0.29964766	9.343558	-8.308413	3
21698477606000	1.334794	9.343558	-8.730643	3
21698497565000	2.7921712	8.281172	-7.164303	3
21698517584000	6.4424243	6.0201936	-4.8216033	3
21698537573000	9.847511	4.372132	-4.0588636	3
21698557562000	10.378705	4.630918	-5.012288	3
21698577551000	9.466142	5.597963	-6.4015636	3
21698597662000	8.281172	6.238119	-7.5456724	3
21698617590000	6.4015636	7.164303	-9.043911	3
21698637610000	4.399372	8.240311	-10.651112	3
21698657629000	2.7649305	8.812365	-10.923519	3
21698677649000	1.2666923	8.308413	-8.62168	3
21698698126000	-0.08172209	7.164303	-5.175732	3
21698717658000	-1.9477097	6.2108784	-2.1792557	3
21698737586000	-4.1814466	5.366417	-0.23154591	3
21698757636000	-4.7943625	3.9499009	1.879608	3
21698777625000	-4.2086873	1.6480621	5.09401	3
21698797583000	-5.09401	0.5720546	6.6331096	3
21698817572000	-6.3198414	2.3018389	3.9499009	3
21698837653000	-4.8216033	5.325556	-0.9125633	3
21698857611000	-1.4982382	7.6273947	-4.5219555	3
21698877966000	1.1849703	8.471856	-6.3198414	3
21698895728000	2.2201166	9.043911	-7.504812	3
21698913580000	2.6423476	9.302697	-7.3958488	3
21698931586000	3.6774938	8.158588	-6.3607025	3
21698953345000	7.014479	5.7886477	-5.597963	3
21698975043000	10.228881	4.5219555	-5.5162406	3
21698996832000	10.56939	4.7126403	-6.3198414	3
21699017737000	9.466142	5.6252036	-7.5456724	3
21699037573000	8.240311	6.851035	-9.043911	3
21699057593000	6.510526	8.117727	-10.95076	3
21699077612000	4.903325	8.894087	-11.223166	3
21699097632000	3.2961242	8.430995	-8.853226	3
21699117651000	1.3756552	7.014479	-5.012288	3
21699137610000	-0.5720546	5.407278	-1.1168685	3
21699157599000	-2.4516625	3.636633	2.3426998	3
21699177557000	-4.2086873	1.8387469	5.053149	3
21699198737000	-5.7477865	0.3405087	6.782933	3
21699217535000	-7.43671	0.46309182	6.3198414	3
21699237586000	-9.112013	2.4108016	3.445948	3
21699257636000	-8.19945	4.903325	-0.08172209	3
21699277625000	-4.8216033	6.891896	-3.405087	3
21699298224000	-1.0760075	8.158588	-6.782933	3
21699317755000	2.1111538	8.539958	-9.302697	3
21699337622000	3.255263	8.771504	-9.534244	3
21699357611000	4.4810944	7.9679036	-7.1234417	3
21699377600000	8.076866	5.47538	-4.2904096	3
21699397559000	11.876944	3.445948	-2.7513103	3
21699417578000	12.217452	3.255263	-2.3699405	3
21699437598000	9.343558	4.6036777	-3.8273177	3
21699457526000	6.2789803	6.4015636	-6.6331096	3
21699477637000	4.5219555	7.6273947	-9.425281	3
21699497626000	2.3426998	8.390134	-12.067628	3
21699517584000	-0.040861044	9.00305	-12.9529505	3
21699537879000	-1.0760075	8.662541	-10.841797	3
21699555670000	-0.8036005	7.246025	-6.6331096	3
21699573828000	-0.9125633	5.407278	-1.9885708	3
21699591589000	-2.0294318	3.9499009	1.2666923	3
21699613257000	-4.2086873	3.0237172	3.255263	3
21699635016000	-6.851035	2.8738933	3.9090397	3
21699657324000	-8.267551	2.6014864	4.440233	3
21699677496000	-7.3549876	2.070293	5.6660647	3
21699697974000	-6.5922484	2.7921712	5.134871	3
21699717688000	-6.3607025	5.175732	2.2201166	3
21699737586000	-4.5900574	7.3549876	-1.1168685	3
21699757636000	-2.3699405	8.771504	-3.8681788	3
21699777594000	-1.2666923	9.152874	-6.0474343	3
21699797553000	0.23154591	8.853226	-7.504812	3
21699817603000	1.920469	8.499097	-8.117727	3
21699837470000	2.0294318	7.8861814	-7.205164	3
21699857459000	3.255263	6.469665	-4.944186	3
21699877509000	7.205164	4.7943625	-3.9771416	3
21699897589000	9.915613	4.372132	-5.012288	3
21699917548000	9.656827	5.09401	-6.5513873	3
21699937598000	7.4639506	5.938472	-7.7363577	3
21699957587000	5.09401	7.014479	-8.62168	3
21699977667000	3.5957718	8.281172	-9.915613	3
21699997595000	1.9885708	9.112013	-10.528529	3
21700017706000	0.19068487	8.962189	-8.921328	3
21700037634000	-0.7627395	7.7363577	-5.243834	3
21700057623000	-2.070293	5.938472	-1.1849703	3
21700077643000	-3.255263	4.0588636	2.7240696	3
21700097571000	-3.8273177	1.6480621	6.3198414	3
21700117590000	-4.5628166	-0.50395286	9.112013	3
21700137579000	-5.407278	-0.95342433	9.847511	3
21700157660000	-6.428804	1.2666923	6.4015636	3
21700177527000	-5.6660647	4.903325	0.88532263	3
21700197943000	-2.7513103	7.9270425	-3.6774938	3
21700215735000	-0.9942854	9.615966	-6.742072	3
21700233954000	-0.14982383	10.147159	-8.19945	3
21700252417000	0.10896278	9.997335	-8.689782	3
21700274146000	0.14982383	9.425281	-7.9270425	3
21700296790000	2.7921712	7.3958488	-6.0882955	3
21700315985000	7.5865335	4.9850473	-4.8216033	3
21700337561000	11.372991	3.5276701	-4.4810944	3
21700357611000	11.413852	3.990762	-5.407278	3
21700377631000	9.847511	5.2165933	-6.932757	3
21700397559000	7.9679036	6.1700177	-8.240311	3
21700417548000	5.5162406	7.1234417	-9.656827	3
21700437659000	2.8738933	8.008764	-10.923519	3
21700457556000	0.61291564	8.076866	-10.18802	3
21700477637000	-0.9125633	7.273266	-6.8237944	3
21700497656000	-2.4108016	6.0474343	-2.6014864	3
21700517584000	-3.6774938	4.372132	1.2258313	3
21700537634000	-3.8273177	2.4516625	4.2086873	3
21700557562000	-3.9771416	0.88532263	6.3607025	3
21700577521000	-5.407278	0.42223078	7.3549876	3
21700597571000	-6.5513873	1.1168685	6.5513873	3
21700617651000	-6.0474343	2.9147544	3.214402	3
21700637610000	-4.5628166	5.7886477	-1.525479	3
21700657629000	-3.255263	8.499097	-5.5162406	3
21700677619000	-1.879608	9.765789	-7.6273947	3
21700697577000	0.313268	9.697687	-8.117727	3
21700717566000	3.0237172	9.112013	-7.082581	3
21700738410000	5.7477865	8.117727	-5.7477865	3
21700757483000	8.499097	6.742072	-4.7535014	3
21700777625000	9.765789	5.243834	-4.2904096	3
21700797583000	8.62168	4.944186	-4.8216033	3
21700817603000	6.0201936	5.8567495	-6.510526	3
21700837500000	4.6036777	7.164303	-8.662541	3
21700855597000	4.671779	7.7363577	-10.310603	3
21700873480000	3.990762	7.9679036	-11.141444	3
21700891577000	2.070293	8.240311	-10.760075	3
21700913550000	-0.84446156	7.7363577	-8.662541	3
21700935309000	-3.0645783	6.510526	-5.5162406	3
21700957098000	-4.099725	5.366417	-1.9477097	3
21700977637000	-3.8681788	3.7864566	1.9477097	3
21700997626000	-2.6014864	1.4982382	5.829509	3
21701017676000	-2.7240696	0.38136974	7.8589406	3
21701037634000	-5.053149	2.1111538	5.597963	3
21701057593000	-6.1291566	5.134871	1.0351465	3
21701077582000	-3.636633	7.3549876	-2.8738933	3
21701097632000	-0.53119355	8.158588	-5.706926	3
21701117621000	0.7627395	8.471856	-7.7772183	3
21701137610000	0.92618364	9.084772	-8.812365	3
21701157599000	0.88532263	9.152874	-8.349273	3
21701177588000	1.920469	7.9679036	-7.082581	3
21701197577000	5.5162406	6.1700177	-6.2108784	3
21701217566000	9.00305	5.325556	-6.5922484	3
21701237555000	9.466142	5.434519	-7.6546354	3
21701257361000	8.62168	6.2789803	-8.430995	3
21701277594000	7.246025	7.3958488	-9.302697	3
21701298193000	5.434519	8.281172	-10.269742	3
21701317755000	3.3778462	8.689782	-9.956474	3
21701337561000	1.1168685	8.117727	-7.6546354	3
21701357611000	-0.50395286	6.742072	-4.0180025	3
21701377631000	-1.7978859	5.243834	-0.19068487	3
21701397589000	-2.4925237	3.718355	3.0237172	3
21701417548000	-3.8273177	2.6423476	4.3312707	3
21701437567000	-5.938472	3.3778462	3.0645783	3
21701457526000	-6.891896	5.407278	0.27240697	3
21701477911000	-5.47538	6.932757	-2.2609777	3
21701497565000	-2.2201166	7.3958488	-3.568531	3
21701515692000	-0.38136974	8.049625	-4.9850473	3
21701533545000	-0.7627395	9.152874	-6.5513873	3
21701551581000	-1.1441092	9.575105	-6.66035	3
21701573309000	1.9477097	7.7363577	-5.407278	3
21701595068000	7.6954966	5.325556	-4.5900574	3
21701616827000	12.53072	3.7864566	-4.140586	3
21701637549000	14.369467	2.8738933	-3.7864566	3
21701657568000	13.102775	3.0645783	-4.4810944	3
21701677527000	10.528529	4.140586	-6.2108784	3
21701697638000	7.3958488	5.5571017	-8.240311	3
21701717566000	3.7864566	7.0553403	-10.419566	3
21701738379000	1.0760075	8.117727	-12.217452	3
21701757514000	0.040861044	8.240311	-11.604536	3
21701777594000	-0.7218784	7.6273947	-8.349273	3
21701797644000	-1.4982382	6.66035	-4.099725	3
21701817603000	-2.1383946	5.7477865	-0.53119355	3
21701837592000	-2.7240696	4.8216033	1.7570249	3
21701857581000	-3.0645783	3.759216	3.255263	3
21701877570000	-2.5333846	2.1792557	4.8216033	3
21701897528000	-1.9477097	1.4573772	4.8216033	3
21701917578000	-3.6774938	3.636633	0.23154591	3
21701937628000	-4.4810944	7.668256	-6.3198414	3
21701957678000	-1.4982382	9.425281	-9.493382	3
21701977606000	2.6832085	8.390134	-10.501288	3
21701997626000	3.759216	8.430995	-11.645397	3
21702017615000	0.6946377	9.043911	-10.419566	3
21702037634000	1.5390993	7.082581	-6.932757	3
21702057562000	8.430995	4.099725	-3.636633	3
21702077551000	11.686258	3.445948	-3.1463003	3
21702097601000	10.651112	4.8216033	-4.5900574	3
21702117651000	9.765789	5.284695	-6.428804	3
21702137549000	8.730643	4.8216033	-7.9270425	3
21702157904000	6.742072	5.243834	-9.343558	3
21702175665000	4.4810944	6.238119	-10.691973	3
21702193549000	2.4516625	7.246025	-11.032481	3
21702211585000	0.6537767	7.8180795	-9.697687	3
21702233374000	-1.3756552	7.7772183	-7.04172	3
21702252570000	-2.4516625	7.7363577	-5.012288	3
21702274024000	-2.1792557	7.504812	-2.7240696	3
21702296576000	-1.9885708	6.1700177	-0.50395286	3
21702315772000	-2.3426998	4.7126403	1.3756552	3
21702337531000	-2.7513103	3.173541	3.9090397	3
21702357550000	-3.214402	2.152015	5.09401	3
21702377661000	-4.7943625	2.982856	3.1463003	3
21702397620000	-5.366417	4.903325	-0.7627395	3
21702417609000	-2.9147544	6.782933	-4.630918	3
21702437628000	-0.6946377	8.390134	-8.267551	3
21702457617000	-0.9125633	9.575105	-10.106298	3
21702477606000	-1.6889231	9.847511	-9.234595	3
21702497595000	0.7627395	8.19945	-7.5456724	3
21702517615000	7.1234417	5.597963	-6.782933	3
21702537573000	11.958665	4.0180025	-6.3198414	3
21702557562000	12.9529505	3.7864566	-5.7477865	3
21702577551000	11.795221	4.1814466	-5.7477865	3
21702597571000	9.615966	4.5628166	-6.6331096	3
21702617560000	7.3141265	5.243834	-8.158588	3
21702637579000	5.053149	5.9793324	-9.847511	3
21702657599000	2.4925237	6.6331096	-10.651112	3
21702677557000	-0.19068487	7.164303	-9.697687	3
21702697577000	-2.2609777	7.246025	-7.4639506	3
21702717597000	-2.982856	6.851035	-4.5900574	3
21702738287000	-3.1054392	5.9793324	-1.2666923	3
21702758338000	-3.1463003	4.630918	1.56634	3
21702777655000	-3.3642259	3.0237172	3.7864566	3
21702797522000	-3.8681788	1.6480621	6.0474343	3
21702815283000	-4.4810944	0.8036005	7.3958488	3
21702833319000	-5.243834	1.3075534	6.1291566	3
21702851202000	-6.2789803	3.568531	2.2609777	3
21702869086000	-6.2789803	6.4015636	-2.4108016	3
21702887579000	-4.372132	8.349273	-5.9793324	3
21702907660000	-1.525479	8.730643	-7.8180795	3
21702927557000	-0.46309182	8.499097	-8.812365	3
21702947669000	-1.2258313	8.689782	-9.193735	3
21702967566000	-1.607201	8.499097	-8.471856	3
21702987647000	1.920469	7.1234417	-7.1234417	3
21703007605000	7.7363577	5.325556	-6.510526	3
21703027594000	10.651112	4.5628166	-6.2108784	3
21703047644000	10.501288	4.399372	-5.9793324	3
21703067633000	9.193735	4.5219555	-6.469665	3
21703087592000	6.782933	5.09401	-7.3958488	3
21703107611000	4.140586	5.47538	-8.240311	3
21703127600000	2.3426998	5.5571017	-8.662541	3
21703147589000	0.92618364	6.0474343	-8.771504	3
21703168829000	-0.6537767	6.891896	-8.349273	3
21703187689000	-2.1792557	7.5865335	-7.6546354	3
21703207556000	-3.7864566	8.049625	-6.891896	3
21703227667000	-4.671779	8.049625	-5.9793324	3
21703248236000	-4.7126403	7.43671	-4.671779	3
21703267951000	-3.636633	6.1700177	-2.1792557	3
21703287604000	-1.3756552	3.486809	2.152015	3
21703307623000	-0.8036005	1.56634	4.372132	3
21703327612000	-4.0588636	3.336985	1.7297841	3
21703347662000	-6.428804	6.5922484	-2.1383946	3
21703367560000	-5.09401	7.9679036	-4.440233	3
21703387640000	-2.2201166	8.19945	-6.469665	3
21703407507000	0.23154591	8.499097	-8.499097	3
21703427557000	1.7297841	8.853226	-9.847511	3
21703447577000	2.1111538	9.043911	-9.697687	3
21703465399000	1.7978859	8.499097	-8.62168	3
21703483222000	1.7978859	7.273266	-7.3549876	3
21703501013000	2.3018389	6.5513873	-6.932757	3
21703522986000	3.0237172	6.782933	-8.049625	3
21703544684000	3.255263	7.1234417	-9.384419	3
21703566412000	3.2961242	7.246025	-10.106298	3
21703587592000	2.8738933	7.43671	-10.269742	3
21703607550000	1.5390993	7.5865335	-10.106298	3
21703627600000	-0.040861044	8.117727	-9.956474	3
21703647559000	-1.2258313	8.539958	-9.80665	3
21703667609000	-1.4165162	8.240311	-8.390134	3
21703687567000	-0.9125633	7.246025	-4.903325	3
21703707617000	-0.88532263	5.2165933	0.08172209	3
21703727606000	-2.4925237	3.0645783	4.3312707	3
21703747565000	-6.1700177	2.4516625	6.1291566	3
21703767554000	-10.460427	3.5276701	5.284695	3
21703787695000	-12.14935	4.7126403	3.2961242	3
21703807623000	-9.193735	4.671779	2.8738933	3
21703827673000	-5.434519	4.372132	2.7240696	3
21703847571000	-4.4810944	5.706926	0.3405087	3
21703867682000	-3.1054392	7.4639506	-2.7240696	3
21703887610000	0.23154591	7.9270425	-4.7126403	3
21703907629000	2.4108016	7.8589406	-6.4015636	3
21703927619000	2.070293	7.8180795	-6.8237944	3
21703947638000	1.8387469	7.205164	-5.407278	3
21703967597000	4.862464	5.284695	-4.2904096	3
21703987586000	9.507003	3.759216	-4.862464	3
21704007636000	11.645397	3.8681788	-6.0201936	3
21704027594000	10.841797	4.671779	-7.273266	3
21704047583000	8.499097	5.829509	-8.19945	3
21704067664000	5.9793324	6.701211	-8.880466	3
21704087592000	4.0588636	7.082581	-9.425281	3
21704107550000	2.1792557	7.5456724	-9.384419	3
21704125311000	0.313268	7.7363577	-8.662541	3
21704143195000	-1.3075534	7.504812	-7.205164	3
21704161200000	-2.9556155	7.082581	-5.47538	3
21704182990000	-4.8216033	6.2789803	-3.3642259	3
21704204688000	-5.7886477	4.630918	-0.7218784	3
21704226447000	-5.5162406	2.3018389	3.1463003	3
21704247534000	-4.630918	0.46309182	7.43671	3
21704265357000	-4.0588636	-0.42223078	9.575105	3
21704287055000	-5.5162406	0.6537767	7.43671	3
21704308234000	-7.3549876	3.636633	2.9556155	3
21704327551000	-5.6660647	6.1291566	-0.6537767	3
21704347632000	-1.7978859	7.8180795	-4.5219555	3
21704367621000	1.334794	9.043911	-8.308413	3
21704387610000	2.7921712	9.956474	-10.651112	3
21704407568000	1.2258313	10.732834	-10.56939	3
21704427649000	-1.4573772	9.847511	-7.5456724	3
21704447608000	1.2666923	6.510526	-4.140586	3
21704467627000	7.3141265	4.2086873	-3.718355	3
21704487616000	9.00305	4.671779	-5.284695	3
21704507636000	8.430995	5.134871	-6.0201936	3
21704527594000	8.894087	4.5219555	-5.8158884	3
21704547614000	8.580819	4.6036777	-5.7477865	3
21704567572000	7.1234417	5.938472	-6.2108784	3
21704587683000	5.938472	7.0553403	-7.082581	3
21704607550000	4.7126403	7.273266	-7.504812	3
21704627600000	1.920469	7.3958488	-7.504812	3
21704647559000	-1.56634	7.504812	-7.6273947	3
21704668921000	-3.7864566	7.205164	-7.3549876	3
21704687628000	-4.671779	6.701211	-6.2108784	3
21704707678000	-5.243834	6.0882955	-4.2495484	3
21704727576000	-5.8158884	5.6252036	-2.070293	3
21704747687000	-6.973618	5.053149	-0.040861044	3
21704767859000	-7.04172	4.2904096	2.1792557	3
21704785651000	-5.6660647	3.0645783	4.903325	3
21704803473000	-4.0180025	1.4165162	7.4639506	3
21704821570000	-4.0180025	0.7218784	8.076866	3
21704843359000	-6.742072	2.7921712	4.440233	3
21704865119000	-7.9270425	6.0201936	-0.23154591	3
21704886878000	-4.7126403	7.7363577	-3.1054392	3
21704907660000	-0.0	8.117727	-5.325556	3
21704927588000	1.9477097	8.894087	-8.349273	3
21705018897000	9.724928	2.5606253	-3.6774938	3
21705037604000	12.176591	2.1792557	-4.2904096	3
21705057654000	10.800936	3.6774938	-6.0882955	3
21705077551000	8.281172	5.6660647	-8.076866	3
21705097632000	6.0882955	6.4424243	-9.534244	3
21705117590000	4.7126403	6.701211	-10.651112	3
21705137640000	2.982856	7.205164	-10.923519	3
21705157599000	0.5720546	7.5865335	-9.997335	3
21705177588000	-1.525479	7.504812	-7.7363577	3
21705197699000	-2.8738933	6.973618	-5.09401	3
21705217566000	-4.1814466	6.2108784	-2.8738933	3
21705238745000	-5.284695	5.407278	-0.61291564	3
21705257941000	-6.0201936	4.099725	1.5390993	3
21705277533000	-5.434519	2.152015	4.2904096	3
21705298224000	-4.5628166	0.7218784	6.701211	3
21705316199000	-4.944186	1.1168685	5.407278	3
21705337103000	-6.1700177	3.5957718	0.27240697	3
21705357581000	-5.5162406	6.510526	-4.440233	3
21705377570000	-3.1054392	7.9270425	-7.43671	3
21705467230000	2.0294318	7.1234417	-5.053149	3
21705487586000	6.851035	5.2165933	-4.4810944	3
21705507605000	10.337844	3.9499009	-5.366417	3
21705527564000	11.073342	4.099725	-7.014479	3
21705547553000	10.337844	4.399372	-8.158588	3
21705565711000	9.152874	4.0180025	-8.390134	3
21705583533000	8.240311	3.5957718	-8.117727	3
21705601569000	6.742072	4.3312707	-8.076866	3
21705623816000	4.2495484	5.8976107	-9.00305	3
21705645636000	2.7240696	6.851035	-9.656827	3
21705667395000	0.95342433	7.205164	-9.112013	3
21705687598000	-1.2258313	7.014479	-7.6273947	3
21705707678000	-2.7921712	6.701211	-5.47538	3
21705727606000	-4.0588636	6.2108784	-2.8738933	3
21705747565000	-5.5571017	5.2165933	-0.29964766	3
21705767676000	-6.3198414	3.759216	2.0294318	3
21705787695000	-6.851035	3.1054392	3.1054392	3
21705807562000	-8.117727	3.7864566	2.4516625	3
21705827673000	-8.349273	4.9850473	1.334794	3
21705847601000	-6.6331096	5.5162406	0.53119355	3
21705867651000	-3.3642259	5.012288	0.53119355	3
21705887579000	-0.6537767	4.6036777	-0.84446156	3
21705907660000	-0.46309182	5.6660647	-4.7535014	3
21705927588000	-2.4516625	7.1234417	-8.730643	3
21705947608000	-2.8330324	7.6954966	-10.378705	3
21705967627000	-0.10896278	7.8589406	-10.378705	3
21705987616000	2.5606253	7.082581	-10.147159	3
21706007575000	4.5628166	6.1291566	-9.493382	3
21706027625000	6.932757	5.597963	-7.9679036	3
21706047583000	8.308413	4.944186	-6.428804	3
21706067694000	8.349273	4.2086873	-5.6660647	3
21706087561000	7.7363577	4.099725	-5.938472	3
21706107581000	6.891896	4.8216033	-7.5456724	3
21706127631000	5.8976107	5.407278	-9.493382	3
21706147711000	4.399372	5.9793324	-10.56939	3
21706167578000	2.1792557	6.742072	-10.269742	3
21706186713000	-0.7218784	7.205164	-9.343558	3
21706207465000	-2.982856	7.273266	-7.5456724	3
21706225256000	-3.486809	6.782933	-5.175732	3
21706243384000	-3.568531	5.8976107	-1.9885708	3
21706261267000	-4.5219555	5.053149	0.50395286	3
21706279181000	-6.4015636	4.6036777	1.5390993	3
21706297736000	-6.6331096	4.0588636	2.4925237	3
21706315619000	-5.6660647	3.2961242	3.214402	3
21706337348000	-5.706926	3.336985	2.2201166	3
21706357794000	-5.8976107	4.903325	-1.1849703	3
21706377631000	-3.9499009	6.510526	-4.630918	3
21706397528000	-0.61291564	7.3549876	-7.3549876	3
21706417578000	2.4516625	7.5865335	-8.430995	3
21706437598000	3.173541	8.008764	-7.8861814	3
21706457617000	3.0237172	7.7363577	-6.1291566	3
21706477545000	5.134871	6.4424243	-4.7126403	3
21706497565000	7.7772183	4.9850473	-4.7126403	3
21706517554000	8.539958	4.440233	-6.1700177	3
21706537634000	8.853226	4.7535014	-7.9679036	3
21706557593000	9.084772	4.630918	-8.853226	3
21706577582000	8.689782	4.2495484	-8.921328	3
21706597601000	7.1234417	4.5628166	-8.499097	3
21706617560000	5.09401	5.6660647	-8.267551	3
21706637610000	2.3426998	6.469665	-8.049625	3
21706657599000	-0.7627395	7.164303	-7.4639506	3
21706677619000	-3.445948	7.7772183	-7.082581	3
21706697577000	-5.325556	7.7363577	-7.082581	3
21706717597000	-5.325556	7.4639506	-6.510526	3
21706737555000	-3.2961242	6.2108784	-3.336985	3
21706757575000	-0.9125633	3.2961242	1.9885708	3
21706777808000	-1.3756552	1.879608	3.6774938	3
21706797583000	-5.284695	3.990762	-0.19068487	3
21706817633000	-7.246025	6.932757	-4.630918	3
21706837592000	-4.372132	7.7772183	-7.014479	3
21706857459000	0.46309182	7.0553403	-8.349273	3
21706875220000	3.9090397	6.5922484	-9.275456	3
21706893042000	5.243834	7.014479	-10.228881	3
21706910925000	5.09401	6.891896	-9.724928	3
21706931586000	5.5571017	6.1291566	-8.008764	3
21706953375000	6.0474343	4.9850473	-5.9793324	3
21706975104000	5.434519	4.6036777	-5.325556	3
21706996832000	4.944186	5.053149	-6.1700177	3
21707017706000	5.09401	5.434519	-7.246025	3
21707037573000	5.5571017	5.5571017	-7.7363577	3
21707057532000	5.434519	5.5571017	-8.158588	3
21707077521000	5.053149	5.8567495	-8.349273	3
21707097479000	4.5628166	6.5513873	-8.771504	3
21707117560000	3.6774938	7.205164	-9.425281	3
21707137549000	2.2201166	7.5865335	-9.425281	3
21707157568000	0.313268	7.6273947	-8.158588	3
21707177557000	-1.6889231	7.164303	-6.2108784	3
21707197638000	-4.099725	6.6331096	-4.5628166	3
21707217627000	-6.0474343	6.238119	-3.445948	3
21707237586000	-6.742072	5.5162406	-1.9885708	3
21707257636000	-5.7886477	3.5957718	0.92618364	3
21707277564000	-3.3642259	1.6889231	4.862464	3
21707298254000	-2.7240696	1.879608	5.053149	3
21707316229000	-5.053149	4.372132	0.7627395	3
21707337622000	-7.4639506	7.3958488	-3.5957718	3
21707357581000	-6.2789803	8.076866	-5.434519	3
21707377600000	-2.3699405	7.7363577	-6.851035	3
21707397589000	1.607201	7.668256	-8.349273	3
21707417731000	4.3312707	7.8180795	-8.880466	3
21707437659000	5.8567495	7.5865335	-8.240311	3
21707457556000	6.851035	6.2789803	-6.891896	3
21707477606000	7.6954966	4.3312707	-5.597963	3
21707497565000	7.9270425	3.5276701	-5.9793324	3
21707517493000	7.082581	3.7864566	-7.8861814	3
21707535285000	6.3198414	4.3312707	-9.193735	3
21707553076000	5.6660647	4.8216033	-9.697687	3
21707570960000	4.862464	5.47538	-9.80665	3
21707592963000	3.636633	6.4015636	-9.343558	3
21707614752000	2.5606253	7.273266	-8.662541	3
21707636450000	0.95342433	7.6954966	-7.9270425	3
21707657599000	-0.46309182	7.6954966	-6.8237944	3
21707677649000	-1.920469	7.273266	-5.6660647	3
21707697638000	-3.405087	6.851035	-4.7943625	3
21707717566000	-4.0588636	6.3198414	-3.718355	3
21707737616000	-4.0180025	5.5571017	-2.3018389	3
21707757666000	-3.5957718	4.671779	-0.9125633	3
21707777899000	-3.214402	4.6036777	-0.8036005	3
21707797614000	-3.9771416	5.5162406	-2.3426998	3
21707817603000	-5.6660647	6.5513873	-4.2495484	3
21707837561000	-6.2789803	7.082581	-6.0201936	3
21707857611000	-4.4810944	7.205164	-7.273266	3
21707877631000	-0.3405087	6.932757	-7.5456724	3
21707897559000	3.5957718	6.238119	-8.662541	3
21707917548000	5.407278	5.938472	-9.466142	3
21707937598000	5.8567495	5.434519	-8.158588	3
21707957587000	7.014479	4.372132	-5.938472	3
21707977606000	8.240311	3.718355	-5.243834	3
21707997595000	8.471856	4.2904096	-6.3607025	3
21708017584000	8.049625	5.09401	-6.8237944	3
21708037665000	7.164303	5.5162406	-7.4639506	3
21708057593000	6.782933	6.0474343	-8.430995	3
21708077582000	5.8976107	6.4015636	-9.302697	3
21708097601000	3.568531	6.5513873	-10.106298	3
21708117621000	0.38136974	6.851035	-10.038197	3
21708137549000	-2.2201166	7.205164	-9.656827	3
21708157477000	-3.8273177	6.973618	-8.349273	3
21708175299000	-3.718355	6.238119	-6.0201936	3
21708193305000	-2.6423476	5.325556	-2.7921712	3
21708211249000	-1.9477097	4.440233	0.040861044	3
21708233374000	-3.5957718	4.372132	1.3756552	3
21708255652000	-5.8976107	5.325556	1.2258313	3
21708275702000	-6.4015636	6.1700177	-0.0	3
21708297369000	-5.7477865	6.66035	-1.9885708	3
21708315344000	-5.5162406	6.701211	-3.7864566	3
21708334509000	-5.597963	6.66035	-5.407278	3
21708356207000	-5.5162406	6.782933	-6.8237944	3
21708377570000	-4.671779	6.8237944	-8.158588	3
21708397528000	-3.3642259	6.851035	-8.730643	3
21708417517000	-1.920469	7.6273947	-7.7363577	3
21708437567000	-1.4982382	8.539958	-8.853226	3
21708457617000	-1.7570249	9.112013	-10.337844	3
21708477606000	-0.95342433	9.302697	-9.697687	3
21708497595000	-0.27240697	8.962189	-8.539958	3
21708517584000	-0.50395286	8.499097	-7.4639506	3
21708537573000	-1.0351465	8.008764	-6.5513873	3
21708557562000	-1.9477097	7.014479	-5.5571017	3
21708577612000	-2.982856	6.469665	-4.5900574	3
21708597601000	-2.6832085	6.1700177	-3.405087	3
21708617590000	-2.6423476	5.6660647	-2.4108016	3
21708637549000	-4.399372	6.2108784	-2.1111538	3
21708657629000	-5.8976107	7.0553403	-1.9477097	3
21708677588000	-5.5162406	7.4639506	-2.8738933	3
21708697577000	-2.7240696	7.1234417	-4.7535014	3
21708717566000	0.38136974	6.5922484	-7.04172	3
21708737555000	1.879608	7.246025	-8.771504	3
21708757666000	2.1792557	8.240311	-9.00305	3
21708777777000	3.214402	8.049625	-7.7772183	3
21708797614000	4.399372	6.891896	-7.246025	3
21708817603000	4.1814466	6.6331096	-7.8180795	3
21708835364000	3.405087	7.1234417	-7.9679036	3
21708853217000	3.0237172	7.4639506	-8.158588	3
21708871100000	2.7921712	7.246025	-8.240311	3
21708892981000	3.214402	6.701211	-7.6546354	3
21708914862000	3.5957718	6.66035	-7.3141265	3
21708936530000	2.6423476	7.3141265	-7.43671	3
21708957861000	0.53119355	8.158588	-7.8861814	3
21708977484000	-2.1111538	9.043911	-8.812365	3
21708997565000	-4.099725	9.00305	-8.921328	3
21709017706000	-4.7943625	7.4639506	-7.014479	3
21709037634000	-4.2086873	5.134871	-2.7240696	3
21709057623000	-4.0588636	2.7649305	1.9885708	3
21709077582000	-5.366417	1.607201	4.862464	3
21709097601000	-7.04172	2.2201166	5.366417	3
21709117651000	-7.3549876	3.9090397	3.445948	3
21709137610000	-5.366417	5.366417	0.14982383	3
21709157691000	-1.3756552	6.0882955	-3.2961242	3
21709177588000	3.2961242	6.510526	-7.205164	3
21709197638000	6.3607025	7.014479	-10.923519	3
21709217597000	4.944186	7.9270425	-12.912089	3
21709237586000	1.4573772	8.771504	-11.223166	3
21709257605000	1.2258313	6.851035	-7.3958488	3
21709277594000	6.3198414	3.3778462	-6.4015636	3
21709297614000	10.378705	1.56634	-7.6273947	3
21709315527000	10.337844	1.879608	-7.5456724	3
21709337256000	10.269742	2.4108016	-7.082581	3
21709357550000	10.760075	2.0294318	-6.742072	3
21709377600000	9.888372	2.4516625	-6.891896	3
21709397589000	7.0553403	4.0180025	-7.504812	3
21709417700000	3.990762	5.434519	-8.076866	3
21709437537000	2.4516625	5.8976107	-8.62168	3
21709457617000	1.879608	6.2108784	-9.043911	3
21709477515000	0.7218784	6.66035	-8.921328	3
21709495306000	-0.9942854	7.164303	-8.812365	3
21709513159000	-2.5606253	7.43671	-8.390134	3
21709531104000	-3.7864566	7.1234417	-7.273266	3
21709553015000	-4.4810944	6.0201936	-4.440233	3
21709574805000	-4.099725	4.140586	-0.46309182	3
21709596503000	-3.0645783	1.879608	3.759216	3
21709617529000	-2.9147544	0.61291564	5.7477865	3
21709637549000	-4.8216033	2.1111538	3.445948	3
21709657874000	-6.701211	5.407278	-1.0760075	3
21709677588000	-5.597963	7.6954966	-5.012288	3
21709697577000	-2.1383946	7.7363577	-7.3549876	3
21709717627000	1.7978859	7.0553403	-9.152874	3
21709737616000	4.7943625	6.742072	-11.141444	3
21709757575000	4.671779	7.082581	-12.4489975	3
21709777747000	2.5606253	7.43671	-11.727119	3
21709797675000	3.990762	5.366417	-8.812365	3
21709817572000	9.043911	1.6889231	-6.428804	3
21709837531000	11.795221	0.14982383	-5.706926	3
21709857581000	10.119919	1.8387469	-6.5922484	3
21709877570000	7.205164	4.4810944	-8.430995	3
21709897559000	4.944186	5.7886477	-10.038197	3
21709917761000	3.1463003	6.2789803	-10.95076	3
21709937659000	1.1441092	6.851035	-10.760075	3
21709957648000	-0.9942854	7.5456724	-9.656827	3
21709977576000	-1.9477097	7.6273947	-7.6273947	3
21709997626000	-2.1383946	6.851035	-5.202973	3
21710017615000	-3.214402	6.1291566	-3.1463003	3
21710037604000	-4.7535014	5.407278	-1.3756552	3
21710057593000	-4.9850473	3.990762	0.88532263	3
21710077673000	-4.671779	2.2201166	3.5276701	3
21710097571000	-4.372132	1.1168685	5.6660647	3
21710117499000	-4.140586	1.0351465	5.407278	3
21710135291000	-4.5628166	1.9885708	3.1463003	3
21710153082000	-5.012288	4.0588636	-0.23154591	3
21710171057000	-4.372132	6.1700177	-3.1463003	3
21710190894000	-3.1054392	7.504812	-5.434519	3
21710212653000	-0.6946377	7.9679036	-7.205164	3
21710234503000	2.152015	8.049625	-8.962189	3
21710256262000	3.1054392	7.504812	-9.765789	3
21710275855000	4.2904096	5.8976107	-8.812365	3
21710297583000	8.580819	3.636633	-8.117727	3
21710315497000	11.495573	2.6832085	-8.580819	3
21710337225000	10.528529	3.486809	-9.656827	3
21710357581000	7.8180795	4.7943625	-9.956474	3
21710377600000	5.407278	5.2165933	-9.384419	3
21710397620000	2.982856	5.6252036	-8.921328	3
21710417609000	0.7218784	6.8237944	-8.921328	3
21710437659000	-0.95342433	7.8180795	-9.152874	3
21710457648000	-2.2201166	7.6954966	-8.539958	3
21710477667000	-3.636633	6.742072	-6.4015636	3
21710497656000	-4.4810944	5.134871	-2.9147544	3
21710517615000	-4.440233	3.0237172	1.0760075	3
21710537604000	-4.9850473	1.2666923	4.1814466	3
21710557562000	-6.238119	0.53119355	5.8567495	3
21710577551000	-7.5456724	0.5720546	6.0882955	3
21710597571000	-8.730643	1.5390993	5.2165933	3
21710617560000	-9.493382	3.3778462	2.9147544	3
21710637732000	-8.689782	5.366417	-0.29964766	3
21710657629000	-6.0882955	6.782933	-3.255263	3
21710677619000	-2.8738933	7.3958488	-5.706926	3
21710697638000	-0.10896278	7.082581	-7.3141265	3
21710717597000	2.3018389	6.4424243	-8.158588	3
21710737586000	3.9090397	6.4015636	-8.240311	3
21710757575000	3.8273177	6.5513873	-7.5865335	3
21710778082000	3.405087	6.6331096	-7.04172	3
21710796240000	4.8216033	6.4424243	-7.5456724	3
21710814002000	7.9679036	5.407278	-8.662541	3
21710831824000	10.501288	4.2086873	-9.80665	3
21710849738000	10.528529	3.759216	-10.501288	3
21710867926000	8.853226	4.1814466	-10.228881	3
21710887579000	6.6331096	4.7535014	-9.00305	3
21710907629000	4.440233	5.8567495	-8.539958	3
21710927588000	3.0645783	7.3549876	-9.084772	3
21710947608000	2.3018389	7.1234417	-8.880466	3
21710967566000	0.10896278	5.938472	-7.9679036	3
21710987647000	-3.9771416	5.407278	-6.2108784	3
21711007605000	-7.273266	4.630918	-3.6774938	3
21711027655000	-7.4639506	2.3699405	0.23154591	3
21711047553000	-6.701211	-0.6946377	4.9850473	3
21711067633000	-7.8861814	-1.9477097	7.9270425	3
21711087622000	-10.228881	-1.1441092	7.246025	3
21711107581000	-11.141444	0.8036005	4.671779	3
21711127600000	-9.493382	3.0237172	1.7570249	3
21711147650000	-6.6331096	4.9850473	-1.525479	3
21711167578000	-4.140586	6.5922484	-4.7535014	3
21711187659000	-1.6889231	7.668256	-7.246025	3
21711207617000	1.7978859	8.117727	-8.430995	3
21711227667000	5.5162406	8.390134	-8.158588	3
21711247626000	7.43671	8.349273	-7.3958488	3
21711267615000	7.3958488	7.6273947	-6.66035	3
21711287787000	6.3198414	6.5922484	-6.5922484	3
21711307654000	5.7886477	5.938472	-7.6546354	3
21711327582000	6.2108784	5.434519	-9.724928	3
21711347601000	6.6331096	5.366417	-11.727119	3
21711367529000	6.3607025	6.510526	-12.9529505	3
21711387610000	4.2086873	8.117727	-13.443283	3
21711407599000	1.4573772	8.662541	-12.340035	3
21711427924000	0.19068487	7.7363577	-9.275456	3
21711445685000	-0.42223078	6.0882955	-5.5162406	3
21711463965000	-1.879608	4.2086873	-1.4165162	3
21711481909000	-3.6774938	2.4516625	2.4108016	3
21711499884000	-4.099725	0.42223078	6.2108784	3
21711521948000	-5.6252036	-2.1111538	8.430995	3
21711543738000	-10.923519	-1.334794	6.238119	3
21711565466000	-14.396708	1.8387469	2.6423476	3
21711587348000	-11.836082	3.9090397	-0.23154591	3
21711607520000	-6.742072	5.09401	-2.6423476	3
21711627631000	-2.070293	6.0474343	-5.407278	3
21711647620000	2.4516625	6.2789803	-7.8589406	3
21711667578000	6.5922484	5.938472	-8.390134	3
21711687598000	8.853226	5.7886477	-6.5922484	3
21711707587000	9.425281	5.175732	-4.0180025	3
21711727576000	12.340035	2.7240696	-2.3018389	3
21711747656000	15.826844	-0.19068487	-2.4108016	3
21711767584000	14.601013	-1.334794	-4.399372	3
21711787848000	10.378705	1.1168685	-9.084772	3
21711807593000	6.0474343	5.175732	-13.021052	3
21711827673000	3.405087	6.932757	-14.206022	3
21711847601000	2.7649305	6.238119	-13.565866	3
21711867682000	1.607201	5.5571017	-11.454713	3
21711887610000	-0.5720546	5.7886477	-8.499097	3
21711907691000	-2.8738933	5.7477865	-5.012288	3
21711927557000	-4.944186	5.053149	-2.1111538	3
21711947669000	-6.5922484	4.140586	0.38136974	3
21711967536000	-6.5922484	2.7649305	2.8330324	3
21711987616000	-7.246025	1.9477097	3.5276701	3
21712007575000	-9.275456	3.6774938	1.8387469	3
21712027686000	-9.043911	5.7886477	0.10896278	3
21712047644000	-5.434519	5.938472	-0.5720546	3
21712067572000	-0.8036005	5.09401	-0.6946377	3
21712085394000	1.3075534	4.7126403	-1.7297841	3
21712103705000	1.1849703	5.2165933	-3.9771416	3
21712121558000	0.14982383	6.1700177	-7.014479	3
21712143256000	1.0760075	6.851035	-9.275456	3
21712165045000	4.399372	6.891896	-10.079058	3
21712186804000	7.8180795	6.238119	-9.956474	3
21712207526000	8.008764	5.5162406	-9.80665	3
21712227667000	6.8237944	5.053149	-8.962189	3
21712247565000	8.076866	3.9090397	-7.3958488	3
21712267554000	10.528529	2.3426998	-6.973618	3
21712287024000	10.800936	1.9477097	-7.8589406	3
21712307684000	9.302697	2.982856	-9.466142	3
21712327643000	7.3958488	4.140586	-10.841797	3
21712347693000	5.6660647	5.2165933	-11.604536	3
21712367621000	3.9499009	5.9793324	-11.032481	3
21712387610000	1.5390993	6.0474343	-9.384419	3
21712407599000	-0.84446156	5.7477865	-7.3141265	3
21712427619000	-1.56634	5.5162406	-4.671779	3
21712447638000	-1.3075534	4.3312707	-1.334794	3
21712467627000	-2.6014864	2.4516625	2.1792557	3
21712487616000	-6.1291566	1.4982382	5.053149	3
21712507636000	-9.765789	1.7570249	5.9793324	3
21712527594000	-11.454713	2.3426998	5.5571017	3
21712547614000	-11.536434	2.4925237	4.5628166	3
21712567603000	-9.656827	3.445948	2.7240696	3
21712587653000	-6.891896	5.053149	-0.46309182	3
21712607611000	-6.238119	6.1291566	-3.445948	3
21712627661000	-6.742072	6.4015636	-5.053149	3
21712647589000	-4.4810944	6.238119	-5.7477865	3
21712667609000	0.6537767	6.4015636	-6.3607025	3
21712687598000	6.4424243	6.701211	-6.782933	3
21712707617000	10.079058	6.2789803	-7.43671	3
21712727545000	9.112013	5.434519	-8.62168	3
21712745368000	5.6660647	5.2165933	-9.575105	3
21712763190000	3.0645783	5.325556	-9.656827	3
21712782080000	3.173541	5.09401	-10.038197	3
21712800208000	5.325556	4.2904096	-11.563675	3
21712822272000	6.4424243	3.8273177	-13.33432	3
21712843970000	5.938472	4.0588636	-12.830367	3
21712865668000	5.5571017	4.6036777	-11.114203	3
21712887488000	4.903325	5.284695	-9.466142	3
21712907629000	4.0588636	5.829509	-8.158588	3
21712927924000	3.445948	6.238119	-7.205164	3
21712947608000	2.1792557	6.5513873	-6.891896	3
21712967597000	0.10896278	6.891896	-6.932757	3
21712987647000	-2.3426998	7.4639506	-6.782933	3
21713007605000	-4.2086873	7.5456724	-5.325556	3
21713027655000	-4.944186	6.469665	-2.3699405	3
21713047583000	-5.5162406	4.8216033	0.88532263	3
21713067664000	-6.2108784	3.636633	3.636633	3
21713087561000	-6.1700177	2.9147544	5.2165933	3
21713107611000	-6.2108784	2.5333846	5.5571017	3
21713127600000	-6.851035	2.4108016	5.6660647	3
21713147589000	-6.782933	2.6423476	4.8216033	3
21713167548000	-6.0474343	3.5957718	1.879608	3
21713187659000	-4.399372	5.09401	-1.7978859	3
21713207587000	-0.9942854	6.0474343	-4.099725	3
21713227606000	2.2609777	6.5513873	-5.9793324	3
21713247565000	3.445948	6.5513873	-7.6273947	3
21713267676000	3.636633	6.5922484	-8.662541	3
21713287573000	4.6036777	6.4015636	-9.575105	3
21713308142000	7.43671	5.5162406	-10.378705	3
21713327521000	10.378705	4.3312707	-10.378705	3
21713347601000	11.75436	2.982856	-9.493382	3
21713367560000	12.830367	1.879608	-7.8589406	3
21713387579000	12.680544	1.334794	-6.5513873	3
21713405341000	9.915613	1.56634	-6.5513873	3
21713423193000	6.66035	3.445948	-7.3141265	3
21713441077000	3.8273177	5.8567495	-8.539958	3
21713462988000	0.92618364	6.891896	-9.343558	3
21713484717000	-0.29964766	6.8237944	-9.343558	3
21713506476000	-1.525479	7.082581	-8.730643	3
21713527594000	-3.255263	7.205164	-6.8237944	3
21713547644000	-4.7126403	6.2108784	-4.0588636	3
21713567633000	-6.891896	4.7126403	-1.6480621	3
21713587653000	-9.084772	3.636633	-0.14982383	3
21713607611000	-10.079058	3.9499009	-0.040861044	3
21713627631000	-8.853226	4.671779	-0.42223078	3
21713647620000	-5.202973	4.944186	1.1441092	3
21713667609000	-2.3699405	5.434519	3.8273177	3
21713687598000	-1.6889231	5.366417	5.366417	3
21713707587000	-1.0351465	4.3312707	6.0882955	3
21713727606000	-0.42223078	3.2961242	6.1700177	3
21713747656000	-0.46309182	3.173541	3.636633	3
21713767615000	-1.1441092	4.3312707	-1.7570249	3
21713787970000	-1.4573772	5.6660647	-8.240311	3
21713807654000	-1.525479	7.3958488	-13.906375	3
21713827643000	-2.6423476	9.724928	-17.311462	3
21713847601000	-5.202973	10.95076	-16.780268	3
21713867621000	-5.8158884	9.534244	-12.762266	3
21713887579000	-0.10896278	6.2108784	-9.00305	3
21713907629000	6.0201936	4.1814466	-7.8589406	3
21713927588000	6.782933	4.3312707	-7.1234417	3
21713947608000	7.8180795	4.4810944	-5.706926	3
21713967597000	10.691973	3.9090397	-4.2086873	3
21713987708000	11.141444	3.5276701	-3.445948	3
21714007605000	9.507003	3.5957718	-3.5957718	3
21714027564000	7.504812	3.7864566	-4.4810944	3
21714045752000	5.706926	4.099725	-5.366417	3
21714063574000	4.0180025	4.7943625	-6.5513873	3
21714081580000	2.070293	5.7886477	-8.471856	3
21714103430000	-0.27240697	7.082581	-10.760075	3
21714125281000	-1.9477097	7.8180795	-11.114203	3
21714147131000	-3.759216	7.0553403	-9.112013	3
21714167548000	-5.284695	5.7477865	-6.0882955	3
21714187659000	-6.3198414	4.7126403	-3.0645783	3
21714207587000	-6.1291566	3.7864566	-0.5720546	3
21714227606000	-5.053149	3.2961242	0.9942854	3
21714247565000	-5.284695	3.3778462	1.6889231	3
21714267676000	-7.504812	4.1814466	1.2666923	3
21714287604000	-9.534244	5.5162406	0.27240697	3
21714307654000	-9.888372	6.742072	-0.040861044	3
21714327551000	-8.812365	6.4424243	0.5720546	3
21714347662000	-7.082581	5.09401	2.1111538	3
21714367560000	-5.706926	4.6036777	4.140586	3
21714387610000	-4.862464	4.4810944	5.09401	3
21714407629000	-4.7535014	3.759216	4.8216033	3
21714427588000	-5.243834	3.636633	3.8681788	3
21714447577000	-6.238119	4.630918	1.4165162	3
21714467627000	-6.1700177	6.0882955	-1.6480621	3
21714487616000	-3.8681788	7.246025	-4.5219555	3
21714507727000	-1.6480621	7.9270425	-7.205164	3
21714527655000	-2.1792557	8.049625	-8.730643	3
21714547675000	-3.759216	7.8180795	-8.921328	3
21714567603000	-3.9499009	7.246025	-9.384419	3
21714587622000	-1.7570249	6.3607025	-9.915613	3
21714607581000	2.8738933	5.8976107	-10.038197	3
21714627631000	6.2789803	5.7886477	-9.765789	3
21714647589000	6.932757	5.829509	-8.390134	3
21714668005000	7.504812	5.325556	-6.3607025	3
21714687872000	8.049625	4.2495484	-5.243834	3
21714706030000	7.43671	3.9499009	-5.597963	3
21714723853000	6.2789803	4.4810944	-6.6331096	3
21714741950000	4.903325	4.9850473	-7.7772183	3
21714764594000	3.214402	5.5162406	-8.267551	3
21714785773000	2.070293	6.0882955	-7.9679036	3
21714807593000	-0.040861044	6.932757	-7.8861814	3
21714827582000	-2.6832085	7.7772183	-8.267551	3
21714847632000	-5.5162406	8.117727	-8.853226	3
21714867621000	-7.6273947	7.6954966	-8.689782	3
21714887549000	-6.891896	6.701211	-6.3198414	3
21714907691000	-3.8681788	4.7126403	-1.6889231	3
21714927985000	-0.9125633	1.9885708	3.445948	3
21714947546000	-0.19068487	0.040861044	6.5922484	3
21714967505000	-3.8681788	0.7627395	5.175732	3
21714987921000	-8.19945	3.7864566	1.0760075	3
21715007636000	-8.430995	6.3607025	-2.3018389	3
21715027625000	-4.944186	7.273266	-4.2495484	3
21715047583000	-1.4573772	7.8180795	-5.9793324	3
21715067664000	0.27240697	8.390134	-7.8861814	3
21715087622000	-0.27240697	9.302697	-9.384419	3
21715107642000	-2.3699405	9.656827	-9.534244	3
21715127570000	-0.7627395	7.504812	-7.3958488	3
21715147589000	6.1291566	4.2086873	-5.9793324	3
21715167578000	10.841797	2.7921712	-6.701211	3
21715187598000	11.223166	3.173541	-6.5922484	3
21715207556000	10.923519	2.8738933	-5.284695	3
21715227606000	10.337844	2.5333846	-4.944186	3
21715247565000	8.308413	3.6774938	-5.597963	3
21715267615000	5.175732	5.829509	-7.04172	3
21715287573000	2.7649305	6.891896	-8.267551	3
21715307654000	1.4982382	6.66035	-8.771504	3
21715327612000	-0.61291564	6.4015636	-8.308413	3
21715347998000	-3.7864566	6.66035	-7.3141265	3
21715365790000	-5.8158884	6.782933	-6.5922484	3
21715383673000	-6.469665	6.5513873	-6.1291566	3
21715401953000	-6.66035	6.0201936	-5.5162406	3
21715423743000	-5.407278	4.7943625	-3.0645783	3
21715445532000	-3.1463003	3.214402	2.1111538	3
21715536566000	-10.337844	1.6889231	5.366417	3
21715557623000	-8.921328	4.099725	1.7570249	3
21715577612000	-3.8681788	5.706926	-2.070293	3
21715597662000	0.46309182	7.3958488	-6.782933	3
21715617621000	1.2666923	9.112013	-10.7192135	3
21715637610000	-0.040861044	9.656827	-11.3321295	3
21715657629000	-0.27240697	7.9270425	-8.308413	3
21715677619000	3.568531	4.440233	-4.372132	3
21715697608000	9.724928	1.7570249	-2.3699405	3
21715717566000	12.53072	1.0760075	-2.6014864	3
21715737616000	12.340035	1.7297841	-4.099725	3
21715757575000	11.917805	2.2609777	-5.325556	3
21715777594000	11.645397	1.6480621	-5.8158884	3
21715797766000	10.038197	1.6889231	-6.510526	3
21715817603000	7.014479	3.214402	-7.7363577	3
21715837592000	4.440233	4.7943625	-9.615966	3
21715857581000	2.7649305	5.6660647	-10.651112	3
21715877631000	0.08172209	6.510526	-10.310603	3
21715897589000	-2.7513103	6.8237944	-8.662541	3
21715917609000	-4.399372	6.2789803	-6.3198414	3
21715937628000	-5.597963	5.47538	-4.099725	3
21715957617000	-7.04172	4.8216033	-2.5333846	3
21715977606000	-7.6954966	3.8681788	-0.84446156	3
21715997687000	-6.2789803	2.5333846	1.9885708	3
21716017584000	-4.099725	1.2666923	5.5162406	3
21716037573000	-3.336985	0.88532263	7.8180795	3
21716057532000	-3.6774938	1.4573772	8.308413	3
21716075293000	-4.399372	2.2201166	7.668256	3
21716093207000	-6.0201936	2.9556155	5.9793324	3
21716111212000	-7.7363577	3.718355	3.718355	3
21716133338000	-6.428804	4.3312707	0.9942854	3
21716155188000	-1.1849703	5.2165933	-3.636633	3
21716176978000	3.336985	7.164303	-10.228881	3
21716197333000	3.3778462	9.152874	-14.560152	3
21716217535000	-1.0760075	10.528529	-14.246883	3
21716237555000	-2.5606253	8.499097	-9.275456	3
21716257544000	6.3198414	4.0180025	-6.0474343	3
21716277564000	14.669114	1.9885708	-7.1234417	3
21716297583000	12.980191	3.0645783	-8.076866	3
21716315497000	9.765789	3.7864566	-7.9679036	3
21716337195000	8.240311	3.8681788	-7.8180795	3
21716357581000	6.5513873	4.4810944	-7.9679036	3
21716377570000	4.903325	5.5571017	-8.267551	3
21716397589000	3.7864566	6.1700177	-8.730643	3
21716417609000	2.7649305	6.510526	-9.00305	3
21716436041000	0.95342433	6.891896	-8.308413	3
21716457587000	-2.070293	6.932757	-6.701211	3
21716477637000	-4.5900574	5.9793324	-4.5628166	3
21716497656000	-6.0474343	4.630918	-2.2201166	3
21716517615000	-7.164303	3.5276701	-0.38136974	3
21716537573000	-7.273266	2.1792557	1.3756552	3
21716557654000	-5.7886477	0.92618364	3.990762	3
21716577582000	-4.372132	0.27240697	7.082581	3
21716597571000	-3.9090397	-0.08172209	9.615966	3
21716617560000	-4.5900574	0.10896278	10.18802	3
21716637579000	-5.8567495	1.2666923	9.084772	3
21716657629000	-6.782933	3.255263	6.510526	3
21716677557000	-6.782933	4.6036777	3.759216	3
21716697577000	-4.099725	5.175732	0.84446156	3
21716717932000	0.9942854	6.0474343	-4.0180025	3
21716735754000	4.0180025	8.008764	-9.575105	3
21716753577000	4.2495484	9.847511	-12.789507	3
21716771643000	1.607201	9.888372	-12.067628	3
21716790869000	-1.607201	8.049625	-7.014479	3
21716812964000	3.1054392	4.0180025	-2.9147544	3
21716834692000	11.114203	1.607201	-6.1700177	3
21716856390000	12.067628	3.1463003	-9.724928	3
21716877539000	10.269742	4.5628166	-9.302697	3
21716897528000	10.460427	3.6774938	-7.6273947	3
21716917883000	10.691973	3.445948	-6.0201936	3
21716936133000	8.662541	4.440233	-4.9850473	3
21716957526000	5.2165933	5.8976107	-5.366417	3
21716977515000	3.2961242	6.469665	-6.469665	3
21716997534000	2.152015	6.3198414	-7.8861814	3
21717017645000	0.7218784	6.510526	-9.193735	3
21717037573000	-0.61291564	6.782933	-9.615966	3
21717057532000	-2.1111538	6.891896	-9.275456	3
21717077582000	-3.7864566	6.66035	-8.308413	3
21717097571000	-4.5219555	6.1700177	-6.3198414	3
21717117590000	-4.5219555	5.6252036	-3.405087	3
21717137549000	-4.9850473	4.7535014	-0.29964766	3
21717157629000	-5.47538	3.405087	2.2609777	3
21717177619000	-5.5162406	1.7570249	4.862464	3
21717197699000	-5.8976107	0.50395286	7.3549876	3
21717217597000	-7.273266	0.6946377	8.580819	3
21717237555000	-8.662541	2.070293	7.6273947	3
21717257544000	-8.158588	3.8681788	4.903325	3
21717277594000	-6.3198414	5.5571017	1.9477097	3
21717297614000	-3.486809	6.782933	-1.3756552	3
21717317633000	-0.5720546	7.6954966	-5.202973	3
21717337622000	1.7297841	8.308413	-8.62168	3
21717357581000	2.8738933	8.894087	-10.95076	3
21717377905000	0.88532263	9.575105	-11.413852	3
21717395667000	-1.9885708	8.921328	-8.539958	3
21717413489000	-0.29964766	6.5513873	-5.175732	3
21717431586000	6.238119	3.718355	-4.2495484	3
21717453711000	10.228881	2.9556155	-7.164303	3
21717475470000	7.273266	4.7126403	-9.302697	3
21717497199000	6.6331096	4.5219555	-8.962189	3
21717517554000	8.308413	3.173541	-8.008764	3
21717537573000	8.308413	3.5276701	-7.5456724	3
21717557562000	6.238119	5.012288	-8.117727	3
21717577551000	4.399372	6.2108784	-9.152874	3
21717597601000	3.1463003	6.701211	-9.425281	3
21717617560000	1.2258313	7.164303	-9.302697	3
21717637549000	-1.6480621	7.6273947	-9.152874	3
21717657568000	-4.2086873	7.504812	-8.730643	3
21717677619000	-5.284695	6.782933	-7.273266	3
21717697638000	-5.47538	5.47538	-4.862464	3
21717717566000	-5.9793324	4.2086873	-2.3426998	3
21717737586000	-5.7886477	3.1463003	0.313268	3
21717757636000	-4.903325	2.4925237	2.8330324	3
21717777533000	-5.175732	2.4108016	4.5628166	3
21717797553000	-6.0201936	2.3018389	5.9793324	3
21717817572000	-5.5162406	1.920469	7.668256	3
21717837561000	-4.944186	1.5390993	8.580819	3
21717857520000	-6.0882955	2.070293	7.668256	3
21717877600000	-8.117727	3.5957718	4.9850473	3
21717897559000	-8.539958	5.325556	1.3756552	3
21717917578000	-5.366417	6.6331096	-2.5333846	3
21717936774000	-0.14982383	6.8237944	-5.7886477	3
21717957617000	4.5219555	6.851035	-8.880466	3
21717977606000	4.903325	7.668256	-11.114203	3
21717997595000	1.879608	8.308413	-10.7192135	3
21718017706000	-0.08172209	7.205164	-6.782933	3
21718037512000	3.214402	4.7126403	-3.759216	3
21718055304000	9.043911	3.336985	-4.5900574	3
21718073126000	11.836082	3.9090397	-7.5456724	3
21718091071000	10.732834	5.243834	-9.575105	3
21718112982000	7.8861814	5.706926	-10.106298	3
21718134680000	5.284695	5.2165933	-9.888372	3
21718156409000	3.8273177	5.284695	-9.425281	3
