# Supplementary material for: PDKit: A data science toolkit for the digital assessment of Parkinson’s Disease
Source: PLoS Comput Biol. 2021 Mar 12;17(3):e1008833. doi: 10.1371/journal.pcbi.1008833 (PMC7990207; doi:10.1371/journal.pcbi.1008833)
Supplement: S1 Compressed ZIP File — Exported from current GitHub repository including source code, data and documentation. (ZIP) [file pcbi.1008833.s001.zip › pdkit-1.3.2/tests/data/cloudupdrs_gait.csv]

380547239861000	10.038197	0.6946377	-0.29964766	276	-176	86
380547264397000	9.888372	0.6946377	-0.27240697	276	-176	86
380547282616000	9.915613	0.6537767	-0.27240697	276	-176	86
380547300622000	9.915613	0.61291564	-0.29964766	276	-176	86
380547318627000	9.915613	0.61291564	-0.23154591	276	-176	86
380547356011000	9.915613	0.61291564	-0.23154591	276	-177	86
380547375207000	9.915613	0.5720546	-0.27240697	276	-176	86
380547393914000	9.915613	0.61291564	-0.29964766	276	-176	86
380547432519000	9.915613	0.61291564	-0.29964766	276	-177	86
380547451928000	9.956474	0.61291564	-0.27240697	276	-176	86
380547470147000	9.915613	0.6946377	-0.29964766	276	-176	86
380547488915000	9.915613	0.6946377	-0.3405087	276	-176	86
380547507592000	9.915613	0.6537767	-0.3405087	276	-176	86
380547525658000	9.915613	0.6537767	-0.3405087	276	-177	86
380547543816000	9.956474	0.61291564	-0.29964766	276	-176	86
380547562859000	9.915613	0.6946377	-0.29964766	276	-176	86
380547580956000	9.915613	0.6946377	-0.29964766	276	-176	85
380547599114000	9.956474	0.6946377	-0.38136974	276	-176	85
380547619042000	9.956474	0.6946377	-0.38136974	276	-176	86
380547674126000	9.915613	0.6946377	-0.3405087	276	-176	86
380547695092000	9.956474	0.6946377	-0.29964766	276	-176	86
380547714867000	9.915613	0.6537767	-0.27240697	276	-176	86
380547734185000	9.915613	0.61291564	-0.3405087	276	-176	86
380547753258000	9.915613	0.61291564	-0.3405087	276	-176	85
380547772698000	9.888372	0.7218784	-0.38136974	276	-176	85
380547791894000	9.888372	0.7218784	-0.29964766	276	-176	85
380547810876000	9.888372	0.7218784	-0.29964766	276	-176	86
380547830163000	9.888372	0.6946377	-0.29964766	276	-176	86
380547849297000	9.915613	0.6946377	-0.3405087	276	-176	86
380547869591000	9.915613	0.6946377	-0.3405087	276	-176	85
380547890801000	9.915613	0.7627395	-0.29964766	276	-176	85
380547909386000	9.956474	0.7627395	-0.29964766	276	-176	85
380547928673000	9.915613	0.7218784	-0.3405087	276	-176	85
380547948846000	9.888372	0.7218784	-0.29964766	276	-176	85
380547967431000	9.888372	0.7218784	-0.29964766	276	-176	86
380547986718000	9.765789	0.61291564	-0.19068487	276	-176	86
380548008355000	9.765789	0.61291564	-0.19068487	276	-177	87
380548029137000	9.575105	0.42223078	-0.10896278	276	-177	87
380548050378000	9.575105	0.42223078	-0.10896278	276	-176	86
380548071862000	9.615966	0.7218784	-0.10896278	282	-7	83
380548093224000	9.466142	1.2258313	0.040861044	290	-10	80
380548114434000	9.507003	1.6889231	0.19068487	295	-11	79
380548133355000	9.80665	1.920469	0.10896278	295	-170	80
380548154748000	10.079058	1.7978859	-0.08172209	294	-172	82
380548175744000	10.18802	1.4573772	-0.19068487	290	-173	83
380548197106000	10.038197	1.1849703	-0.19068487	285	-175	85
380548240685000	9.847511	0.92618364	-0.19068487	281	-176	85
380548264550000	9.697687	0.7627395	-0.19068487	282	-7	83
380548284508000	9.697687	1.2258313	0.040861044	283	-173	83
380548307152000	9.80665	1.2258313	-0.27240697	283	-174	84
380548328759000	9.847511	0.95342433	-0.50395286	283	-174	83
380548349694000	9.915613	1.0760075	-0.50395286	288	-171	81
380548374718000	9.997335	1.4982382	-0.38136974	294	-169	79
380548400414000	9.997335	1.9477097	-0.19068487	298	-168	78
380548422753000	9.956474	2.070293	-0.29964766	298	-169	79
380548444176000	9.915613	1.879608	-0.5720546	297	-171	80
380548465691000	9.724928	1.56634	-0.7218784	297	-171	80
380548485009000	9.724928	1.56634	-0.7218784	297	-170	79
380548506921000	9.575105	1.7570249	-0.8036005	298	-167	77
380548526421000	9.466142	2.1111538	-0.8036005	302	-166	75
380548545251000	9.534244	2.3699405	-0.7627395	303	-166	75
380548564080000	9.615966	2.4925237	-0.8036005	304	-166	75
380548583825000	9.615966	2.3699405	-0.7627395	304	-167	77
380548604973000	9.615966	2.1792557	-0.6946377	303	-169	78
380548623772000	9.575105	1.8387469	-0.7218784	298	-172	80
380548642846000	9.534244	1.4165162	-0.8036005	292	-175	82
380548662163000	9.615966	0.92618364	-0.95342433	285	-177	83
380548681267000	9.656827	0.5720546	-0.9942854	279	-178	83
380548702111000	9.656827	0.38136974	-1.0760075	278	-177	82
380548723565000	9.656827	0.46309182	-1.2666923	282	-173	80
380548742425000	10.269742	1.2258313	-1.3756552	289	-169	77
380548761498000	11.264028	2.152015	-1.4573772	298	-166	74
380548780358000	11.795221	2.9556155	-1.4165162	306	-163	72
380548799493000	11.495573	3.5276701	-1.3075534	314	-161	70
380548820855000	11.032481	3.9090397	-1.2258313	314	-163	71
380548842095000	10.95076	3.445948	-1.525479	305	-10	80
380548861352000	12.14935	2.070293	0.14982383	291	-6	83
380548880547000	12.067628	1.1849703	0.9942854	280	-176	86
380548899499000	10.228881	0.7218784	-0.27240697	267	-180	84
380548919182000	9.193735	0.0	-0.9942854	250	174	82
380548940606000	9.112013	-0.9125633	-0.9125633	236	173	82
380548960046000	9.888372	-1.2666923	-0.42223078	231	176	86
380548981011000	11.413852	-0.7218784	-0.14982383	235	-179	88
380549002679000	12.367276	0.19068487	-0.46309182	245	-176	84
380549023919000	12.026767	0.88532263	-0.95342433	253	-174	82
380549045190000	11.495573	1.1849703	-1.1441092	262	-172	81
380549064171000	11.141444	1.607201	-0.84446156	275	-168	78
380549085290000	10.61025	2.1792557	-0.50395286	290	-165	75
380549106225000	9.302697	2.4108016	-0.10896278	291	-14	76
380549127160000	7.8861814	1.9885708	-0.0	281	-168	78
380549146081000	7.1234417	1.4573772	-0.3405087	268	-171	80
380549166924000	6.932757	1.1441092	-0.5720546	257	-172	81
380549188531000	6.973618	0.95342433	-0.46309182	246	-173	83
380549209710000	7.164303	0.84446156	-0.040861044	237	-6	83
380549233971000	7.7772183	0.88532263	0.23154591	241	-9	81
380549257256000	8.921328	1.4573772	0.040861044	264	-163	73
380549277978000	9.507003	2.9556155	-0.19068487	296	-25	65
380549301110000	9.575105	4.399372	-0.0	310	-24	66
380549322320000	10.337844	4.671779	0.10896278	309	-159	69
380549343224000	11.372991	4.3312707	-0.23154591	309	-157	65
380549364617000	10.882658	4.7535014	-1.525479	309	-156	63
380549385827000	9.302697	4.2904096	-1.8387469	249	8	79
380549406731000	12.598822	-1.879608	1.607201	215	157	67
380549427697000	17.270601	-7.273266	-1.3075534	203	160	66
380549449914000	14.328606	-5.434519	-3.255263	188	17	69
380549474450000	8.19945	-2.5606253	1.7570249	176	12	67
380549493218000	8.19945	-1.8387469	2.982856	181	5	77
380549512505000	10.95076	-1.0351465	2.3018389	193	2	85
380549533532000	12.108489	-0.42223078	0.95342433	201	3	87
380549552453000	10.841797	-0.5720546	0.27240697	202	5	85
380549571221000	9.466142	-0.8036005	-0.0	208	178	87
380549589989000	9.084772	-0.29964766	-0.42223078	217	-177	85
380549610070000	8.921328	0.53119355	-0.6537767	226	-173	82
380549631707000	8.962189	1.0760075	-0.7218784	231	-172	81
380549650445000	8.158588	1.1168685	-0.7218784	235	-170	80
380549669213000	7.205164	1.3075534	-0.27240697	235	-170	80
380549688958000	7.205164	1.3075534	-0.27240697	235	-171	81
380549710046000	7.5865335	1.1849703	-0.38136974	234	-171	81
380549729973000	8.008764	1.2666923	-0.3405087	234	-171	80
380549751275000	8.117727	1.334794	-0.46309182	238	-169	77
380549770074000	7.6954966	1.4982382	-1.0760075	246	-167	72
380549789849000	7.3958488	1.7570249	-1.6889231	250	-167	72
380549810937000	8.008764	1.9477097	-1.7297841	249	-169	75
380549830376000	9.507003	1.7978859	-1.7978859	243	-170	77
380549849877000	11.536434	1.9885708	-1.8387469	243	-165	74
380549870812000	12.830367	3.3778462	-1.3075534	266	-153	63
380549892144000	11.304889	5.7886477	-0.46309182	310	-143	53
380549910943000	8.689782	6.5922484	-0.08172209	262	-23	66
380549929681000	9.043911	3.8681788	0.88532263	213	2	74
380549949334000	12.258313	-0.3405087	3.486809	188	12	73
380549970666000	13.402422	-2.982856	2.8738933	188	169	74
380549989312000	12.026767	-2.4516625	-2.4925237	196	176	75
380550009545000	13.593107	-0.9125633	-3.5957718	196	178	84
380550032830000	16.249075	-0.5720546	-1.7297841	189	1	88
380550053826000	15.322891	-0.38136974	0.313268	188	-179	89
380550074944000	12.176591	0.14982383	-0.08172209	189	-175	85
380550096490000	11.727119	0.92618364	-0.50395286	193	-172	82
380550117455000	11.114203	1.4982382	-0.5720546	199	-169	79
380550136346000	8.730643	1.6480621	-0.5720546	200	-168	78
380550157189000	7.3141265	1.4982382	-0.38136974	200	-169	79
380550178124000	7.082581	1.334794	-0.29964766	201	-169	79
380550200066000	6.891896	1.3075534	-0.23154591	201	-11	79
380550223351000	6.238119	1.1849703	0.08172209	205	-169	79
380550247796000	5.597963	1.1168685	-0.19068487	216	-165	74
380550268731000	5.706926	1.56634	-0.5720546	224	-161	71
380550293023000	6.3198414	2.1792557	-0.27240697	224	-26	63
380550317193000	6.8237944	3.336985	0.6537767	216	-26	62
380550338097000	8.499097	4.2904096	1.4165162	216	-17	73
380550360253000	11.454713	3.405087	0.7218784	224	-167	75
380550384545000	13.102775	3.0237172	-1.56634	239	-163	67
380550405511000	11.604536	3.5957718	-3.3642259	213	9	81
380550426324000	14.437569	-2.2609777	0.040861044	196	160	69
380550447167000	18.196785	-6.701211	-2.2201166	196	167	69
380550468011000	14.09706	-3.405087	-4.1814466	187	5	76
380550487054000	8.349273	-0.8036005	1.920469	174	5	63
380550509606000	7.5456724	-0.8036005	3.8273177	180	2	79
380550529198000	10.651112	-0.38136974	1.9885708	193	-179	88
380550548974000	12.639683	0.27240697	-0.23154591	202	-178	85
380550567620000	11.75436	0.3405087	-0.9942854	206	-178	86
380550588555000	10.119919	0.313268	-0.7218784	214	-172	81
380550607232000	9.275456	1.3756552	-0.6537767	224	-165	75
380550637475000	9.00305	2.3426998	-0.38136974	224	-170	80
380550655663000	8.499097	1.5390993	-0.19068487	219	-176	86
380550674065000	7.8180795	0.53119355	-0.23154591	213	179	86
380550692467000	7.4639506	-0.10896278	-0.46309182	208	177	85
380550710839000	7.43671	-0.38136974	-0.53119355	208	177	85
380550742852000	7.43671	-0.38136974	-0.53119355	209	-179	86
380550762994000	6.851035	0.08172209	-0.46309182	215	-176	84
380550782159000	6.469665	0.46309182	-0.42223078	226	-172	79
380550801476000	6.4015636	0.88532263	-0.9125633	235	-170	76
380550820214000	7.164303	1.2258313	-1.3075534	239	-171	75
380550838952000	8.62168	1.4165162	-1.8387469	244	-168	73
380550857659000	10.56939	2.3426998	-2.1383946	252	-162	71
380550876397000	12.571581	4.099725	-1.4573772	270	-154	64
380550896569000	12.639683	6.2108784	-0.9125633	306	-142	52
380550915307000	10.147159	7.8861814	-0.6537767	328	-141	51
380550934075000	8.471856	6.782933	-0.23154591	274	-15	74
380550952782000	9.697687	2.5333846	0.95342433	223	9	74
380550971459000	11.917805	-1.9477097	2.7240696	197	15	72
380550990441000	11.727119	-3.214402	1.8387469	198	172	78
380551009270000	10.651112	-1.56634	-1.6480621	210	-180	78
380551033105000	13.0619135	0.040861044	-2.6832085	211	179	82
380551057763000	17.474907	-0.19068487	-2.4108016	211	179	86
380551079003000	17.474907	-0.23154591	-1.334794	216	-176	85
380551097832000	13.824653	1.0351465	-0.8036005	228	-169	79
380551117333000	12.680544	2.3699405	-0.61291564	242	-165	75
380551137810000	11.114203	3.0645783	-0.29964766	257	-161	71
380551156670000	8.812365	2.9556155	-0.38136974	262	-164	73
380551175500000	7.3549876	2.152015	-0.7627395	257	-170	78
380551194329000	6.742072	1.1849703	-0.88532263	246	-176	83
380551213158000	6.5922484	0.50395286	-0.61291564	235	-180	88
380551231988000	6.4015636	0.0	-0.27240697	227	178	88
380551250756000	5.829509	-0.19068487	-0.040861044	227	-2	88
380551269494000	5.012288	0.19068487	0.08172209	247	-16	74
380551289941000	4.7535014	1.334794	0.23154591	279	-27	62
380551312188000	5.366417	2.7921712	0.23154591	300	-29	60
380551330926000	6.66035	3.718355	0.61291564	300	-24	65
380551349572000	8.240311	3.718355	1.1849703	285	-15	75
380551369775000	10.460427	2.7240696	0.53119355	270	-173	81
380551391991000	12.980191	1.6889231	-1.2666923	271	-166	71
380551410668000	13.33432	3.336985	-3.2961242	277	-164	71
380551429345000	12.489859	3.759216	-2.2609777	252	173	82
380551449822000	15.322891	-1.9477097	-0.8036005	234	166	72
380551471978000	16.657684	-4.3312707	-3.1463003	239	-180	79
380551490685000	11.645397	-0.08172209	-2.3426998	226	3	73
380551510888000	9.043911	-0.53119355	2.7649305	214	8	69
380551531365000	9.302697	-1.4573772	3.173541	215	8	81
380551550072000	12.680544	-1.6889231	1.1441092	221	176	86
380551570489000	13.865514	-0.9125633	-0.14982383	227	-180	89
380551591637000	11.454713	-0.08172209	-0.08172209	233	-3	87
380551610345000	8.539958	0.42223078	0.10896278	244	-170	80
380551628686000	7.8180795	1.334794	-0.29964766	258	-163	73
380551647729000	7.7363577	2.3018389	-0.5720546	265	-163	73
380551667992000	7.8180795	2.3426998	-0.5720546	264	-169	78
380551686700000	7.7363577	1.4573772	-0.6946377	255	-174	82
380551706994000	7.273266	0.8036005	-0.6946377	248	-175	84
380551725732000	6.66035	0.53119355	-0.46309182	243	-176	85
380551744439000	6.782933	0.50395286	-0.38136974	243	-175	84
380551763085000	7.3549876	0.6537767	-0.42223078	243	-174	83
380551781792000	7.6273947	0.84446156	-0.53119355	244	-173	80
380551800469000	7.3549876	0.92618364	-0.9125633	248	-171	75
380551819176000	6.851035	1.1441092	-1.4165162	253	-169	74
380551838830000	7.0553403	1.4573772	-1.4573772	253	-171	75
380551860009000	8.349273	1.4165162	-1.7297841	252	-172	75
380551879662000	10.841797	1.607201	-2.3426998	252	-167	75
380551900597000	12.830367	3.1054392	-1.7297841	267	-155	64
380551919305000	12.299174	5.8567495	-0.3405087	301	-37	52
380551938866000	9.343558	7.164303	0.23154591	314	-35	55
380551960168000	7.5865335	5.284695	0.5720546	248	-5	73
380551978844000	11.182305	1.0760075	3.214402	213	9	76
380551997521000	12.912089	-1.9885708	2.5333846	202	167	75
380552016320000	11.75436	-2.6423476	-1.525479	203	174	73
380552035638000	12.789507	-1.334794	-3.636633	204	178	79
380552057702000	16.126492	-0.5720546	-3.1054392	203	178	87
380552076409000	17.474907	-0.46309182	-0.84446156	199	-179	89
380552095147000	14.941522	0.27240697	-0.23154591	199	-174	83
380552114678000	13.211738	1.4982382	-0.27240697	200	-169	79
380552136590000	12.912089	2.5333846	-0.10896278	204	-166	76
380552155419000	10.991621	2.6832085	-0.14982383	210	-165	75
380552174218000	8.539958	2.2609777	-0.38136974	215	-166	75
380552192895000	7.1234417	1.7978859	-0.5720546	216	-169	77
380552211602000	6.469665	1.2666923	-0.7218784	216	-173	79
380552230279000	5.938472	0.7627395	-0.84446156	211	-176	83
380552248955000	5.366417	0.3405087	-0.5720546	203	-179	88
380552267632000	5.012288	0.08172209	-0.10896278	202	-6	84
380552286370000	4.7535014	0.46309182	0.10896278	207	-16	74
380552322442000	4.862464	1.4165162	0.14982383	196	-26	62
380552341241000	6.469665	3.255263	1.1168685	188	-22	65
380552360558000	8.240311	3.445948	1.7297841	194	-13	77
380552380730000	11.34575	2.5606253	0.92618364	205	-171	79
380552403710000	14.709975	2.2609777	-1.6889231	230	-162	66
380552424981000	14.246883	4.944186	-4.099725	259	-151	58
380552453850000	10.18802	5.829509	-2.6014864	221	-5	80
380552474633000	10.95076	0.88532263	1.7570249	199	164	72
380552493462000	17.052675	-5.053149	-1.879608	193	169	74
380552513024000	15.5135765	-3.173541	-3.1054392	187	7	83
380552532525000	11.141444	-1.334794	0.040861044	176	6	74
380552555535000	9.384419	-1.0760075	2.4516625	175	1	79
380552575982000	10.18802	-0.10896278	2.0294318	180	-4	84
380552594720000	10.528529	0.7218784	0.7627395	185	-178	88
380552613396000	10.147159	0.38136974	-0.14982383	186	-180	86
380552632104000	9.847511	0.08172209	-0.6946377	190	-178	85
380552650811000	9.656827	0.3405087	-0.8036005	191	-174	83
380552669579000	9.302697	0.9942854	-0.6537767	192	-171	81
380552689202000	8.499097	1.3075534	-0.42223078	192	-172	82
380552710290000	7.6273947	1.0760075	-0.27240697	188	-176	85
380552728997000	7.205164	0.50395286	-0.27240697	184	-178	87
380552747643000	6.851035	0.19068487	-0.3405087	183	-180	86
380552766350000	6.8237944	0.040861044	-0.50395286	183	-178	83
380552785027000	7.082581	0.27240697	-0.8036005	187	-172	78
380552803704000	7.1234417	1.0351465	-1.0760075	199	-164	70
380552822411000	6.891896	1.9885708	-1.4982382	218	-158	64
380552841119000	6.66035	2.7240696	-1.8387469	217	-159	66
380552859795000	6.973618	2.7921712	-1.4982382	206	-165	71
380552880120000	7.8180795	2.1111538	-1.56634	196	-169	75
380552901543000	10.079058	2.0294318	-1.879608	178	-165	74
380552920281000	13.143636	3.636633	-0.6537767	156	-24	66
380552939049000	12.980191	5.7477865	0.5720546	135	-32	57
380552957787000	10.079058	6.4015636	0.53119355	134	-27	63
380552978661000	8.894087	4.4810944	0.3405087	134	-4	76
380552997155000	12.026767	0.92618364	2.8330324	134	7	79
380553018273000	13.021052	-1.6480621	1.9477097	144	171	74
380553040246000	11.645397	-1.9885708	-2.6832085	153	176	73
380553064721000	13.102775	-0.95342433	-3.8273177	153	177	81
380553083520000	15.636159	-0.95342433	-2.2609777	149	178	87
380553104272000	15.431854	-0.42223078	-0.8036005	148	-178	88
380553125115000	13.797412	0.42223078	-0.3405087	147	-173	83
380553143883000	13.375181	1.607201	-0.3405087	146	-168	78
380553164635000	12.367276	2.5606253	-0.23154591	145	-17	73
380553185479000	9.615966	2.8738933	-0.0	145	-164	74
380553205590000	7.668256	2.2201166	-0.27240697	146	-169	79
380553226556000	7.164303	1.3756552	-0.46309182	147	-174	83
380553247552000	6.6331096	0.6946377	-0.50395286	148	-178	86
380553268548000	5.8976107	0.23154591	-0.38136974	148	-178	87
380553290551000	5.284695	0.23154591	-0.040861044	148	-9	81
380553314904000	4.944186	0.8036005	0.19068487	149	-158	68
380553335839000	5.284695	2.1792557	-0.19068487	148	-29	60
380553356805000	6.3607025	3.568531	0.5720546	147	-28	61
380553376458000	7.6273947	4.099725	1.0760075	151	-159	69
380553400506000	9.765789	3.6774938	-0.10896278	163	-162	69
380553421319000	12.912089	4.3312707	-2.3699405	173	-158	63
380553442162000	12.9529505	5.5162406	-3.445948	165	-167	77
380553463006000	12.408136	2.9147544	-0.27240697	155	165	75
380553483880000	15.935807	-4.2495484	-1.1849703	150	161	68
380553508599000	17.774553	-6.1291566	-3.7864566	146	12	78
380553530694000	11.304889	-2.3699405	0.50395286	139	12	66
380553549493000	8.662541	-1.9885708	3.255263	139	7	75
380553569085000	10.923519	-1.4165162	2.6423476	140	0	87
380553590264000	12.912089	0.040861044	0.61291564	146	-177	86
380553608971000	11.917805	0.5720546	-0.53119355	147	-178	86
380553627679000	9.915613	0.313268	-0.5720546	148	-176	84
380553648064000	8.962189	0.61291564	-0.6946377	153	-172	80
380553668450000	8.240311	1.1849703	-0.9125633	154	-171	79
380553687249000	7.8180795	1.2258313	-0.95342433	154	-172	79
380553705895000	6.932757	0.9942854	-0.84446156	150	-173	82
380553724633000	6.1291566	0.7218784	-0.42223078	145	-176	86
380553743310000	6.1291566	0.42223078	-0.19068487	141	-176	85
380553761986000	6.66035	0.46309182	-0.29964766	137	-173	82
380553780663000	7.3141265	0.84446156	-0.53119355	133	-169	77
380553799370000	7.6273947	1.4982382	-0.9942854	117	-162	67
380553818078000	7.014479	2.3699405	-1.7570249	94	-156	62
380553838799000	6.4015636	2.9147544	-1.7297841	93	-160	68
380553857537000	6.8237944	2.5333846	-0.9942854	103	-168	73
380553876244000	8.19945	1.7570249	-1.7297841	108	-170	74
380553894952000	10.528529	1.9477097	-2.3018389	102	-164	73
380553913659000	13.0619135	3.6774938	-1.3756552	93	-154	64
380553932397000	12.639683	6.238119	-0.10896278	87	-38	52
380553951134000	9.384419	7.3958488	0.5720546	86	-35	54
380553969811000	7.3958488	5.284695	0.6537767	91	-8	73
380553990258000	10.310603	1.5390993	2.8330324	97	10	75
380554011712000	13.375181	-2.3426998	2.8330324	109	166	74
380554031243000	12.912089	-3.173541	-1.9477097	120	173	72
380554055871000	13.756551	-1.8387469	-4.2086873	107	177	81
380554080437000	17.270601	-0.9125633	-2.4108016	98	-180	88
380554101342000	16.249075	0.0	-0.53119355	89	-175	85
380554122155000	13.525005	1.0760075	-0.38136974	80	-171	81
380554140984000	13.293459	2.1792557	-0.38136974	73	-167	77
380554161828000	12.217452	2.8330324	-0.23154591	67	-163	73
380554182763000	9.466142	2.8330324	-0.23154591	60	-163	72
380554203637000	7.4639506	2.2609777	-0.84446156	52	-167	74
380554224450000	6.5513873	1.5390993	-1.1441092	52	-171	78
380554243371000	6.1291566	0.95342433	-0.8036005	53	-175	83
380554267510000	5.597963	0.46309182	-0.46309182	60	-180	86
380554288354000	4.944186	-0.040861044	-0.38136974	59	-176	85
380554310509000	4.7126403	0.313268	-0.23154591	55	-17	73
380554334771000	5.053149	1.4982382	0.08172209	55	-24	66
380554355645000	6.1291566	2.6832085	0.5720546	55	-23	65
380554376458000	7.43671	3.214402	1.3756552	55	-15	74
380554397240000	9.575105	2.6014864	1.1168685	45	-172	81
380554418053000	13.633968	1.920469	-0.8036005	25	-166	70
380554439934000	14.941522	3.8273177	-3.9771416	21	-155	59
380554464562000	11.223166	5.5571017	-3.9090397	63	11	78
380554485406000	13.565866	-2.6423476	1.1849703	106	161	70
380554509545000	17.2025	-6.0201936	-1.3756552	159	174	79
380554530602000	12.721405	-1.4573772	-1.9477097	131	6	74
380554548424000	8.853226	-0.9942854	2.3018389	117	8	69
380554566704000	9.724928	-1.3756552	3.568531	126	4	81
380554584984000	11.795221	-0.84446156	1.6889231	189	179	89
380554603234000	12.721405	-0.23154591	-0.14982383	217	178	86
380554621941000	11.563675	-0.42223078	-0.7627395	232	178	84
380554640587000	10.147159	-0.42223078	-0.9942854	252	-177	82
380554659295000	9.575105	0.50395286	-1.2666923	279	-170	78
380554678948000	9.343558	1.7297841	-1.1168685	301	-166	76
380554700219000	8.921328	2.152015	-0.61291564	310	-168	77
380554718926000	7.6954966	1.6889231	-0.27240697	309	-170	80
380554737664000	6.8237944	1.2258313	-0.14982383	304	-171	81
380554756341000	6.6331096	1.0760075	-0.14982383	299	-171	80
380554774895000	6.701211	1.1168685	-0.27240697	295	-170	79
380554793572000	7.1234417	1.2666923	-0.46309182	295	-169	78
380554812249000	7.6954966	1.5390993	-0.6537767	296	-166	74
380554830956000	7.504812	1.920469	-0.95342433	304	-162	68
380554849663000	6.6331096	2.2609777	-1.334794	310	-159	66
380554869164000	6.0882955	2.3426998	-1.334794	303	-166	73
380554890526000	6.742072	1.7570249	-1.1849703	287	-171	75
380554909295000	9.112013	1.4165162	-1.9477097	280	-170	77
380554928887000	12.598822	2.3018389	-1.7297841	286	-163	73
380554950188000	13.797412	4.2904096	-0.38136974	308	-153	63
380554968865000	10.228881	5.325556	-0.040861044	315	-24	65
380554987572000	8.499097	3.8681788	0.53119355	248	-9	70
380555006310000	10.501288	1.7297841	3.336985	215	4	75
380555027856000	12.026767	-0.7627395	3.0237172	210	167	73
380555048699000	12.176591	-2.8738933	-2.4925237	210	169	70
380555069573000	14.369467	-2.8738933	-4.2495484	210	173	79
380555090722000	16.317177	-2.1111538	-2.3018389	209	178	88
380555114861000	15.554437	-0.42223078	-0.19068487	215	-6	84
380555133691000	13.252599	1.4573772	-0.0	225	-170	79
380555152550000	13.211738	2.4516625	-0.27240697	235	-167	77
380555173424000	12.680544	2.9147544	-0.3405087	245	-164	74
380555194390000	10.337844	2.8738933	-0.29964766	249	-164	73
380555215478000	8.049625	2.3699405	-0.27240697	248	-167	77
380555236565000	6.973618	1.607201	-0.38136974	239	-173	81
380555255852000	6.973618	0.8036005	-0.7218784	233	-177	82
380555279900000	6.8237944	0.3405087	-0.95342433	226	-180	84
380555300835000	6.3198414	0.040861044	-0.6537767	221	-179	88
380555321679000	5.7886477	0.10896278	-0.10896278	222	-9	80
380555342522000	5.325556	0.84446156	0.313268	246	-22	68
380555363396000	5.5571017	2.2201166	0.42223078	282	-30	59
380555384301000	6.851035	3.9499009	0.88532263	291	-27	62
380555405205000	9.084772	4.671779	1.4982382	269	-14	76
380555426018000	12.176591	2.982856	0.46309182	253	-174	80
380555446923000	14.09706	1.56634	-1.7978859	263	-162	65
380555467766000	11.917805	4.0588636	-3.8681788	272	-158	67
380555488702000	9.193735	3.759216	-1.2666923	228	17	72
380555513451000	13.443283	-4.0588636	1.3075534	210	161	69
380555533593000	17.965239	-6.4015636	-2.982856	210	171	78
380555551903000	13.33432	-2.070293	-1.879608	204	4	80
380555570183000	8.471856	-0.61291564	1.3075534	191	0	66
380555588891000	7.8589406	-0.040861044	3.568531	199	-5	76
380555607598000	9.234595	0.7627395	2.2609777	211	-4	85
380555626305000	10.760075	0.84446156	0.313268	217	-179	85
380555644890000	11.182305	0.10896278	-0.95342433	218	178	83
380555664086000	10.760075	-0.29964766	-1.3756552	223	-178	82
380555685204000	10.228881	0.3405087	-1.334794	233	-170	79
380555703973000	9.724928	1.6480621	-0.88532263	241	-167	77
380555722710000	9.193735	2.152015	-0.42223078	242	-166	76
380555741418000	8.390134	2.1111538	-0.27240697	242	-167	77
380555760125000	7.9679036	1.7978859	-0.19068487	242	-170	80
380555778802000	7.9679036	1.334794	-0.19068487	237	-173	82
380555797692000	8.008764	1.0351465	-0.29964766	236	-173	82
380555816521000	8.049625	0.9942854	-0.38136974	236	-172	80
380555835198000	7.668256	1.1441092	-0.6946377	245	-167	72
380555853905000	6.5922484	1.56634	-1.3756552	261	-161	66
380555872582000	5.6252036	2.0294318	-1.525479	262	-164	71
380555891289000	5.8976107	1.7297841	-0.95342433	249	-175	80
380555909997000	7.205164	0.6537767	-1.1168685	239	-177	80
380555929619000	9.275456	0.50395286	-1.56634	239	-170	80
380555950585000	11.563675	2.0294318	-0.53119355	250	-20	69
380555969323000	11.686258	4.372132	0.84446156	287	-28	62
380555988793000	9.193735	4.862464	0.19068487	280	-22	68
380556009881000	8.62168	3.445948	0.7218784	224	-3	75
380556029900000	11.686258	0.6537767	3.1463003	201	7	81
380556056206000	12.9529505	-1.6889231	1.1168685	201	169	71
380556078698000	13.021052	-2.5333846	-3.7864566	201	174	76
380556097192000	15.472715	-1.6480621	-3.336985	201	179	84
380556118035000	16.358038	-0.38136974	-1.525479	200	-176	86
380556137139000	14.941522	1.0760075	-0.42223078	196	-8	82
380556160577000	13.6748295	1.879608	0.040861044	195	-11	79
380556181420000	13.252599	2.5606253	-0.0	196	-166	76
380556202264000	11.604536	2.9556155	-0.19068487	205	-165	74
380556223107000	9.384419	2.6014864	-0.50395286	212	-168	76
380556243981000	8.008764	1.7570249	-0.9125633	216	-171	77
380556264794000	6.973618	1.1168685	-1.1849703	212	-175	80
380556285638000	6.1291566	0.53119355	-0.9125633	204	-176	85
380556306512000	5.829509	0.38136974	-0.38136974	203	-173	83
380556327355000	5.706926	0.7218784	-0.14982383	208	-16	74
380556348199000	5.6660647	1.607201	-0.0	241	-25	65
380556370171000	5.7886477	2.6423476	0.14982383	308	-32	58
380556394555000	5.8976107	3.636633	0.040861044	14	-27	62
380556415490000	7.3958488	3.7864566	0.95342433	86	-12	76
380556436333000	10.378705	2.1792557	1.4982382	143	-174	83
380556457177000	13.184497	1.4573772	-0.8036005	200	-165	69
380556478051000	13.293459	3.759216	-3.405087	256	-155	62
380556497063000	10.460427	5.012288	-2.2609777	206	-11	77
380556520928000	10.760075	2.152015	1.2258313	189	174	84
380556541192000	16.017529	-1.7297841	-0.27240697	189	173	78
380556560784000	16.630445	-1.920469	-2.9556155	184	173	82
380556579461000	12.680544	-1.56634	-0.95342433	172	6	81
380556599236000	9.80665	-1.0760075	1.1168685	165	1	80
380556620293000	9.915613	-0.23154591	1.6480621	170	-1	87
380556638940000	10.378705	0.27240697	0.53119355	176	178	88
380556657647000	9.915613	-0.27240697	-0.040861044	182	177	85
380556676385000	9.343558	-0.53119355	-0.6946377	188	179	83
380556697533000	9.384419	-0.19068487	-1.1849703	194	-177	82
380556716210000	9.466142	0.42223078	-1.1849703	195	-176	83
380556734917000	9.193735	0.6946377	-0.95342433	196	-176	84
380556753594000	8.853226	0.61291564	-0.6946377	196	-177	86
380556772271000	8.499097	0.38136974	-0.46309182	195	-178	87
380556790948000	8.117727	0.3405087	-0.29964766	194	-176	85
380556809685000	8.008764	0.61291564	-0.27240697	194	-172	82
380556829247000	7.9270425	1.0760075	-0.29964766	198	-168	78
380556850396000	7.8180795	1.6480621	-0.29964766	206	-164	74
380556869012000	7.8180795	2.1792557	-0.3405087	225	-161	71
380556887688000	7.9270425	2.6832085	-0.61291564	271	-158	67
380556908593000	8.008764	3.255263	-0.9125633	310	-154	63
380556927270000	8.076866	3.9499009	-1.0760075	338	-152	61
380556948449000	8.281172	4.399372	-1.0351465	350	-153	63
380556967126000	8.580819	4.3312707	-0.95342433	330	-158	68
380556988152000	9.152874	3.636633	-0.95342433	250	-165	75
380557006890000	10.460427	2.8330324	-0.10896278	201	-14	75
380557028100000	11.032481	2.8330324	0.6946377	172	-17	73
380557049981000	10.147159	3.173541	0.42223078	182	-165	75
380557074456000	9.384419	2.4925237	-0.3405087	178	173	82
380557093499000	10.61025	-1.3756552	-0.53119355	170	13	77
380557117516000	12.367276	-2.9147544	0.19068487	176	178	85
380557136346000	11.876944	-0.50395286	-0.9942854	202	-173	72
380557155846000	9.915613	1.2666923	-2.8738933	209	-169	76
380557180169000	9.847511	1.9477097	-1.607201	179	-10	79
380557201012000	12.489859	2.152015	1.1168685	169	-9	80
380557221856000	14.015338	2.3018389	0.53119355	174	-168	77
380557242730000	13.484144	2.8330324	-0.95342433	183	-167	76
380557263634000	12.789507	2.982856	-1.4165162	189	-168	77
380557284569000	12.108489	2.5333846	-1.3075534	194	-169	77
380557305413000	10.991621	2.152015	-1.3075534	198	-170	77
380557326226000	10.18802	1.8387469	-1.3756552	205	-171	77
380557347069000	9.956474	1.6889231	-1.6889231	213	-170	75
380557367913000	10.079058	1.7297841	-1.9885708	225	-169	74
380557389794000	9.956474	2.0294318	-2.0294318	240	-166	72
380557414239000	9.302697	2.3426998	-1.9885708	259	-163	68
380557435082000	8.158588	2.5606253	-2.1383946	276	-161	62
380557456444000	7.3141265	2.6423476	-2.8738933	287	-161	59
380557480614000	7.014479	2.6832085	-3.1463003	291	-162	64
380557499474000	7.3141265	2.5333846	-2.4516625	291	-164	69
380557526940000	7.668256	2.2609777	-1.920469	287	-167	69
380557547326000	8.349273	1.9885708	-2.4108016	280	-173	68
380557565606000	8.962189	1.2258313	-3.445948	266	179	70
380557584283000	9.997335	-0.14982383	-3.718355	250	171	68
380557602990000	10.038197	-1.6889231	-3.759216	235	165	65
380557621697000	9.765789	-2.8330324	-3.445948	235	168	66
380557640343000	11.958665	-2.7921712	-4.4810944	243	173	68
380557659051000	15.595298	-1.9477097	-5.8567495	254	177	70
380557678796000	14.750836	-0.6946377	-5.202973	274	-174	74
380557700097000	10.419566	1.0760075	-2.7240696	304	-163	72
380557719842000	9.00305	2.7649305	-1.1849703	314	-165	68
380557741326000	9.765789	2.7240696	-2.9147544	305	-175	65
380557759972000	10.419566	0.9942854	-4.8216033	289	176	64
380557780144000	10.310603	-0.88532263	-4.944186	272	168	64
380557801507000	9.466142	-2.1111538	-4.2086873	265	167	67
380557820183000	8.921328	-2.1111538	-3.1463003	266	170	72
380557838891000	9.275456	-1.7297841	-2.5333846	275	172	74
380557857567000	9.466142	-1.334794	-2.4516625	283	174	74
380557876214000	9.343558	-1.0351465	-2.4925237	290	175	74
380557894890000	9.275456	-0.8036005	-2.4925237	299	177	76
380557913628000	9.507003	-0.50395286	-2.3018389	307	178	77
380557932275000	9.697687	-0.3405087	-2.2201166	314	178	77
380557950921000	9.724928	-0.38136974	-2.1383946	318	177	77
380557969536000	9.656827	-0.46309182	-2.1383946	318	178	76
380557989159000	9.656827	-0.42223078	-2.3426998	319	179	75
380558010522000	9.724928	-0.14982383	-2.6014864	324	-178	74
380558029290000	9.915613	0.3405087	-2.7921712	329	-177	74
380558051873000	10.310603	0.53119355	-2.8738933	334	-178	77
380558076195000	11.304889	0.3405087	-2.4925237	339	-177	78
380558097039000	11.75436	0.7218784	-2.3426998	340	-176	78
380558117852000	11.536434	0.92618364	-2.3699405	340	-180	79
380558137780000	11.876944	0.040861044	-2.3426998	333	174	79
380558158593000	12.108489	-1.1849703	-2.1383946	333	172	80
380558180443000	11.454713	-1.56634	-1.3075534	351	4	85
380558204827000	9.997335	-0.7627395	0.38136974	14	2	76
380558225701000	8.539958	-0.38136974	2.152015	26	5	78
380558246545000	8.430995	-0.6946377	1.7297841	21	5	85
380558267388000	9.997335	-0.88532263	0.23154591	10	177	84
380558288293000	12.067628	-0.5720546	-1.0760075	6	-179	84
380558310357000	12.067628	0.14982383	-1.3075534	7	-175	84
380558333581000	10.378705	0.92618364	-0.6537767	13	-172	81
380558352593000	9.343558	1.3756552	-0.46309182	18	-171	81
380558376488000	9.152874	1.3756552	-0.3405087	22	-175	85
380558397362000	9.302697	0.88532263	-0.040861044	23	-4	86
380558418206000	9.575105	0.6946377	0.08172209	23	-177	84
380558448540000	9.534244	0.53119355	-0.84446156	22	-171	78
380558469079000	9.084772	1.4573772	-1.2258313	27	-162	72
380558487786000	9.043911	2.8738933	-0.46309182	33	-156	66
380558506158000	8.689782	3.8273177	-0.10896278	34	-151	61
380558524407000	7.9270425	4.4810944	-0.14982383	38	-149	59
380558542504000	7.5456724	4.5219555	-0.08172209	38	-24	66
380558560601000	8.049625	3.568531	0.23154591	43	0	84
380558578911000	10.56939	-0.040861044	1.1168685	59	166	76
380558597527000	15.132206	-3.636633	-0.50395286	36	169	75
380558616051000	17.24336	-3.405087	-2.9147544	20	172	78
380558634881000	13.6748295	-1.879608	-2.1383946	41	8	80
380558654137000	9.425281	-1.334794	0.95342433	49	1	79
380558672997000	9.507003	-0.19068487	1.7570249	48	-7	80
380558691613000	11.536434	1.334794	1.4573772	44	-3	84
380558710107000	12.026767	0.7218784	0.9942854	39	2	87
380558730248000	10.841797	-0.38136974	0.38136974	27	173	83
380558748894000	9.997335	-1.1849703	-0.53119355	13	174	82
380558767327000	9.847511	-1.0351465	-0.9942854	3	177	83
380558786034000	9.152874	-0.42223078	-1.1168685	358	178	83
380558804742000	8.430995	-0.23154591	-0.95342433	358	177	84
380558823876000	7.7363577	-0.3405087	-0.7218784	359	177	85
380558843499000	6.973618	-0.42223078	-0.38136974	6	176	86
380558862206000	6.742072	-0.46309182	-0.10896278	7	179	87
380558880913000	7.164303	-0.14982383	-0.38136974	7	-177	83
380558899621000	7.5865335	0.38136974	-0.88532263	6	-173	79
380558919274000	7.6954966	0.92618364	-1.1849703	5	-169	74
380558940545000	7.43671	1.4573772	-1.525479	5	-165	70
380558959222000	7.246025	2.0294318	-1.607201	6	-164	72
380558978722000	7.8589406	2.2201166	-1.3075534	6	-168	76
380558999779000	9.112013	1.920469	-1.1849703	6	-171	79
380559019677000	11.34575	1.7570249	-1.1849703	7	-168	77
380559041100000	12.871228	2.6423476	-1.1168685	14	-160	70
380559059869000	11.795221	4.2086873	-1.1849703	22	-21	69
380559079674000	10.501288	4.0180025	0.313268	31	-6	75
380559100884000	11.563675	1.3075534	2.9147544	35	7	80
380559121606000	12.108489	-1.4165162	1.5390993	359	170	75
380559140435000	11.223166	-2.0294318	-2.3426998	348	171	75
380559162469000	12.217452	-2.070293	-2.4108016	11	173	83
380559186974000	14.246883	-1.7570249	-0.3405087	23	179	88
380559207909000	14.437569	-0.23154591	-0.38136974	27	-176	84
380559229882000	13.756551	0.9942854	-1.1441092	33	-174	83
380559254784000	13.797412	1.4982382	-0.9942854	38	-175	84
380559275750000	12.53072	1.1441092	-0.6537767	39	-175	85
380559296715000	10.61025	0.88532263	-0.42223078	43	-175	84
380559317620000	9.193735	0.88532263	-0.29964766	44	-174	84
380559338555000	8.076866	0.84446156	-0.27240697	48	-3	87
380559360558000	7.014479	0.42223078	0.040861044	53	0	89
380559384911000	6.1700177	0.040861044	0.10896278	53	-172	82
380559405816000	5.5571017	0.8036005	-0.19068487	53	-158	68
380559426690000	5.8976107	2.3426998	-0.10896278	54	-150	60
380559454003000	6.891896	3.9090397	-0.08172209	55	-32	58
380559478539000	7.6273947	4.7943625	-0.0	56	-151	61
380559499413000	7.8180795	4.372132	-0.040861044	56	-18	72
380559522881000	9.425281	3.0237172	0.19068487	50	-164	70
380559546166000	10.95076	3.2961242	-2.1792557	46	-162	66
380559567467000	10.651112	3.5957718	-2.9147544	62	9	81
380559589806000	14.1787815	-2.3018389	0.53119355	77	162	70
380559608605000	18.278507	-6.0882955	-2.2609777	82	167	71
380559627343000	14.560152	-3.405087	-3.486809	82	11	76
380559648278000	9.302697	-1.7978859	1.56634	82	10	65
380559667199000	8.008764	-1.4982382	3.336985	81	4	80
380559688317000	10.501288	-0.6537767	1.7570249	75	-180	89
380559706994000	12.4489975	0.10896278	-0.10896278	71	179	85
380559728112000	11.563675	-0.29964766	-0.95342433	67	178	84
380559746758000	9.956474	-0.27240697	-1.0760075	63	-176	82
380559767937000	9.193735	0.6537767	-1.0351465	62	-171	80
380559786614000	8.62168	1.3756552	-0.8036005	62	-172	81
380559805260000	7.9679036	1.1849703	-0.46309182	62	-177	87
380559823907000	7.205164	0.3405087	-0.08172209	62	175	85
380559842553000	6.973618	-0.6537767	-0.10896278	62	173	82
380559861230000	7.43671	-0.9125633	-0.38136974	61	177	85
380559879906000	7.7363577	-0.38136974	-0.61291564	60	-176	84
380559900048000	7.8589406	0.53119355	-0.61291564	59	-170	79
380559921197000	7.8589406	1.4573772	-0.61291564	55	-165	73
380559939873000	7.504812	2.070293	-1.0760075	54	-162	70
380559959496000	7.3549876	2.3699405	-1.1441092	54	-162	71
380559980431000	7.8180795	2.4925237	-1.0351465	50	-165	71
380559998986000	9.043911	2.5333846	-1.7297841	50	-164	72
380560017876000	11.223166	3.336985	-1.6889231	51	-160	70
380560038781000	12.912089	4.630918	-0.6537767	55	-27	63
380560057549000	11.563675	5.7886477	0.42223078	56	-152	62
380560076317000	8.62168	4.6036777	-0.23154591	56	-11	77
380560095635000	9.00305	1.8387469	1.1168685	57	7	72
380560117638000	11.413852	-1.3756552	3.3778462	58	13	76
380560138360000	11.958665	-2.8330324	1.0760075	48	172	70
380560160424000	12.721405	-1.879608	-4.099725	48	178	76
380560184563000	16.43976	-0.6537767	-4.140586	53	-179	87
380560205407000	16.467001	0.19068487	-0.84446156	58	-6	84
380560226250000	12.789507	1.2666923	0.08172209	59	-171	81
380560247155000	12.217452	1.9477097	-0.08172209	60	-172	82
380560267998000	12.639683	1.6889231	-0.23154591	61	-172	82
380560289788000	10.147159	1.3756552	-0.50395286	61	-172	80
380560313988000	7.6273947	1.0351465	-0.84446156	62	-175	81
380560334862000	7.205164	0.6537767	-0.95342433	63	-175	83
380560355736000	7.3141265	0.6946377	-0.6537767	68	-173	83
380560376610000	7.014479	0.8036005	-0.23154591	72	-173	82
380560397454000	6.4015636	0.8036005	-0.38136974	72	-172	79
380560418236000	6.0201936	0.88532263	-0.7218784	72	-167	76
380560440423000	5.8976107	1.3756552	-0.61291564	73	-22	68
380560464654000	6.2108784	2.5606253	0.10896278	78	-26	64
380560485467000	7.5456724	3.636633	0.92618364	79	-20	70
380560504265000	9.575105	3.5276701	0.61291564	80	-166	76
380560525017000	12.176591	2.982856	-0.040861044	80	-167	75
380560545769000	13.756551	3.173541	-1.8387469	79	-160	63
380560570122000	11.536434	4.399372	-3.9771416	86	-10	80
380560591027000	10.310603	1.8387469	0.19068487	94	18	72
380560609765000	15.213928	-4.862464	0.040861044	102	160	68
380560630028000	17.733692	-6.5513873	-3.1054392	106	169	77
380560650933000	13.6748295	-2.7513103	-1.2666923	105	7	72
380560671776000	8.962189	-1.2258313	2.6832085	105	5	70
380560692925000	9.043911	-0.84446156	3.255263	105	-1	84
380560711968000	11.182305	0.23154591	1.1168685	106	-178	88
380560730797000	11.264028	0.42223078	-0.23154591	110	-180	86
380560749474000	10.079058	-0.040861044	-0.7218784	114	179	83
380560769280000	9.384419	-0.08172209	-1.0760075	115	-176	82
380560790642000	9.084772	0.61291564	-1.1441092	115	-173	81
380560819482000	8.662541	1.0760075	-0.9125633	115	-171	81
380560842217000	7.3141265	1.1441092	-0.38136974	115	-173	83
380560861382000	6.5922484	0.84446156	-0.19068487	115	-175	83
380560880028000	6.973618	0.6537767	-0.50395286	116	-175	82
380560900262000	7.43671	0.7218784	-0.8036005	116	-173	80
380560920312000	7.7363577	0.9942854	-0.88532263	116	-169	77
380560938958000	7.6273947	1.4982382	-0.8036005	116	-166	74
380560957604000	7.205164	1.8387469	-0.88532263	116	-165	73
380560976525000	7.3549876	1.9885708	-1.0760075	116	-166	74
380560995141000	8.19945	2.070293	-1.1441092	120	-168	73
380561013848000	9.112013	2.0294318	-1.9477097	121	-166	73
380561035180000	10.923519	2.7921712	-1.9477097	120	-20	70
380561057976000	13.184497	4.862464	0.14982383	119	-29	61
380561078606000	11.141444	6.0882955	1.1441092	118	-28	62
380561099755000	7.9679036	4.1814466	0.08172209	119	-5	73
380561119591000	10.18802	0.84446156	2.9556155	120	10	71
380561140496000	11.836082	-2.2609777	3.405087	129	165	73
380561161339000	11.495573	-3.0645783	-1.56634	143	172	69
380561182152000	13.715691	-1.920469	-4.7535014	149	175	77
380561202996000	16.698545	-1.4165162	-3.486809	149	178	86
380561223778000	16.126492	-0.6946377	-0.7627395	150	-3	87
380561244591000	13.184497	0.61291564	-0.0	155	-170	80
380561265404000	12.571581	2.1792557	-0.27240697	156	-165	75
380561286187000	12.258313	3.173541	-0.27240697	157	-163	73
380561307000000	9.997335	3.1054392	-0.27240697	161	-164	73
380561327813000	7.8180795	2.3018389	-0.6946377	167	-169	77
380561348656000	7.0553403	1.3756552	-0.9125633	168	-174	82
380561369469000	6.973618	0.7218784	-0.6537767	168	-178	86
380561392876000	6.5922484	0.19068487	-0.38136974	167	177	87
380561417138000	5.938472	-0.29964766	-0.19068487	167	-2	88
380561437951000	5.5162406	0.19068487	-0.0	167	-164	74
380561459862000	5.8976107	1.7297841	-0.23154591	133	-27	63
380561484215000	7.0553403	3.568531	0.14982383	113	-27	62
380561503014000	8.853226	4.6036777	0.92618364	107	-20	70
380561523736000	10.923519	4.0180025	0.14982383	101	-163	71
380561544793000	12.067628	3.6774938	-1.7978859	41	-158	63
380561571953000	11.182305	4.630918	-3.3642259	40	-161	69
380561592065000	9.534244	3.3778462	-1.3075534	87	16	73
380561610406000	13.988097	-4.140586	0.61291564	117	159	67
380561628716000	18.115063	-7.1234417	-2.6014864	147	166	68
380561647362000	15.854085	-4.2495484	-4.7126403	132	10	79
380561667748000	10.228881	-1.8387469	0.6537767	114	8	62
380561686455000	7.5865335	-1.2258313	3.7864566	100	3	73
380561707543000	9.656827	-0.5720546	2.9556155	84	-1	88
380561726342000	11.876944	0.14982383	0.313268	65	179	86
380561745019000	11.604536	-0.14982383	-0.88532263	41	178	83
380561763695000	10.378705	-0.27240697	-1.2666923	15	-177	81
380561782372000	9.697687	0.50395286	-1.3756552	10	-172	79
380561801049000	9.343558	1.3756552	-1.1441092	10	-169	78
380561819695000	8.812365	1.6889231	-0.7218784	11	-170	79
380561839287000	7.8180795	1.4165162	-0.38136974	12	-173	83
380561860497000	6.851035	0.84446156	-0.040861044	11	-177	87
380561879174000	6.782933	0.313268	-0.14982383	6	-178	85
380561897820000	7.205164	0.313268	-0.53119355	1	-175	81
380561916527000	7.6273947	0.7218784	-0.95342433	1	-169	76
380561935174000	7.668256	1.4573772	-1.1441092	5	-164	71
380561953820000	7.43671	2.2201166	-1.1441092	9	-158	67
380561972466000	7.1234417	2.8738933	-1.1441092	10	-156	65
380561991112000	6.932757	3.0645783	-1.1441092	10	-161	69
380562009789000	7.5865335	2.6423476	-1.1441092	4	-166	74
380562029992000	9.275456	2.4108016	-1.3075534	4	-166	76
380562051232000	12.067628	2.9556155	-0.3405087	4	-16	73
380562069909000	13.33432	3.9499009	0.84446156	5	-22	68
380562090417000	11.34575	4.5628166	0.61291564	5	-157	67
380562114373000	9.193735	3.8681788	-0.42223078	356	-3	83
380562135216000	11.645397	0.6537767	1.2666923	345	8	78
380562154168000	13.102775	-1.9477097	2.1111538	330	172	82
380562174950000	11.645397	-1.7297841	-0.10896278	321	178	74
380562195794000	11.114203	-0.42223078	-3.0645783	320	178	75
380562216729000	13.293459	-0.53119355	-3.486809	321	177	83
380562237542000	15.595298	-0.6946377	-1.7570249	328	179	86
380562258355000	14.519291	-0.29964766	-0.9942854	336	-177	86
380562280266000	12.912089	0.6537767	-0.7627395	346	-172	82
380562304619000	12.299174	1.7297841	-0.27240697	355	-13	77
380562325494000	10.079058	2.2609777	0.040861044	359	-166	76
380562346337000	8.281172	2.070293	-0.29964766	359	-168	77
380562367181000	7.4639506	1.6480621	-0.61291564	359	-170	80
380562387932000	7.273266	1.2258313	-0.53119355	359	-173	83
380562408715000	6.932757	0.8036005	-0.27240697	359	-175	85
380562429497000	6.1291566	0.5720546	-0.040861044	0	-8	82
380562458733000	5.5162406	0.8036005	0.040861044	6	-17	73
380562478997000	5.6660647	1.7570249	-0.0	15	-23	67
380562497185000	6.4424243	2.6832085	0.61291564	20	-21	68
380562517510000	7.5865335	2.9147544	1.1441092	19	-14	76
380562537865000	9.656827	2.4108016	0.313268	8	-167	73
380562556237000	11.563675	2.7649305	-2.3018389	4	-162	63
380562574975000	11.536434	3.9499009	-4.2495484	5	-156	59
380562594628000	9.915613	4.630918	-3.718355	12	-14	75
380562613213000	9.575105	2.4516625	0.84446156	22	15	72
380562631493000	13.593107	-3.636633	2.3699405	349	160	70
380562650170000	17.924377	-6.428804	-1.4165162	324	167	71
380562668877000	15.5135765	-3.718355	-3.8273177	353	11	77
380562687585000	9.915613	-1.9885708	1.1849703	23	11	62
380562706231000	7.8180795	-1.7570249	3.7864566	31	8	71
380562725091000	9.656827	-1.4165162	3.1054392	19	4	84
380562743767000	11.454713	-0.7627395	0.95342433	2	178	86
380562762475000	11.917805	-0.50395286	-0.6946377	350	179	82
380562781151000	11.454713	-0.19068487	-1.607201	346	-177	80
380562799828000	10.61025	0.50395286	-1.7978859	350	-173	79
380562819848000	10.038197	1.334794	-1.3075534	356	-169	78
380562841149000	9.084772	1.8387469	-0.7218784	3	-165	75
380562859948000	7.3958488	1.9885708	-0.27240697	8	-16	74
380562879754000	6.238119	1.7570249	0.08172209	8	-167	77
380562900902000	6.2789803	1.4982382	-0.040861044	7	-169	78
380562919671000	7.0553403	1.334794	-0.53119355	3	-170	79
380562939171000	7.668256	1.334794	-0.7627395	3	-168	77
380562960290000	7.7772183	1.607201	-0.7627395	3	-165	74
380562979027000	7.6273947	2.0294318	-0.95342433	4	-164	71
380562997704000	7.4639506	2.2201166	-1.2666923	4	-166	73
380563018700000	7.8180795	1.9477097	-1.4165162	3	-169	75
380563037469000	9.343558	1.879608	-1.6480621	7	-168	77
380563056145000	11.876944	2.6423476	-0.7627395	14	-17	73
380563075005000	13.252599	4.0180025	0.3405087	21	-24	66
380563094506000	11.727119	5.134871	0.3405087	21	-156	66
380563118279000	9.302697	4.140586	-0.7627395	21	-3	84
380563137047000	10.691973	0.61291564	0.9942854	26	9	77
380563156029000	11.836082	-1.8387469	2.0294318	20	168	78
380563176812000	11.114203	-2.4108016	-0.10896278	356	172	73
380563197625000	11.536434	-1.607201	-3.214402	357	177	79
380563218468000	14.47843	-0.88532263	-2.6014864	10	-180	88
380563240380000	16.208214	0.08172209	-0.6537767	19	-175	85
380563264672000	14.369467	1.1441092	-0.50395286	25	-170	79
380563285485000	13.0619135	2.3699405	-0.53119355	30	-167	77
380563306298000	12.108489	2.8330324	-0.38136974	34	-165	75
380563327172000	9.765789	2.5606253	-0.29964766	35	-167	77
380563347985000	7.8589406	1.7570249	-0.3405087	35	-172	82
380563369958000	6.891896	0.92618364	-0.42223078	35	-177	84
380563394433000	6.469665	0.38136974	-0.50395286	36	-180	87
380563415276000	6.3198414	0.040861044	-0.29964766	41	-2	88
380563436059000	6.0201936	0.23154591	-0.0	42	-12	78
380563456750000	5.829509	1.2258313	0.19068487	43	-21	69
380563475915000	6.3607025	2.4516625	0.040861044	48	-151	61
380563500451000	6.701211	3.6774938	-0.10896278	53	-30	60
380563521355000	7.504812	4.2904096	0.6537767	53	-18	72
380563542168000	9.575105	3.1054392	0.6946377	49	-169	78
380563565392000	12.408136	2.3426998	-1.1441092	43	-163	68
380563584344000	13.184497	4.1814466	-3.2961242	44	-163	72
380563604668000	11.686258	3.568531	-1.2258313	61	165	75
380563623406000	14.7916975	-3.8273177	-0.53119355	74	161	69
380563642083000	17.2025	-6.0201936	-2.4516625	67	171	73
380563660760000	13.0619135	-2.2201166	-3.214402	68	9	74
380563679436000	9.193735	-1.56634	2.0294318	69	9	67
380563699029000	9.043911	-1.56634	3.405087	69	4	81
380563719872000	11.645397	-0.8036005	1.6480621	64	-180	89
380563740136000	12.9529505	0.0	-0.10896278	59	179	87
380563761498000	11.645397	-0.10896278	-0.61291564	54	-179	85
380563780175000	9.997335	0.10896278	-0.8036005	49	-174	82
380563798852000	9.234595	0.9942854	-0.88532263	48	-170	79
380563817620000	8.62168	1.56634	-0.5720546	48	-169	79
380563836327000	7.8589406	1.5390993	-0.29964766	48	-171	81
380563855340000	7.014479	1.1441092	-0.10896278	48	-174	83
380563876458000	6.510526	0.7218784	-0.27240697	47	-175	84
380563895074000	6.510526	0.53119355	-0.46309182	46	-174	83
380563913750000	7.082581	0.6946377	-0.5720546	46	-173	82
380563932427000	7.9270425	0.95342433	-0.61291564	45	-172	80
380563951104000	8.349273	1.2258313	-0.7218784	45	-169	77
380563969689000	7.8180795	1.5390993	-0.9125633	45	-167	75
380563989098000	7.164303	1.6889231	-0.9942854	45	-168	75
380564010003000	8.471856	1.7570249	-1.4165162	45	-168	75
380564029687000	8.471856	1.7570249	-1.4165162	45	-168	74
380564050652000	10.56939	2.3699405	-1.8387469	46	-164	74
380564069451000	13.484144	3.7864566	-1.0351465	53	-21	69
380564089104000	13.375181	5.175732	0.88532263	59	-26	63
380564113427000	9.997335	5.012288	1.2258313	58	-168	77
380564132317000	7.7772183	1.6480621	-0.6537767	62	11	77
380564151025000	10.079058	-1.920469	1.3075534	66	19	67
380564171837000	11.563675	-4.0180025	2.8330324	66	167	77
380564192650000	11.454713	-2.6832085	-0.3405087	60	179	73
380564213463000	13.0619135	-0.27240697	-3.8681788	60	-178	77
380564234246000	16.04477	0.50395286	-3.5276701	64	-178	85
380564255028000	15.976667	0.5720546	-1.1849703	68	-175	85
380564275811000	13.375181	1.0760075	-0.46309182	69	-170	80
380564296715000	12.367276	2.1792557	-0.14982383	73	-14	76
380564317528000	11.454713	2.8738933	0.08172209	74	-164	74
380564338341000	9.234595	2.6423476	-0.10896278	75	-168	77
380564360314000	7.8861814	1.6480621	-0.8036005	76	-175	80
380564384667000	7.5865335	0.7218784	-1.1849703	80	-178	83
380564405541000	7.164303	0.23154591	-0.8036005	84	179	87
380564426385000	6.66035	-0.14982383	-0.29964766	85	1	89
380564445733000	6.0201936	-0.10896278	0.040861044	85	-8	81
380564465203000	5.5571017	0.8036005	0.23154591	85	-21	69
380564489037000	5.706926	2.152015	0.19068487	85	-27	62
380564507958000	7.014479	3.636633	0.6537767	86	-25	64
380564526360000	8.662541	4.0180025	1.3075534	86	-16	74
380564545281000	10.61025	3.0645783	0.6537767	87	-173	82
380564567132000	12.680544	1.56634	-1.0351465	81	-167	68
380564585564000	12.53072	3.1463003	-3.9090397	71	-156	58
380564605279000	10.228881	4.903325	-4.0588636	82	-4	81
380564623955000	11.536434	0.84446156	1.56634	93	167	77
380564642602000	15.554437	-3.6774938	-0.29964766	105	167	72
380564661248000	16.970953	-3.8681788	-3.8273177	105	174	83
380564679955000	12.9529505	-1.2666923	-0.7627395	101	7	74
380564700188000	8.62168	-1.0760075	2.152015	100	11	69
380564721276000	9.00305	-1.8387469	2.982856	99	5	83
380564739953000	11.454713	-0.95342433	0.92618364	94	179	88
380564759576000	11.876944	-0.23154591	-0.38136974	90	179	86
380564780480000	10.61025	-0.23154591	-0.7218784	82	-179	84
380564799157000	9.615966	0.14982383	-0.95342433	70	-173	80
380564818810000	9.575105	1.2258313	-1.0351465	62	-169	78
380564839989000	9.466142	1.879608	-0.7218784	61	-169	79
380564859795000	8.730643	1.7297841	-0.29964766	61	-172	82
380564880822000	7.8589406	1.0760075	-0.040861044	61	-177	87
380564899407000	7.3141265	0.3405087	-0.08172209	60	-180	88
380564918053000	7.3958488	0.040861044	-0.19068487	56	-180	88
380564936639000	7.9270425	0.040861044	-0.29964766	50	-178	87
380564955346000	8.62168	0.3405087	-0.38136974	45	-174	83
380564974023000	8.689782	0.92618364	-0.5720546	37	-169	76
380564992669000	8.049625	1.607201	-1.1168685	31	-164	69
380565011468000	7.164303	2.152015	-1.6480621	27	-162	68
380565032738000	6.5922484	2.1792557	-1.56634	23	-165	71
380565051476000	6.932757	1.8387469	-1.56634	23	-168	76
380565070244000	9.466142	2.1111538	-0.9125633	29	-15	75
380565088891000	12.53072	3.2961242	0.08172209	34	-21	69
380565110711000	12.14935	4.671779	0.313268	34	-153	63
380565132806000	8.390134	4.3312707	-0.53119355	29	-178	87
380565151574000	7.8180795	0.313268	-0.19068487	48	17	68
380565170312000	10.419566	-3.214402	2.6832085	56	16	69
380565194665000	11.645397	-3.445948	2.982856	27	176	79
380565219140000	11.836082	-0.9125633	-2.1383946	16	-177	78
380565242425000	15.636159	0.92618364	-3.2961242	21	-176	84
380565266747000	17.24336	1.334794	-1.1441092	28	-8	82
380565287652000	14.369467	1.920469	0.14982383	33	-12	78
380565308587000	13.143636	2.8330324	0.23154591	34	-166	76
380565330468000	10.991621	2.7240696	-0.61291564	34	-166	76
380565354302000	10.991621	2.7240696	-0.61291564	33	-169	77
380565375268000	9.193735	1.7297841	-1.2666923	32	-174	80
380565396111000	8.349273	0.84446156	-1.2666923	32	-178	83
380565417107000	7.6273947	0.313268	-0.88532263	33	-178	86
380565437981000	6.782933	0.23154591	-0.46309182	37	-175	85
380565459862000	6.3198414	0.50395286	-0.08172209	37	-170	80
380565484460000	6.0201936	1.0351465	-0.23154591	36	-160	67
380565504662000	5.706926	2.152015	-1.0760075	37	-153	62
380565528588000	5.8567495	3.0237172	-0.5720546	44	-27	63
380565549462000	6.782933	3.405087	0.6537767	44	-16	74
380565571831000	8.499097	2.4108016	0.61291564	40	-173	82
380565592004000	11.141444	1.3756552	-0.6946377	33	-167	73
380565610345000	12.340035	2.9147544	-2.4925237	33	-160	67
380565628594000	10.923519	3.9499009	-2.2201166	41	-6	84
380565647210000	12.108489	1.1849703	0.50395286	46	173	81
380565667565000	15.636159	-2.0294318	-1.3756552	41	172	76
380565686272000	16.467001	-2.4925237	-3.0645783	42	176	84
380565704980000	11.795221	-0.84446156	-0.8036005	50	0	82
380565723748000	8.390134	0.040861044	1.1441092	56	-3	76
380565742425000	8.921328	0.46309182	2.1111538	51	-4	85
380565761101000	10.61025	0.7627395	0.5720546	40	-178	85
380565779717000	11.876944	0.42223078	-0.84446156	32	179	84
380565799248000	11.495573	-0.23154591	-1.2258313	31	178	85
380565820550000	10.18802	-0.3405087	-0.9125633	31	-177	85
380565839226000	9.575105	0.5720546	-0.6537767	31	-171	81
380565858880000	9.507003	1.4573772	-0.46309182	31	-169	79
380565880059000	9.615966	1.879608	-0.3405087	30	-169	79
380565899834000	9.425281	1.7978859	-0.53119355	26	-172	81
380565921197000	8.853226	1.2666923	-0.5720546	25	-175	84
380565939904000	7.668256	0.6946377	-0.38136974	25	-175	84
380565959527000	7.668256	0.6946377	-0.38136974	25	-174	83
380565980675000	7.8589406	0.84446156	-0.3405087	24	-173	82
380565999291000	8.308413	1.0351465	-0.46309182	23	-172	81
380566018853000	8.308413	1.2258313	-0.38136974	23	-169	79
380566040063000	8.076866	1.56634	-0.3405087	22	-166	75
380566060448000	7.8589406	1.9477097	-0.7627395	21	-165	73
380566081597000	7.7363577	2.152015	-1.1168685	17	-166	73
380566102410000	7.7772183	2.0294318	-1.334794	12	-168	74
380566124718000	8.471856	1.7978859	-1.607201	13	-169	78
380566143548000	10.460427	2.0294318	-0.84446156	20	-13	77
380566164239000	11.645397	2.6423476	-0.0	21	-166	76
380566185052000	10.61025	2.7240696	-0.23154591	21	-171	81
380566205834000	9.466142	1.5390993	-0.040861044	31	-3	82
380566226647000	11.114203	0.61291564	1.5390993	32	1	88
380566247491000	12.762266	-0.27240697	0.42223078	12	174	79
380566268426000	12.789507	-1.3075534	-2.1792557	13	172	78
380566290490000	12.026767	-1.7570249	-1.8387469	35	173	82
380566314690000	11.495573	-1.4982382	-0.42223078	41	-2	88
380566335503000	12.299174	0.42223078	0.08172209	42	-9	81
380566356377000	13.0619135	2.0294318	0.08172209	43	-10	80
380566377190000	13.184497	2.2609777	-0.0	43	-171	80
380566397942000	12.258313	2.0294318	-0.61291564	43	-170	79
380566418816000	9.043911	1.6480621	-0.53119355	43	-170	79
380566439477000	9.043911	1.6480621	-0.53119355	43	-169	78
380566463036000	7.8861814	1.607201	-0.23154591	44	-170	80
380566488702000	8.076866	1.4165162	-0.14982383	44	-172	82
380566507012000	8.894087	1.1849703	-0.50395286	44	-172	82
380566525323000	8.894087	1.1849703	-0.50395286	44	-172	81
380566546441000	8.430995	1.2258313	-0.53119355	44	-167	77
380566565636000	7.7363577	1.7570249	-0.46309182	44	-160	69
380566584099000	7.4639506	2.7921712	-0.27240697	45	-26	64
380566604760000	7.8180795	3.8273177	0.10896278	46	-152	62
380566623254000	7.6954966	4.099725	-0.23154591	46	-151	61
380566641900000	6.8237944	3.718355	-0.46309182	46	-163	73
380566660760000	7.3549876	2.2609777	-0.10896278	57	1	89
380566679558000	9.575105	-0.19068487	0.10896278	56	177	80
380566699242000	10.732834	-0.5720546	-1.7978859	27	-171	69
380566720574000	10.269742	1.7570249	-3.636633	32	-159	66
380566739342000	9.575105	3.8273177	-1.879608	45	-13	77
380566759087000	11.264028	2.6423476	0.50395286	54	-176	86
380566780327000	15.4046135	1.1441092	-0.23154591	54	-179	81
380566798974000	16.630445	0.3405087	-2.4925237	65	178	87
380566817650000	13.484144	-0.5720546	-0.5720546	75	5	83
380566836449000	10.337844	-0.88532263	0.8036005	83	8	82
380566855218000	10.56939	-1.4165162	0.6537767	87	174	83
380566873986000	11.372991	-1.1168685	-0.7627395	92	174	82
380566892754000	11.304889	-1.2666923	-0.88532263	96	172	82
380566911523000	10.732834	-1.4982382	-0.5720546	95	173	82
380566930291000	10.378705	-1.334794	-0.29964766	91	174	84
380566949059000	10.378705	-1.0760075	-0.3405087	86	175	84
380566967827000	10.228881	-0.88532263	-0.42223078	85	175	84
380566988640000	9.888372	-0.84446156	-0.46309182	81	175	84
380567007256000	9.302697	-0.7627395	-0.53119355	75	177	85
380567028771000	8.921328	-0.50395286	-0.50395286	67	179	87
380567047570000	8.771504	-0.08172209	-0.42223078	60	-179	87
380567066155000	8.812365	0.19068487	-0.46309182	55	-178	85
380567084740000	9.043911	0.313268	-0.6537767	51	-178	85
380567107567000	9.384419	0.38136974	-0.7218784	51	-177	85
380567128442000	9.615966	0.53119355	-0.5720546	50	-176	85
380567147546000	9.724928	0.61291564	-0.61291564	50	-178	86
380567171197000	9.997335	0.42223078	-0.6537767	50	-180	87
380567191979000	10.337844	0.0	-0.61291564	51	179	88
380567212792000	10.310603	-0.19068487	-0.3405087	57	0	88
380567233605000	9.956474	0.0	0.27240697	61	-1	87
380567254418000	9.384419	0.14982383	0.53119355	62	0	89
380567275231000	9.234595	0.0	0.10896278	62	178	86
380567296014000	9.656827	-0.38136974	-0.53119355	63	177	84
380567316857000	10.079058	-0.61291564	-0.84446156	63	177	85
380567337640000	9.997335	-0.53119355	-0.7627395	63	178	87
380567358452000	9.888372	-0.29964766	-0.46309182	63	-180	89
380567380303000	10.038197	-0.040861044	-0.19068487	63	-179	89
380567404534000	10.147159	0.10896278	-0.08172209	64	-180	90
380567425378000	9.997335	-0.040861044	-0.040861044	64	179	89
380567446129000	9.888372	-0.10896278	-0.040861044	65	-180	89
380567464867000	9.847511	-0.08172209	-0.14982383	65	-179	88
380567485680000	9.888372	0.10896278	-0.29964766	65	-178	87
380567506493000	10.038197	0.38136974	-0.3405087	65	-176	86
380567527276000	10.079058	0.6946377	-0.3405087	65	-175	85
380567548058000	9.956474	0.84446156	-0.27240697	65	-175	85
380567569421000	9.956474	0.84446156	-0.27240697	65	-177	86
380567590508000	9.888372	0.53119355	-0.38136974	65	-178	87
380567610863000	9.956474	0.27240697	-0.46309182	65	-179	87
380567629449000	9.997335	0.23154591	-0.50395286	65	-178	87
380567649163000	9.956474	0.313268	-0.46309182	65	-177	86
380567670159000	9.997335	0.53119355	-0.38136974	65	-177	86
380567688683000	9.956474	0.53119355	-0.29964766	65	-177	86
380567707024000	9.888372	0.53119355	-0.29964766	65	-177	86
380567727379000	9.847511	0.5720546	-0.29964766	65	-177	86
380567745873000	9.888372	0.5720546	-0.38136974	65	-177	86
380567764336000	9.888372	0.5720546	-0.38136974	64	-177	86
380567783166000	9.915613	0.5720546	-0.42223078	63	-176	86
380567801781000	9.956474	0.61291564	-0.38136974	62	-176	86
380567820367000	9.997335	0.6946377	-0.3405087	62	-176	86
380567838860000	9.956474	0.6537767	-0.3405087	62	-176	86
380567857262000	9.915613	0.6537767	-0.3405087	62	-176	86
380567877587000	9.915613	0.6537767	-0.3405087	61	-176	85
380567896203000	9.888372	0.6946377	-0.38136974	61	-176	86
380567914757000	9.888372	0.6537767	-0.42223078	61	-176	85
380567933343000	9.956474	0.6537767	-0.46309182	61	-176	85
380567951806000	9.956474	0.6537767	-0.46309182	61	-177	86
380567970391000	9.915613	0.50395286	-0.3405087	61	-177	86
380567988915000	9.915613	0.50395286	-0.3405087	61	-177	87
380568007500000	9.915613	0.46309182	-0.29964766	61	-178	87
380568026147000	9.915613	0.42223078	-0.42223078	61	-178	87
380568044732000	9.915613	0.42223078	-0.42223078	61	-177	86
380568063439000	9.956474	0.53119355	-0.42223078	61	-177	86
380568082024000	9.997335	0.53119355	-0.42223078	61	-177	86
380568103509000	9.915613	0.53119355	-0.38136974	61	-177	86
380568127221000	9.915613	0.50395286	-0.3405087	61	-177	86
380568145806000	9.915613	0.50395286	-0.38136974	61	-177	86
380568166405000	9.915613	0.50395286	-0.38136974	61	-178	87
380568187188000	9.915613	0.42223078	-0.38136974	61	-178	86
380568207879000	9.915613	0.42223078	-0.46309182	61	-178	87
380568228600000	9.956474	0.3405087	-0.46309182	61	-178	87
380568250237000	9.956474	0.3405087	-0.46309182	62	-178	87
380568294091000	9.956474	0.38136974	-0.46309182	62	-178	86
380568314782000	9.956474	0.3405087	-0.50395286	62	-178	86
380568355187000	9.956474	0.3405087	-0.50395286	62	-178	87
380568375909000	9.956474	0.38136974	-0.42223078	62	-177	86
380568396660000	9.915613	0.46309182	-0.42223078	62	-177	86
380568417290000	9.915613	0.46309182	-0.42223078	62	-177	87
380568438012000	9.765789	0.46309182	-0.29964766	62	-177	86
380568459740000	9.915613	0.53119355	-0.46309182	62	-177	85
380568483880000	10.079058	0.5720546	-0.5720546	62	-177	86
380568504601000	9.956474	0.50395286	-0.46309182	62	-177	86
380568525231000	9.915613	0.46309182	-0.42223078	62	-177	86
380568545861000	9.915613	0.46309182	-0.42223078	62	-178	87
380568568932000	9.915613	0.42223078	-0.42223078	62	-178	86
380568605279000	9.888372	0.42223078	-0.46309182	62	-178	86
380568625695000	9.888372	0.42223078	-0.46309182	62	-177	86
380568644250000	9.956474	0.50395286	-0.46309182	62	-177	86
380568662743000	9.956474	0.5720546	-0.42223078	62	-177	86
380568681237000	9.915613	0.53119355	-0.42223078	62	-177	86
380568699700000	9.915613	0.5720546	-0.46309182	62	-177	86
380568719109000	9.915613	0.5720546	-0.46309182	62	-176	85
380568740044000	9.956474	0.6537767	-0.50395286	62	-176	85
380568759698000	9.956474	0.6537767	-0.50395286	62	-177	85
380568780602000	9.997335	0.61291564	-0.53119355	62	-177	86
380568799126000	9.956474	0.50395286	-0.46309182	62	-177	86
380568817620000	9.915613	0.46309182	-0.46309182	62	-177	86
380568871606000	9.997335	0.46309182	-0.46309182	62	-177	86
380568890160000	9.997335	0.46309182	-0.46309182	62	-178	87
380568926629000	9.915613	0.42223078	-0.42223078	62	-178	87
380568945183000	9.915613	0.42223078	-0.42223078	62	-177	86
380568963891000	9.997335	0.50395286	-0.46309182	62	-177	86
380568982506000	9.956474	0.46309182	-0.50395286	62	-177	86
380569001305000	9.956474	0.46309182	-0.50395286	62	-178	86
380569021691000	9.915613	0.42223078	-0.46309182	62	-177	86
380569042504000	9.956474	0.53119355	-0.50395286	62	-177	86
380569061089000	9.956474	0.53119355	-0.53119355	62	-177	86
380569079705000	9.915613	0.50395286	-0.50395286	62	-177	86
380569102410000	9.888372	0.46309182	-0.42223078	62	-177	86
380569126244000	9.915613	0.53119355	-0.50395286	62	-177	86
380569151513000	9.915613	0.53119355	-0.50395286	62	-177	85
380569219201000	9.888372	0.5720546	-0.5720546	62	-176	85
380569280419000	10.079058	0.6537767	-0.5720546	62	-177	85
380569304497000	9.956474	0.5720546	-0.6946377	62	-176	85
380569325280000	9.888372	0.61291564	-0.5720546	62	-176	85
380569345818000	9.888372	0.61291564	-0.5720546	62	-177	85
380569366509000	9.915613	0.5720546	-0.7218784	62	-177	85
380569385949000	9.915613	0.5720546	-0.7218784	62	-176	84
380569406609000	10.119919	0.7218784	-0.8036005	62	-176	84
380569427239000	9.997335	0.7627395	-0.6537767	62	-176	84
380569447900000	9.765789	0.6946377	-0.7218784	62	-176	84
380569467278000	9.80665	0.6537767	-0.7627395	62	-176	84
380569494225000	9.80665	0.6537767	-0.7627395	62	-176	83
380569513482000	10.079058	0.7627395	-0.9125633	62	-175	83
380569537408000	9.915613	0.84446156	-0.9125633	62	-175	83
380569556054000	9.888372	0.84446156	-0.88532263	62	-175	83
380569576775000	9.888372	0.8036005	-0.88532263	62	-175	83
380569594842000	9.888372	0.8036005	-0.88532263	62	-176	83
380569631493000	9.888372	0.7627395	-0.88532263	62	-175	83
380569650048000	9.915613	0.8036005	-0.88532263	62	-176	83
380569687340000	9.915613	0.7627395	-0.88532263	62	-175	83
380569725671000	9.915613	0.8036005	-0.8036005	62	-175	83
380569744134000	9.915613	0.8036005	-0.8036005	62	-176	83
380569780327000	9.888372	0.7627395	-0.88532263	62	-176	83
380569798791000	9.888372	0.7627395	-0.88532263	62	-176	84
380569817315000	9.915613	0.7218784	-0.84446156	62	-176	83
380569838341000	9.888372	0.7627395	-0.84446156	62	-175	83
380569856957000	9.956474	0.88532263	-0.84446156	62	-175	83
380569877465000	9.915613	0.88532263	-0.8036005	62	-175	83
380569895928000	9.888372	0.84446156	-0.8036005	62	-175	83
380569914422000	9.888372	0.8036005	-0.8036005	62	-175	83
380569932854000	9.915613	0.8036005	-0.84446156	62	-175	83
380569951317000	9.997335	0.8036005	-0.84446156	62	-175	83
380569969750000	9.997335	0.8036005	-0.84446156	62	-175	84
380569989281000	9.997335	0.8036005	-0.8036005	62	-176	84
380570010125000	9.915613	0.6946377	-0.7627395	62	-176	84
380570028710000	9.956474	0.6946377	-0.7627395	62	-176	84
380570047143000	9.956474	0.6946377	-0.84446156	62	-176	84
380570067528000	9.997335	0.7218784	-0.84446156	62	-176	84
380570085961000	9.956474	0.7218784	-0.8036005	62	-176	84
380570107506000	9.915613	0.7218784	-0.84446156	62	-176	84
380570131066000	9.915613	0.7218784	-0.8036005	62	-176	84
380570189995000	9.915613	0.7627395	-0.7627395	62	-176	84
380570214165000	9.915613	0.7627395	-0.7627395	62	-175	84
380570238244000	9.915613	0.8036005	-0.7218784	62	-176	84
380570259820000	9.915613	0.7218784	-0.7218784	62	-176	84
380570283410000	9.915613	0.6946377	-0.8036005	62	-176	84
380570304040000	9.915613	0.6537767	-0.8036005	62	-176	84
380570324609000	9.915613	0.6537767	-0.9125633	62	-176	84
380570349145000	9.915613	0.6537767	-0.88532263	62	-176	84
380570379449000	9.956474	0.6946377	-0.7627395	62	-176	84
380570406823000	9.956474	0.6946377	-0.7627395	62	-176	85
380570433648000	9.888372	0.6537767	-0.61291564	62	-176	85
380570457696000	9.847511	0.6946377	-0.53119355	62	-176	85
380570479058000	9.888372	0.61291564	-0.5720546	62	-176	85
380570502129000	9.888372	0.61291564	-0.5720546	62	-177	85
