# Supplementary material for: PDKit: A data science toolkit for the digital assessment of Parkinson’s Disease
Source: PLoS Comput Biol. 2021 Mar 12;17(3):e1008833. doi: 10.1371/journal.pcbi.1008833 (PMC7990207; doi:10.1371/journal.pcbi.1008833)
Supplement: S1 Compressed ZIP File — Exported from current GitHub repository including source code, data and documentation. (ZIP) [file pcbi.1008833.s001.zip › pdkit-1.3.2/tests/data/finger_tapping_two_target_right_hand.csv]

380180977	0	0	222.29042	632.2412	0.38039216	0.06666667	240	645
380181058	81	1	220.37825	631.3836	0.38431373	0.06666667	240	645
380181209	0	0	199.10529	43.71067	0.25882354	0.06666667	240	80
380181337	128	1	194.92241	86.83363	0.05882353	0.2	240	80
380181465	0	0	210.57834	603.9418	0.07058824	0.06666667	240	645
380181628	163	1	208.54666	573.06964	0.05490196	0.13333334	240	645
380181781	0	0	215.71732	31.582329	0.33333334	0.06666667	240	80
380181919	138	1	215.35878	78.01303	0.4	0.06666667	240	80
380182059	0	0	209.86128	594.8761	0.12156863	0.06666667	240	645
380182209	150	1	217.15144	592.0584	0.18039216	0.06666667	240	645
380182349	0	0	244.87799	52.531273	0.21568628	0.06666667	240	80
380182524	175	1	237.3488	87.32367	0.10980392	0.13333334	240	80
380182639	0	0	221.33434	605.4118	0.17254902	0.13333334	240	645
380182814	175	1	222.40993	602.7166	0.07058824	0.06666667	240	645
380182919	0	0	207.59056	111.09032	0.14509805	0.06666667	240	80
380183082	163	1	208.30763	133.38684	0.22352941	0.06666667	240	80
380183198	0	0	216.31487	622.80804	0.22745098	0.06666667	240	645
380183372	174	1	216.43437	613.2524	0.4392157	0.06666667	240	645
380183501	0	0	221.33434	98.59445	0.34901962	0.06666667	240	80
380183653	152	1	218.9441	119.29837	0.11764706	0.06666667	240	80
380183768	0	0	227.19037	603.9418	0.4	0.06666667	240	645
380183931	163	1	218.9441	592.79346	0.08627451	0.06666667	240	645
380184036	0	0	231.13423	98.961975	0.22352941	0.06666667	240	80
380184187	151	1	229.10255	118.3183	0.19607843	0.06666667	240	80
380184304	0	0	218.7051	589.6082	0.34509805	0.06666667	240	645
380184466	162	1	216.91243	581.7677	0.43529412	0.06666667	240	645
380184582	0	0	235.79515	96.87933	0.28235295	0.06666667	240	80
380184745	163	1	229.58058	116.72569	0.08235294	0.13333334	240	80
380184861	0	0	232.32935	567.4342	0.3882353	0.06666667	240	645
380185047	186	1	227.07086	566.57666	0.22352941	0.06666667	240	645
380185163	0	0	223.00749	69.31494	0.29803923	0.06666667	240	80
380185315	152	1	222.88797	91.611465	0.19215687	0.06666667	240	80
380185419	0	0	219.90019	584.95294	0.18431373	0.06666667	240	645
380185582	163	1	222.64896	578.21497	0.4392157	0.06666667	240	645
380185698	0	0	228.86353	85.60855	0.3529412	0.06666667	240	80
380185838	140	1	222.29042	108.517624	0.09019608	0.13333334	240	80
380185943	0	0	203.16866	552.7332	0.12156863	0.13333334	240	645
380186129	186	1	205.67839	558.4911	0.2	0.06666667	240	645
380186257	0	0	201.37599	29.377182	0.22352941	0.06666667	240	80
380186385	128	1	203.40768	53.511337	0.14901961	0.06666667	240	80
380186524	0	0	220.25873	567.1892	0.37254903	0.06666667	240	645
380186676	152	1	212.72954	558.98114	0.22352941	0.06666667	240	645
380186804	0	0	203.52719	92.34651	0.19607843	0.13333334	240	80
380186943	139	1	208.42714	110.967804	0.40392157	0.06666667	240	80
380187059	0	0	211.77345	615.8251	0.11764706	0.06666667	240	645
380187239	180	1	207.59056	606.02435	0.13333334	0.06666667	240	645
380187391	0	0	219.06361	90.14137	0.19215687	0.06666667	240	80
380187530	139	1	220.85628	100.922104	0.22745098	0.06666667	240	80
380187647	0	0	217.03194	582.8703	0.3254902	0.06666667	240	645
380187822	175	1	213.56612	582.13525	0.14117648	0.13333334	240	645
380187938	0	0	213.44661	152.13063	0.31764707	0.06666667	240	80
380188077	139	1	214.28319	165.85158	0.40392157	0.06666667	240	80
380188193	0	0	197.79066	603.8192	0.12941177	0.13333334	240	645
380188368	175	1	200.1809	608.8421	0.1764706	0.06666667	240	645
380188496	0	0	219.30264	135.34698	0.15294118	0.06666667	240	80
380188647	151	1	222.0514	144.78014	0.23529412	0.06666667	240	80
380188763	0	0	221.57335	673.89404	0.2784314	0.06666667	240	645
380188949	186	1	216.79292	664.9509	0.4117647	0.06666667	240	645
380189089	0	0	224.56113	123.953705	0.20392157	0.06666667	240	80
380189240	151	1	227.30988	140.36983	0.09019608	0.13333334	240	80
380189357	0	0	217.03194	620.7254	0.35686275	0.06666667	240	645
380189537	180	1	214.76123	616.9276	0.20392157	0.06666667	240	645
380189665	0	0	213.68562	157.15347	0.2901961	0.06666667	240	80
380189840	175	1	213.08807	150.41551	0.21568628	0.06666667	240	80
380189956	0	0	206.8735	678.0593	0.16862746	0.06666667	240	645
380190142	186	1	203.40768	678.0593	0.101960786	0.13333334	240	645
380190258	0	0	204.96132	213.26233	0.2627451	0.06666667	240	80
380190538	280	1	204.24426	199.05136	0.13333334	0.06666667	240	80
380190607	0	0	217.39047	132.40677	0.36078432	0.06666667	240	80
380190816	209	1	213.92465	146.49524	0.09803922	0.06666667	240	80
380190933	0	0	179.38597	602.2266	0.20392157	0.13333334	240	645
380191107	174	1	183.56886	608.8421	0.16862746	0.06666667	240	645
380191247	0	0	197.31262	118.3183	0.21176471	0.13333334	240	80
380191375	128	1	199.34431	134.1219	0.15294118	0.13333334	240	80
380191503	0	0	206.63448	589.3632	0.30588236	0.13333334	240	645
380191665	162	1	201.13698	589.2407	0.13725491	0.06666667	240	645
380191805	0	0	217.39047	103.004745	0.3882353	0.06666667	240	80
380191956	151	1	214.28319	117.705765	0.07058824	0.13333334	240	80
380192084	0	0	208.78568	617.17267	0.40392157	0.06666667	240	645
380192246	162	1	207.47105	614.6	0.45882353	0.06666667	240	645
380192386	0	0	216.07585	87.93622	0.08627451	0.06666667	240	80
380192526	140	1	222.40993	103.73981	0.2627451	0.06666667	240	80
380192665	0	0	213.44661	589.1182	0.4	0.06666667	240	645
380192816	151	1	208.18813	588.1381	0.27450982	0.06666667	240	645
380192956	0	0	220.25873	93.326584	0.3372549	0.06666667	240	80
380193084	128	1	216.6734	118.07329	0.12156863	0.06666667	240	80
380193212	0	0	223.00749	609.3321	0.19215687	0.13333334	240	645
380193376	164	1	219.06361	600.144	0.4509804	0.06666667	240	645
380193526	0	0	212.84904	86.34361	0.17254902	0.06666667	240	80
380193665	139	1	217.74901	98.83948	0.16862746	0.06666667	240	80
380193804	0	0	210.57834	588.3832	0.41568628	0.13333334	240	645
380193967	163	1	205.7979	587.7706	0.44705883	0.06666667	240	645
380194096	0	0	210.1003	88.91629	0.22745098	0.06666667	240	80
380194235	139	1	206.75398	116.72569	0.050980393	0.2	240	80
380194363	0	0	220.61726	601.3691	0.3647059	0.06666667	240	645
380194491	128	1	213.08807	597.5713	0.08235294	0.06666667	240	645
380194642	0	0	223.00749	122.361084	0.4117647	0.06666667	240	80
380194758	116	1	219.66118	136.20453	0.44705883	0.06666667	240	80
380194898	0	0	207.11253	580.91016	0.12156863	0.13333334	240	645
380195049	151	1	200.1809	582.8703	0.07058824	0.2	240	645
380195189	0	0	214.4027	126.648895	0.13333334	0.06666667	240	80
380195316	127	1	219.54167	141.83994	0.1764706	0.06666667	240	80
380195433	0	0	218.34656	559.3487	0.08235294	0.13333334	240	645
380195596	163	1	216.91243	567.1892	0.44313726	0.06666667	240	645
380195736	0	0	223.84407	59.26924	0.15294118	0.06666667	240	80
380195863	127	1	225.75624	93.326584	0.13725491	0.13333334	240	80
380196014	0	0	220.61726	624.7682	0.34901962	0.06666667	240	645
380196154	140	1	212.84904	614.2324	0.17254902	0.06666667	240	645
380196316	0	0	208.9052	73.35771	0.3647059	0.06666667	240	80
380196444	128	1	201.13698	95.77675	0.06666667	0.2	240	80
380196584	0	0	203.28818	577.2349	0.41568628	0.06666667	240	645
380196724	140	1	192.89072	574.0497	0.13333334	0.13333334	240	645
380196875	0	0	218.58559	126.52638	0.38431373	0.06666667	240	80
380196991	116	1	215.47829	147.72032	0.14509805	0.06666667	240	80
380197131	0	0	206.63448	557.8786	0.35686275	0.06666667	240	645
380197320	189	1	206.03693	570.61945	0.43137255	0.13333334	240	645
380197427	0	0	217.27095	126.648895	0.22745098	0.06666667	240	80
380197566	139	1	216.91243	149.06792	0.09803922	0.06666667	240	80
380197683	0	0	215.35878	578.70496	0.105882354	0.2	240	645
380197857	174	1	211.41492	584.09534	0.0627451	0.33333334	240	645
380197997	0	0	201.01747	50.816162	0.4	0.06666667	240	80
380198136	139	1	192.05414	74.33778	0.12156863	0.13333334	240	80
380198253	0	0	205.91742	548.2004	0.29803923	0.06666667	240	645
380198427	174	1	200.65894	548.9354	0.101960786	0.13333334	240	645
380198555	0	0	196.11751	139.8798	0.2901961	0.13333334	240	80
380198741	186	1	188.58833	138.89972	0.101960786	0.13333334	240	80
380198857	0	0	218.9441	532.88684	0.3882353	0.06666667	240	645
380199021	164	1	215.11977	538.2772	0.11372549	0.06666667	240	645
380199148	0	0	201.37599	135.34698	0.2627451	0.13333334	240	80
380199311	163	1	198.86627	133.99939	0.19607843	0.13333334	240	80
380199427	0	0	217.03194	564.9841	0.34117648	0.06666667	240	645
380199613	186	1	212.49052	564.494	0.10980392	0.06666667	240	645
380199765	0	0	211.77345	30.602264	0.41568628	0.06666667	240	80
380199903	138	1	202.09306	60.616837	0.050980393	0.26666668	240	80
380200020	0	0	221.33434	605.77936	0.24313726	0.13333334	240	645
380200207	187	1	212.2515	604.43176	0.18431373	0.06666667	240	645
380200346	0	0	221.33434	105.94495	0.3647059	0.06666667	240	80
380200509	163	1	216.5539	110.47777	0.07450981	0.13333334	240	80
380200613	0	0	220.61726	645.7171	0.18431373	0.13333334	240	645
380200811	198	1	214.88074	638.61163	0.23529412	0.06666667	240	645
380200986	0	0	226.11476	66.61975	0.40392157	0.13333334	240	80
380201125	139	1	226.71233	91.12143	0.47058824	0.13333334	240	80
380201265	0	0	212.84904	572.21204	0.41568628	0.06666667	240	645
380201451	186	1	205.67839	585.5655	0.21176471	0.06666667	240	645
380201590	0	0	204.24426	148.5779	0.34117648	0.13333334	240	80
380201730	140	1	204.7223	151.02806	0.16862746	0.06666667	240	80
380201869	0	0	189.18588	649.26984	0.14509805	0.13333334	240	645
380202056	187	1	183.68837	644.6145	0.26666668	0.06666667	240	645
380202218	0	0	216.31487	97.859406	0.14509805	0.06666667	240	80
380202381	163	1	215.83682	111.58034	0.08235294	0.13333334	240	80
380202509	0	0	203.52719	569.39435	0.30588236	0.13333334	240	645
380202684	175	1	204.12474	575.6423	0.4392157	0.13333334	240	645
380202846	0	0	199.10529	9.285797	0.19607843	0.13333334	240	80
380202999	153	1	193.12975	38.565315	0.09019608	0.2	240	80
380203114	0	0	210.1003	572.7021	0.12941177	0.13333334	240	645
380203335	221	1	209.62225	582.25775	0.06666667	0.2	240	645
380203474	0	0	194.68338	62.69948	0.20784314	0.13333334	240	80
380203626	152	1	198.62724	78.135544	0.2509804	0.13333334	240	80
380203753	0	0	214.04416	582.8703	0.3764706	0.06666667	240	645
380203916	163	1	205.7979	581.15515	0.1882353	0.06666667	240	645
380204056	0	0	209.14421	103.37227	0.40392157	0.06666667	240	80
380204195	139	1	201.13698	125.91383	0.0627451	0.26666668	240	80
380204312	0	0	206.15643	615.2125	0.24313726	0.13333334	240	645
380204486	174	1	205.20035	610.4347	0.16470589	0.06666667	240	645
380204637	0	0	222.29042	128.60901	0.41568628	0.06666667	240	80
380204800	163	1	216.79292	124.56624	0.14901961	0.06666667	240	80
380204928	0	0	205.7979	625.50323	0.42352942	0.13333334	240	645
380205102	174	1	206.15643	626.3608	0.47843137	0.06666667	240	645
380205253	0	0	199.10529	99.45201	0.41960785	0.13333334	240	80
380205404	151	1	202.33208	106.92502	0.4392157	0.13333334	240	80
380205521	0	0	205.20035	570.61945	0.14901961	0.13333334	240	645
380205695	174	1	205.7979	575.3973	0.17254902	0.13333334	240	645
380205847	0	0	201.37599	70.54002	0.40784314	0.06666667	240	80
380205974	127	1	197.55165	93.93913	0.19215687	0.13333334	240	80
380206125	0	0	215.71732	581.8902	0.23921569	0.06666667	240	645
380206300	175	1	214.64171	583.36035	0.20784314	0.06666667	240	645
380206451	0	0	206.8735	96.3893	0.101960786	0.13333334	240	80
380206614	163	1	204.00523	95.28673	0.25882354	0.06666667	240	80
380206754	0	0	227.5489	615.8251	0.39607844	0.06666667	240	645
380206916	162	1	220.01971	609.57715	0.13725491	0.06666667	240	645
380207055	0	0	215.35878	134.97945	0.3764706	0.06666667	240	80
380207219	164	1	213.08807	140.85986	0.11764706	0.13333334	240	80
380207346	0	0	199.34431	621.58295	0.3019608	0.13333334	240	645
380207509	163	1	193.12975	617.41766	0.16862746	0.13333334	240	645
380207649	0	0	212.72954	146.61775	0.21176471	0.06666667	240	80
380207847	198	1	212.84904	144.78014	0.2	0.06666667	240	80
380207963	0	0	212.49052	598.30634	0.27450982	0.06666667	240	645
380208149	186	1	218.58559	604.9218	0.44313726	0.06666667	240	645
380208276	0	0	206.51497	58.28917	0.09803922	0.06666667	240	80
380208417	141	1	205.7979	82.42334	0.15686275	0.06666667	240	80
380208556	0	0	221.93188	603.5742	0.1254902	0.13333334	240	645
380208742	186	1	216.6734	596.71375	0.43137255	0.06666667	240	645
380208905	0	0	205.20035	60.249313	0.22352941	0.06666667	240	80
380209069	164	1	204.96132	59.26924	0.17254902	0.06666667	240	80
380209196	0	0	218.7051	634.0788	0.40392157	0.06666667	240	645
380209347	151	1	213.80513	632.3637	0.16470589	0.06666667	240	645
380209509	0	0	217.39047	89.1613	0.37254903	0.06666667	240	80
380209638	129	1	216.79292	98.961975	0.43137255	0.13333334	240	80
380209765	0	0	214.64171	595.24365	0.30980393	0.13333334	240	645
380209928	163	1	209.74178	596.1012	0.17254902	0.06666667	240	645
380210068	0	0	204.48329	117.21573	0.11372549	0.13333334	240	80
380210230	162	1	203.76622	119.78841	0.09803922	0.06666667	240	80
380210370	0	0	209.50275	602.3491	0.3882353	0.06666667	240	645
380210533	163	1	202.5711	600.144	0.18039216	0.06666667	240	645
380210684	0	0	208.54666	102.514725	0.37254903	0.13333334	240	80
380210811	127	1	201.13698	146.25024	0.0627451	0.2	240	80
380210917	0	0	203.28818	544.8927	0.13333334	0.13333334	240	645
380211067	150	1	208.18813	554.81586	0.21568628	0.06666667	240	645
380211219	0	0	224.56113	79.23811	0.30980393	0.13333334	240	80
380211347	128	1	221.0953	104.22984	0.09411765	0.13333334	240	80
380211487	0	0	225.51721	570.0069	0.3647059	0.13333334	240	645
380211649	162	1	219.66118	573.6822	0.22745098	0.06666667	240	645
380211789	0	0	199.10529	46.283348	0.3764706	0.13333334	240	80
380211928	139	1	189.90294	78.74809	0.0627451	0.2	240	80
380212045	0	0	206.51497	573.6822	0.24313726	0.13333334	240	645
380212207	162	1	195.998	549.058	0.05490196	0.33333334	240	645
380212347	0	0	186.55664	90.87642	0.08235294	0.2	240	80
380212498	151	1	188.70784	106.92502	0.09019608	0.2	240	80
380212614	0	0	190.73952	561.9213	0.14901961	0.2	240	645
380212800	186	1	192.65169	569.02686	0.15686275	0.13333334	240	645
380212929	0	0	195.75899	103.73981	0.28235295	0.13333334	240	80
380213057	128	1	202.21257	112.07037	0.43529412	0.13333334	240	80
380213173	0	0	214.04416	556.16345	0.29803923	0.13333334	240	645
380213349	176	1	207.82959	556.776	0.14509805	0.06666667	240	645
380213463	0	0	202.5711	117.21573	0.1882353	0.13333334	240	80
380213615	152	1	204.36377	128.85403	0.14901961	0.13333334	240	80
380213743	0	0	197.67116	616.4376	0.42352942	0.13333334	240	645
380213894	151	1	189.78343	611.6598	0.25882354	0.06666667	240	645
380214045	0	0	206.8735	123.46365	0.4392157	0.06666667	240	80
380214196	151	1	201.85405	129.22154	0.16862746	0.13333334	240	80
380214314	0	0	203.64671	576.2548	0.41960785	0.13333334	240	645
380214476	162	1	205.7979	579.195	0.43137255	0.13333334	240	645
380214615	0	0	207.47105	97.9819	0.36078432	0.06666667	240	80
380214743	128	1	202.92964	110.23276	0.12156863	0.13333334	240	80
380214882	0	0	208.9052	576.4998	0.36862746	0.06666667	240	645
380215033	151	1	201.73453	570.8645	0.09411765	0.13333334	240	645
380215196	0	0	218.58559	69.927475	0.39215687	0.06666667	240	80
380215324	128	1	206.51497	96.63432	0.05882353	0.2	240	80
380215464	0	0	208.78568	592.67096	0.40392157	0.13333334	240	645
380215603	139	1	201.01747	589.1182	0.27450982	0.06666667	240	645
380215754	0	0	205.31987	80.58571	0.27058825	0.13333334	240	80
380215894	140	1	202.09306	110.72278	0.14901961	0.13333334	240	80
380216021	0	0	208.78568	538.7673	0.33333334	0.13333334	240	645
380216207	186	1	208.30763	548.6904	0.11764706	0.13333334	240	645
380216347	0	0	187.51273	36.11515	0.4117647	0.13333334	240	80
380216475	128	1	182.49327	75.56287	0.12156863	0.13333334	240	80
380216603	0	0	209.74178	604.18677	0.29803923	0.13333334	240	645
380216765	162	1	203.16866	604.18677	0.22352941	0.06666667	240	645
380216929	0	0	184.52495	16.391289	0.12156863	0.13333334	240	80
380217068	139	1	188.11028	45.548294	0.15294118	0.13333334	240	80
380217196	0	0	212.84904	546.6078	0.23529412	0.13333334	240	645
380217370	174	1	209.50275	542.68756	0.05882353	0.2	240	645
380217510	0	0	205.31987	102.02469	0.41568628	0.13333334	240	80
380217685	175	1	197.79066	106.06746	0.21960784	0.13333334	240	80
380217813	0	0	213.3271	573.6822	0.2627451	0.13333334	240	645
380217975	162	1	210.45883	566.9442	0.09803922	0.13333334	240	645
380218115	0	0	207.9491	126.52638	0.33333334	0.06666667	240	80
380218265	150	1	205.43938	122.72861	0.2627451	0.06666667	240	80
380218405	0	0	203.28818	601.9816	0.13725491	0.13333334	240	645
380218568	163	1	202.5711	598.06134	0.13725491	0.06666667	240	645
380218719	0	0	217.98802	85.731064	0.40392157	0.06666667	240	80
380218859	140	1	212.61003	99.57451	0.13725491	0.13333334	240	80
380218975	0	0	222.52943	518.7984	0.23529412	0.13333334	240	645
380219173	198	1	220.73677	532.88684	0.18431373	0.06666667	240	645
380219335	0	0	188.58833	18.351425	0.22745098	0.13333334	240	80
380219475	140	1	189.78343	29.989723	0.2509804	0.13333334	240	80
380219591	0	0	208.42714	551.99817	0.36078432	0.13333334	240	645
380219766	175	1	203.76622	551.99817	0.13725491	0.06666667	240	645
380219905	0	0	182.37375	48.97854	0.41568628	0.13333334	240	80
380220056	151	1	177.4738	52.531273	0.14509805	0.13333334	240	80
380220185	0	0	199.94186	557.38855	0.3764706	0.13333334	240	645
380220382	197	1	192.53218	565.4741	0.13333334	0.13333334	240	645
380220836	0	0	205.91742	576.2548	0.08627451	0.2	240	645
380221021	185	1	204.6028	573.06964	0.0627451	0.26666668	240	645
380221161	0	0	212.01247	140.73734	0.27058825	0.13333334	240	80
380221335	174	1	210.1003	128.85403	0.45882353	0.13333334	240	80
380221463	0	0	215.71732	551.99817	0.28235295	0.13333334	240	645
380221626	163	1	214.16368	550.2831	0.25882354	0.06666667	240	645
380221779	0	0	211.41492	109.865234	0.40784314	0.13333334	240	80
380221940	161	1	206.99301	105.57742	0.30980393	0.06666667	240	80
380222068	0	0	201.61502	590.9559	0.4	0.13333334	240	645
380222254	186	1	203.16866	596.5912	0.43137255	0.13333334	240	645
380222394	0	0	181.41766	122.97363	0.19607843	0.13333334	240	80
380222591	197	1	191.33708	119.29837	0.4862745	0.2	240	80
380222731	0	0	210.1003	557.38855	0.12156863	0.13333334	240	645
380222870	139	1	213.92465	559.96124	0.20784314	0.06666667	240	645
380222998	0	0	213.08807	148.45538	0.13725491	0.06666667	240	80
380223161	163	1	212.96857	147.84283	0.11372549	0.06666667	240	80
380223289	0	0	203.88573	597.20374	0.1764706	0.13333334	240	645
380223451	162	1	202.92964	596.5912	0.27058825	0.06666667	240	645
380223608	0	0	203.88573	95.04172	0.42352942	0.13333334	240	80
380223742	134	1	196.47604	104.96489	0.11372549	0.13333334	240	80
380223870	0	0	226.95134	595.48865	0.2	0.13333334	240	645
380224033	163	1	225.63673	593.161	0.101960786	0.13333334	240	645
380224184	0	0	217.74901	103.49478	0.39607844	0.06666667	240	80
380224312	128	1	213.56612	128.60901	0.17254902	0.06666667	240	80
380224452	0	0	218.7051	599.40894	0.31764707	0.06666667	240	645
380224582	130	1	214.64171	593.5285	0.18431373	0.06666667	240	645
380224731	0	0	213.80513	142.9425	0.29411766	0.06666667	240	80
380224881	150	1	199.22481	143.06502	0.050980393	0.33333334	240	80
380225009	0	0	210.57834	618.64276	0.41568628	0.13333334	240	645
380225160	151	1	202.09306	605.65686	0.09411765	0.13333334	240	645
380225323	0	0	212.01247	74.33778	0.2901961	0.06666667	240	80
380225451	128	1	207.47105	110.72278	0.08235294	0.2	240	80
380225579	0	0	209.50275	570.61945	0.14117648	0.13333334	240	645
380225719	140	1	210.57834	578.70496	0.20392157	0.06666667	240	645
380225847	0	0	198.26872	139.8798	0.10980392	0.13333334	240	80
380226009	162	1	194.68338	145.7602	0.13333334	0.2	240	80
380226114	0	0	196.35654	567.8017	0.23921569	0.13333334	240	645
380226289	175	1	195.16142	567.1892	0.0627451	0.26666668	240	645
380226428	0	0	198.38823	97.9819	0.41568628	0.13333334	240	80
380226568	140	1	187.63223	115.99065	0.07058824	0.2	240	80
380226684	0	0	188.22978	580.2976	0.22745098	0.13333334	240	645
380226812	128	1	187.2737	579.93005	0.21568628	0.13333334	240	645
380226975	0	0	213.08807	118.93085	0.4	0.06666667	240	80
380227103	128	1	206.39546	115.62312	0.2	0.06666667	240	80
380227243	0	0	215.71732	571.5995	0.27058825	0.06666667	240	645
380227392	149	1	214.76123	568.04675	0.105882354	0.06666667	240	645
380227554	0	0	208.54666	72.867676	0.4	0.06666667	240	80
380227672	118	1	198.50774	116.11316	0.06666667	0.2	240	80
380227800	0	0	202.33208	549.793	0.09019608	0.13333334	240	645
380227951	151	1	204.7223	554.93835	0.15294118	0.06666667	240	645
380228115	0	0	206.15643	82.79086	0.41960785	0.06666667	240	80
380228242	127	1	191.5761	104.35234	0.05882353	0.2	240	80
380228372	0	0	194.08583	552.24316	0.2784314	0.13333334	240	645
380228510	138	1	192.65169	552.9783	0.21568628	0.13333334	240	645
380228672	0	0	166.95683	50.938667	0.14509805	0.13333334	240	80
380228788	116	1	168.03244	90.99892	0.09803922	0.13333334	240	80
380228939	0	0	190.26147	570.61945	0.09803922	0.2	240	645
380229080	141	1	189.66393	562.1664	0.07058824	0.2	240	645
380229242	0	0	193.12975	51.55121	0.36862746	0.13333334	240	80
380229358	116	1	183.68837	89.1613	0.0627451	0.2	240	80
380229498	0	0	208.9052	565.59656	0.39607844	0.13333334	240	645
380229626	128	1	202.4516	565.9641	0.18431373	0.06666667	240	645
380229777	0	0	182.85179	65.76219	0.19607843	0.13333334	240	80
380229893	116	1	184.64445	94.67418	0.14901961	0.13333334	240	80
380230033	0	0	203.88573	590.9559	0.25490198	0.13333334	240	645
380230172	139	1	201.61502	592.0584	0.19607843	0.06666667	240	645
380230312	0	0	186.55664	68.94742	0.20392157	0.13333334	240	80
380230464	152	1	185.95909	81.32077	0.12156863	0.13333334	240	80
380230592	0	0	207.59056	602.5941	0.34117648	0.13333334	240	645
380230730	138	1	192.77121	574.9072	0.08627451	0.2	240	645
380230893	0	0	187.63223	67.232285	0.4	0.13333334	240	80
380231021	128	1	182.49327	109.98773	0.05490196	0.26666668	240	80
380231149	0	0	204.00523	606.75946	0.29803923	0.13333334	240	645
380231290	141	1	191.6956	582.13525	0.08627451	0.2	240	645
380231428	0	0	188.22978	128.60901	0.22352941	0.13333334	240	80
380231579	151	1	186.0786	134.1219	0.14509805	0.13333334	240	80
380231696	0	0	202.21257	591.69086	0.27058825	0.13333334	240	645
380231858	162	1	199.82236	589.97577	0.105882354	0.13333334	240	645
380231998	0	0	181.41766	102.39221	0.2901961	0.13333334	240	80
380232149	151	1	182.13474	108.88516	0.2	0.06666667	240	80
380232277	0	0	203.16866	601.2466	0.36862746	0.13333334	240	645
380232428	151	1	192.53218	591.9359	0.18039216	0.13333334	240	645
380232567	0	0	168.62999	131.18169	0.07058824	0.13333334	240	80
380232731	164	1	169.34706	134.48941	0.14901961	0.06666667	240	80
380232847	0	0	188.82735	594.6311	0.27450982	0.13333334	240	645
380232998	151	1	187.3932	589.8533	0.27058825	0.06666667	240	645
380233149	0	0	201.97356	116.848206	0.41960785	0.13333334	240	80
380233312	163	1	196.11751	113.41797	0.46666667	0.13333334	240	80
380233428	0	0	206.63448	600.63403	0.1882353	0.13333334	240	645
380233614	186	1	209.38322	600.0215	0.078431375	0.13333334	240	645
380233754	0	0	211.1759	120.52345	0.37254903	0.06666667	240	80
380233893	139	1	210.93687	126.40387	0.43137255	0.06666667	240	80
380234033	0	0	197.67116	601.3691	0.11764706	0.13333334	240	645
380234207	174	1	199.82236	599.65393	0.25490198	0.06666667	240	645
380234347	0	0	186.91518	99.819534	0.101960786	0.13333334	240	80
380234521	174	1	187.51273	101.77966	0.08627451	0.13333334	240	80
380234638	0	0	218.10753	591.07837	0.14901961	0.06666667	240	645
380234800	162	1	212.37102	576.1323	0.050980393	0.26666668	240	645
380234928	0	0	192.53218	104.10733	0.11764706	0.13333334	240	80
380235068	140	1	195.75899	121.503525	0.13725491	0.13333334	240	80
380235207	0	0	200.4199	589.3632	0.23137255	0.13333334	240	645
380235347	140	1	200.53941	592.1809	0.17254902	0.06666667	240	645
380235521	0	0	202.5711	65.63968	0.28627452	0.13333334	240	80
380235638	117	1	194.56387	92.71405	0.078431375	0.2	240	80
380235777	0	0	188.11028	587.7706	0.08627451	0.2	240	645
380235905	128	1	191.5761	592.54846	0.2	0.13333334	240	645
380236056	0	0	206.15643	157.27599	0.3882353	0.13333334	240	80
380236208	152	1	197.0736	155.31584	0.09411765	0.13333334	240	80
380236359	0	0	203.52719	625.3807	0.22352941	0.13333334	240	645
380236486	127	1	195.04192	614.1099	0.078431375	0.26666668	240	645
380236649	0	0	208.9052	144.90265	0.34901962	0.13333334	240	80
380236801	152	1	202.4516	153.1107	0.11764706	0.2	240	80
380236940	0	0	204.84181	592.54846	0.41568628	0.13333334	240	645
380237080	140	1	199.94186	590.22076	0.12156863	0.13333334	240	645
380237231	0	0	217.74901	114.03052	0.3882353	0.06666667	240	80
380237358	127	1	209.98079	127.50644	0.09803922	0.13333334	240	80
380237510	0	0	199.10529	583.9729	0.37254903	0.13333334	240	645
380237649	139	1	189.18588	583.85034	0.1254902	0.13333334	240	645
380237789	0	0	197.67116	124.443726	0.23529412	0.13333334	240	80
380237940	151	1	196.11751	131.42671	0.18039216	0.13333334	240	80
380238068	0	0	196.71507	593.65106	0.37254903	0.13333334	240	645
380238196	128	1	199.10529	599.0414	0.41568628	0.06666667	240	645
380238347	0	0	221.33434	91.85649	0.23921569	0.06666667	240	80
380238475	128	1	217.15144	123.21864	0.050980393	0.2	240	80
380238603	0	0	205.20035	527.7415	0.08235294	0.13333334	240	645
380238765	162	1	204.36377	545.1377	0.15294118	0.06666667	240	645
380238928	0	0	212.84904	43.71067	0.31764707	0.06666667	240	80
380239045	117	1	207.47105	83.64842	0.15294118	0.13333334	240	80
380239184	0	0	198.26872	598.42883	0.19215687	0.13333334	240	645
380239325	141	1	184.0469	559.10364	0.05490196	0.2	240	645
380239487	0	0	214.04416	52.408775	0.28627452	0.06666667	240	80
380239604	117	1	206.63448	87.32367	0.10980392	0.13333334	240	80
380239755	0	0	207.59056	581.40015	0.23921569	0.13333334	240	645
380239894	139	1	203.52719	571.232	0.09019608	0.2	240	645
380240045	0	0	211.53444	96.63432	0.23529412	0.13333334	240	80
380240184	139	1	204.96132	120.52345	0.0627451	0.2	240	80
Total number of taps: 204
