# Supplementary material for: PDKit: A data science toolkit for the digital assessment of Parkinson’s Disease
Source: PLoS Comput Biol. 2021 Mar 12;17(3):e1008833. doi: 10.1371/journal.pcbi.1008833 (PMC7990207; doi:10.1371/journal.pcbi.1008833)
Supplement: S1 Compressed ZIP File — Exported from current GitHub repository including source code, data and documentation. (ZIP) [file pcbi.1008833.s001.zip › pdkit-1.3.2/tests/data/pronation_supination_right_hand.csv]

21749491492000	3.9499009	7.504812	-5.284695	3
21749510199000	4.2904096	7.668256	-5.284695	3
21749528143000	4.630918	7.7772183	-5.284695	3
21749547583000	4.6036777	7.7363577	-5.243834	3
21749567542000	4.2495484	7.6954966	-5.202973	3
21749587561000	3.990762	7.504812	-5.325556	3
21749607550000	3.8681788	7.273266	-5.434519	3
21749627600000	3.8273177	7.3549876	-5.5162406	3
21749647559000	3.7864566	7.4639506	-5.5571017	3
21749667670000	4.0588636	7.3549876	-5.6252036	3
21749687567000	4.4810944	7.43671	-5.6660647	3
21749707587000	4.7943625	7.5865335	-5.597963	3
21749727545000	4.7943625	7.5456724	-5.6252036	3
21749747626000	4.6036777	7.3141265	-5.6252036	3
21749767615000	4.372132	7.0553403	-5.7477865	3
21749787634000	3.9499009	6.932757	-6.0882955	3
21749807532000	3.8273177	6.932757	-6.4015636	3
21749827521000	3.759216	6.851035	-6.3607025	3
21749847510000	3.6774938	6.510526	-6.3607025	3
21749867926000	3.990762	6.4424243	-6.5513873	3
21749887549000	4.630918	6.891896	-6.5513873	3
21749907935000	4.7126403	7.014479	-6.3198414	3
21749926123000	4.399372	6.5513873	-6.3198414	3
21749943915000	4.2904096	6.3198414	-6.469665	3
21749961798000	4.372132	6.4424243	-6.742072	3
21749985449000	4.399372	6.701211	-7.164303	3
21750007239000	4.140586	6.701211	-7.3549876	3
21750029608000	3.8273177	6.4424243	-6.973618	3
21750054053000	4.0180025	6.2108784	-6.510526	3
21750078803000	4.5219555	6.3607025	-6.510526	3
21750097540000	4.8216033	6.469665	-6.66035	3
21750117590000	4.862464	6.5513873	-6.782933	3
21750137640000	4.6036777	6.6331096	-6.8237944	3
21750157538000	4.399372	6.5513873	-6.891896	3
21750177557000	4.399372	6.6331096	-6.5922484	3
21750197577000	4.440233	6.8237944	-6.3198414	3
21750217627000	4.5219555	6.66035	-6.428804	3
21750237555000	4.6036777	6.5922484	-6.8237944	3
21750257575000	4.5628166	6.782933	-7.1234417	3
21750277594000	4.372132	6.6331096	-6.851035	3
21750297614000	4.140586	6.5513873	-6.5513873	3
21750317572000	4.140586	6.3607025	-6.2108784	3
21750337592000	4.3312707	6.3198414	-5.9793324	3
21750357550000	4.2904096	6.701211	-6.2108784	3
21750377600000	3.9499009	7.014479	-6.1700177	3
21750397559000	3.8681788	6.851035	-6.0882955	3
21750417548000	3.9090397	6.510526	-6.0474343	3
21750437537000	3.7864566	6.3198414	-5.9793324	3
21750457587000	4.099725	6.3607025	-6.0201936	3
21750478064000	4.630918	6.8237944	-6.3198414	3
21750497962000	4.7126403	7.082581	-6.428804	3
21750519751000	4.2904096	6.891896	-6.469665	3
21750543982000	4.099725	6.932757	-6.66035	3
21750565588000	4.099725	7.082581	-6.510526	3
21750587531000	4.099725	6.891896	-6.3198414	3
21750605261000	4.2904096	6.742072	-6.3607025	3
21750623053000	4.5219555	6.6331096	-6.3607025	3
21750640967000	4.7535014	6.782933	-6.1291566	3
21750662970000	4.7535014	6.891896	-5.706926	3
21750684668000	4.399372	6.891896	-5.7477865	3
21750706458000	3.718355	6.782933	-6.0474343	3
21750727606000	3.214402	6.5922484	-6.5513873	3
21750747595000	3.214402	6.5922484	-7.014479	3
21750767523000	3.5957718	6.6331096	-7.04172	3
21750787634000	3.8273177	6.701211	-6.851035	3
21750807593000	3.8273177	6.851035	-6.6331096	3
21750827551000	3.759216	6.851035	-6.428804	3
21750847571000	3.718355	6.782933	-6.4015636	3
21750867590000	3.5957718	6.742072	-6.5922484	3
21750887549000	3.405087	6.891896	-6.701211	3
21750907660000	3.486809	6.973618	-6.66035	3
21750927619000	3.990762	6.66035	-6.8237944	3
21750947608000	4.2904096	6.701211	-6.701211	3
21750967719000	4.399372	7.082581	-6.238119	3
21750985602000	4.2495484	7.0553403	-6.1291566	3
21751005255000	4.0180025	6.782933	-6.3607025	3
21751026923000	3.8681788	6.701211	-6.891896	3
21751047583000	3.990762	6.742072	-7.164303	3
21751067603000	4.671779	6.782933	-6.66035	3
21751087592000	4.862464	6.891896	-6.2789803	3
21751107581000	3.990762	6.932757	-6.851035	3
21751127570000	2.982856	6.8237944	-7.43671	3
21751147559000	2.3699405	6.4424243	-7.5865335	3
21751167548000	2.1792557	6.0882955	-7.504812	3
21751187628000	2.7240696	6.238119	-7.246025	3
21751207587000	3.7864566	6.3607025	-6.891896	3
21751227606000	4.140586	6.469665	-7.082581	3
21751247565000	3.7864566	6.66035	-7.43671	3
21751265296000	3.486809	6.4015636	-7.273266	3
21751283118000	3.486809	6.2108784	-7.014479	3
21751301001000	3.3778462	6.2789803	-6.742072	3
21751323004000	3.5276701	6.4424243	-6.6331096	3
21751344733000	3.8273177	6.782933	-7.1234417	3
21751366492000	4.0180025	6.932757	-7.5456724	3
21751387610000	4.0180025	6.6331096	-7.3958488	3
21751407568000	3.718355	6.469665	-7.082581	3
21751427557000	3.8273177	6.469665	-6.5922484	3
21751447608000	4.2495484	6.4424243	-5.9793324	3
21751467780000	4.2904096	6.510526	-5.407278	3
21751485663000	4.0180025	6.510526	-5.407278	3
21751507361000	3.6774938	6.742072	-6.2108784	3
21751527625000	3.8273177	7.082581	-7.014479	3
21751547125000	4.399372	6.973618	-6.851035	3
21751567572000	5.175732	6.66035	-6.0882955	3
21751587653000	5.407278	6.701211	-5.6660647	3
21751607550000	4.7943625	6.932757	-5.8976107	3
21751627631000	4.2495484	6.851035	-6.4015636	3
21751647559000	4.1814466	6.8237944	-6.891896	3
21751667609000	4.0588636	6.932757	-7.3141265	3
21751687750000	4.399372	6.8237944	-7.04172	3
21751707587000	4.903325	6.742072	-6.0882955	3
21751727576000	4.630918	6.851035	-5.7886477	3
21751747626000	3.9090397	6.891896	-6.4015636	3
21751768530000	2.9556155	6.742072	-7.3549876	3
21751787695000	2.3018389	6.66035	-8.240311	3
21751807562000	3.0645783	6.701211	-8.19945	3
21751827673000	4.2086873	6.782933	-7.6546354	3
21751847571000	3.3778462	7.082581	-8.076866	3
21751867590000	1.6480621	6.782933	-8.308413	3
21751887579000	0.6537767	6.0882955	-7.4639506	3
21751907568000	-0.23154591	5.7886477	-7.3549876	3
21751925299000	-0.23154591	5.8567495	-7.7772183	3
21751943488000	0.50395286	6.238119	-7.7772183	3
21751961585000	0.38136974	6.4424243	-7.5456724	3
21751983771000	-1.4982382	6.1291566	-8.539958	3
21752005591000	-1.7978859	5.597963	-8.19945	3
21752027289000	-1.0760075	5.6252036	-7.205164	3
21752047522000	-0.88532263	6.1291566	-7.246025	3
21752067603000	-0.7218784	6.3607025	-6.932757	3
21752087592000	-0.10896278	6.1291566	-6.1291566	3
21752107611000	1.2666923	5.829509	-5.175732	3
21752127539000	3.3778462	5.7886477	-4.7126403	3
21752147589000	6.1700177	5.938472	-4.5219555	3
21752167548000	8.812365	6.5922484	-3.8681788	3
21752187628000	9.997335	7.273266	-3.2961242	3
21752207587000	8.499097	6.66035	-3.3642259	3
21752227606000	7.1234417	4.630918	-3.1463003	3
21752247565000	9.084772	3.759216	-0.6946377	3
21752267615000	11.372991	4.4810944	1.4573772	3
21752287543000	10.378705	5.5571017	-0.23154591	3
21752307623000	7.6273947	6.3198414	-3.9090397	3
21752327612000	5.2165933	6.238119	-7.014479	3
21752347571000	4.372132	6.510526	-8.62168	3
21752367621000	4.862464	6.6331096	-8.117727	3
21752387549000	4.7126403	6.510526	-6.742072	3
21752407935000	3.173541	5.938472	-6.2789803	3
21752427985000	-0.08172209	4.4810944	-8.308413	3
21752447546000	-2.4925237	4.2495484	-11.495573	3
21752467536000	-1.9477097	4.671779	-10.61025	3
21752485419000	-1.4982382	4.7943625	-8.308413	3
21752503943000	-2.1111538	5.053149	-7.7772183	3
21752526404000	-1.7570249	5.09401	-7.1234417	3
21752546057000	-1.3756552	5.243834	-6.891896	3
21752563910000	-1.4165162	5.7886477	-7.9270425	3
21752581915000	-1.2258313	6.0882955	-8.853226	3
21752599799000	-0.6946377	5.7477865	-8.853226	3
21752617926000	0.7218784	5.09401	-8.689782	3
21752637549000	3.255263	5.09401	-9.425281	3
21752657599000	5.434519	6.1700177	-9.152874	3
21752677557000	6.5513873	6.510526	-6.3198414	3
21752697577000	6.4424243	5.5571017	-2.7240696	3
21752717566000	5.597963	3.8681788	0.46309182	3
21752737586000	4.399372	2.4516625	2.070293	3
21752757575000	4.7535014	2.2609777	0.8036005	3
21752777533000	8.240311	3.718355	-1.7978859	3
21752797583000	13.143636	6.0201936	-2.9147544	3
21752817633000	14.709975	7.3141265	-2.7240696	3
21752837775000	11.604536	7.273266	-4.140586	3
21752857825000	6.701211	6.932757	-7.3141265	3
21752877509000	2.8330324	6.2108784	-9.80665	3
21752897559000	2.5606253	5.7477865	-9.697687	3
21752917517000	5.8567495	7.014479	-6.891896	3
21752937598000	8.076866	7.7772183	-2.6423476	3
21752957556000	4.862464	6.66035	-1.879608	3
21752977637000	-2.1792557	4.1814466	-5.09401	3
21752997870000	-6.5513873	1.920469	-9.697687	3
21753017676000	-5.7886477	2.7921712	-11.985906	3
21753037573000	-2.2201166	4.671779	-8.730643	3
21753057593000	-0.29964766	5.434519	-5.938472	3
21753077582000	-1.1441092	5.47538	-7.6954966	3
21753097601000	-2.3699405	5.325556	-9.425281	3
21753117560000	-3.173541	5.2165933	-8.771504	3
21753137610000	-2.982856	4.9850473	-7.43671	3
21753157568000	-1.4165162	4.944186	-6.66035	3
21753177588000	2.4925237	4.7126403	-6.742072	3
21753197546000	7.246025	5.8976107	-8.730643	3
21753215338000	9.997335	7.8180795	-9.575105	3
21753233191000	10.923519	8.349273	-8.117727	3
21753251074000	9.956474	7.082581	-6.4015636	3
21753272986000	7.014479	4.671779	-3.9090397	3
21753294714000	6.469665	3.0237172	0.040861044	3
21753316351000	8.281172	2.982856	4.140586	3
21753337592000	8.349273	3.8681788	4.099725	3
21753357611000	7.0553403	4.7943625	0.10896278	3
21753377631000	6.1291566	5.829509	-3.9090397	3
21753397559000	5.434519	6.510526	-6.66035	3
21753417609000	5.012288	6.5922484	-7.6273947	3
21753437628000	5.407278	6.5922484	-7.7772183	3
21753457617000	5.938472	6.973618	-8.812365	3
21753477637000	5.407278	6.932757	-9.888372	3
21753497656000	4.2904096	5.706926	-9.343558	3
21753517523000	1.6480621	3.9499009	-6.5922484	3
21753537970000	-2.3699405	3.9499009	-7.246025	3
21753557593000	-3.8681788	5.325556	-10.61025	3
21753577582000	-3.214402	5.5162406	-8.499097	3
21753597571000	-3.636633	4.6036777	-4.944186	3
21753617590000	-5.243834	3.5957718	-4.2086873	3
21753637610000	-6.0474343	3.0237172	-5.134871	3
21753657599000	-5.202973	3.636633	-6.2108784	3
21753677527000	-3.1054392	4.2086873	-6.66035	3
21753697577000	-0.10896278	4.099725	-7.082581	3
21753717597000	3.5276701	4.7535014	-7.5456724	3
21753737555000	7.9270425	5.366417	-6.8237944	3
21753757636000	11.223166	6.1291566	-6.3607025	3
21753777594000	11.264028	7.3958488	-6.782933	3
21753797553000	9.343558	6.891896	-5.202973	3
21753817664000	8.117727	5.053149	-2.1383946	3
21753837592000	8.349273	3.9090397	0.84446156	3
21753857489000	8.894087	3.9090397	1.9477097	3
21753875220000	8.853226	4.5628166	0.313268	3
21753893439000	8.730643	5.407278	-1.920469	3
21753911566000	8.349273	5.8567495	-2.7921712	3
21753933783000	6.973618	6.1700177	-3.8273177	3
21753955542000	5.6660647	5.9793324	-4.944186	3
21753977332000	5.407278	5.7477865	-6.5513873	3
21753998450000	6.701211	6.469665	-8.580819	3
21754017676000	8.730643	7.164303	-9.302697	3
21754037604000	8.430995	6.851035	-8.049625	3
21754057593000	4.6036777	5.053149	-6.4015636	3
21754077551000	-0.7627395	3.214402	-8.689782	3
21754097632000	-2.4516625	3.7864566	-12.176591	3
21754117529000	0.38136974	4.944186	-8.730643	3
21754137549000	0.88532263	5.829509	-4.3312707	3
21754157568000	-1.4573772	5.325556	-5.5162406	3
21754177588000	-1.7978859	3.8681788	-6.782933	3
21754197638000	-1.2666923	4.2904096	-7.6954966	3
21754217963000	-0.27240697	5.2165933	-8.771504	3
21754237525000	2.4516625	4.6036777	-8.580819	3
21754257544000	6.238119	4.862464	-8.662541	3
21754277625000	9.00305	6.701211	-9.043911	3
21754297614000	10.119919	7.6273947	-8.430995	3
21754317664000	9.80665	6.742072	-6.932757	3
21754337531000	8.430995	5.325556	-4.9850473	3
21754357581000	7.0553403	4.2904096	-2.3699405	3
21754377539000	6.3198414	3.718355	0.3405087	3
21754397589000	6.1291566	3.1054392	1.6480621	3
21754417578000	6.469665	3.5276701	0.3405087	3
21754437537000	7.205164	5.366417	-2.5333846	3
21754457556000	7.8180795	6.66035	-4.0588636	3
21754477637000	7.7363577	6.3198414	-4.2495484	3
21754497778000	6.4015636	6.238119	-6.0201936	3
21754517493000	3.990762	6.851035	-9.80665	3
21754535223000	3.2961242	6.3607025	-11.454713	3
21754553046000	3.5957718	5.09401	-8.349273	3
21754570960000	2.2609777	4.7943625	-5.175732	3
21754592963000	-1.1441092	5.134871	-6.782933	3
21754614661000	-2.3426998	5.2165933	-8.689782	3
21754636389000	-2.2609777	5.09401	-6.0882955	3
21754657477000	-3.5276701	4.8216033	-3.8681788	3
21754677588000	-4.5900574	4.2904096	-3.8273177	3
21754697638000	-4.1814466	3.9090397	-5.09401	3
21754717566000	-1.7978859	4.0588636	-7.7363577	3
21754737586000	2.070293	5.2165933	-10.147159	3
21754757605000	6.0201936	6.510526	-10.310603	3
21754777564000	8.430995	7.0553403	-8.689782	3
21754797644000	8.921328	6.6331096	-6.5513873	3
21754817572000	8.662541	5.7477865	-4.4810944	3
21754837531000	8.580819	4.5219555	-2.1111538	3
21754857642000	8.962189	3.7864566	-1.1168685	3
21754877539000	9.466142	4.862464	-2.070293	3
21754897589000	9.847511	6.1291566	-2.7240696	3
21754917639000	9.724928	6.4424243	-2.7921712	3
21754937567000	8.689782	6.1291566	-2.9556155	3
21754957556000	6.782933	5.434519	-3.5957718	3
21754977667000	5.175732	5.2165933	-5.202973	3
21754997778000	6.0201936	6.0474343	-7.3141265	3
21755100501000	-2.2201166	3.759216	-9.084772	3
21755122199000	-1.4165162	4.8216033	-8.499097	3
21755143775000	-3.718355	4.903325	-7.9679036	3
21755165411000	-6.5513873	4.3312707	-8.076866	3
21755187109000	-6.782933	3.6774938	-5.6660647	3
21755207648000	-6.238119	4.2904096	-3.636633	3
21755227576000	-4.944186	4.3312707	-2.9147544	3
21755247565000	-1.0760075	3.0645783	-2.5606253	3
21755265357000	4.2495484	3.173541	-4.8216033	3
21755283423000	8.158588	6.238119	-8.267551	3
21755301581000	10.419566	8.730643	-10.337844	3
21755323767000	11.372991	7.4639506	-10.310603	3
21755345679000	9.615966	5.8976107	-7.43671	3
21755367377000	7.7772183	4.5219555	-2.982856	3
21755387640000	6.4015636	3.568531	-0.6946377	3
21755407782000	7.1234417	3.636633	0.46309182	3
21755427588000	10.038197	4.7126403	1.1168685	3
21755447577000	11.264028	6.4015636	-0.27240697	3
21755467627000	8.853226	6.4424243	-2.8738933	3
21755487494000	3.718355	5.012288	-5.938472	3
21755507605000	-0.0	4.0180025	-10.269742	3
21755527594000	2.7240696	4.5628166	-11.114203	3
21755547644000	8.349273	6.0201936	-7.3141265	3
21755567664000	9.80665	6.1291566	-5.6252036	3
21755587805000	6.1700177	5.243834	-9.575105	3
21755607611000	3.173541	5.7477865	-14.709975	3
21755627631000	4.630918	7.273266	-13.33432	3
21755647620000	4.903325	7.014479	-5.8158884	3
21755667578000	-0.6946377	5.243834	-0.6537767	3
21755687598000	-6.3607025	3.1054392	-1.4982382	3
21755707587000	-7.6954966	1.4165162	-4.5219555	3
21755727606000	-5.8158884	2.070293	-6.5922484	3
21755747626000	-2.1792557	4.3312707	-8.499097	3
21755767584000	1.607201	6.0474343	-11.114203	3
21755856909000	6.0474343	6.932757	-10.882658	3
21755877631000	5.8567495	7.014479	-8.471856	3
21755897589000	6.1291566	5.8976107	-4.671779	3
21755917548000	6.851035	4.671779	-1.0351465	3
21755937598000	7.6954966	4.0180025	0.95342433	3
21755957526000	8.281172	4.7943625	-0.95342433	3
21755977576000	8.471856	6.8237944	-4.903325	3
21755995703000	8.62168	7.504812	-6.0474343	3
21756013525000	8.499097	6.2789803	-5.134871	3
21756032324000	7.246025	5.434519	-4.440233	3
21756054205000	6.4015636	5.012288	-4.0180025	3
21756075964000	7.4639506	4.944186	-3.2961242	3
21756097632000	8.049625	5.7886477	-4.2904096	3
21756117590000	6.851035	7.014479	-6.238119	3
21756137579000	3.7864566	5.6252036	-7.273266	3
21756157599000	-0.50395286	2.3018389	-9.656827	3
21756177619000	-3.8273177	3.7864566	-14.818938	3
21756197608000	-1.334794	7.3141265	-15.050485	3
21756217535000	2.3426998	6.6331096	-9.084772	3
21756235785000	-0.23154591	5.706926	-6.2108784	3
21756257544000	-4.0180025	5.366417	-5.597963	3
21756277533000	-4.7943625	3.568531	-3.214402	3
21756297583000	-5.6252036	2.7240696	-1.6480621	3
21756317572000	-4.4810944	2.5606253	-2.4108016	3
21756337622000	-1.2666923	2.8330324	-4.099725	3
21756357581000	0.95342433	3.6774938	-7.5865335	3
21756377570000	1.9885708	4.7943625	-11.917805	3
21756397559000	2.6423476	5.6252036	-14.601013	3
21756417578000	3.8681788	5.7477865	-14.09706	3
21756437628000	5.325556	5.706926	-10.95076	3
21756457556000	5.597963	5.6660647	-8.267551	3
21756477637000	5.6252036	5.175732	-6.891896	3
21756497534000	8.117727	4.944186	-4.862464	3
21756518713000	11.264028	5.5571017	-1.525479	3
21756538001000	11.454713	5.8976107	-1.2258313	3
21756558875000	8.894087	5.7477865	-5.938472	3
21756577582000	5.5162406	5.6252036	-9.915613	3
21756597632000	4.4810944	5.325556	-7.8180795	3
21756617621000	5.9793324	4.372132	-2.8738933	3
21756637549000	7.3549876	3.1054392	0.6537767	3
21756655310000	8.281172	2.3426998	1.7297841	3
21756673132000	9.765789	2.3699405	1.4165162	3
21756691016000	10.923519	3.173541	0.50395286	3
21756710272000	10.732834	4.440233	-1.4573772	3
21756732428000	9.234595	5.012288	-3.9090397	3
21756754157000	7.6273947	5.053149	-5.7886477	3
21756775916000	6.469665	5.134871	-6.6331096	3
21756797644000	6.2108784	6.0201936	-7.3141265	3
21756817603000	7.0553403	6.973618	-7.43671	3
21756837561000	7.8589406	7.082581	-6.891896	3
21756857550000	6.0882955	6.3607025	-6.973618	3
21756877600000	1.56634	3.990762	-7.8180795	3
21756897559000	-2.3018389	2.4925237	-9.466142	3
21756917609000	-2.7513103	3.636633	-8.921328	3
21756937598000	-2.2201166	5.47538	-7.273266	3
21756957526000	-2.3699405	6.0882955	-7.273266	3
21756977576000	-2.3426998	5.5162406	-7.3958488	3
21756997595000	-2.4925237	5.366417	-7.3141265	3
21757018469000	-2.6832085	5.09401	-7.3141265	3
21757037573000	-2.8738933	4.7943625	-7.6546354	3
21757057562000	-3.214402	4.5628166	-8.158588	3
21757077582000	-2.7921712	3.7864566	-6.973618	3
21757097601000	-1.1849703	3.405087	-5.7477865	3
21757117590000	1.2666923	4.630918	-6.428804	3
21757137610000	4.3312707	5.6660647	-7.7363577	3
21757157599000	7.43671	5.706926	-8.921328	3
21757177527000	9.275456	5.938472	-9.384419	3
21757197577000	9.656827	5.7886477	-7.7772183	3
21757217597000	9.507003	4.903325	-4.7126403	3
21757236823000	9.152874	3.990762	-0.88532263	3
21757257666000	8.19945	3.336985	1.4165162	3
21757277564000	7.164303	3.2961242	0.040861044	3
21757297888000	7.9270425	3.7864566	-1.9477097	3
21757316107000	9.888372	4.399372	-2.2609777	3
21757333930000	11.032481	4.903325	-2.0294318	3
21757351965000	10.61025	5.175732	-1.9477097	3
21757373694000	8.076866	4.9850473	-2.7513103	3
21757395422000	4.440233	4.9850473	-7.205164	3
21757417151000	3.636633	5.7886477	-12.4489975	3
21757437628000	6.742072	6.851035	-12.721405	3
21757457587000	9.275456	7.246025	-8.471856	3
21757477576000	7.5456724	5.8976107	-1.607201	3
21757497534000	2.0294318	3.7864566	-1.8387469	3
21757517951000	-4.2495484	3.990762	-11.686258	3
21757538123000	-3.9090397	5.597963	-16.589584	3
21757557623000	0.8036005	5.7886477	-10.147159	3
21757575568000	0.7627395	5.407278	-4.2904096	3
21757597235000	-3.568531	4.5219555	-5.284695	3
21757617529000	-6.1291566	3.6774938	-6.5513873	3
21757637824000	-6.3607025	3.255263	-4.8216033	3
21757657904000	-5.175732	2.7240696	-4.0180025	3
21757677527000	-3.568531	2.9556155	-6.0882955	3
21757697577000	-2.3699405	4.0180025	-8.430995	3
21757717597000	-1.3075534	4.630918	-9.466142	3
21757737616000	-0.23154591	4.862464	-9.915613	3
21757757605000	1.0760075	5.47538	-9.956474	3
21757777564000	3.0237172	5.7477865	-8.921328	3
21757797583000	5.938472	5.284695	-7.1234417	3
21757817633000	9.193735	5.012288	-5.053149	3
21757837531000	11.182305	5.284695	-3.8273177	3
21757857611000	11.141444	6.0474343	-4.8216033	3
21757877600000	9.575105	5.8567495	-5.434519	3
21757897589000	8.308413	4.4810944	-4.2904096	3
21757917517000	8.308413	3.6774938	-2.9147544	3
21757937537000	9.00305	3.8273177	-0.61291564	3
21757955298000	9.425281	4.140586	1.1168685	3
21757973151000	8.662541	4.630918	0.313268	3
21757991034000	7.8180795	5.09401	-1.9885708	3
21758012976000	8.390134	5.09401	-3.636633	3
21758030859000	9.152874	5.134871	-3.8273177	3
21758052619000	8.471856	5.6252036	-4.2086873	3
21758074408000	6.66035	6.0882955	-6.3607025	3
21758096106000	4.9850473	5.7886477	-8.499097	3
21758117590000	2.9147544	4.7535014	-8.19945	3
21758137610000	1.4165162	4.5219555	-8.076866	3
21758157568000	0.61291564	4.630918	-9.084772	3
21758177588000	-0.84446156	4.4810944	-9.152874	3
21758197577000	-3.0237172	4.2086873	-8.267551	3
21758217597000	-5.202973	4.0588636	-6.851035	3
21758237677000	-6.5513873	3.718355	-4.5900574	3
21758257636000	-6.782933	3.173541	-2.6014864	3
21758277564000	-5.47538	3.255263	-2.7513103	3
21758297614000	-2.7921712	4.140586	-4.7535014	3
21758317572000	0.6946377	4.8216033	-7.273266	3
21758337592000	4.0588636	5.366417	-9.956474	3
21758357550000	6.0201936	6.0474343	-11.454713	3
21758377600000	6.8237944	6.2108784	-10.7192135	3
21758397559000	7.43671	5.6252036	-8.076866	3
21758417548000	8.240311	5.012288	-4.630918	3
21758437567000	8.281172	4.4810944	-2.2609777	3
21758457587000	7.5456724	4.140586	-2.982856	3
21758477545000	9.112013	4.4810944	-3.405087	3
21758497626000	12.912089	5.134871	-1.56634	3
21758517615000	13.988097	5.47538	-0.53119355	3
21758538336000	11.413852	5.6252036	-1.879608	3
21758559943000	7.082581	5.5571017	-3.718355	3
21758581610000	4.1814466	4.7943625	-3.759216	3
21758607581000	5.325556	3.990762	-1.6889231	3
21758625769000	5.8976107	4.399372	-1.334794	3
21758643652000	4.5219555	5.434519	-4.2495484	3
21758665473000	3.445948	6.0201936	-9.997335	3
21758687293000	5.9793324	5.8567495	-11.75436	3
21758707617000	8.240311	6.510526	-9.112013	3
21758727545000	6.5922484	6.238119	-5.9793324	3
21758747595000	1.56634	4.099725	-6.5922484	3
21758767523000	-2.4516625	3.5276701	-10.800936	3
21758787604000	-2.070293	4.3312707	-10.923519	3
21758807562000	-0.88532263	4.7943625	-7.246025	3
21758827612000	-2.1111538	4.862464	-5.938472	3
21758847601000	-3.7864566	4.7126403	-6.2108784	3
21758867621000	-4.671779	4.7126403	-6.0474343	3
21758887549000	-4.099725	4.2495484	-5.8158884	3
21758907629000	-2.6014864	4.2495484	-6.701211	3
21758927619000	-0.84446156	4.8216033	-8.390134	3
21758947669000	1.1441092	4.944186	-9.724928	3
21758967536000	3.445948	4.3312707	-10.079058	3
21758987769000	5.434519	4.7943625	-9.043911	3
21759007636000	6.2789803	6.238119	-6.6331096	3
21759027564000	5.938472	6.782933	-4.2495484	3
21759047583000	6.4015636	5.243834	-2.8738933	3
21759067633000	9.084772	4.3312707	-3.173541	3
21759087561000	11.495573	5.6252036	-4.372132	3
21759107581000	12.14935	5.706926	-4.2086873	3
21759127600000	11.413852	3.8273177	-2.7921712	3
21759147528000	9.615966	2.7921712	-1.1849703	3
21759167609000	8.008764	2.8330324	0.6946377	3
21759187567000	7.3141265	3.1054392	1.8387469	3
21759207587000	7.4639506	3.405087	1.920469	3
21759227576000	7.6273947	4.1814466	-0.040861044	3
21759247534000	7.273266	5.6252036	-4.099725	3
21759267493000	8.662541	6.238119	-6.428804	3
21759285285000	10.310603	6.0474343	-5.47538	3
21759303168000	9.615966	5.706926	-3.9771416	3
21759321082000	7.246025	5.5571017	-4.862464	3
21759342963000	4.671779	5.366417	-8.308413	3
21759364691000	3.568531	4.7943625	-9.615966	3
21759386420000	2.982856	4.6036777	-8.158588	3
21759407568000	1.1441092	4.4810944	-6.238119	3
21759427680000	-1.7978859	4.5219555	-6.1291566	3
21759447577000	-3.405087	4.671779	-7.082581	3
21759467627000	-2.6832085	4.1814466	-7.082581	3
21759487555000	-1.8387469	4.630918	-6.66035	3
21759507605000	-1.9885708	5.434519	-7.3549876	3
21759528327000	-2.8330324	5.284695	-8.499097	3
21759547614000	-4.5219555	4.630918	-9.043911	3
21759567633000	-5.7477865	3.7864566	-8.771504	3
21759587805000	-5.5162406	2.7921712	-7.4639506	3
21759607611000	-4.5900574	2.8330324	-7.504812	3
21759627631000	-3.2961242	3.5276701	-8.471856	3
21759647620000	-1.0760075	4.2904096	-8.921328	3
21759671515000	2.6423476	5.407278	-7.5456724	3
21759693182000	5.6660647	5.938472	-5.938472	3
21759713629000	7.0553403	5.597963	-6.3607025	3
21759735236000	7.082581	5.8567495	-9.112013	3
21759756934000	6.5922484	7.273266	-10.18802	3
21759777564000	6.742072	7.273266	-8.267551	3
21759797553000	7.9270425	5.2165933	-4.903325	3
21759817633000	9.466142	3.0237172	-0.6537767	3
21759837592000	10.460427	2.1111538	3.0645783	3
21759857550000	9.915613	2.2201166	3.445948	3
21759877631000	7.504812	3.568531	-0.7627395	3
21759897559000	7.4639506	5.053149	-5.8158884	3
21759917548000	10.800936	6.2108784	-7.5456724	3
21759935767000	11.795221	7.205164	-7.04172	3
21759954321000	9.302697	6.701211	-5.938472	3
21759972296000	5.7886477	5.5571017	-5.434519	3
21759994208000	2.7921712	4.671779	-5.407278	3
21760015997000	1.879608	4.399372	-5.47538	3
21760033850000	3.486809	4.5219555	-5.053149	3
21760055640000	7.4639506	5.7477865	-4.0588636	3
21760077368000	10.337844	7.0553403	-3.405087	3
21760097601000	10.079058	5.7886477	-2.4108016	3
21760117590000	5.134871	3.336985	-5.47538	3
21760137579000	-2.1383946	2.7921712	-11.985906	3
21760157599000	-5.325556	3.5276701	-15.745122	3
21760177557000	-2.4925237	4.1814466	-14.1787815	3
21760197608000	0.84446156	5.284695	-10.460427	3
21760217627000	3.1054392	6.510526	-8.049625	3
21760237494000	4.1814466	6.8237944	-5.8158884	3
21760257605000	2.7649305	5.6252036	-4.862464	3
21760277594000	-1.3075534	4.8216033	-7.6954966	3
21760297553000	-5.134871	4.140586	-10.760075	3
21760317511000	-5.597963	3.486809	-11.536434	3
21760337866000	-3.5276701	4.0180025	-11.264028	3
21760357520000	-0.61291564	4.671779	-9.466142	3
21760377570000	1.4982382	4.9850473	-6.891896	3
21760397528000	1.4982382	5.09401	-5.597963	3
21760417517000	0.14982383	4.903325	-6.0201936	3
21760437567000	-2.1111538	4.399372	-7.43671	3
21760457556000	-4.0180025	4.0588636	-8.771504	3
21760477576000	-3.9499009	3.9499009	-9.302697	3
21760497565000	-1.607201	4.2495484	-8.853226	3
21760518530000	2.2201166	4.7943625	-7.504812	3
21760536444000	5.284695	5.597963	-6.2108784	3
21760557410000	7.0553403	5.938472	-4.671779	3
21760575659000	7.8589406	5.325556	-3.5957718	3
21760593817000	8.962189	4.4810944	-3.8273177	3
21760611884000	9.915613	4.9850473	-6.701211	3
21760629736000	9.697687	6.4424243	-9.997335	3
21760651892000	8.771504	6.5513873	-10.269742	3
21760673773000	9.343558	4.5219555	-6.701211	3
21760695532000	9.915613	3.8681788	-1.920469	3
21760714606000	8.730643	4.3312707	0.8036005	3
21760736273000	6.5922484	3.9090397	1.7297841	3
21760757636000	5.7477865	2.8330324	2.3426998	3
21760777594000	6.4424243	2.8738933	2.4516625	3
21760797553000	7.6954966	3.336985	1.2258313	3
21760817633000	8.689782	4.2495484	-1.2666923	3
21760837592000	9.724928	5.2165933	-3.405087	3
21760857642000	10.337844	5.47538	-4.3312707	3
21760877600000	10.079058	5.366417	-4.140586	3
21760897559000	9.697687	4.9850473	-3.214402	3
21760917609000	9.234595	4.630918	-2.3699405	3
21760937506000	7.273266	4.630918	-3.3642259	3
21760957617000	5.175732	5.134871	-6.851035	3
21760977576000	4.1814466	5.9793324	-10.228881	3
21760997595000	3.255263	6.4015636	-11.304889	3
21761017737000	1.9885708	5.6660647	-10.419566	3
21761035712000	1.0760075	4.1814466	-8.267551	3
21761057379000	-0.38136974	2.7649305	-4.7535014	3
21761077582000	-2.7921712	3.336985	-6.510526	3
21761097571000	-2.982856	4.9850473	-10.691973	3
21761117590000	-0.50395286	5.938472	-9.343558	3
21761137549000	0.23154591	5.938472	-6.1700177	3
21761157599000	-1.4573772	5.09401	-6.3607025	3
21761177527000	-3.336985	4.2495484	-8.240311	3
21761197577000	-5.012288	3.568531	-8.853226	3
21761217566000	-5.706926	2.7921712	-8.812365	3
21761237463000	-4.862464	2.5606253	-8.539958	3
21761255621000	-3.445948	3.1463003	-8.076866	3
21761273718000	-1.607201	3.9499009	-7.273266	3
21761291571000	0.313268	4.903325	-6.510526	3
21761309546000	2.0294318	5.5162406	-6.1700177	3
21761331580000	3.8681788	5.243834	-6.510526	3
21761353766000	5.366417	5.175732	-8.267551	3
21761375464000	6.3607025	5.7886477	-9.615966	3
21761397254000	7.164303	5.5571017	-8.689782	3
21761417548000	7.5456724	4.7126403	-6.701211	3
21761437537000	8.240311	3.759216	-4.0180025	3
21761457556000	9.888372	3.336985	-1.7978859	3
21761477606000	11.917805	4.1814466	-0.9942854	3
21761497626000	12.598822	5.366417	-1.2258313	3
21761518775000	11.563675	5.434519	-1.8387469	3
21761536719000	9.80665	4.7943625	-1.525479	3
21761558692000	8.158588	3.9499009	0.61291564	3
21761577551000	6.2108784	3.255263	2.3018389	3
21761597601000	4.399372	2.2609777	2.152015	3
21761617499000	3.7864566	1.56634	1.4573772	3
21761637579000	4.944186	1.879608	0.92618364	3
21761657568000	7.43671	3.255263	-0.5720546	3
21761677619000	10.079058	5.325556	-4.1814466	3
21761697608000	10.269742	7.014479	-7.9679036	3
21761716132000	8.812365	6.973618	-10.841797	3
21761737555000	7.5456724	5.5571017	-11.563675	3
21761757575000	7.7772183	4.7126403	-8.812365	3
21761777533000	8.19945	4.7126403	-5.243834	3
21761797553000	7.0553403	5.09401	-3.759216	3
21761817603000	3.8681788	4.8216033	-5.175732	3
21761837592000	-1.1849703	4.4810944	-9.343558	3
21761857581000	-4.1814466	4.399372	-13.252599	3
21761877539000	-1.8387469	4.5628166	-12.067628	3
21761897894000	1.0351465	4.8216033	-7.6273947	3
21761915656000	0.61291564	5.175732	-6.3198414	3
21761933447000	-0.7627395	5.2165933	-6.6331096	3
21761951575000	-2.2609777	4.372132	-7.3549876	3
21761973700000	-3.9090397	3.5276701	-7.3958488	3
21761995459000	-3.8273177	3.3778462	-7.504812	3
21762017645000	-3.255263	3.0237172	-8.117727	3
21762035590000	-2.982856	2.9147544	-9.575105	3
21762055914000	-2.5333846	3.486809	-10.841797	3
21762077582000	-1.6889231	4.2086873	-10.147159	3
21762097632000	-0.9942854	4.7943625	-8.349273	3
21762117590000	-0.23154591	5.134871	-6.932757	3
21762137610000	1.5390993	4.862464	-5.8567495	3
21762157568000	4.5219555	4.862464	-5.938472	3
21762177588000	7.4639506	6.1291566	-8.390134	3
21762197608000	8.853226	7.3958488	-10.269742	3
21762216742000	9.043911	6.851035	-9.043911	3
21762237586000	8.894087	4.440233	-5.284695	3
21762257544000	7.8589406	3.0237172	-1.1849703	3
21762277594000	6.6331096	2.3699405	1.7570249	3
21762297583000	6.2108784	1.7570249	3.445948	3
21762317603000	6.510526	2.1111538	3.255263	3
21762337592000	7.8861814	3.486809	1.0760075	3
21762357550000	9.888372	5.243834	-1.7297841	3
21762377570000	10.95076	6.4015636	-3.5957718	3
21762397589000	10.269742	6.0201936	-4.7126403	3
21762417578000	8.539958	5.175732	-5.366417	3
21762437659000	7.43671	4.5219555	-4.8216033	3
21762457617000	6.891896	4.399372	-4.903325	3
21762477576000	6.4424243	5.7477865	-7.3549876	3
21762497626000	6.510526	6.742072	-8.390134	3
21762517584000	5.134871	5.09401	-5.597963	3
21762537116000	0.313268	2.9556155	-4.2495484	3
21762554877000	-4.399372	2.982856	-7.7363577	3
21762573004000	-5.012288	4.099725	-10.882658	3
21762591040000	-2.982856	4.7535014	-10.228881	3
21762613501000	-2.2201166	4.9850473	-9.112013	3
21762635291000	-3.0237172	4.2495484	-8.62168	3
21762657019000	-4.5219555	3.7864566	-7.9679036	3
21762677527000	-5.407278	3.5957718	-7.6273947	3
21762697608000	-5.175732	3.445948	-6.891896	3
21762717352000	-4.0588636	3.7864566	-6.891896	3
21762737525000	-2.3426998	4.2495484	-8.267551	3
21762757605000	0.19068487	4.7126403	-9.384419	3
21762777594000	3.3778462	5.175732	-8.730643	3
21762797553000	5.8976107	5.407278	-7.3549876	3
21762817603000	6.742072	5.284695	-6.782933	3
21762837592000	7.1234417	4.5628166	-6.3198414	3
21762857550000	8.390134	4.4810944	-5.938472	3
21762877600000	9.956474	5.5571017	-5.407278	3
21762897620000	11.182305	5.7886477	-3.636633	3
21762917578000	11.727119	3.990762	-0.84446156	3
21762937598000	10.310603	2.4925237	0.84446156	3
21762957587000	7.4639506	2.2609777	1.334794	3
21762977606000	5.243834	2.5333846	1.9477097	3
21762997565000	4.4810944	3.255263	1.7978859	3
21763017737000	5.6252036	4.0588636	0.38136974	3
21763035620000	7.6273947	4.7126403	-1.1849703	3
21763057257000	8.390134	5.012288	-3.0237172	3
21763077582000	8.117727	4.862464	-5.325556	3
21763097510000	8.962189	4.671779	-7.1234417	3
21763117560000	9.765789	4.862464	-8.158588	3
21763137549000	8.689782	4.862464	-8.308413	3
21763157629000	5.9793324	4.2904096	-7.205164	3
21763177588000	2.3018389	3.336985	-6.5513873	3
21763197608000	-1.0351465	3.486809	-9.697687	3
21763215735000	-0.50395286	4.862464	-11.876944	3
21763233649000	1.6480621	5.5571017	-8.962189	3
21763251563000	0.08172209	5.243834	-6.510526	3
21763273352000	-4.440233	4.2904096	-9.193735	3
21763295111000	-6.0882955	3.7864566	-10.106298	3
21763316870000	-5.053149	3.9499009	-7.9270425	3
21763337561000	-3.173541	3.5957718	-6.2789803	3
21763357489000	-1.6480621	3.173541	-5.9793324	3
21763377539000	-0.38136974	3.7864566	-7.082581	3
21763397955000	0.7627395	4.8216033	-8.62168	3
21763417517000	1.607201	4.944186	-10.038197	3
21763437933000	2.8738933	4.6036777	-11.032481	3
21763457556000	5.6660647	4.372132	-10.079058	3
21763477667000	9.193735	5.243834	-7.9679036	3
21763497565000	10.378705	7.082581	-6.5922484	3
21763517615000	8.349273	7.082581	-4.5219555	3
21763536658000	6.2789803	4.7126403	-1.2666923	3
21763557715000	6.4015636	2.2609777	2.4516625	3
21763578467000	8.008764	1.3756552	3.8273177	3
21763597540000	9.193735	1.7297841	2.1792557	3
21763617560000	9.534244	3.718355	-1.2666923	3
21763637579000	8.921328	4.9850473	-3.336985	3
21763657660000	8.308413	4.099725	-3.5276701	3
21763677527000	9.00305	3.405087	-2.0294318	3
21763697608000	9.915613	3.7864566	0.19068487	3
21763717597000	9.847511	3.9499009	0.84446156	3
21763737555000	8.308413	4.5219555	-2.1111538	3
21763757544000	6.782933	5.6252036	-7.082581	3
21763777594000	7.0553403	5.6660647	-8.771504	3
21763797644000	7.0553403	5.053149	-7.3141265	3
21763817542000	4.1814466	4.9850473	-6.4015636	3
21763837622000	1.0760075	4.2086873	-7.04172	3
21763857489000	-1.1168685	4.2086873	-9.384419	3
21763875220000	-1.879608	4.7943625	-12.299174	3
21763893073000	0.14982383	5.053149	-12.5579605	3
21763910956000	2.1792557	4.6036777	-8.730643	3
21763932990000	-0.08172209	3.8273177	-5.202973	3
21763954718000	-4.1814466	3.6774938	-6.3198414	3
21763976508000	-5.47538	3.9090397	-6.5513873	3
21763997595000	-3.9771416	4.1814466	-5.434519	3
21764017584000	-1.1168685	4.0588636	-5.407278	3
21764035529000	1.2258313	4.3312707	-7.5865335	3
21764057257000	2.982856	5.2165933	-11.223166	3
21764077643000	3.759216	5.325556	-12.9529505	3
21764097601000	4.5628166	5.47538	-12.598822	3
21764117590000	5.434519	6.3607025	-10.147159	3
21764137549000	6.2108784	6.6331096	-6.66035	3
21764157568000	6.5513873	5.7477865	-2.982856	3
21764177557000	6.932757	4.0588636	0.27240697	3
21764197608000	7.9270425	2.5606253	2.2609777	3
21764217566000	9.302697	1.8387469	2.1111538	3
21764237616000	10.038197	3.1054392	-1.0351465	3
21764257575000	9.534244	5.325556	-4.4810944	3
21764277625000	9.234595	5.7477865	-5.134871	3
21764297583000	10.038197	4.7535014	-2.7921712	3
21764317603000	10.079058	4.140586	0.10896278	3
21764337561000	8.499097	3.7864566	0.8036005	3
21764357581000	6.6331096	3.405087	-1.8387469	3
21764377600000	6.0201936	4.372132	-6.469665	3
21764397559000	7.3549876	6.0201936	-9.043911	3
21764417578000	8.771504	6.469665	-7.8861814	3
21764437598000	7.205164	6.1700177	-5.9793324	3
21764457556000	3.990762	5.284695	-4.5900574	3
21764477637000	0.88532263	4.0588636	-5.8567495	3
21764497534000	-1.1849703	4.903325	-10.337844	3
21764515326000	-0.8036005	6.0882955	-11.9450445	3
21764533484000	-0.10896278	5.012288	-9.343558	3
21764551856000	-2.1111538	3.7864566	-6.782933	3
21764573767000	-4.944186	3.636633	-7.7363577	3
21764592200000	-5.243834	4.5628166	-8.730643	3
21764613928000	-3.5957718	5.284695	-6.3198414	3
21764635687000	-2.1792557	4.399372	-4.5219555	3
21764657660000	-2.9556155	3.5957718	-7.3549876	3
21764677527000	-4.099725	4.0180025	-11.114203	3
21764697608000	-3.9499009	4.630918	-11.645397	3
21764717566000	-2.5606253	4.4810944	-9.915613	3
21764737555000	-0.27240697	4.2495484	-7.6954966	3
21764757605000	2.9556155	4.372132	-5.9793324	3
21764777594000	5.6660647	4.903325	-5.243834	3
21764797583000	7.4639506	5.09401	-4.671779	3
21764817572000	9.043911	4.903325	-3.8273177	3
21764837592000	10.378705	4.4810944	-2.8330324	3
21764857581000	10.119919	4.3312707	-3.255263	3
21764877570000	8.499097	4.8216033	-5.407278	3
21764897589000	8.730643	4.862464	-5.09401	3
21764917548000	10.732834	4.2086873	-1.8387469	3
21764937537000	11.563675	4.0588636	0.53119355	3
21764957587000	10.691973	4.3312707	-0.10896278	3
21764977576000	8.240311	5.012288	-3.9771416	3
21764997595000	5.5571017	5.434519	-7.6954966	3
21765017645000	5.366417	4.862464	-9.234595	3
21765038367000	8.049625	4.7535014	-7.8589406	3
21765057532000	9.425281	5.5571017	-4.630918	3
21765077582000	7.9679036	5.5162406	-2.4516625	3
21765097571000	4.903325	4.903325	-4.2086873	3
21765117590000	1.7978859	5.134871	-8.580819	3
21765137610000	-0.14982383	4.903325	-11.141444	3
21765157568000	-1.1168685	4.0180025	-10.460427	3
21765175696000	-1.8387469	3.486809	-9.193735	3
21765193579000	-3.0237172	4.140586	-9.697687	3
21765211585000	-2.6832085	4.7943625	-10.95076	3
21765233374000	-0.29964766	5.7886477	-10.56939	3
21765255164000	0.84446156	5.7477865	-7.3549876	3
21765276862000	-1.1849703	4.2495484	-4.2086873	3
21765297553000	-4.0180025	3.1054392	-4.2086873	3
21765317633000	-5.6660647	3.6774938	-5.202973	3
21765337622000	-4.671779	4.140586	-5.5162406	3
21765357581000	-0.95342433	3.718355	-6.238119	3
21765377570000	3.0237172	4.630918	-8.62168	3
21765397620000	6.1700177	6.1700177	-10.691973	3
21765417578000	8.539958	5.7886477	-10.991621	3
21765437628000	9.765789	4.4810944	-9.997335	3
21765457556000	9.507003	4.8216033	-8.539958	3
21765477606000	8.812365	5.366417	-6.0882955	3
21765497595000	9.00305	4.7535014	-2.1792557	3
21765517523000	9.765789	4.1814466	1.6480621	3
21765538672000	9.466142	3.255263	3.8681788	3
21765557959000	7.9679036	2.5333846	2.3018389	3
21765577979000	6.1700177	3.636633	-2.2609777	3
21765595923000	5.09401	5.325556	-5.6660647	3
21765617590000	4.7943625	5.706926	-7.014479	3
21765637610000	6.3607025	5.366417	-6.0882955	3
21765657568000	8.812365	5.134871	-3.759216	3
21765677588000	9.847511	4.944186	-2.7240696	3
21765697577000	9.425281	5.175732	-4.2904096	3
21765717597000	7.082581	5.6660647	-7.3958488	3
21765737525000	4.372132	5.366417	-10.378705	3
21765757605000	4.099725	4.8216033	-9.997335	3
21765777533000	4.440233	5.012288	-6.3198414	3
21765797644000	3.5957718	4.862464	-4.140586	3
21765817481000	1.6889231	4.5628166	-6.2789803	3
21765835272000	-1.6480621	5.2165933	-11.141444	3
21765925147000	-0.88532263	3.718355	-4.2086873	3
21765947150000	-5.8158884	3.214402	-7.8180795	3
21765967597000	-7.9679036	2.4108016	-8.308413	3
21765987799000	-7.246025	1.6889231	-6.469665	3
21766007575000	-5.5571017	1.9477097	-6.851035	3
21766027594000	-3.636633	3.405087	-9.152874	3
21766047614000	-1.56634	4.6036777	-10.61025	3
21766067816000	0.50395286	5.2165933	-10.61025	3
21766087592000	2.8330324	5.597963	-8.812365	3
21766107611000	4.7535014	5.9793324	-6.973618	3
21766127631000	5.325556	6.510526	-7.43671	3
21766147589000	5.2165933	6.6331096	-7.9270425	3
21766167548000	4.9850473	6.238119	-7.8180795	3
21766187628000	5.2165933	5.434519	-7.1234417	3
21766207526000	6.2789803	4.5219555	-5.6252036	3
21766227606000	7.6273947	3.9499009	-3.486809	3
21766246130000	8.076866	3.990762	-1.4982382	3
21766267615000	8.349273	4.1814466	-0.46309182	3
21766287543000	9.193735	4.399372	-0.29964766	3
21766307684000	10.119919	4.4810944	0.19068487	3
21766327490000	9.697687	3.759216	0.53119355	3
21766347601000	7.8180795	2.9147544	0.313268	3
21766367529000	7.3958488	2.4925237	0.53119355	3
21766387549000	8.771504	2.5606253	1.3075534	3
21766407477000	9.847511	3.5276701	0.5720546	3
21766427588000	10.147159	5.175732	-2.5606253	3
21766447577000	8.853226	6.5513873	-5.6660647	3
21766467597000	5.47538	6.4424243	-8.689782	3
21766487586000	4.0588636	6.2108784	-11.223166	3
21766507605000	6.782933	6.3198414	-9.343558	3
21766527594000	8.771504	5.6252036	-3.759216	3
21766547675000	6.1291566	4.440233	-1.9477097	3
21766565436000	1.607201	3.7864566	-5.47538	3
21766583411000	-2.1111538	3.6774938	-9.888372	3
21766602606000	-2.7921712	3.568531	-10.841797	3
21766620581000	-1.879608	3.5276701	-9.493382	3
21766642371000	-1.7297841	3.8273177	-8.662541	3
21766664130000	-1.6889231	4.099725	-8.430995	3
21766685828000	-2.070293	4.099725	-8.539958	3
21766707739000	-3.445948	3.9090397	-9.302697	3
21766727576000	-3.759216	3.5276701	-9.384419	3
21766747595000	-2.9556155	3.718355	-9.152874	3
21766767554000	-1.7978859	4.140586	-9.00305	3
21766787604000	-0.8036005	4.6036777	-9.084772	3
21766807532000	-0.46309182	5.053149	-9.724928	3
21766827643000	-0.040861044	5.134871	-10.038197	3
21766847571000	1.334794	4.671779	-9.302697	3
21766867590000	3.0237172	4.671779	-9.00305	3
21766887579000	4.630918	5.175732	-9.043911	3
21766907629000	6.3607025	5.434519	-8.117727	3
21766927557000	7.8180795	5.47538	-6.5922484	3
21766947577000	8.076866	5.434519	-4.903325	3
21766967597000	8.049625	4.6036777	-3.0237172	3
21766987616000	8.894087	3.1054392	-0.29964766	3
21767005957000	9.80665	2.3018389	2.1792557	3
21767027686000	9.765789	2.2201166	2.8330324	3
21767047644000	8.539958	3.568531	0.23154591	3
21767067572000	7.9270425	4.8216033	-2.1383946	3
21767088446000	9.084772	4.3312707	-1.6889231	3
21767107642000	10.337844	3.9090397	-0.27240697	3
21767127570000	10.18802	4.2086873	0.84446156	3
21767147650000	8.689782	3.8273177	1.1168685	3
21767167548000	6.0474343	3.1054392	0.040861044	3
21767187964000	4.3312707	2.9147544	-2.3018389	3
21767205756000	5.175732	4.099725	-4.7126403	3
21767223608000	7.8180795	5.706926	-6.0882955	3
21767241583000	9.997335	6.782933	-5.706926	3
21767263342000	8.689782	6.238119	-4.903325	3
21767285101000	4.440233	4.7535014	-5.8567495	3
21767306921000	0.7627395	3.9090397	-8.880466	3
21767327521000	-1.2258313	4.399372	-12.5579605	3
21767347662000	-0.84446156	4.4810944	-12.53072	3
21767367590000	-0.7218784	3.8273177	-9.575105	3
21767387671000	-3.405087	3.5957718	-8.499097	3
21767407629000	-5.938472	3.5276701	-9.302697	3
21767427557000	-5.7477865	4.0588636	-9.384419	3
21767447608000	-4.099725	4.7535014	-8.499097	3
21767467627000	-2.7921712	4.7535014	-7.6273947	3
21767487616000	-1.7297841	4.399372	-6.973618	3
21767506171000	-0.7627395	4.2904096	-6.5513873	3
21767527594000	-0.10896278	4.7943625	-7.273266	3
21767547644000	-0.040861044	5.243834	-8.430995	3
21767567542000	0.10896278	4.5628166	-8.662541	3
21767587653000	0.9942854	3.8273177	-9.384419	3
21767605567000	2.6423476	4.5628166	-10.841797	3
21767627265000	4.8216033	6.1700177	-10.882658	3
21767647528000	5.938472	6.238119	-8.240311	3
21767667639000	6.2108784	5.6660647	-4.8216033	3
21767687567000	7.273266	4.671779	-1.334794	3
21767707648000	9.656827	3.214402	1.3756552	3
21767727637000	11.182305	2.6832085	0.7627395	3
21767747656000	10.378705	3.636633	-3.486809	3
21767767554000	8.771504	5.134871	-6.66035	3
21767787604000	7.8861814	5.325556	-5.325556	3
21767807562000	8.349273	4.1814466	-1.2666923	3
21767827551000	9.575105	3.214402	2.9556155	3
21767847540000	10.18802	2.8738933	5.366417	3
21767865302000	9.152874	2.8330324	4.7535014	3
21767883429000	6.932757	2.7649305	2.3426998	3
21767901556000	5.938472	2.8330324	-0.0	3
21767923346000	8.471856	3.759216	-1.6480621	3
21767945105000	10.991621	5.8567495	-2.6832085	3
21767966834000	10.337844	6.5513873	-3.1463003	3
21767987677000	7.8180795	5.325556	-3.405087	3
21768006384000	5.706926	4.5628166	-3.636633	3
21768027594000	5.243834	4.372132	-4.5219555	3
21768047553000	5.6252036	5.012288	-6.510526	3
21768067664000	4.4810944	5.434519	-8.730643	3
21768088446000	2.4108016	4.7943625	-10.18802	3
21768107642000	1.3075534	4.6036777	-10.038197	3
21768127539000	0.6946377	4.5628166	-8.730643	3
21768147650000	-0.0	4.440233	-7.3958488	3
21768167548000	-1.1168685	4.3312707	-6.891896	3
21768187598000	-2.1792557	4.1814466	-7.7772183	3
21768207587000	-2.5333846	3.9090397	-8.539958	3
21768227576000	-2.6014864	3.405087	-8.771504	3
21768247595000	-3.336985	3.445948	-10.691973	3
21768267615000	-2.9556155	3.8681788	-12.299174	3
21768287573000	-1.0351465	4.440233	-11.141444	3
21768307623000	-0.19068487	4.9850473	-9.466142	3
21768327582000	-1.3075534	5.09401	-9.656827	3
21768347632000	-2.6423476	4.944186	-10.106298	3
21768367560000	-3.0237172	4.9850473	-9.466142	3
21768387640000	-2.1383946	4.671779	-8.008764	3
21768407599000	-0.6946377	4.140586	-7.7772183	3
21768427588000	1.1168685	4.3312707	-8.19945	3
21768447546000	3.3778462	4.862464	-7.205164	3
21768467536000	5.8567495	4.903325	-4.630918	3
21768487616000	7.7772183	4.671779	-2.0294318	3
21768506598000	8.430995	4.7126403	-1.2666923	3
21768524817000	8.390134	4.399372	-1.4982382	3
21768543005000	8.349273	3.7864566	-1.7570249	3
21768560889000	9.00305	3.9090397	-2.6014864	3
21768582983000	11.182305	5.175732	-3.214402	3
21768600897000	12.912089	5.434519	-1.56634	3
21768622962000	12.789507	4.6036777	0.46309182	3
21768644721000	9.466142	4.4810944	-0.10896278	3
21768666419000	5.407278	3.6774938	-0.6537767	3
21768687598000	4.944186	2.4516625	0.6537767	3
21768707556000	7.4639506	2.3699405	2.5333846	3
21768727637000	8.962189	3.173541	2.6423476	3
21768747626000	8.19945	3.6774938	0.84446156	3
21768767523000	6.782933	3.5957718	-1.879608	3
21768787634000	4.7943625	4.4810944	-6.4015636	3
21768807501000	4.862464	5.7477865	-10.106298	3
21768827551000	8.430995	6.238119	-9.493382	3
21768847601000	11.032481	6.66035	-6.782933	3
21768867590000	10.147159	6.238119	-5.938472	3
21768887579000	7.3958488	4.8216033	-7.082581	3
21768907660000	3.9090397	4.5219555	-9.656827	3
21768927588000	2.4516625	5.325556	-11.536434	3
21768947638000	3.8681788	5.706926	-9.234595	3
21768967597000	4.099725	4.862464	-5.134871	3
21768987708000	1.56634	3.3778462	-4.1814466	3
21769007208000	-1.6480621	2.5333846	-6.742072	3
21769027625000	-5.09401	3.5957718	-12.258313	3
21769047522000	-3.9090397	5.7886477	-13.947236	3
21769067633000	0.08172209	5.6252036	-9.656827	3
21769087592000	-0.50395286	4.0180025	-5.5162406	3
21769107581000	-3.214402	3.636633	-7.3958488	3
21769127570000	-4.5219555	3.336985	-11.75436	3
21769147589000	-3.9771416	3.5957718	-12.53072	3
21769165778000	-1.8387469	3.636633	-10.147159	3
21769183692000	-0.040861044	3.405087	-6.932757	3
21769201972000	0.040861044	4.0588636	-5.325556	3
21769223761000	-0.8036005	5.2165933	-6.0474343	3
21769245490000	-1.334794	5.325556	-7.5456724	3
21769267279000	-1.1168685	5.366417	-9.575105	3
21769287573000	-0.3405087	5.7886477	-11.073342	3
21769307623000	0.9942854	5.6252036	-10.691973	3
21769327612000	2.4925237	5.09401	-9.152874	3
21769347662000	4.372132	4.399372	-6.510526	3
21769367560000	5.829509	4.099725	-3.486809	3
21769387671000	6.3198414	3.990762	-1.3075534	3
21769407660000	7.504812	3.255263	0.27240697	3
21769427619000	10.269742	2.8738933	-0.040861044	3
21769447638000	12.340035	4.671779	-2.5606253	3
21769467597000	12.176591	6.510526	-4.671779	3
21769487525000	10.337844	5.7886477	-4.372132	3
21769507483000	8.962189	4.140586	-2.4925237	3
21769527564000	9.302697	3.405087	0.8036005	3
21769547553000	9.534244	3.336985	3.405087	3
21769567603000	8.539958	3.445948	3.1054392	3
21769588599000	7.3958488	3.718355	0.5720546	3
21769608588000	7.504812	4.1814466	-1.1849703	3
21769627631000	8.281172	4.671779	-2.1111538	3
21769647559000	8.921328	5.012288	-2.7240696	3
21769667975000	9.534244	4.8216033	-2.3426998	3
21769687537000	10.038197	4.399372	-1.334794	3
21769707587000	9.507003	4.0588636	-0.9942854	3
21769727637000	7.504812	3.5957718	-1.9885708	3
21769747595000	5.9793324	3.5276701	-3.2961242	3
21769767584000	6.66035	3.8681788	-3.173541	3
21769787665000	8.008764	4.5628166	-3.568531	3
21769807654000	7.8589406	5.706926	-6.3607025	3
21769825781000	6.4424243	6.3607025	-8.812365	3
21769843604000	4.7126403	5.938472	-10.310603	3
21769861578000	3.759216	5.2165933	-11.3321295	3
21769883368000	3.5957718	5.407278	-10.228881	3
21769905280000	4.2495484	5.5162406	-7.014479	3
21769927008000	3.445948	4.399372	-4.140586	3
21769947577000	0.3405087	3.1463003	-5.053149	3
21769967536000	-3.173541	3.405087	-10.269742	3
21769987525000	-3.0237172	4.671779	-13.293459	3
21770007727000	-0.3405087	4.7943625	-10.310603	3
21770027594000	-0.19068487	4.2495484	-7.504812	3
21770047583000	-2.1383946	3.6774938	-8.049625	3
21770067694000	-4.372132	2.7240696	-9.043911	3
21770088721000	-5.243834	2.6014864	-9.275456	3
21770107581000	-4.2904096	3.0237172	-8.240311	3
21770127600000	-3.718355	3.0645783	-7.5865335	3
21770147589000	-4.2495484	2.8738933	-8.730643	3
21770167578000	-4.2086873	2.8738933	-9.997335	3
21770187567000	-3.405087	3.445948	-10.61025	3
21770207587000	-2.5606253	4.372132	-11.264028	3
21770226325000	-1.56634	4.944186	-11.223166	3
21770247595000	-0.38136974	4.862464	-9.534244	3
21770267615000	0.08172209	4.399372	-7.273266	3
21770287543000	0.27240697	3.7864566	-5.5571017	3
21770307623000	0.42223078	3.990762	-5.434519	3
21770327551000	1.1441092	4.944186	-6.510526	3
21770347662000	3.214402	5.6252036	-7.3141265	3
21770367560000	5.706926	6.1700177	-7.8589406	3
21770387579000	7.6954966	6.3607025	-8.008764	3
21770407568000	8.853226	5.7886477	-7.1234417	3
21770427619000	9.234595	4.903325	-5.7477865	3
21770447638000	9.507003	3.990762	-3.3642259	3
21770467902000	9.425281	3.173541	-0.9125633	3
21770485693000	8.812365	2.7240696	0.19068487	3
21770503546000	8.281172	2.4925237	0.7627395	3
21770521582000	8.390134	2.6423476	1.0760075	3
21770543402000	9.112013	3.568531	1.4982382	3
21770565131000	9.234595	4.2904096	1.6480621	3
21770588019000	8.921328	3.7864566	1.9477097	3
21770608527000	8.812365	3.2961242	2.5606253	3
21770627692000	8.771504	3.445948	2.8330324	3
21770647528000	8.62168	3.718355	2.3018389	3
21770667639000	8.308413	4.099725	1.0351465	3
21770687628000	7.8589406	4.3312707	0.10896278	3
21770707556000	6.8237944	3.990762	-0.19068487	3
21770726874000	6.510526	3.336985	-0.50395286	3
21770747656000	7.9270425	2.9147544	-0.29964766	3
21770767554000	9.384419	3.486809	-1.1168685	3
21770787634000	9.575105	4.6036777	-3.255263	3
21770807593000	8.689782	4.862464	-5.053149	3
21770827612000	5.8567495	4.2904096	-7.04172	3
21770847571000	2.1792557	4.944186	-10.61025	3
21770867560000	1.8387469	6.2108784	-12.830367	3
21770887549000	5.434519	6.932757	-10.501288	3
21770907599000	7.3958488	6.8237944	-5.8976107	3
21770927619000	4.7943625	5.2165933	-4.0588636	3
21770947608000	-0.46309182	3.9090397	-7.273266	3
21770967566000	-4.7943625	2.7921712	-12.067628	3
21770987555000	-4.903325	2.4108016	-14.246883	3
21771007605000	-1.6480621	3.336985	-11.9450445	3
21771027655000	0.6946377	3.759216	-8.049625	3
21771047522000	0.19068487	3.5276701	-6.5513873	3
21771067664000	-1.920469	3.2961242	-8.076866	3
21771088629000	-4.372132	3.636633	-11.114203	3
21771107642000	-4.2904096	4.0588636	-11.182305	3
21771127478000	-2.4925237	4.2086873	-8.499097	3
21771145300000	-2.1111538	4.3312707	-7.246025	3
21771163458000	-2.3426998	4.4810944	-8.240311	3
21771181586000	-2.3699405	4.671779	-9.152874	3
21771203711000	-2.2201166	4.5219555	-8.62168	3
21771225531000	-1.6889231	3.7864566	-7.4639506	3
21771247229000	-1.1168685	3.6774938	-7.246025	3
21771267645000	-0.38136974	4.140586	-7.9270425	3
21771287604000	0.95342433	4.6036777	-8.62168	3
21771307593000	2.9556155	4.9850473	-8.962189	3
21771327551000	4.671779	5.5571017	-9.084772	3
21771347632000	5.5162406	6.0882955	-8.471856	3
21771367529000	6.1291566	6.0474343	-6.973618	3
21771387610000	6.782933	5.6660647	-4.9850473	3
21771405463000	7.6273947	5.012288	-3.336985	3
21771427161000	8.921328	4.5628166	-2.7513103	3
21771447638000	9.956474	5.284695	-3.3642259	3
21771467597000	10.337844	5.134871	-3.1054392	3
21771487525000	9.915613	3.486809	-1.56634	3
21771507605000	8.962189	2.3426998	0.14982383	3
21771527564000	8.158588	2.3699405	1.56634	3
21771547644000	7.8180795	2.9147544	2.152015	3
21771567572000	7.014479	3.568531	1.334794	3
21771589026000	5.938472	4.399372	-1.3075534	3
21771611731000	7.9679036	5.053149	-2.7240696	3
21771632025000	11.836082	5.243834	-0.61291564	3
21771653723000	12.830367	4.862464	1.7297841	3
21771675421000	10.147159	3.568531	1.7570249	3
21771696997000	6.6331096	2.6014864	0.46309182	3
21771717535000	4.399372	3.0237172	-1.607201	3
21771737555000	3.9499009	4.2086873	-5.407278	3
21771757544000	5.243834	5.5571017	-9.343558	3
21771777533000	8.812365	5.706926	-9.234595	3
21771795355000	10.991621	5.325556	-6.3607025	3
21771813147000	9.697687	5.284695	-4.9850473	3
21771831091000	5.9793324	4.862464	-6.428804	3
21771853003000	1.6480621	4.9850473	-10.923519	3
21771874762000	2.4108016	6.2789803	-12.258313	3
21771896521000	5.5571017	6.5513873	-7.8861814	3
21771917548000	3.5957718	4.630918	-2.4108016	3
21771937506000	-2.3018389	2.6423476	-3.8273177	3
21771957587000	-7.3141265	1.7978859	-11.264028	3
21771977576000	-7.1234417	2.6014864	-14.982383	3
21771997656000	-3.0237172	3.8273177	-11.75436	3
21772017615000	-0.61291564	4.5219555	-7.7772183	3
21772037573000	-0.53119355	4.5219555	-7.6273947	3
21772057562000	-1.2258313	4.4810944	-9.425281	3
21772077551000	-2.2609777	5.012288	-11.032481	3
21772097571000	-2.6014864	5.09401	-10.882658	3
21772117529000	-2.7240696	4.5219555	-9.275456	3
21772137579000	-3.0237172	4.1814466	-7.7772183	3
21772157568000	-2.8330324	3.9090397	-6.238119	3
21772177619000	-1.920469	3.5957718	-4.862464	3
21772197608000	-0.14982383	3.2961242	-5.012288	3
21772217566000	2.982856	3.405087	-7.164303	3
21772237494000	6.2789803	5.2165933	-9.656827	3
21772257636000	7.6954966	7.3549876	-11.264028	3
21772277533000	7.082581	7.668256	-11.032481	3
21772297583000	6.4424243	6.510526	-8.008764	3
21772317633000	7.1234417	4.9850473	-3.445948	3
21772337531000	7.668256	3.486809	0.23154591	3
21772357520000	7.164303	2.3426998	2.3426998	3
21772377631000	8.117727	1.2666923	3.9499009	3
21772397559000	10.651112	0.6946377	5.6660647	3
21772417548000	11.454713	2.7240696	3.255263	3
21772437506000	10.18802	5.8976107	-3.5276701	3
21772455298000	9.466142	6.891896	-7.014479	3
21772473120000	10.147159	5.9793324	-6.2789803	3
21772491004000	10.651112	5.325556	-3.568531	3
21772509863000	9.615966	5.012288	-1.334794	3
21772531958000	7.082581	4.0180025	0.14982383	3
21772553687000	4.903325	2.7240696	1.879608	3
21772575324000	4.2904096	1.9885708	3.5276701	3
21772598242000	4.5628166	1.879608	3.759216	3
21772617590000	5.7886477	2.3699405	2.6832085	3
21772637518000	7.8589406	3.718355	0.53119355	3
21772657538000	9.534244	5.134871	-1.4982382	3
21772677496000	10.269742	5.325556	-2.2609777	3
21772697608000	9.234595	5.09401	-2.7240696	3
21772717597000	7.7363577	5.09401	-3.8681788	3
21772737555000	7.164303	5.5571017	-5.434519	3
21772757575000	6.4015636	6.238119	-7.8861814	3
21772777564000	5.706926	6.0201936	-9.956474	3
21772797553000	6.0474343	5.407278	-9.656827	3
21772817633000	6.0882955	4.944186	-7.5865335	3
21772837561000	4.140586	4.630918	-7.273266	3
21772857611000	1.5390993	4.862464	-8.962189	3
21772877600000	0.3405087	5.012288	-9.084772	3
21772897528000	-1.1849703	4.7535014	-7.9679036	3
21772917578000	-3.3642259	4.4810944	-7.8861814	3
21772937537000	-4.099725	4.399372	-8.076866	3
21772957556000	-3.3642259	4.6036777	-8.430995	3
21772977576000	-2.070293	4.630918	-8.853226	3
21772997504000	-1.2666923	4.5628166	-9.193735	3
21773017676000	-1.9885708	4.372132	-9.193735	3
21773037604000	-3.8681788	3.759216	-9.00305	3
21773057532000	-5.5162406	3.173541	-9.152874	3
21773077673000	-5.597963	3.173541	-8.349273	3
21773097510000	-4.671779	3.5957718	-8.158588	3
21773115271000	-3.405087	3.9499009	-8.62168	3
21773133093000	-1.7978859	4.2495484	-8.689782	3
21773151984000	-0.23154591	4.372132	-8.430995	3
21773169959000	0.53119355	4.671779	-8.308413	3
21773188788000	0.10896278	5.243834	-8.240311	3
21773207526000	-0.9942854	5.597963	-8.730643	3
21773227606000	-1.9885708	5.366417	-9.043911	3
21773247534000	-1.920469	4.7535014	-8.580819	3
21773267645000	-0.9942854	4.399372	-8.62168	3
21773287604000	0.50395286	4.4810944	-8.880466	3
21773307562000	2.6832085	4.440233	-8.008764	3
21773327521000	5.09401	4.0588636	-6.0882955	3
21773347662000	7.273266	3.9499009	-5.053149	3
21773367590000	8.580819	4.9850473	-5.706926	3
21773387579000	8.853226	6.0201936	-6.701211	3
21773407568000	9.152874	5.47538	-6.66035	3
21773427557000	9.697687	4.7126403	-5.47538	3
21773447546000	9.847511	4.5219555	-3.173541	3
21773467597000	9.384419	3.9499009	-0.6537767	3
21773487525000	8.471856	3.0237172	0.9942854	3
21773507636000	7.6954966	2.4516625	1.920469	3
21773527564000	7.6954966	2.3426998	2.9556155	3
21773547583000	8.117727	2.7649305	3.2961242	3
21773567572000	8.158588	3.445948	2.4925237	3
21773588629000	8.158588	4.3312707	0.7218784	3
21773607520000	8.853226	4.6036777	0.10896278	3
21773627600000	10.228881	3.9499009	1.607201	3
21773647498000	10.651112	3.255263	2.982856	3
21773668250000	9.656827	2.9556155	2.6014864	3
21773687964000	8.049625	3.486809	0.6946377	3
21773707587000	6.4424243	4.372132	-2.2609777	3
21773727576000	5.325556	4.862464	-5.053149	3
21773747534000	5.7886477	4.7535014	-6.3198414	3
21773765296000	7.43671	5.012288	-5.6660647	3
21773783179000	8.662541	5.47538	-4.3312707	3
21773801032000	8.894087	5.284695	-3.1054392	3
21773822974000	8.308413	4.3312707	-2.7240696	3
21773844702000	6.2789803	4.0588636	-4.862464	3
21773866431000	2.7240696	4.7126403	-9.765789	3
21773887549000	1.6480621	5.366417	-12.598822	3
21773907660000	3.0237172	5.5571017	-10.923519	3
21773927557000	2.3699405	5.053149	-7.6954966	3
21773947699000	-0.7627395	4.5219555	-8.471856	3
21773967536000	-3.9499009	3.9090397	-13.293459	3
21773987647000	-3.445948	3.759216	-14.750836	3
21774007544000	-0.10896278	4.099725	-10.419566	3
21774027655000	0.7627395	3.9090397	-6.428804	3
21774047553000	-1.6480621	3.1463003	-7.04172	3
21774067603000	-3.5276701	2.5606253	-9.112013	3
21774087561000	-2.8738933	3.1054392	-8.62168	3
21774107581000	-1.7570249	3.636633	-6.66035	3
21774127600000	-2.3018389	3.759216	-7.3141265	3
21774148322000	-3.255263	3.5276701	-9.575105	3
21774167548000	-3.445948	3.214402	-10.95076	3
21774187567000	-2.6014864	3.336985	-11.141444	3
21774207587000	-1.1441092	3.9090397	-10.228881	3
21774227698000	-0.040861044	4.671779	-9.193735	3
21774247595000	0.5720546	5.09401	-8.853226	3
21774267615000	1.0351465	5.407278	-9.384419	3
21774287573000	1.56634	5.597963	-9.466142	3
21774307593000	2.5333846	5.243834	-8.471856	3
21774327612000	3.3778462	4.7535014	-7.8861814	3
21774347601000	4.099725	4.372132	-7.3141265	3
21774367621000	5.134871	3.9090397	-6.3198414	3
21774387518000	6.2789803	3.718355	-4.944186	3
21774405676000	7.3141265	4.1814466	-4.440233	3
21774423804000	8.430995	5.407278	-4.7535014	3
21774441962000	9.466142	6.0882955	-4.903325	3
21774463782000	10.038197	5.407278	-3.405087	3
21774485510000	9.466142	4.2086873	-0.5720546	3
21774507239000	7.4639506	3.0237172	1.8387469	3
21774527564000	6.973618	1.7297841	3.255263	3
21774547614000	8.499097	1.0351465	4.9850473	3
21774567633000	9.656827	1.4982382	4.862464	3
21774588812000	9.847511	2.5333846	1.3756552	3
21774607581000	9.275456	4.140586	-2.7921712	3
21774627631000	8.349273	5.706926	-5.6660647	3
21774648200000	7.7363577	5.5571017	-5.7886477	3
21774668677000	7.6954966	4.3312707	-3.759216	3
21774687476000	8.689782	3.5957718	-0.8036005	3
21774707587000	10.310603	3.255263	2.3426998	3
21774727637000	10.651112	2.7240696	3.8681788	3
21774747626000	9.425281	2.2609777	2.2201166	3
21774767554000	7.8861814	3.1463003	-1.3075534	3
21774787665000	7.273266	4.4810944	-3.9090397	3
21774807593000	8.049625	4.9850473	-4.2495484	3
21774827582000	9.466142	4.671779	-2.5606253	3
21774847571000	10.119919	4.2495484	-1.2258313	3
21774867590000	9.466142	4.0180025	-1.4165162	3
21774887610000	8.281172	3.990762	-3.336985	3
21774907629000	7.6954966	4.4810944	-5.8976107	3
21774927557000	7.6954966	5.2165933	-7.4639506	3
21774947577000	6.6331096	5.434519	-8.008764	3
21774967597000	5.597963	5.134871	-7.4639506	3
21774987586000	5.829509	4.7943625	-5.597963	3
21775007575000	6.1291566	4.862464	-4.1814466	3
21775027564000	6.3198414	5.012288	-3.8681788	3
21775047553000	5.9793324	5.053149	-5.6660647	3
21775065741000	4.399372	5.2165933	-8.349273	3
21775083563000	1.920469	4.7126403	-10.691973	3
21775101569000	0.313268	3.9499009	-11.563675	3
21775123786000	-0.040861044	3.5276701	-10.460427	3
21775146033000	-0.5720546	3.336985	-8.117727	3
21775165015000	-1.7570249	2.982856	-8.349273	3
21775186743000	-2.5333846	3.1054392	-9.697687	3
21775207556000	-2.4925237	3.7864566	-9.956474	3
21775227606000	-2.7921712	4.2086873	-9.615966	3
21775247626000	-3.445948	3.8273177	-9.193735	3
21775267615000	-3.8273177	3.2961242	-8.812365	3
21775287604000	-3.759216	3.214402	-8.771504	3
21775307623000	-3.255263	3.255263	-9.152874	3
21775327551000	-2.4516625	3.173541	-8.771504	3
21775347632000	-1.9885708	3.1054392	-8.008764	3
21775367529000	-2.2201166	3.255263	-8.499097	3
21775387610000	-2.7921712	3.636633	-10.038197	3
21775407599000	-2.9147544	3.9499009	-10.760075	3
21775427649000	-2.2201166	4.0180025	-10.106298	3
21775447608000	-0.9942854	4.140586	-9.193735	3
21775467658000	0.7627395	4.1814466	-8.076866	3
21775487555000	3.0237172	4.1814466	-6.66035	3
21775507605000	5.053149	4.3312707	-6.1291566	3
21775527594000	6.5922484	4.4810944	-6.469665	3
21775547614000	7.8180795	5.053149	-7.4639506	3
21775567542000	8.281172	6.2789803	-8.049625	3
21775588660000	8.771504	6.1700177	-6.510526	3
21775607581000	9.575105	4.7535014	-3.9090397	3
21775627661000	10.337844	3.8681788	-0.46309182	3
21775647528000	9.997335	3.6774938	2.0294318	3
21775667609000	7.5865335	3.1463003	2.3426998	3
21775687537000	4.944186	2.070293	1.607201	3
21775707556000	4.862464	1.6889231	2.152015	3
21775725317000	6.891896	2.2609777	3.1054392	3
21775743536000	8.962189	2.6832085	3.5276701	3
21775761572000	10.079058	3.255263	2.4108016	3
21775783331000	10.310603	4.7535014	-0.3405087	3
21775805090000	9.847511	5.706926	-2.6014864	3
21775826819000	8.962189	4.903325	-3.0645783	3
21775847601000	9.112013	4.4810944	-1.9885708	3
21775867590000	9.80665	4.8216033	0.08172209	3
21775887518000	9.084772	4.5628166	0.9942854	3
21775907629000	7.082581	4.3312707	-1.607201	3
21775996436000	6.6331096	5.706926	-6.5922484	3
21776017584000	6.5922484	6.0201936	-4.7535014	3
21776037634000	4.2904096	5.284695	-5.938472	3
21776057562000	0.88532263	5.366417	-10.501288	3
21776077551000	-0.3405087	5.597963	-12.912089	3
21776097601000	0.88532263	4.8216033	-10.269742	3
21776117590000	0.7218784	3.9499009	-7.164303	3
21776138648000	-1.607201	3.1463003	-7.164303	3
21776157538000	-3.6774938	3.0237172	-9.697687	3
21776177557000	-3.9499009	3.990762	-10.991621	3
21776197608000	-3.1054392	4.7126403	-9.343558	3
21776217566000	-3.214402	4.440233	-7.6954966	3
21776237525000	-3.9090397	3.759216	-7.43671	3
21776257544000	-3.568531	3.336985	-7.6273947	3
21776277564000	-2.8738933	3.718355	-8.471856	3
21776297553000	-2.2201166	3.9090397	-9.112013	3
21776317572000	-1.9477097	3.759216	-9.084772	3
21776337622000	-2.1111538	3.8681788	-9.193735	3
21776357581000	-2.1111538	4.2495484	-9.234595	3
21776377600000	-1.607201	4.7535014	-9.384419	3
21776397559000	-0.7218784	5.012288	-9.888372	3
21776417578000	0.61291564	4.903325	-10.079058	3
21776437872000	2.8738933	4.5628166	-9.234595	3
21776455695000	5.053149	4.671779	-8.19945	3
21776473517000	6.4015636	5.243834	-7.5865335	3
21776491583000	6.742072	5.706926	-6.973618	3
21776511908000	6.5922484	5.706926	-5.7477865	3
21776533606000	7.205164	5.243834	-3.636633	3
21776555335000	8.662541	4.671779	-1.6889231	3
21776577002000	9.384419	4.0588636	0.27240697	3
21776597540000	8.921328	3.405087	1.8387469	3
21776617499000	8.008764	2.982856	2.3018389	3
21776638678000	7.43671	2.9147544	2.6832085	3
21776657538000	7.246025	3.1054392	3.5276701	3
21776677588000	7.4639506	2.982856	4.3312707	3
21776697546000	7.9270425	3.0237172	4.372132	3
21776717597000	8.349273	3.336985	3.486809	3
21776737586000	8.62168	3.8273177	2.0294318	3
21776757605000	8.117727	4.2086873	0.3405087	3
21776777594000	6.782933	4.2904096	-1.9477097	3
21776797583000	6.3607025	4.2086873	-3.2961242	3
21776817572000	7.8180795	3.990762	-2.5606253	3
21776837531000	9.425281	4.399372	-2.2201166	3
21776857520000	9.724928	5.8567495	-5.012288	3
21776877631000	8.117727	6.6331096	-7.9270425	3
21776897528000	4.9850473	4.862464	-9.084772	3
21776917578000	2.4108016	3.5276701	-10.378705	3
21776937567000	1.8387469	4.2086873	-10.079058	3
21776957617000	2.1792557	4.671779	-7.8861814	3
21776977576000	0.42223078	4.0588636	-6.973618	3
21776997534000	-3.718355	3.568531	-9.724928	3
21777017676000	-5.434519	3.7864566	-11.727119	3
21777037634000	-4.0180025	4.0180025	-9.80665	3
21777057532000	-3.0645783	4.2904096	-7.504812	3
21777077521000	-2.6832085	4.372132	-7.7363577	3
21777095282000	-2.3699405	4.399372	-9.152874	3
21777113440000	-1.607201	4.6036777	-9.956474	3
21777131567000	-0.88532263	4.4810944	-9.384419	3
21777155005000	-1.4573772	3.5276701	-8.117727	3
21777174292000	-2.6423476	2.982856	-7.6273947	3
21777196051000	-3.568531	3.759216	-8.771504	3
21777217658000	-3.486809	5.053149	-10.378705	3
21777237616000	-1.920469	5.243834	-9.697687	3
21777256629000	0.53119355	4.903325	-8.008764	3
21777277564000	3.1054392	4.630918	-6.973618	3
21777297583000	5.434519	4.3312707	-6.5513873	3
21777317633000	8.117727	4.099725	-5.284695	3
21777337531000	9.847511	4.671779	-4.3312707	3
21777357520000	9.915613	5.09401	-4.3312707	3
21777377478000	9.615966	4.671779	-3.9090397	3
21777397528000	9.275456	4.630918	-2.3699405	3
21777417548000	8.771504	4.8216033	-0.6946377	3
21777437567000	8.390134	4.099725	1.2666923	3
21777457465000	8.390134	2.982856	3.336985	3
21777477606000	8.117727	2.6014864	4.440233	3
21777497626000	7.3141265	2.7240696	4.1814466	3
21777517523000	6.932757	2.6423476	3.173541	3
21777537543000	7.43671	2.7921712	1.9477097	3
21777557501000	8.662541	3.445948	0.42223078	3
21777577582000	9.847511	4.372132	-1.2666923	3
21777597846000	10.269742	4.9850473	-2.2609777	3
21777617590000	9.615966	4.7126403	-2.4925237	3
21777637610000	7.3549876	4.372132	-3.214402	3
21777655493000	5.6252036	4.5219555	-4.4810944	3
21777677222000	6.6331096	4.903325	-4.399372	3
21777697669000	8.62168	5.366417	-3.5957718	3
21777717535000	8.076866	5.938472	-4.903325	3
21777737525000	4.630918	4.630918	-6.782933	3
21777755255000	0.95342433	2.7921712	-8.880466	3
21777773474000	-1.4573772	2.1792557	-11.645397	3
21777791571000	-1.920469	3.1463003	-14.669114	3
21777813513000	1.4573772	4.862464	-14.369467	3
21777835242000	5.134871	5.9793324	-9.193735	3
21777856970000	2.4108016	5.7477865	-5.6252036	3
21777877539000	-3.486809	4.671779	-7.8589406	3
21777897589000	-6.510526	3.255263	-10.269742	3
21777917548000	-6.2108784	2.7921712	-7.6546354	3
21777937567000	-4.903325	2.8330324	-5.407278	3
21777957526000	-3.486809	2.8330324	-6.742072	3
21777977545000	-1.525479	3.1054392	-7.7772183	3
21777997839000	0.46309182	3.6774938	-7.9270425	3
21778017676000	1.2666923	4.2904096	-8.730643	3
21778037604000	1.1168685	4.7943625	-9.466142	3
21778057532000	1.6480621	4.903325	-9.575105	3
21778077612000	3.445948	5.012288	-9.765789	3
21778097662000	6.0474343	5.7886477	-10.038197	3
21778117621000	8.308413	6.4424243	-8.962189	3
21778137579000	9.507003	6.1291566	-6.0201936	3
21778156744000	9.275456	5.134871	-2.4516625	3
21778177527000	7.082581	3.5957718	-0.0	3
21778197608000	5.134871	2.2609777	0.50395286	3
21778217566000	5.2165933	2.0294318	0.42223078	3
21778237525000	7.0553403	2.7921712	0.23154591	3
21778257605000	9.384419	3.6774938	0.84446156	3
21778277533000	10.460427	4.372132	1.3075534	3
21778297583000	9.888372	4.671779	0.53119355	3
21778317603000	9.112013	4.7943625	-0.84446156	3
21778337622000	10.147159	4.5628166	-0.7627395	3
21778357581000	11.495573	4.3312707	0.46309182	3
21778377600000	10.61025	4.399372	0.6537767	3
21778397559000	8.19945	4.140586	-0.84446156	3
21778415717000	6.0201936	3.8273177	-2.7921712	3
21778433630000	4.671779	3.636633	-4.671779	3
21778451575000	4.099725	4.099725	-6.510526	3
21778473792000	4.6036777	5.7886477	-9.80665	3
21778495581000	6.3607025	7.3549876	-11.182305	3
21778517340000	6.742072	6.742072	-8.390134	3
21778537543000	4.099725	4.903325	-5.09401	3
21778557593000	0.040861044	3.0645783	-5.366417	3
21778577582000	-4.0180025	2.3426998	-10.882658	3
21778597601000	-3.7864566	3.0237172	-14.1787815	3
21778617529000	0.46309182	3.445948	-8.921328	3
21778637579000	0.7627395	3.718355	-3.7864566	3
21778657080000	-2.6014864	3.9499009	-5.8158884	3
21778677527000	-5.202973	3.9090397	-10.18802	3
21778697608000	-5.012288	4.5628166	-10.991621	3
21778717566000	-2.8330324	5.053149	-9.847511	3
21778737494000	-0.6537767	5.134871	-8.921328	3
21778757605000	1.0351465	5.012288	-8.539958	3
21778777594000	2.2609777	5.09401	-8.812365	3
21778797553000	2.5606253	5.284695	-9.534244	3
21778817633000	2.4108016	5.325556	-10.228881	3
21778837561000	2.5333846	5.012288	-9.575105	3
21778857581000	3.759216	4.5219555	-7.43671	3
21778877570000	5.7477865	4.0588636	-5.175732	3
21778897620000	7.3958488	3.7864566	-3.8273177	3
21778917578000	8.580819	3.9499009	-3.2961242	3
21778937598000	9.234595	5.366417	-3.8681788	3
21778957587000	9.466142	6.2789803	-4.8216033	3
21778977576000	9.765789	5.134871	-4.4810944	3
21778997626000	10.18802	4.0588636	-2.8330324	3
21779017676000	10.038197	4.099725	-0.6946377	3
21779037573000	9.152874	3.8681788	0.92618364	3
21779057471000	7.6954966	3.1463003	1.8387469	3
21779075232000	6.2789803	2.4108016	2.0294318	3
21779093024000	6.1700177	1.879608	2.3018389	3
21779110938000	7.668256	1.879608	3.445948	3
21779132971000	9.847511	2.5333846	3.7864566	3
21779156287000	10.800936	3.759216	0.7218784	3
21779177557000	9.997335	5.175732	-3.5957718	3
21779197516000	8.049625	5.706926	-5.938472	3
21779217597000	6.3607025	5.053149	-6.1291566	3
21779236090000	6.973618	4.4810944	-4.5900574	3
21779257514000	8.812365	4.671779	-1.56634	3
21779277564000	8.689782	4.671779	-0.3405087	3
21779297583000	7.3141265	4.4810944	-2.5333846	3
21779317633000	5.597963	4.5628166	-6.932757	3
21779337592000	3.7864566	4.7126403	-11.536434	3
21779357581000	3.636633	4.5628166	-13.402422	3
21779377509000	5.366417	4.6036777	-10.923519	3
21779397589000	6.238119	4.7943625	-6.3198414	3
21779417548000	4.372132	4.6036777	-4.3312707	3
21779437537000	0.10896278	3.9499009	-7.8861814	3
21779457526000	-2.9556155	4.671779	-14.437569	3
21779477637000	-0.8036005	5.938472	-14.628253	3
