# Supplementary material for: PDKit: A data science toolkit for the digital assessment of Parkinson’s Disease
Source: PLoS Comput Biol. 2021 Mar 12;17(3):e1008833. doi: 10.1371/journal.pcbi.1008833 (PMC7990207; doi:10.1371/journal.pcbi.1008833)
Supplement: S1 Compressed ZIP File — Exported from current GitHub repository including source code, data and documentation. (ZIP) [file pcbi.1008833.s001.zip › pdkit-1.3.2/tests/data/finger_tapping_two_target_left_hand.csv]

380353417	0	0	240.57559	588.99567	0.36078432	0.06666667	240	645
380353917	500	1	241.05363	609.3321	0.23529412	0.06666667	240	645
380354137	0	0	221.93188	98.59445	0.1764706	0.06666667	240	80
380354324	187	1	212.96857	165.97409	0.13725491	0.06666667	240	80
380354463	0	0	272.48502	687.125	0.25882354	0.06666667	240	645
380354684	221	1	221.21483	561.7988	0.09411765	0.06666667	240	645
380354835	0	0	230.41716	85.36354	0.2627451	0.06666667	240	80
380355033	198	1	224.91966	119.05336	0.34509805	0.06666667	240	80
380355161	0	0	229.81961	670.5863	0.19215687	0.06666667	240	645
380355311	150	1	217.39047	572.33453	0.050980393	0.06666667	240	645
380355452	0	0	290.05313	96.021774	0.19215687	0.06666667	240	80
380355626	174	1	270.81186	110.110245	0.11764706	0.06666667	240	80
380355765	0	0	239.85854	663.8484	0.22352941	0.06666667	240	645
380355905	140	1	271.0509	574.9072	0.24705882	0.06666667	240	645
380356067	0	0	293.04092	42.24057	0.32941177	0.06666667	240	80
380356219	152	1	266.03143	87.44618	0.050980393	0.06666667	240	80
380356359	0	0	244.87799	646.4522	0.28627452	0.06666667	240	645
380356521	162	1	237.82684	596.9588	0.050980393	0.06666667	240	645
380356649	0	0	258.0242	95.409225	0.12941177	0.06666667	240	80
380356835	186	1	245.95358	123.953705	0.08235294	0.06666667	240	80
380356963	0	0	252.64622	667.03357	0.24705882	0.06666667	240	645
380357114	151	1	252.04866	596.71375	0.22745098	0.06666667	240	645
380357253	0	0	290.05313	130.56914	0.22745098	0.06666667	240	80
380357451	198	1	271.28992	140.73734	0.14901961	0.06666667	240	80
380357568	0	0	270.81186	666.7886	0.09019608	0.13333334	240	645
380357742	174	1	274.15817	635.7939	0.36078432	0.06666667	240	645
380357858	0	0	239.85854	117.21573	0.13333334	0.06666667	240	80
380358079	221	1	215.59781	122.4836	0.09019608	0.06666667	240	80
380358184	0	0	248.58284	614.1099	0.15294118	0.06666667	240	645
380358404	220	1	251.80963	606.75946	0.07450981	0.06666667	240	645
380358545	0	0	229.10255	91.85649	0.3372549	0.06666667	240	80
380358730	185	1	201.13698	130.44666	0.08627451	0.06666667	240	80
380358847	0	0	233.16591	627.8309	0.23921569	0.06666667	240	645
380359010	163	1	235.1976	616.4376	0.21568628	0.06666667	240	645
380359137	0	0	225.87575	134.73444	0.16078432	0.06666667	240	80
380359335	198	1	204.12474	152.00813	0.05882353	0.13333334	240	80
380359428	0	0	230.41716	557.51105	0.16078432	0.06666667	240	645
380359625	197	1	225.63673	577.11237	0.14117648	0.13333334	240	645
380359777	0	0	238.4244	55.47148	0.09411765	0.06666667	240	80
380359951	174	1	224.20259	82.913376	0.09411765	0.06666667	240	80
380360091	0	0	230.05864	642.8994	0.12941177	0.06666667	240	645
380360288	197	1	231.49277	595.36615	0.08235294	0.13333334	240	645
380360416	0	0	235.31712	172.95708	0.34509805	0.06666667	240	80
380360625	209	1	230.05864	180.5526	0.06666667	0.13333334	240	80
380360730	0	0	257.42667	693.8629	0.08627451	0.06666667	240	645
380360928	198	1	258.38272	612.63983	0.14509805	0.06666667	240	645
380361091	0	0	254.31937	113.050446	0.09411765	0.06666667	240	80
380361277	186	1	247.14871	136.93958	0.09411765	0.13333334	240	80
380361405	0	0	254.31937	667.7686	0.22352941	0.06666667	240	645
380361591	186	1	272.007	594.9986	0.08235294	0.13333334	240	645
380361730	0	0	250.01697	163.64642	0.32941177	0.06666667	240	80
380361939	209	1	248.70235	179.205	0.11764706	0.06666667	240	80
380362056	0	0	240.6951	614.2324	0.12156863	0.13333334	240	645
380362230	174	1	245.11702	604.43176	0.07450981	0.13333334	240	645
380362382	0	0	249.77794	128.60901	0.30980393	0.06666667	240	80
380362556	174	1	242.8463	142.81999	0.13725491	0.06666667	240	80
380362684	0	0	240.6951	618.3977	0.24313726	0.06666667	240	645
380362846	162	1	242.60728	610.8022	0.38039216	0.06666667	240	645
380362986	0	0	234.36102	63.679535	0.2509804	0.06666667	240	80
380363149	163	1	234.12201	83.770935	0.14901961	0.06666667	240	80
380363300	0	0	228.26598	544.28015	0.3137255	0.06666667	240	645
380363463	163	1	228.86353	551.5081	0.3254902	0.06666667	240	645
380363637	0	0	267.58508	122.97363	0.30588236	0.06666667	240	80
380363812	175	1	258.1437	133.38684	0.09411765	0.06666667	240	80
380363951	0	0	244.51945	583.9729	0.32941177	0.06666667	240	645
380364125	174	1	245.83408	587.5256	0.31764707	0.06666667	240	645
380364277	0	0	271.1704	107.53757	0.10980392	0.06666667	240	80
380364440	163	1	262.08755	126.28136	0.1764706	0.06666667	240	80
380364579	0	0	255.63399	588.3832	0.26666668	0.06666667	240	645
380364765	186	1	258.74127	592.67096	0.34117648	0.06666667	240	645
380364916	0	0	268.54117	98.47194	0.30980393	0.06666667	240	80
380365102	186	1	253.96083	130.44666	0.06666667	0.06666667	240	80
380365242	0	0	223.2465	629.30096	0.25490198	0.06666667	240	645
380365416	174	1	231.97081	622.80804	0.3882353	0.06666667	240	645
380365532	0	0	244.28043	208.72952	0.1882353	0.06666667	240	80
380365777	245	1	243.32436	257.8554	0.07450981	0.13333334	240	80
380365882	0	0	215.71732	590.9559	0.18431373	0.06666667	240	645
380366055	173	1	222.88797	584.09534	0.36862746	0.06666667	240	645
380366207	0	0	273.44113	161.68628	0.23529412	0.06666667	240	80
380366416	209	1	266.629	174.91722	0.16470589	0.06666667	240	80
380366567	0	0	251.33157	619.2553	0.2509804	0.06666667	240	645
380366729	162	1	257.9047	597.8163	0.3529412	0.06666667	240	645
380366881	0	0	271.1704	132.7743	0.32941177	0.06666667	240	80
380367078	197	1	251.4511	173.20209	0.050980393	0.2	240	80
380367206	0	0	217.39047	655.39526	0.23529412	0.06666667	240	645
380367392	186	1	244.75848	615.7025	0.12156863	0.06666667	240	645
380367555	0	0	278.69962	167.44418	0.32156864	0.06666667	240	80
380367764	209	1	268.06314	172.58954	0.18431373	0.06666667	240	80
380367915	0	0	244.28043	604.9218	0.16470589	0.06666667	240	645
380368089	174	1	250.3755	607.372	0.14901961	0.06666667	240	645
380368229	0	0	274.03867	145.39267	0.07058824	0.13333334	240	80
380368497	268	1	258.1437	141.71742	0.34901962	0.06666667	240	80
380368636	0	0	223.2465	598.6739	0.26666668	0.06666667	240	645
380368799	163	1	230.41716	598.6739	0.19607843	0.06666667	240	645
380368961	0	0	224.56113	116.35817	0.32941177	0.06666667	240	80
380369136	175	1	223.127	144.2901	0.09019608	0.06666667	240	80
380369264	0	0	222.64896	614.6	0.101960786	0.06666667	240	645
380369427	163	1	231.61227	618.0302	0.23921569	0.06666667	240	645
380369578	0	0	247.50722	118.80835	0.24313726	0.06666667	240	80
380369752	174	1	235.79515	141.34988	0.105882354	0.06666667	240	80
380369892	0	0	259.93637	620.7254	0.16470589	0.06666667	240	645
380370066	174	1	260.17538	604.18677	0.27058825	0.06666667	240	645
380370194	0	0	271.1704	145.39267	0.21176471	0.06666667	240	80
380370415	221	1	257.42667	171.732	0.07058824	0.13333334	240	80
380370532	0	0	262.92416	648.0448	0.11372549	0.06666667	240	645
380370705	173	1	270.45334	604.0643	0.06666667	0.13333334	240	645
380370834	0	0	253.48279	184.22784	0.28627452	0.06666667	240	80
380371066	232	1	247.50722	185.45294	0.13725491	0.06666667	240	80
380371171	0	0	239.02196	611.29224	0.1882353	0.06666667	240	645
380371345	174	1	239.5	610.92474	0.38431373	0.06666667	240	645
380371473	0	0	240.57559	122.97363	0.24705882	0.06666667	240	80
380371659	186	1	236.03418	140.00229	0.16862746	0.06666667	240	80
380371787	0	0	236.39272	609.0871	0.28627452	0.06666667	240	645
380371961	174	1	242.48776	614.2324	0.21960784	0.06666667	240	645
380372089	0	0	285.87027	128.60901	0.2627451	0.06666667	240	80
380372298	209	1	266.38998	151.6406	0.11764706	0.13333334	240	80
380372415	0	0	260.89246	601.9816	0.2784314	0.06666667	240	645
380372566	151	1	265.31436	597.93884	0.2	0.06666667	240	645
380372694	0	0	263.88025	165.23904	0.105882354	0.06666667	240	80
380372891	197	1	254.43889	165.36156	0.101960786	0.13333334	240	80
380373020	0	0	275.1143	643.87946	0.21568628	0.06666667	240	645
380373193	173	1	275.71182	616.8051	0.37254903	0.06666667	240	645
380373322	0	0	274.27768	173.56963	0.08235294	0.06666667	240	80
380373543	221	1	263.28268	161.31877	0.34901962	0.06666667	240	80
380373670	0	0	252.04866	609.3321	0.18039216	0.06666667	240	645
380373834	164	1	254.08035	604.9218	0.36078432	0.06666667	240	645
380373961	0	0	254.31937	96.63432	0.32156864	0.06666667	240	80
380374147	186	1	254.08035	118.68584	0.13725491	0.06666667	240	80
380374275	0	0	239.02196	557.1435	0.30980393	0.06666667	240	645
380374473	198	1	244.75848	593.2835	0.07450981	0.13333334	240	645
380374636	0	0	250.85356	49.223557	0.22352941	0.06666667	240	80
380374822	186	1	249.29988	83.64842	0.105882354	0.06666667	240	80
380374961	0	0	238.4244	571.5995	0.32941177	0.06666667	240	645
380375182	221	1	239.02196	580.66516	0.1764706	0.06666667	240	645
380375321	0	0	263.88025	154.58081	0.32156864	0.06666667	240	80
380375519	198	1	260.2949	161.07375	0.05490196	0.2	240	80
380375624	0	0	247.86577	594.2636	0.12941177	0.06666667	240	645
380375845	221	1	249.0609	579.195	0.15686275	0.06666667	240	645
380375984	0	0	274.63623	114.03052	0.3019608	0.06666667	240	80
380376228	244	1	259.69736	151.6406	0.07058824	0.13333334	240	80
380376333	0	0	237.3488	602.5941	0.08235294	0.13333334	240	645
380376519	186	1	243.44386	599.7765	0.39215687	0.06666667	240	645
380376647	0	0	250.01697	114.27553	0.11372549	0.06666667	240	80
380376856	209	1	240.81462	131.18169	0.08235294	0.13333334	240	80
380376984	0	0	241.89023	616.8051	0.20392157	0.06666667	240	645
380377170	186	1	242.48776	569.39435	0.078431375	0.2	240	645
380377298	0	0	263.88025	145.8827	0.2627451	0.06666667	240	80
380377484	186	1	255.27545	148.82292	0.2	0.06666667	240	80
380377612	0	0	248.46333	600.0215	0.26666668	0.06666667	240	645
380377786	174	1	255.03642	577.2349	0.21568628	0.06666667	240	645
380377926	0	0	296.62625	79.60564	0.17254902	0.06666667	240	80
380378124	198	1	285.51172	95.04172	0.3647059	0.06666667	240	80
380378252	0	0	287.18488	619.6228	0.26666668	0.06666667	240	645
380378425	173	1	290.29218	606.02435	0.050980393	0.13333334	240	645
380378554	0	0	256.9486	158.7461	0.30980393	0.06666667	240	80
380378774	220	1	250.13647	180.18506	0.050980393	0.13333334	240	80
380378880	0	0	243.32436	621.2154	0.3137255	0.06666667	240	645
380379065	185	1	258.1437	617.9077	0.3764706	0.06666667	240	645
380379171	0	0	247.86577	133.0193	0.09803922	0.06666667	240	80
380379356	185	1	244.63898	162.91136	0.21176471	0.06666667	240	80
380379484	0	0	234.12201	650.8625	0.11764706	0.06666667	240	645
380379670	186	1	241.89023	630.77106	0.11764706	0.06666667	240	645
380379833	0	0	264.11926	190.10825	0.2784314	0.06666667	240	80
380380030	197	1	253.48279	185.45294	0.11764706	0.06666667	240	80
380380147	0	0	282.52396	584.95294	0.20392157	0.13333334	240	645
380380333	186	1	275.3533	579.195	0.38431373	0.06666667	240	645
380380461	0	0	266.868	196.84622	0.105882354	0.06666667	240	80
380380705	244	1	260.89246	199.41888	0.14117648	0.06666667	240	80
380380821	0	0	241.29266	589.1182	0.29411766	0.06666667	240	645
380381007	186	1	249.29988	592.79346	0.26666668	0.06666667	240	645
380381123	0	0	263.28268	163.64642	0.12941177	0.06666667	240	80
380381332	209	1	253.7218	182.2677	0.18431373	0.06666667	240	80
380381449	0	0	241.17316	593.2835	0.078431375	0.13333334	240	645
380381646	197	1	248.34381	601.6141	0.25490198	0.06666667	240	645
380381774	0	0	261.60953	117.21573	0.21568628	0.06666667	240	80
380382007	233	1	246.79018	134.73444	0.10980392	0.06666667	240	80
380382135	0	0	248.10478	623.29803	0.13725491	0.06666667	240	645
380382332	197	1	244.28043	603.8192	0.2	0.06666667	240	645
380382460	0	0	256.35104	85.11853	0.09411765	0.06666667	240	80
380382669	209	1	243.44386	106.312485	0.22352941	0.06666667	240	80
380382786	0	0	219.90019	584.95294	0.22745098	0.06666667	240	645
380382983	197	1	228.26598	586.54553	0.12156863	0.06666667	240	645
380383100	0	0	226.23428	143.67757	0.09019608	0.06666667	240	80
380383297	197	1	219.90019	177.61238	0.05490196	0.13333334	240	80
380383402	0	0	258.2632	621.70544	0.11372549	0.06666667	240	645
380383611	209	1	249.89745	606.3919	0.16078432	0.06666667	240	645
380383739	0	0	251.33157	180.7976	0.101960786	0.06666667	240	80
380383995	256	1	240.57559	159.48114	0.1254902	0.06666667	240	80
380384100	0	0	246.43164	561.9213	0.18039216	0.06666667	240	645
380384309	209	1	251.33157	578.21497	0.16862746	0.06666667	240	645
380384437	0	0	243.32436	147.2303	0.32156864	0.06666667	240	80
380384622	185	1	242.60728	156.0509	0.23529412	0.06666667	240	80
380384739	0	0	245.83408	606.1469	0.11372549	0.06666667	240	645
380384936	197	1	240.81462	606.1469	0.25490198	0.06666667	240	645
380385064	0	0	274.03867	105.0874	0.13725491	0.06666667	240	80
380385297	233	1	261.84854	109.252686	0.14509805	0.06666667	240	80
380385413	0	0	252.4072	589.6082	0.32941177	0.06666667	240	645
380385587	174	1	243.68289	536.68463	0.101960786	0.13333334	240	645
380385704	0	0	243.80241	129.58908	0.34901962	0.06666667	240	80
380385890	186	1	244.87799	141.4724	0.20784314	0.06666667	240	80
380386006	0	0	258.38272	592.3034	0.078431375	0.06666667	240	645
380386204	198	1	258.86078	595.48865	0.22745098	0.06666667	240	645
380386344	0	0	276.90695	67.3548	0.3254902	0.06666667	240	80
380386529	185	1	269.0192	90.508896	0.21568628	0.06666667	240	80
380386657	0	0	253.48279	590.5883	0.1764706	0.06666667	240	645
380386832	175	1	247.26822	597.20374	0.25882354	0.06666667	240	645
380386960	0	0	262.92416	140.36983	0.14117648	0.06666667	240	80
380387145	185	1	250.01697	149.80298	0.34117648	0.06666667	240	80
380387274	0	0	259.33884	623.17554	0.17254902	0.06666667	240	645
380387448	174	1	258.0242	606.88196	0.23921569	0.06666667	240	645
380387599	0	0	249.77794	199.7864	0.16470589	0.06666667	240	80
380387831	232	1	233.0464	183.86032	0.19215687	0.06666667	240	80
380387959	0	0	241.29266	580.91016	0.33333334	0.06666667	240	645
380388133	174	1	246.31212	581.40015	0.11764706	0.13333334	240	645
380388261	0	0	256.9486	155.31584	0.29803923	0.06666667	240	80
380388459	198	1	252.4072	162.29883	0.05490196	0.13333334	240	80
380388575	0	0	243.20485	618.64276	0.10980392	0.13333334	240	645
380388761	186	1	237.70734	610.8022	0.23529412	0.06666667	240	645
380388889	0	0	266.15094	137.79715	0.07058824	0.06666667	240	80
380389110	221	1	254.19986	108.64014	0.19607843	0.06666667	240	80
380389226	0	0	241.29266	571.10944	0.32156864	0.06666667	240	645
380389412	186	1	233.16591	563.5139	0.05490196	0.13333334	240	645
380389529	0	0	244.28043	52.898804	0.25490198	0.06666667	240	80
380389702	173	1	239.97806	99.3295	0.06666667	0.13333334	240	80
380389819	0	0	225.51721	593.65106	0.10980392	0.06666667	240	645
380390005	186	1	229.58058	599.53143	0.2784314	0.06666667	240	645
380390157	0	0	245.83408	194.27353	0.29803923	0.06666667	240	80
380390331	174	1	243.32436	199.9089	0.22352941	0.06666667	240	80
380390436	0	0	264.4778	590.09827	0.12941177	0.13333334	240	645
380390610	174	1	259.45834	583.72784	0.21960784	0.06666667	240	645
380390738	0	0	255.27545	153.1107	0.15294118	0.06666667	240	80
380390947	209	1	248.70235	173.93713	0.08627451	0.06666667	240	80
380391052	0	0	256.9486	588.5057	0.21568628	0.06666667	240	645
380391249	197	1	260.2949	595.9787	0.11372549	0.06666667	240	645
380391366	0	0	248.10478	152.98819	0.1764706	0.06666667	240	80
380391563	197	1	241.89023	173.44711	0.18431373	0.06666667	240	80
380391668	0	0	261.012	588.3832	0.20784314	0.06666667	240	645
380391865	197	1	253.96083	581.7677	0.078431375	0.13333334	240	645
380391982	0	0	261.96805	177.61238	0.28627452	0.06666667	240	80
380392191	209	1	259.21933	179.32751	0.20392157	0.06666667	240	80
380392307	0	0	264.4778	592.67096	0.2901961	0.06666667	240	645
380392493	186	1	258.38272	584.3404	0.08627451	0.13333334	240	645
380392598	0	0	263.6412	178.71498	0.12941177	0.06666667	240	80
380392853	255	1	249.65843	163.89145	0.11764706	0.06666667	240	80
380392970	0	0	225.2782	600.75653	0.3372549	0.06666667	240	645
380393144	174	1	230.65619	582.8703	0.101960786	0.13333334	240	645
380393272	0	0	243.20485	66.61975	0.11372549	0.06666667	240	80
380393458	186	1	236.63173	130.69165	0.13333334	0.06666667	240	80
380393586	0	0	241.29266	599.0414	0.14117648	0.06666667	240	645
380393772	186	1	244.04141	596.2237	0.23137255	0.06666667	240	645
380393888	0	0	243.32436	192.06839	0.13333334	0.06666667	240	80
380394120	232	1	242.12926	185.82043	0.21568628	0.06666667	240	80
380394237	0	0	242.8463	597.6938	0.2627451	0.06666667	240	645
380394423	186	1	235.0781	573.43713	0.14117648	0.06666667	240	645
380394550	0	0	265.79242	166.83163	0.25882354	0.06666667	240	80
380394759	209	1	254.7974	155.07085	0.16078432	0.06666667	240	80
380394887	0	0	245.95358	620.7254	0.32156864	0.06666667	240	645
380395045	158	1	247.98528	609.94464	0.21176471	0.06666667	240	645
380395161	0	0	265.79242	146.00522	0.13333334	0.06666667	240	80
380395358	197	1	257.66568	158.50107	0.16078432	0.06666667	240	80
380395463	0	0	258.2632	598.7964	0.1764706	0.06666667	240	645
380395649	186	1	247.14871	614.4775	0.2	0.06666667	240	645
380395766	0	0	252.64622	134.73444	0.2901961	0.06666667	240	80
380395940	174	1	256.70956	155.43835	0.19215687	0.06666667	240	80
380396056	0	0	221.57335	601.6141	0.09803922	0.06666667	240	645
380396242	186	1	221.69286	597.4488	0.19607843	0.06666667	240	645
380396393	0	0	231.49277	97.00183	0.21568628	0.06666667	240	80
380396579	186	1	240.57559	147.59784	0.05882353	0.13333334	240	80
380396695	0	0	241.29266	612.51733	0.3372549	0.06666667	240	645
380396858	163	1	248.34381	598.18384	0.20784314	0.06666667	240	645
380396986	0	0	257.0681	187.53558	0.23921569	0.06666667	240	80
380397195	209	1	245.59508	204.31921	0.06666667	0.13333334	240	80
380397300	0	0	266.5095	557.75604	0.29411766	0.06666667	240	645
380397486	186	1	270.45334	556.776	0.13333334	0.06666667	240	645
380397603	0	0	279.65567	148.5779	0.078431375	0.06666667	240	80
380397788	185	1	264.4778	155.19336	0.21960784	0.06666667	240	80
380397905	0	0	249.77794	611.6598	0.19607843	0.06666667	240	645
380398090	185	1	247.98528	588.5057	0.20392157	0.06666667	240	645
380398230	0	0	309.77246	162.42134	0.18431373	0.06666667	240	80
380398427	197	1	285.3922	154.09076	0.06666667	0.13333334	240	80
380398544	0	0	286.4678	613.2524	0.07058824	0.13333334	240	645
380398730	186	1	266.7485	576.0098	0.07058824	0.13333334	240	645
380398870	0	0	277.02646	120.890976	0.27058825	0.06666667	240	80
380399090	220	1	256.70956	136.93958	0.08627451	0.06666667	240	80
380399195	0	0	249.77794	565.4741	0.10980392	0.06666667	240	645
380399392	197	1	252.5267	571.5995	0.08627451	0.13333334	240	645
380399521	0	0	242.60728	157.52101	0.21960784	0.06666667	240	80
380399707	186	1	248.10478	172.95708	0.14901961	0.06666667	240	80
380399823	0	0	239.85854	597.20374	0.07058824	0.26666668	240	645
380400008	185	1	242.60728	603.4517	0.12156863	0.13333334	240	645
380400137	0	0	258.62177	162.66637	0.2901961	0.06666667	240	80
380400345	208	1	248.94138	188.2706	0.05882353	0.06666667	240	80
380400451	0	0	253.48279	597.8163	0.07450981	0.2	240	645
380400637	186	1	250.01697	580.0526	0.09019608	0.13333334	240	645
380400753	0	0	256.9486	142.32997	0.19607843	0.06666667	240	80
380400962	209	1	245.11702	170.3844	0.11372549	0.06666667	240	80
380401067	0	0	224.56113	588.1381	0.1764706	0.06666667	240	645
380401240	173	1	228.50499	570.1294	0.06666667	0.13333334	240	645
380401369	0	0	259.57785	102.759735	0.29803923	0.06666667	240	80
380401543	174	1	271.1704	129.83409	0.05882353	0.13333334	240	80
380401660	0	0	245.23654	557.38855	0.11372549	0.06666667	240	645
380401845	185	1	240.81462	567.67926	0.23137255	0.06666667	240	645
380401985	0	0	291.9653	133.38684	0.32941177	0.06666667	240	80
380402159	174	1	283.48004	146.25024	0.050980393	0.13333334	240	80
380402264	0	0	297.70184	609.0871	0.11372549	0.06666667	240	645
380402450	186	1	291.12875	586.05554	0.18039216	0.06666667	240	645
380402566	0	0	291.36777	207.74948	0.2509804	0.06666667	240	80
380402798	232	1	275.83133	206.03436	0.05882353	0.13333334	240	80
380402915	0	0	301.88474	669.36127	0.08235294	0.13333334	240	645
380403077	162	1	273.2021	590.09827	0.05490196	0.2	240	645
380403287	0	0	271.0509	136.57207	0.30588236	0.06666667	240	80
380403461	174	1	255.7535	134.24442	0.18039216	0.06666667	240	80
380403566	0	0	251.80963	565.4741	0.1764706	0.06666667	240	645
380403740	174	1	248.94138	557.63354	0.14117648	0.06666667	240	645
380403857	0	0	230.05864	159.23611	0.23921569	0.06666667	240	80
380404042	185	1	238.78294	180.43008	0.050980393	0.2	240	80
380404158	0	0	237.70734	599.0414	0.33333334	0.06666667	240	645
380404321	163	1	246.67065	578.95	0.18039216	0.06666667	240	645
380404449	0	0	263.6412	159.1136	0.18039216	0.06666667	240	80
380404647	198	1	246.55115	162.54385	0.11764706	0.06666667	240	80
380404763	0	0	241.89023	573.31464	0.34901962	0.06666667	240	645
380404937	174	1	247.98528	560.6962	0.1254902	0.06666667	240	645
380405077	0	0	262.3266	94.306656	0.2509804	0.06666667	240	80
380405251	174	1	258.9803	138.65472	0.05882353	0.13333334	240	80
380405379	0	0	246.90968	576.8674	0.2784314	0.06666667	240	645
380405553	174	1	253.36327	578.70496	0.34901962	0.06666667	240	645
380405740	0	0	275.3533	116.23567	0.2901961	0.06666667	240	80
380405914	174	1	265.55338	137.42963	0.17254902	0.06666667	240	80
380406030	0	0	241.89023	563.5139	0.14901961	0.06666667	240	645
380406216	186	1	230.65619	587.5256	0.2	0.06666667	240	645
380406344	0	0	249.77794	148.5779	0.21176471	0.06666667	240	80
380406519	175	1	254.67789	179.81755	0.105882354	0.06666667	240	80
380406635	0	0	227.19037	575.76483	0.2784314	0.06666667	240	645
380406809	174	1	233.40494	571.96704	0.06666667	0.13333334	240	645
380406925	0	0	251.33157	208.85205	0.33333334	0.06666667	240	80
380407123	198	1	252.4072	199.54141	0.3647059	0.06666667	240	80
380407239	0	0	259.33884	602.9617	0.30980393	0.06666667	240	645
380407414	175	1	262.68512	599.16394	0.09411765	0.06666667	240	645
380407542	0	0	265.91193	159.72615	0.21176471	0.06666667	240	80
380407739	197	1	260.53394	148.70041	0.11372549	0.06666667	240	80
380407856	0	0	266.7485	589.3632	0.30588236	0.06666667	240	645
380408030	174	1	264.23877	583.72784	0.05490196	0.13333334	240	645
380408158	0	0	269.49725	126.03633	0.24313726	0.06666667	240	80
380408343	185	1	262.08755	134.97945	0.17254902	0.06666667	240	80
380408460	0	0	258.74127	599.2864	0.14117648	0.06666667	240	645
380408623	163	1	251.80963	596.3462	0.14117648	0.06666667	240	645
380408750	0	0	253.12424	107.53757	0.16470589	0.06666667	240	80
380408925	175	1	256.9486	157.03098	0.101960786	0.06666667	240	80
380409053	0	0	226.95134	556.53094	0.3019608	0.06666667	240	645
380409227	174	1	236.1537	566.82166	0.20392157	0.06666667	240	645
380409378	0	0	251.4511	140.73734	0.16078432	0.06666667	240	80
380409541	163	1	242.48776	147.84283	0.17254902	0.06666667	240	80
380409669	0	0	254.08035	588.7507	0.32941177	0.06666667	240	645
380409808	139	1	256.11203	573.8046	0.06666667	0.13333334	240	645
380409936	0	0	270.69235	117.33824	0.1882353	0.06666667	240	80
380410099	163	1	258.38272	160.09369	0.16078432	0.06666667	240	80
380410227	0	0	270.09482	577.2349	0.08235294	0.13333334	240	645
380410389	162	1	265.07535	560.8187	0.10980392	0.06666667	240	645
380410541	0	0	263.5217	153.60074	0.29803923	0.06666667	240	80
380410727	186	1	243.92189	176.26479	0.06666667	0.13333334	240	80
380410843	0	0	252.4072	639.9592	0.15294118	0.13333334	240	645
380411006	163	1	246.07309	578.70496	0.12941177	0.13333334	240	645
380411157	0	0	255.39496	147.47533	0.101960786	0.06666667	240	80
380411331	174	1	248.2243	158.99112	0.17254902	0.06666667	240	80
380411459	0	0	258.2632	596.83624	0.23921569	0.06666667	240	645
380411633	174	1	256.59006	588.8732	0.0627451	0.26666668	240	645
380411773	0	0	260.17538	103.73981	0.28235295	0.06666667	240	80
380411935	162	1	254.19986	140.73734	0.16078432	0.06666667	240	80
380412052	0	0	242.60728	584.95294	0.3254902	0.06666667	240	645
380412215	163	1	255.7535	574.66223	0.05490196	0.2	240	645
Total number of taps: 185
