# Supplementary material for: PDKit: A data science toolkit for the digital assessment of Parkinson’s Disease
Source: PLoS Comput Biol. 2021 Mar 12;17(3):e1008833. doi: 10.1371/journal.pcbi.1008833 (PMC7990207; doi:10.1371/journal.pcbi.1008833)
Supplement: S1 Compressed ZIP File — Exported from current GitHub repository including source code, data and documentation. (ZIP) [file pcbi.1008833.s001.zip › pdkit-1.3.2/tests/data/cussp_dataframe.csv]

id	LA-LL-amplitude_by_fft	LA-LL-frequency_by_fft	LA-LL-amplitude_by_welch	LA-LL-frequency_by_welch	LA-LL-bradykinesia_amplitude_by_fft	LA-LL-bradykinesia_frequency_by_fft	LA-LL-bradykinesia_amplitude_by_welch	LA-LL-bradykinesia_frequency_by_welch	LA-LL-magnitude_approximate_entropy	LA-LL-magnitude_autocorrelation_lag_8	LA-LL-magnitude_autocorrelation_lag_9	LA-LL-magnitude_partial_autocorrelation_lag_3	LA-LL-magnitude_partial_autocorrelation_lag_5	LA-LL-magnitude_partial_autocorrelation_lag_6	LA-LL-magnitude_minimum	LA-LL-magnitude_mean	LA-LL-magnitude_ratio_value_number_to_time_series_length	LA-LL-magnitude_change_quantiles	LA-LL-magnitude_number_peaks	LA-LL-magnitude_agg_linear_trend_min_chunk_len_5_attr_intercept	LA-LL-magnitude_agg_linear_trend_var_chunk_len_10_attr_rvalue	LA-LL-magnitude_agg_linear_trend_min_chunk_len_10_attr_intercept	LA-LL-magnitude_spkt_welch_density_coeff_2	LA-LL-magnitude_spkt_welch_density_coeff_5	LA-LL-magnitude_spkt_welch_density_coeff_8	LA-LL-magnitude_percentage_of_reoccurring_datapoints_to_all_datapoints	LA-LL-magnitude_abs_energy	LA-LL-magnitude_fft_aggregated_centroid	LA-LL-magnitude_fft_coefficient_abs_coeff_44	LA-LL-magnitude_fft_coefficient_abs_coeff_63	LA-LL-magnitude_fft_coefficient_abs_coeff_0	LA-LL-magnitude_fft_coefficient_real_coeff_0	LA-LL-magnitude_fft_coefficient_real_coeff_23	LA-LL-magnitude_sum_values	PTOTH-LH-amplitude_by_fft	PTOTH-LH-frequency_by_fft	PTOTH-LH-amplitude_by_welch	PTOTH-LH-frequency_by_welch	PTOTH-LH-bradykinesia_amplitude_by_fft	PTOTH-LH-bradykinesia_frequency_by_fft	PTOTH-LH-bradykinesia_amplitude_by_welch	PTOTH-LH-bradykinesia_frequency_by_welch	PTOTH-LH-magnitude_approximate_entropy	PTOTH-LH-magnitude_autocorrelation_lag_8	PTOTH-LH-magnitude_autocorrelation_lag_9	PTOTH-LH-magnitude_partial_autocorrelation_lag_3	PTOTH-LH-magnitude_partial_autocorrelation_lag_5	PTOTH-LH-magnitude_partial_autocorrelation_lag_6	PTOTH-LH-magnitude_minimum
2458	0.9068748329428216	4.6875	1.853757065951228	2.34375	0.9068748329428193	4.6875	1.8547582240830094	2.34375	0.36732284860168374	-0.10414460872629587	-0.20178047616130462	0.10458523458784066	-0.07356979996889716	-0.011374029477567084	6.637553829902583	9.905007367163282	0.9990610328638497	0.12797919236024302	132	9.412000977531175	-0.22432664012148984	8.990718521540076	0.10752521246639368	44.382902746365986	3.183755548968812	0.0009398496240601503	316719.48961610254	157.68771584173246	51.93601895160617	88.54168234794577	31646.49853808669	31646.49853808669	10.112844836429318	31646.498538086686	0.08444419803079938	7.421875	0.009079921648015228	7.421875	0.08444419803079899	7.421875	0.009067243523039935	7.421875	0.6744010759806525	0.037353116450817535	0.1326680595908428	-0.23043753626451827	0.27135834732300756	0.12870344719175267	9.48762423090382
3573	1.0145633098912352	3.125	1.199504243952887	3.125	1.0145633098912348	3.125	1.1995654843021957	3.125	0.5029850342847872	-0.15608939347915476	-0.17002669603412127	0.16368743290210241	-0.024470764181564287	-0.08083321734185572	9.140480567234963	9.972508828400864	0.9884338855892466	0.037497249126857514	202	9.55432059283106	-0.24639495365933475	9.443900860233557	0.2370729562984278	0.997149097654873	38.46597298284487	0.010436432637571158	321085.2637919991	372.9234263780656	15.891876716834116	29.475328353089132	31902.055742054352	31902.055742054352	3.201403348622435	31902.055742054363	0.019141037489505585	10.15625	0.0003422457880326377	1.5625	0.01914103748950914	10.15625	0.00030503237703099985	8.59375	1.7424917414282466	0.04055689585611655	0.050337204082067814	0.04343194393028149	-0.07081093215375212	-0.038462101713659456	9.739625660157582
2459	1.4529608101791904	2.734375	1.8666451051478323	2.34375	1.4529608101791927	2.734375	1.8680926384015077	2.34375	0.36361051335536887	0.12036014314025596	-0.0031662849633303054	-0.12465432722117667	0.024164751017700416	0.019116659643856778	5.481034901756582	9.69306873433508	0.9984350547730829	0.12378814272238899	104	9.263437415831469	-0.28786431970910353	8.79738090871032	0.0795223364674451	15.6065355304597	10.581266986420593	0.001567398119122257	303527.6011064119	144.3555524467792	41.199507184663496	46.45024733188844	30969.35460620058	30969.35460620058	-49.96289617597742	30969.35460620058	0.07853686032692742	6.25	0.0059358192978131675	7.421875	0.0785368603269266	6.25	0.005957013978750115	7.421875	0.19167331665584442	0.395305291697785	0.3505798305519537	-0.09065360871631747	0.0018935860755656697	0.015517701763795473	4.4848367500487765
3048	5.369214417503829	5.46875	20.005109011557018	3.515625	5.369214417503836	5.46875	20.00473039019448	3.515625	0.5854121457814507	-0.29263717836578645	-0.3436904557414233	0.14938038721777244	0.08180435258769461	-0.12201948000601247	5.292647191165829	10.12344367776775	1.0	0.23272868481266112	170	8.769740253316694	0.107227947320071	7.930129273896799	1.0651194318687647	10.59504199608731	191.4436722933601	0.0	359312.7959390551	306.3720341499291	30.650039606195946	173.10097311747992	32314.032219434655	32314.032219434655	-0.7395763195951144	32314.032219434655	0.12251636265943966	5.46875	0.007057968650492614	1.953125	0.12251636265943691	5.46875	0.00700827930157457	8.203125	1.1708288404987912	0.06647832552772108	0.10153312518957153	0.25335702776884594	-0.03949782846860978	0.030844368708848484	9.402746258145921
3009	0.34817859856216354	3.515625	0.2902021607289329	3.90625	0.34817859856216254	3.515625	0.2901681007558415	3.90625	0.6051998984133506	-0.08797655192046687	-0.1634407838529418	-0.037587990205613986	-0.08337025684150359	-0.06488920925773453	7.789207661887055	10.21950448538929	0.9699530516431925	0.028531482762137923	147	10.096442001077698	-0.13189695785537192	9.963883358985022	0.57172830887408	0.7634477564429389	1.3134380965194516	0.02904162633107454	334316.3784709994	222.0555593317644	10.131769238237633	38.234388227561155	32651.31683081879	32651.31683081879	-8.83952626223635	32651.316830818785	0.01817774562151522	5.859375	0.0003442193402820586	1.171875	0.018177745621513055	5.859375	0.0003089791378685455	4.6875	1.5500434669077907	0.04200140891877341	0.013250077209683927	-0.008329640634801905	0.024203472138144527	-0.02347423624979089	9.731002671873028
3486	0.9787116919281443	3.515625	1.8699776125159437	3.90625	0.9787116919281436	3.515625	1.8698819439311045	3.90625	0.6734126375096827	-0.4610823729542038	-0.4401355337365925	-0.17940464418850804	0.052442278084354574	-0.06881382249210477	7.608367513926136	9.750765944243097	1.0	0.128732041018317	211	9.128390234635324	-0.32227029619265474	8.727269178416769	0.023742192189774504	0.28355467735506357	10.867002448748163	0.0	306214.78515352367	202.8743768940974	4.557545124496078	24.358853729016303	31134.195659968216	31134.195659968216	-7.9975969461773335	31134.19565996821	0.0889133499921954	1.953125	0.010025920681053218	1.953125	0.08891334999219387	1.953125	0.010001126726437153	2.34375	1.2184617206673183	0.1352675927074364	0.11376786195994251	-0.09543070711895342	0.09792964753113866	0.05558598042639344	8.381760469936465
3018	0.035287780525548755	3.515625	0.002525922563933067	4.6875	0.03528778052554901	3.515625	0.0024911973810224234	4.6875	0.9463693728924047	0.010250374838320364	-0.0007378310240652876	-0.05244970591197554	0.0018156529872164254	0.02811983862211098	9.73647744310025	9.82690332789288	0.8558474046278924	0.006393989430933694	210	9.804711559809132	-0.041205880886796456	9.787189910331175	0.015839343047357356	0.010744188673049566	0.013025158485986899	0.1308001461454147	308830.7444510007	41.8471767434091	0.4730915421026254	0.9090806145204132	31426.436842601437	31426.436842601437	0.6666760629885966	31426.436842601433	0.008202897477491998	15.625	0.0003599675884430224	1.171875	0.008202897477491177	15.625	0.0003217131483391534	7.8125	1.1600197341340492	0.010027972009803224	0.061730790928422936	-0.08814238748151866	-0.00014665255489228462	0.019769077313060383	9.662929783455947
2505	5.537678606345639	2.734375	61.03383819140962	2.734375	5.5376786063456445	2.734375	61.02936436349076	2.734375	0.5394033471839834	0.1358250587381218	-0.0014825158853922847	-0.09321688481960422	-0.1393171866286105	-0.13222113785187625	1.1006479909580538	9.676263049730828	0.9955668144395187	0.614811471499598	123	8.722176535716123	0.19941175808330558	6.9965598552258434	11.863959865088725	134.47304218993858	1025.1370819428146	0.004134860050890585	397139.6914470009	291.78419297993844	89.93743291214419	331.2193860256877	30557.638711049956	30557.638711049956	-106.82865271523622	30557.638711049956	0.16812472118654534	2.734375	0.037461967744099316	4.296875	0.16812472118654603	2.734375	0.03736090909737854	4.296875	0.9608179155583954	-0.1077322466995158	-0.09127438523795073	-0.20440090302342484	-0.00157547570898595	0.11081945364145224	8.379024883600717
2675	10.58025719041257	3.515625	154.24248726593012	3.515625	10.580257190412565	3.515625	154.24579139672738	3.515625	0.2675867748037739	0.14811037955023323	0.04712292593446375	0.5131957685863121	0.12280656092920632	-0.12526906311640032	0.17162124140413224	10.067998389410757	1.0	0.354439872367318	228	8.28770747439215	0.10643444972977847	6.979158720114497	186.2559794815322	3071.719156971823	1719.7848548288994	0.0	1112085.303006701	416.0091710804819	192.71847920564147	318.8681983093548	64203.6257292724	64203.6257292724	-80.44880038667341	64203.625729272404	0.11193839025833761	7.8125	0.06303731372504802	2.34375	0.1119383902583327	7.8125	0.062993854248633	2.34375	0.43226602255813806	0.4480497285408312	0.392844750374972	-0.17227101934447003	0.1729058933308622	0.12941306531513874	7.969361749390449
2678	1.7121838956056086	3.90625	2.2730358670003343	4.296875	1.712183895605612	3.90625	2.2733371414971777	4.296875	0.6483856976778113	-0.1027590122209143	-0.13593463159105051	0.09860678599411074	0.1143487444382513	-0.1551683349639198	6.843953660657022	9.666816198516225	0.9832141746969226	0.18667496969476435	229	9.026420657898715	-0.14235271778576192	8.578644430729641	1.1988691095407766	3.24363214416662	16.1522173338325	0.01138159974707556	305349.79581988347	237.5789373490152	522.158607380163	87.37411931853386	31098.147710626712	31098.147710626712	-16.926331740502842	31098.147710626694	1.0925762516999544	5.078125	1.0894685647122928	5.859375	1.0925762516999538	5.078125	1.0894071648251524	5.859375	0.8577932448104133	-0.7148627748299813	-0.6717439995772156	-0.1776804775382865	-0.09888058798230975	-0.11203839022234272	7.120946574538846
2679	4.1615657083143445	2.734375	29.193816927033993	2.734375	4.161565708314344	2.734375	29.194173745995087	2.734375	0.6786644222004714	-0.08903672634742071	-0.1657784085033537	0.22552318248510636	-0.11593692204467336	-0.08668966566078083	2.3966520827181754	9.934936228704268	0.9931549471064095	0.3408600767315228	159	7.891552487543843	-0.2170024912183524	7.129840199806485	1.6307113354998009	16.048002031098914	586.7762702442302	0.0012531328320802004	372843.82790753344	433.25600489315065	87.52407047627088	145.4912679445267	31930.885039055516	31930.885039055516	-60.44370611063699	31930.885039055516	0.6364535937489675	7.03125	0.30549626059935464	7.421875	0.6364535937489681	7.03125	0.3054848152136046	7.421875	1.0240187815269195	-0.39462909078950864	-0.19443077996495184	-0.17121554424487226	0.05671072350320867	0.0001805723483294793	7.406036607354219
2815	0.023777732308670172	4.6875	0.0014140930055179294	2.34375	0.023777732308670526	4.6875	0.0013743547459757846	2.34375	0.6213180510630014	0.06941510759885126	0.015800376629475227	-0.0565519321851117	-0.02441516917468558	-0.012969589681289978	9.781160360611619	9.817820784440995	0.7510165780419142	0.0018418848935571107	180	9.804684339324227	0.11785275914714412	9.800302273304785	0.004829388741698236	0.03972097989761569	0.005977638574579358	0.2436484798000833	308160.9320600004	19.74680159827365	2.497310794234072	1.0216881226666363	31387.573047857866	31387.573047857866	-1.2386722762587237	31387.573047857863	0.012825585510133661	5.859375	0.0003226841213527758	1.171875	0.012825585510131592	5.859375	0.00028109539129344337	5.859375	1.6190585413940934	-0.0029609996968306307	0.016784594787809203	-0.01295478546792943	-0.044594464762587424	-0.028988585814444145	9.7214253070216
3493	0.9787116919281443	3.515625	1.8699776125159437	3.90625	0.9787116919281436	3.515625	1.8698819439311045	3.90625	0.6734126375096827	-0.4610823729542038	-0.4401355337365925	-0.17940464418850804	0.052442278084354574	-0.06881382249210477	7.608367513926136	9.750765944243097	1.0	0.128732041018317	211	9.128390234635324	-0.32227029619265474	8.727269178416769	0.023742192189774504	0.28355467735506357	10.867002448748163	0.0	306214.78515352367	202.8743768940974	4.557545124496078	24.358853729016303	31134.195659968216	31134.195659968216	-7.9975969461773335	31134.19565996821	0.0889133499921954	1.953125	0.010025920681053218	1.953125	0.08891334999219387	1.953125	0.010001126726437153	2.34375	1.2184617206673183	0.1352675927074364	0.11376786195994251	-0.09543070711895342	0.09792964753113866	0.05558598042639344	8.381760469936465
3552	0.8850838322927868	3.90625	1.438527318074152	3.90625	0.8850838322927883	3.90625	1.4385257356005225	3.90625	0.45061508486155644	-0.09478384783726541	-0.09623403876648776	-0.01291170876178862	-0.02753827814297808	-0.05908391781480557	9.46306831846838	10.15847582755853	0.9853079087214754	0.024448513833185814	289	9.711539249391851	-0.2363321203937518	9.662048669554105	0.18801675402738086	0.28196918075206745	5.730857413579753	0.01364213197969543	333842.30459999974	350.04366010654593	6.558758194442958	11.338441022621076	32496.96417235973	32496.96417235973	-11.162960107271566	32496.964172359738	5.856409180412022	3.515625	54.7705241621759	3.515625	5.856409180412022	3.515625	54.771102338644724	3.515625	0.5987504015168064	-0.07135070702010086	-0.15394146418824234	-0.04456447920204056	0.06378396700206088	-0.06923606451863296	5.875043233883475
2656	3.5468343429699507	1.953125	11.957040890972793	1.953125	3.5468343429699534	1.953125	11.959278064205964	1.953125	0.33860704460060287	0.32589651562443	0.25272185084435767	0.027184979084366286	0.12039095472693061	0.03846240515418304	4.057020938964055	10.694552631925701	0.9652226967663209	0.17229536694769415	211	9.980222668061154	-0.050595093209879594	9.294312582391543	455.54292751033626	214.49390903384167	129.17691258593385	0.03397597977243995	809556.1144555752	343.6699430845645	186.89399018268074	2624.9386256995945	70113.4870549049	70113.4870549049	-48.77978813474559	70113.4870549049	0.17261457728748378	1.953125	0.07617522071674646	2.34375	0.1726145772874834	1.953125	0.07620000319355281	2.34375	0.6740109665366254	0.2510901331211563	0.21849822701830926	-0.02977131349974327	0.07147003903279878	0.09563030454299892	8.983321219260288
3497	4.158146865542203	2.34375	29.749969235200073	2.34375	4.158146865542204	2.34375	29.745877818128918	2.34375	0.6898176689305315	0.1733067635526213	0.11242660858273608	0.32030522843762754	-0.1807814954831193	-0.08639765489477863	2.2671710056723424	8.77006039792611	1.0	0.27874057431750643	112	6.698922582602576	-0.05077809257832775	5.551801201286339	14.210192022532075	797.0599824330238	30.68038900437932	0.0	316551.7530779941	397.60878012268495	111.93683680775767	224.58054035836216	28011.572910975992	28011.572910975992	-54.411672274057935	28011.572910975996	0.1078487080000633	5.46875	0.012440845466767833	5.46875	0.10784870800006774	5.46875	0.012452776757668257	5.46875	1.0597968446157462	-0.10735296074012227	-0.20005356142094102	0.293114413003199	-0.07706229361990832	-0.09878629849297012	10.061502504414252
3020	0.035287780525548755	3.515625	0.002525922563933067	4.6875	0.03528778052554901	3.515625	0.0024911973810224234	4.6875	0.9463693728924047	0.010250374838320364	-0.0007378310240652876	-0.05244970591197554	0.0018156529872164254	0.02811983862211098	9.73647744310025	9.82690332789288	0.8558474046278924	0.006393989430933694	210	9.804711559809132	-0.041205880886796456	9.787189910331175	0.015839343047357356	0.010744188673049566	0.013025158485986899	0.1308001461454147	308830.7444510007	41.8471767434091	0.4730915421026254	0.9090806145204132	31426.436842601437	31426.436842601437	0.6666760629885966	31426.436842601433	0.008202897477491998	15.625	0.0003599675884430224	1.171875	0.008202897477491177	15.625	0.0003217131483391534	7.8125	1.1600197341340492	0.010027972009803224	0.061730790928422936	-0.08814238748151866	-0.00014665255489228462	0.019769077313060383	9.662929783455947
2688	2.446431218503332	2.734375	4.827307015659109	2.734375	2.4464312185033297	2.734375	4.827598406958839	2.734375	0.6966587494151013	-0.1802389261870655	-0.24726008649011053	0.06647592469342667	-0.06720848750306768	-0.0704149492486803	5.340340596648033	9.813390473949571	1.0	0.2636905265065377	193	8.895197722852316	-0.2795491330319739	8.16735175636048	0.10006382083492711	9.579201934522654	50.42743977744312	0.0	314784.3385702939	214.50364433042066	49.34727917365829	70.35073340030984	31324.34239284703	31324.34239284703	-0.6744966054793733	31324.34239284703	0.17207209260865103	6.25	0.04340507438720685	2.34375	0.17207209260864884	6.25	0.04335643904601851	2.734375	1.131053716398497	-0.019240035865507585	-0.05992552143401019	-0.11873329031942981	-0.040629613660477515	-0.02859432023590167	8.610648611241299
3039	3.011679256831555	1.953125	19.873634436832113	2.734375	3.011679256831555	1.953125	19.873500005670245	2.734375	0.485728429453645	-0.08388967262021564	-0.16116855928137602	0.1417604886205418	0.07686514132820846	-0.1312423826010733	4.178871281318798	9.765946073162564	1.0	0.21781682972973107	134	8.567625866541677	0.013284386729441952	7.827474994257955	2.267516295284745	278.38114990848993	211.29758451033464	0.0	340803.197658175	264.60085940273484	79.99064050629796	408.64735301148	31221.72959590072	31221.72959590072	-37.779666222764675	31221.729595900717	0.1542309546100254	8.59375	0.017834526454169428	11.71875	0.15423095461002398	8.59375	0.017819399841156824	11.71875	0.8907085314700534	0.20339320872630057	0.26843741271877003	0.226091357612853	-0.006897136390180043	-0.006999800106668505	9.610751568861474
2698	2.5127602245979963	3.125	12.04956715957345	3.125	2.5127602245979985	3.125	12.049817023557626	3.125	0.55978069344168	-0.1732799369070063	-0.23501361153417014	0.19387084674839683	-0.020501484061994597	-0.01571027159677313	5.378570726320015	9.847020283562383	1.0	0.28674630620735486	167	9.009121143088183	0.0763193425704915	8.481200183860722	0.20138007649232134	2.3764542448034187	546.8849222969285	0.0	328904.03868702374	281.69561511202863	37.780701766224716	141.4508815218202	31441.535765414683	31441.535765414683	18.474954035591395	31441.535765414686	0.12862844685705233	1.953125	0.026352839577659583	1.953125	0.12862844685705202	1.953125	0.026251963202922106	1.953125	1.0032990826243715	0.2102309939208916	0.18965760051302147	-0.026336242043618965	-0.051169627059684565	0.016011660689085067	9.16973251120402
2504	6.150001506737148	2.734375	47.716499228156486	2.734375	6.150001506737146	2.734375	47.71803109364925	2.734375	0.5480350950624211	-0.09257584760851045	-0.19865845801830212	0.060949908852223816	-0.013363094002400891	-0.17525046257872434	1.1820184282274673	9.040926717170457	0.9984375	0.30565640339832356	151	7.756412693571743	0.18335365956655272	6.626805798747759	8.764209450788224	47.322255488917925	1245.8490309095093	0.00031298904538341156	336539.2176180971	310.4996984637406	154.27832296465485	318.31384968086314	28930.96549494546	28930.96549494546	-41.95371560279208	28930.96549494546	0.1777602582977558	4.6875	0.02230180771687156	4.296875	0.17776025829775993	4.6875	0.02221205004579403	4.296875	1.0521077364486873	-0.16517551198240332	-0.10947738876718506	0.1471844567732638	0.09189479440735975	0.0010103888250472422	8.801940062521316
[truncated: 387 more columns]
