# Supplementary material for: PDKit: A data science toolkit for the digital assessment of Parkinson’s Disease
Source: PLoS Comput Biol. 2021 Mar 12;17(3):e1008833. doi: 10.1371/journal.pcbi.1008833 (PMC7990207; doi:10.1371/journal.pcbi.1008833)
Supplement: S1 Compressed ZIP File — Exported from current GitHub repository including source code, data and documentation. (ZIP) [file pcbi.1008833.s001.zip › pdkit-1.3.2/tests/data/3037/FT_-_ONE_TARGET_-_RIGHT_HAND_2017-08-08_10-21-27_-_ec5fbca835_-_3037.csv]

1571719	0	0	576.0	852.0	1.0	0.05294118	540	876
1571822	103	1	595.0338	863.0338	1.0	0.14117648	540	876
1572027	0	0	593.0	863.0	1.0	0.07058824	540	876
1572135	108	1	593.3122	876.5608	1.0	0.12352942	540	876
1572285	0	0	604.0	815.0	1.0	0.10588236	540	876
1572362	77	1	607.0	815.0	1.0	0.12352942	540	876
1572512	0	0	594.0	841.0	1.0	0.07058824	540	876
1572608	96	1	589.0	861.0	1.0	0.14117648	540	876
1572781	0	0	630.0	833.0	1.0	0.10588236	540	876
1572845	64	1	630.0	833.0	1.0	0.14117648	540	876
1572996	0	0	637.0	818.0	1.0	0.12352942	540	876
1573071	75	1	636.0	848.0	1.0	0.14117648	540	876
1573223	0	0	599.0	894.0	1.0	0.07058824	540	876
1573308	85	1	603.0	885.0	1.0	0.14117648	540	876
1573470	0	0	619.0	836.0	1.0	0.14117648	540	876
1573545	75	1	599.0	861.0	1.0	0.14117648	540	876
1573685	0	0	565.0	864.0	1.0	0.12352942	540	876
1573760	75	1	622.0	880.0	1.0	0.14117648	540	876
1573944	0	0	627.0	921.0	1.0	0.12352942	540	876
1574029	85	1	620.2987	914.7013	1.0	0.12352942	540	876
1574161	0	0	632.0	883.0	1.0	0.12352942	540	876
1574234	73	1	620.0	885.0	1.0	0.14117648	540	876
1574366	0	0	615.0	903.0	1.0	0.12352942	540	876
1574438	72	1	617.0	911.0	1.0	0.14117648	540	876
1574595	0	0	597.0	880.0	1.0	0.0882353	540	876
1574665	70	1	597.0	880.0	1.0	0.14117648	540	876
1574828	0	0	615.0	883.0	1.0	0.14117648	540	876
1574891	63	1	615.0	882.0	1.0	0.14117648	540	876
1575077	0	0	644.0	841.0	1.0	0.14117648	540	876
1575128	51	1	644.0	841.0	1.0	0.15882353	540	876
1575294	0	0	640.0	900.0	1.0	0.14117648	540	876
1575354	60	1	632.0	905.0	1.0	0.14117648	540	876
1575529	0	0	610.0	925.0	1.0	0.14117648	540	876
1575601	72	1	612.0	928.0	1.0	0.14117648	540	876
1575778	0	0	624.0	895.0	1.0	0.10588236	540	876
1575838	60	1	622.0	915.0	1.0	0.14117648	540	876
1576001	0	0	623.0	860.0	1.0	0.07058824	540	876
1576075	74	1	632.08386	875.33545	1.0	0.15882353	540	876
1576263	0	0	586.0	908.0	1.0	0.12352942	540	876
1576344	81	1	590.0	910.0	1.0	0.14117648	540	876
1576508	0	0	655.0	869.0	1.0	0.0882353	540	876
1576571	63	1	660.96796	870.1936	1.0	0.14117648	540	876
1576745	0	0	624.0	891.0	1.0	0.12352942	540	876
1576818	73	1	628.0	900.0	1.0	0.12352942	540	876
1576970	0	0	617.0	887.0	1.0	0.12352942	540	876
1577044	74	1	621.0	893.0	1.0	0.15882353	540	876
1577222	0	0	629.0	921.0	1.0	0.15882353	540	876
1577282	60	1	629.0	921.0	1.0	0.15882353	540	876
1577455	0	0	624.0	934.0	1.0	0.14117648	540	876
1577529	74	1	635.0	937.0	1.0	0.15882353	540	876
1577684	0	0	597.0	953.0	1.0	0.0882353	540	876
1577744	60	1	597.0	953.0	1.0	0.14117648	540	876
1577928	0	0	655.0	927.0	1.0	0.12352942	540	876
1578003	75	1	655.0	927.0	1.0	0.15882353	540	876
1578157	0	0	605.0	889.0	1.0	0.14117648	540	876
1578229	72	1	621.0	905.0	1.0	0.14117648	540	876
1578391	0	0	651.0	901.0	1.0	0.0882353	540	876
1578444	53	1	659.0	907.0	1.0	0.12352942	540	876
1578639	0	0	590.0	884.0	1.0	0.03529412	540	876
1578692	53	1	614.0	902.0	1.0	0.14117648	540	876
1578865	0	0	668.0	849.0	1.0	0.14117648	540	876
1578907	42	1	672.0	849.0	1.0	0.14117648	540	876
1579085	0	0	648.0	820.0	1.0	0.14117648	540	876
1579144	59	1	656.0	830.0	1.0	0.14117648	540	876
1579341	0	0	603.0	850.0	1.0	0.14117648	540	876
1579414	73	1	603.0	850.0	1.0	0.14117648	540	876
1579587	0	0	624.0	832.0	1.0	0.03529412	540	876
1579651	64	1	640.0	821.0	1.0	0.14117648	540	876
1579816	0	0	653.0	993.0	1.0	0.14117648	540	876
1579888	72	1	656.0	994.0	1.0	0.15882353	540	876
1580082	0	0	655.0	899.0	1.0	0.03529412	540	876
1580146	64	1	662.65295	907.92847	1.0	0.14117648	540	876
1580320	0	0	649.0	915.0	1.0	0.03529412	540	876
1580372	52	1	649.0	915.0	1.0	0.15882353	540	876
1580570	0	0	648.0	926.0	1.0	0.03529412	540	876
1580631	61	1	648.0	926.0	1.0	0.15882353	540	876
1580838	0	0	629.0	951.0	1.0	0.03529412	540	876
1580900	62	1	634.0	962.0	1.0	0.14117648	540	876
1581086	0	0	683.0	847.0	1.0	0.03529412	540	876
1581137	51	1	683.0	847.0	1.0	0.14117648	540	876
1581322	0	0	633.0	967.0	1.0	0.03529412	540	876
1581385	63	1	628.0	971.0	1.0	0.14117648	540	876
1581560	0	0	636.0	873.0	1.0	0.03529412	540	876
1581621	61	1	694.0	813.0	1.0	0.14117648	540	876
1581796	0	0	639.0	939.0	1.0	0.03529412	540	876
1581859	63	1	632.0	918.5116	1.0	0.15882353	540	876
1582031	0	0	683.0	834.0	1.0	0.03529412	540	876
1582085	54	1	694.0	827.0	1.0	0.12352942	540	876
1582271	0	0	651.0	829.0	1.0	0.03529412	540	876
1582321	50	1	671.0	839.0	1.0	0.14117648	540	876
1582486	0	0	617.0	903.0	1.0	0.03529412	540	876
1582548	62	1	626.0	897.0	1.0	0.14117648	540	876
1582745	0	0	679.0	838.0	1.0	0.03529412	540	876
1582795	50	1	679.0	838.0	1.0	0.14117648	540	876
1582990	0	0	670.0	865.0	1.0	0.03529412	540	876
1583043	53	1	676.0	868.0	1.0	0.14117648	540	876
1583239	0	0	629.0	940.0	1.0	0.03529412	540	876
1583301	62	1	634.0	958.0	1.0	0.14117648	540	876
1583488	0	0	697.0	866.0	1.0	0.03529412	540	876
1583538	50	1	690.4611	881.61487	1.0	0.12352942	540	876
1583702	0	0	677.0	855.0	1.0	0.03529412	540	876
1583775	73	1	688.0	865.0	1.0	0.14117648	540	876
1583927	0	0	652.0	872.0	1.0	0.03529412	540	876
1583991	64	1	657.0	868.0	1.0	0.14117648	540	876
1584154	0	0	650.0	905.0	1.0	0.03529412	540	876
1584217	63	1	658.1351	934.27014	1.0	0.14117648	540	876
1584390	0	0	626.0	918.0	1.0	0.03529412	540	876
1584453	63	1	636.5184	938.9215	1.0	0.15882353	540	876
1584639	0	0	704.0	810.0	1.0	0.03529412	540	876
1584701	62	1	714.7205	817.50433	1.0	0.12352942	540	876
1584887	0	0	619.0	935.0	1.0	0.03529412	540	876
1584970	83	1	611.0	946.0	1.0	0.14117648	540	876
1585147	0	0	660.0	921.0	1.0	0.03529412	540	876
1585218	71	1	637.0711	946.21326	1.0	0.12352942	540	876
1585372	0	0	649.0	893.0	1.0	0.03529412	540	876
1585433	61	1	660.3798	891.86206	1.0	0.14117648	540	876
1585595	0	0	636.0	894.0	1.0	0.03529412	540	876
1585654	59	1	631.0	911.0	1.0	0.14117648	540	876
1585857	0	0	613.0	931.0	1.0	0.14117648	540	876
1585918	61	1	604.0	933.0	1.0	0.14117648	540	876
1586091	0	0	633.0	892.0	1.0	0.07058824	540	876
1586155	64	1	656.0	925.0	1.0	0.14117648	540	876
1586330	0	0	617.0	911.0	1.0	0.05294118	540	876
1586392	62	1	617.0	925.0	1.0	0.14117648	540	876
1586588	0	0	604.0	914.0	1.0	0.14117648	540	876
1586639	51	1	604.0	923.0	1.0	0.14117648	540	876
1586825	0	0	627.0	883.0	1.0	0.12352942	540	876
1586887	62	1	628.0	912.0	1.0	0.15882353	540	876
1587060	0	0	647.0	959.0	1.0	0.14117648	540	876
1587135	75	1	644.0	969.0	1.0	0.15882353	540	876
1587308	0	0	627.0	952.0	1.0	0.10588236	540	876
1587372	64	1	622.0	969.0	1.0	0.14117648	540	876
1587558	0	0	616.0	937.0	1.0	0.14117648	540	876
1587630	72	1	605.0	970.0	1.0	0.14117648	540	876
1587827	0	0	679.0	884.0	1.0	0.10588236	540	876
1587888	61	1	660.0	917.0	1.0	0.14117648	540	876
1588075	0	0	640.0	948.0	1.0	0.12352942	540	876
1588136	61	1	639.0	956.0	1.0	0.12352942	540	876
1588289	0	0	608.0	964.0	1.0	0.12352942	540	876
1588351	62	1	660.0	946.0	1.0	0.14117648	540	876
1588559	0	0	630.0	1007.0	1.0	0.07058824	540	876
1588631	72	1	632.0	988.0	1.0	0.14117648	540	876
1588796	0	0	622.0	965.0	1.0	0.12352942	540	876
1588868	72	1	629.0	990.0	1.0	0.15882353	540	876
1589030	0	0	645.0	948.0	1.0	0.15882353	540	876
1589105	75	1	654.71466	954.45703	1.0	0.14117648	540	876
1589267	0	0	617.0	995.0	1.0	0.12352942	540	876
1589342	75	1	618.0	1015.0	1.0	0.15882353	540	876
1589517	0	0	626.0	929.0	1.0	0.15882353	540	876
1589579	62	1	672.0	907.0	1.0	0.12352942	540	876
1589755	0	0	705.0	837.0	1.0	0.12352942	540	876
1589816	61	1	714.0	857.0	1.0	0.14117648	540	876
1589989	0	0	617.0	1000.0	1.0	0.10588236	540	876
1590053	64	1	617.0	1000.0	1.0	0.14117648	540	876
1590228	0	0	632.0	973.0	1.0	0.10588236	540	876
1590300	72	1	655.7475	962.89136	1.0	0.12352942	540	876
1590465	0	0	636.0	949.0	1.0	0.05294118	540	876
1590527	62	1	639.0	952.0	1.0	0.14117648	540	876
1590701	0	0	638.0	896.0	1.0	0.12352942	540	876
1590763	62	1	643.0	938.0	1.0	0.14117648	540	876
1590969	0	0	610.0	991.0	1.0	0.12352942	540	876
1591033	64	1	603.0	1000.0	1.0	0.14117648	540	876
1591198	0	0	635.0	949.0	1.0	0.14117648	540	876
1591270	72	1	623.0	973.0	1.0	0.14117648	540	876
1591456	0	0	623.0	929.0	1.0	0.14117648	540	876
1591539	83	1	634.0	993.0	1.0	0.15882353	540	876
1591715	0	0	594.0	1012.0	1.0	0.10588236	540	876
1591797	82	1	599.04535	1017.9697	1.0	0.14117648	540	876
1591959	0	0	626.0	901.0	1.0	0.07058824	540	876
1592034	75	1	637.0	916.0	1.0	0.15882353	540	876
1592218	0	0	620.0	932.0	1.0	0.07058824	540	876
1592282	64	1	621.1022	947.1022	1.0	0.1764706	540	876
1592477	0	0	611.0	917.0	1.0	0.14117648	540	876
1592551	74	1	610.0	919.0	1.0	0.14117648	540	876
1592748	0	0	627.0	919.0	1.0	0.12352942	540	876
1592820	72	1	638.0	951.0	1.0	0.15882353	540	876
1592982	0	0	627.0	907.0	1.0	0.12352942	540	876
1593057	75	1	634.0	902.0	1.0	0.14117648	540	876
1593242	0	0	600.0	967.0	1.0	0.12352942	540	876
1593326	84	1	607.3873	988.79736	1.0	0.14117648	540	876
1593512	0	0	531.0	975.0	1.0	0.12352942	540	876
1593584	72	1	593.0	962.0	1.0	0.15882353	540	876
1593770	0	0	600.0	984.0	1.0	0.14117648	540	876
1593843	73	1	607.43115	972.31995	1.0	0.14117648	540	876
1594005	0	0	520.0	979.0	1.0	0.14117648	540	876
1594090	85	1	568.7862	1004.9282	1.0	0.15882353	540	876
1594276	0	0	584.0	975.0	1.0	0.14117648	540	876
1594349	73	1	588.0	993.0	1.0	0.14117648	540	876
1594523	0	0	531.0	957.0	1.0	0.07058824	540	876
1594607	84	1	604.0828	960.52185	1.0	0.12352942	540	876
1594785	0	0	599.0	888.0	1.0	0.03529412	540	876
1594866	81	1	624.0	915.0	1.0	0.15882353	540	876
1595039	0	0	572.0	936.0	1.0	0.10588236	540	876
1595113	74	1	571.0	956.0	1.0	0.15882353	540	876
1595287	0	0	565.0	890.0	1.0	0.14117648	540	876
1595383	96	1	591.0	925.0	1.0	0.14117648	540	876
1595558	0	0	611.0	952.0	1.0	0.14117648	540	876
1595641	83	1	603.0	951.0	1.0	0.14117648	540	876
1595805	0	0	625.0	824.0	1.0	0.14117648	540	876
1595878	73	1	640.0	837.0	1.0	0.15882353	540	876
1596055	0	0	602.0	919.0	1.0	0.14117648	540	876
1596126	71	1	602.0	919.0	1.0	0.14117648	540	876
1596315	0	0	618.0	845.0	1.0	0.14117648	540	876
1596384	69	1	615.6314	895.2117	1.0	0.14117648	540	876
1596547	0	0	609.0	835.0	1.0	0.14117648	540	876
1596632	85	1	610.0	893.0	1.0	0.14117648	540	876
1596795	0	0	588.0	906.0	1.0	0.14117648	540	876
1596879	84	1	583.0	933.0	1.0	0.14117648	540	876
1597042	0	0	582.0	954.0	1.0	0.10588236	540	876
1597116	74	1	583.29364	958.2937	1.0	0.15882353	540	876
1597279	0	0	549.0	869.0	1.0	0.12352942	540	876
1597364	85	1	580.0	941.0	1.0	0.1764706	540	876
1597537	0	0	579.0	978.0	1.0	0.14117648	540	876
1597612	75	1	575.0	980.0	1.0	0.15882353	540	876
1597787	0	0	591.0	852.0	1.0	0.14117648	540	876
1597871	84	1	614.0	863.0	1.0	0.10588236	540	876
1598033	0	0	599.0	928.0	1.0	0.10588236	540	876
1598118	85	1	594.0	942.0	1.0	0.14117648	540	876
1598280	0	0	567.0	841.0	1.0	0.10588236	540	876
1598376	96	1	615.0	896.0	1.0	0.14117648	540	876
1598551	0	0	590.0	898.0	1.0	0.07058824	540	876
1598624	73	1	596.0	915.0	1.0	0.14117648	540	876
1598844	0	0	587.0	937.0	1.0	0.07058824	540	876
1598937	93	1	575.0	952.0	1.0	0.1764706	540	876
1599111	0	0	608.0	985.0	1.0	0.12352942	540	876
1599195	84	1	621.7279	984.86975	1.0	0.14117648	540	876
1599381	0	0	588.0	993.0	1.0	0.07058824	540	876
1599464	83	1	575.0	1052.0	1.0	0.15882353	540	876
1599651	0	0	593.0	955.0	1.0	0.15882353	540	876
1599733	82	1	590.0	1004.0	1.0	0.14117648	540	876
1599928	0	0	584.0	982.0	1.0	0.14117648	540	876
1600002	74	1	585.0	980.0	1.0	0.15882353	540	876
1600202	0	0	617.0	898.0	1.0	0.12352942	540	876
1600271	69	1	623.0	970.0	1.0	0.15882353	540	876
1600460	0	0	633.0	905.0	1.0	0.10588236	540	876
1600551	91	1	638.0	934.0	1.0	0.15882353	540	876
1600729	0	0	553.0	938.0	1.0	0.12352942	540	876
1600799	70	1	569.0	941.0	1.0	0.15882353	540	876
1600994	0	0	593.0	941.0	1.0	0.14117648	540	876
1601079	85	1	612.0	954.0	1.0	0.14117648	540	876
1601264	0	0	645.0	835.0	1.0	0.07058824	540	876
1601348	84	1	630.0	908.0	1.0	0.15882353	540	876
1601543	0	0	629.0	893.0	1.0	0.14117648	540	876
1601628	85	1	614.0	943.0	1.0	0.1764706	540	876
1601825	0	0	587.0	982.0	1.0	0.15882353	540	876
1601897	72	1	581.0	994.0	1.0	0.15882353	540	876
1602092	0	0	528.0	961.0	1.0	0.14117648	540	876
1602167	75	1	574.0	986.0	1.0	0.15882353	540	876
1602374	0	0	602.0	928.0	1.0	0.12352942	540	876
1602447	73	1	599.0	943.0	1.0	0.15882353	540	876
1602643	0	0	575.0	1047.0	1.0	0.14117648	540	876
1602716	73	1	582.0	1040.0	1.0	0.15882353	540	876
1602891	0	0	635.0	819.0	1.0	0.14117648	540	876
1602974	83	1	655.0	861.0	1.0	0.14117648	540	876
1603159	0	0	629.0	874.0	1.0	0.14117648	540	876
1603243	84	1	627.0	901.0	1.0	0.15882353	540	876
1603430	0	0	644.0	885.0	1.0	0.14117648	540	876
1603502	72	1	644.10156	918.10156	1.0	0.15882353	540	876
1603698	0	0	607.0	943.0	1.0	0.14117648	540	876
1603771	73	1	614.0	947.0	1.0	0.1764706	540	876
1603955	0	0	619.0	953.0	1.0	0.15882353	540	876
1604040	85	1	622.0	963.0	1.0	0.1764706	540	876
1604237	0	0	636.0	937.0	1.0	0.12352942	540	876
1604321	84	1	615.0	963.0	1.0	0.15882353	540	876
1604526	0	0	588.0	1030.0	1.0	0.15882353	540	876
1604600	74	1	600.0	1034.0	1.0	0.14117648	540	876
1604798	0	0	653.0	968.0	1.0	0.07058824	540	876
1604880	82	1	646.81116	997.3916	1.0	0.15882353	540	876
1605077	0	0	595.0	1016.0	1.0	0.12352942	540	876
1605149	72	1	612.0	1013.0	1.0	0.14117648	540	876
1605357	0	0	594.0	1010.0	1.0	0.10588236	540	876
1605438	81	1	600.0	1015.0	1.0	0.14117648	540	876
1605649	0	0	597.0	983.0	1.0	0.0	540	876
1605720	71	1	610.0	966.0	1.0	0.14117648	540	876
1605936	0	0	609.0	972.0	1.0	0.14117648	540	876
1606011	75	1	628.4714	940.2106	1.0	0.14117648	540	876
1606208	0	0	613.0	917.0	1.0	0.12352942	540	876
1606280	72	1	611.0	938.0	1.0	0.14117648	540	876
1606486	0	0	609.0	932.0	1.0	0.15882353	540	876
1606550	64	1	616.0	936.0	1.0	0.1764706	540	876
1606736	0	0	629.0	903.0	1.0	0.15882353	540	876
1606808	72	1	630.2202	908.7798	1.0	0.15882353	540	876
1606981	0	0	553.0	894.0	1.0	0.15882353	540	876
1607077	96	1	594.0	970.0	1.0	0.14117648	540	876
1607273	0	0	603.0	966.0	1.0	0.14117648	540	876
1607350	77	1	603.0	966.0	1.0	0.15882353	540	876
1607531	0	0	595.0	926.0	1.0	0.14117648	540	876
1607615	84	1	593.0	957.0	1.0	0.14117648	540	876
1607811	0	0	600.0	951.0	1.0	0.0882353	540	876
1607885	74	1	589.0	971.0	1.0	0.15882353	540	876
1608059	0	0	630.0	917.0	1.0	0.12352942	540	876
1608143	84	1	611.0	977.0	1.0	0.14117648	540	876
1608340	0	0	585.0	971.0	1.0	0.15882353	540	876
1608412	72	1	589.0	967.0	1.0	0.1764706	540	876
1608608	0	0	608.0	972.0	1.0	0.14117648	540	876
1608703	95	1	600.3503	1003.00867	1.0	0.14117648	540	876
1608878	0	0	660.0	901.0	1.0	0.05294118	540	876
1608951	73	1	640.0	950.0	1.0	0.1764706	540	876
1609113	0	0	619.0	910.0	1.0	0.15882353	540	876
1609199	86	1	611.0	983.0	1.0	0.15882353	540	876
1609385	0	0	628.0	906.0	1.0	0.14117648	540	876
1609457	72	1	617.0	976.0	1.0	0.15882353	540	876
1609658	0	0	611.0	900.0	1.0	0.15882353	540	876
1609737	79	1	620.0	954.0	1.0	0.1764706	540	876
1609932	0	0	625.0	945.0	1.0	0.15882353	540	876
1610006	74	1	615.0	950.0	1.0	0.15882353	540	876
1610180	0	0	630.0	869.0	1.0	0.15882353	540	876
1610264	84	1	631.0	944.2882	1.0	0.1764706	540	876
1610441	0	0	637.0	947.0	1.0	0.15882353	540	876
1610523	82	1	617.0	989.0	1.0	0.14117648	540	876
1610710	0	0	593.0	976.0	1.0	0.15882353	540	876
1610792	82	1	600.0	980.0	1.0	0.14117648	540	876
1610987	0	0	650.0	966.0	1.0	0.05294118	540	876
1611061	74	1	658.9371	972.4188	1.0	0.15882353	540	876
1611247	0	0	661.0	836.0	1.0	0.12352942	540	876
1611330	83	1	657.1665	924.2357	1.0	0.15882353	540	876
1611529	0	0	602.0	935.0	1.0	0.03529412	540	876
1611600	71	1	602.0	953.0	1.0	0.15882353	540	876
1611797	0	0	631.0	901.0	1.0	0.15882353	540	876
1611869	72	1	634.0	936.0	1.0	0.1764706	540	876
1612077	0	0	634.0	864.0	1.0	0.12352942	540	876
1612149	72	1	635.0	885.0	1.0	0.1764706	540	876
1612334	0	0	612.0	885.0	1.0	0.15882353	540	876
1612408	74	1	613.0	960.5176	1.0	0.1764706	540	876
1612604	0	0	602.0	974.0	1.0	0.15882353	540	876
1612677	73	1	606.6276	977.4769	1.0	0.14117648	540	876
1612872	0	0	613.0	964.0	1.0	0.1764706	540	876
1612946	74	1	630.0	965.0	1.0	0.15882353	540	876
1613131	0	0	624.0	899.0	1.0	0.10588236	540	876
1613215	84	1	633.0	947.0	1.0	0.1764706	540	876
1613410	0	0	641.0	902.0	1.0	0.10588236	540	876
1613495	85	1	642.0	927.0	1.0	0.15882353	540	876
1613668	0	0	612.0	877.0	1.0	0.07058824	540	876
1613753	85	1	626.0	933.0	1.0	0.15882353	540	876
1613938	0	0	627.0	934.0	1.0	0.14117648	540	876
1614022	84	1	637.1192	965.4541	1.0	0.15882353	540	876
1614209	0	0	636.0	898.0	1.0	0.10588236	540	876
1614292	83	1	634.0	946.0	1.0	0.15882353	540	876
1614488	0	0	619.0	931.0	1.0	0.12352942	540	876
1614572	84	1	634.082	968.0819	1.0	0.15882353	540	876
1614759	0	0	642.0	948.0	1.0	0.15882353	540	876
1614841	82	1	638.0	951.0	1.0	0.15882353	540	876
1615003	0	0	647.0	883.0	1.0	0.14117648	540	876
1615089	86	1	644.0	931.0	1.0	0.15882353	540	876
1615264	0	0	646.0	899.0	1.0	0.0882353	540	876
1615337	73	1	639.0	927.084	1.0	0.15882353	540	876
1615531	0	0	610.0	898.0	1.0	0.15882353	540	876
1615616	85	1	630.8523	956.1012	1.0	0.1764706	540	876
1615804	0	0	595.0	954.0	1.0	0.07058824	540	876
1615885	81	1	577.047	1004.87463	1.0	0.15882353	540	876
1616072	0	0	605.0	959.0	1.0	0.15882353	540	876
1616144	72	1	608.0	1007.0	1.0	0.15882353	540	876
1616342	0	0	637.0	976.0	1.0	0.15882353	540	876
1616413	71	1	623.0	1021.0	1.0	0.1764706	540	876
1616610	0	0	597.0	939.0	1.0	0.15882353	540	876
1616693	83	1	626.0	1015.0	1.0	0.15882353	540	876
1616868	0	0	624.0	861.0	1.0	0.0882353	540	876
1616952	84	1	653.0	933.0	1.0	0.15882353	540	876
1617138	0	0	627.0	941.0	1.0	0.05294118	540	876
1617221	83	1	633.0	973.0	1.0	0.15882353	540	876
1617386	0	0	596.0	938.0	1.0	0.07058824	540	876
1617468	82	1	628.0	984.0	1.0	0.15882353	540	876
1617658	0	0	597.0	1015.0	1.0	0.12352942	540	876
1617738	80	1	610.0	1051.0	1.0	0.14117648	540	876
1617923	0	0	611.0	975.0	1.0	0.05294118	540	876
1617996	73	1	633.1915	972.86755	1.0	0.15882353	540	876
1618171	0	0	631.0	944.0	1.0	0.12352942	540	876
1618254	83	1	645.0	944.0	1.0	0.15882353	540	876
1618439	0	0	605.0	964.0	1.0	0.12352942	540	876
1618524	85	1	636.0	967.0	1.0	0.15882353	540	876
1618698	0	0	631.0	954.0	1.0	0.07058824	540	876
1618782	84	1	660.0	935.0	1.0	0.14117648	540	876
1618956	0	0	633.0	910.0	1.0	0.0882353	540	876
1619040	84	1	637.25	944.9286	1.0	0.15882353	540	876
1619237	0	0	631.0	901.0	1.0	0.10588236	540	876
1619321	84	1	638.0	968.0	1.0	0.15882353	540	876
1619507	0	0	648.0	952.0	1.0	0.07058824	540	876
1619579	72	1	664.0	1012.0	1.0	0.14117648	540	876
1619764	0	0	627.0	956.0	1.0	0.0882353	540	876
1619837	73	1	619.0	976.0276	1.0	0.15882353	540	876
1620043	0	0	630.0	940.0	1.0	0.15882353	540	876
1620139	96	1	673.7323	887.30444	1.0	0.14117648	540	876
1620334	0	0	620.0	903.0	1.0	0.0882353	540	876
1620408	74	1	638.0	934.0	1.0	0.15882353	540	876
1620572	0	0	631.0	929.0	1.0	0.10588236	540	876
1620645	73	1	634.0	930.0	1.0	0.15882353	540	876
1620832	0	0	616.0	912.0	1.0	0.14117648	540	876
1620914	82	1	625.0	945.0	1.0	0.14117648	540	876
1621093	0	0	625.0	933.0	1.0	0.14117648	540	876
1621167	74	1	622.0	955.5	1.0	0.15882353	540	876
1621361	0	0	613.0	873.0	1.0	0.10588236	540	876
1621431	70	1	595.0	926.0	1.0	0.15882353	540	876
1621626	0	0	627.0	907.0	1.0	0.14117648	540	876
1621700	74	1	621.205	952.5062	1.0	0.15882353	540	876
1621897	0	0	581.0	913.0	1.0	0.10588236	540	876
1621969	72	1	577.0	938.0	1.0	0.1764706	540	876
1622167	0	0	589.0	976.0	1.0	0.14117648	540	876
1622249	82	1	583.2281	985.5438	1.0	0.15882353	540	876
1622446	0	0	570.0	963.0	1.0	0.12352942	540	876
1622519	73	1	569.0	995.0	1.0	0.15882353	540	876
1622713	0	0	574.0	1022.0	1.0	0.07058824	540	876
1622788	75	1	575.0	1019.0	1.0	0.1764706	540	876
1622993	0	0	627.0	960.0	1.0	0.14117648	540	876
1623068	75	1	616.0	976.0	1.0	0.14117648	540	876
1623264	0	0	596.0	952.0	1.0	0.15882353	540	876
1623348	84	1	608.1919	979.5665	1.0	0.14117648	540	876
1623542	0	0	600.0	945.0	1.0	0.0882353	540	876
1623628	86	1	615.5288	987.4126	1.0	0.14117648	540	876
1623813	0	0	608.0	940.0	1.0	0.10588236	540	876
1623886	73	1	608.0	948.0	1.0	0.15882353	540	876
1624081	0	0	627.0	925.0	1.0	0.14117648	540	876
1624166	85	1	620.0	956.0	1.0	0.15882353	540	876
1624362	0	0	631.0	951.0	1.0	0.10588236	540	876
1624436	74	1	619.0	987.29565	1.0	0.15882353	540	876
1624652	0	0	528.0	987.0	1.0	0.15882353	540	876
1624726	74	1	610.8098	995.02246	1.0	0.14117648	540	876
1624944	0	0	611.0	965.0	1.0	0.0882353	540	876
1625017	73	1	607.0	989.0	1.0	0.14117648	540	876
1625201	0	0	538.0	889.0	1.0	0.14117648	540	876
1625286	85	1	579.0	927.0	1.0	0.15882353	540	876
1625472	0	0	523.0	892.0	1.0	0.0882353	540	876
1625555	83	1	585.0416	959.8583	1.0	0.15882353	540	876
1625740	0	0	524.0	904.0	1.0	0.0882353	540	876
1625825	85	1	592.5496	960.2748	1.0	0.14117648	540	876
1626019	0	0	620.0	893.0	1.0	0.15882353	540	876
1626105	86	1	648.7665	952.05444	1.0	0.1764706	540	876
1626302	0	0	627.0	908.0	1.0	0.12352942	540	876
1626374	72	1	636.278	948.10425	1.0	0.1764706	540	876
1626572	0	0	637.0	926.0	1.0	0.12352942	540	876
1626643	71	1	623.0	965.0	1.0	0.15882353	540	876
1626839	0	0	653.0	873.0	1.0	0.15882353	540	876
1626923	84	1	638.0	928.0	1.0	0.15882353	540	876
1627101	0	0	629.0	933.0	1.0	0.12352942	540	876
1627171	70	1	631.16754	957.2594	1.0	0.1764706	540	876
1627346	0	0	617.0	908.0	1.0	0.10588236	540	876
1627429	83	1	636.0	951.0	1.0	0.1764706	540	876
1627592	0	0	626.0	906.0	1.0	0.0882353	540	876
1627677	85	1	623.0	955.0	1.0	0.15882353	540	876
1627864	0	0	643.0	904.0	1.0	0.14117648	540	876
1627946	82	1	621.0	1017.0	1.0	0.1764706	540	876
1628111	0	0	644.0	903.0	1.0	0.10588236	540	876
1628183	72	1	644.1295	905.02344	1.0	0.15882353	540	876
1628347	0	0	631.0	912.0	1.0	0.12352942	540	876
1628420	73	1	624.0	939.0	1.0	0.1764706	540	876
1628583	0	0	649.0	885.0	1.0	0.15882353	540	876
1628657	74	1	636.0	930.0	1.0	0.15882353	540	876
1628821	0	0	628.0	863.0	1.0	0.15882353	540	876
1628894	73	1	638.0	871.0	1.0	0.15882353	540	876
1629035	0	0	610.0	901.0	1.0	0.12352942	540	876
1629109	74	1	611.0	913.0	1.0	0.15882353	540	876
1629264	0	0	601.0	854.0	1.0	0.14117648	540	876
1629346	82	1	635.6304	906.87085	1.0	0.15882353	540	876
1629512	0	0	656.0	816.0	1.0	0.07058824	540	876
1629594	82	1	628.0	934.0	1.0	0.1764706	540	876
1629758	0	0	628.0	839.0	1.0	0.12352942	540	876
1629830	72	1	625.40924	929.6139	1.0	0.15882353	540	876
1629993	0	0	641.0	851.0	1.0	0.10588236	540	876
1630078	85	1	640.0	879.0	1.0	0.1764706	540	876
1630231	0	0	645.0	755.0	1.0	0.15882353	540	876
1630315	84	1	668.0	810.0	1.0	0.15882353	540	876
1630491	0	0	620.0	885.0	1.0	0.12352942	540	876
1630563	72	1	614.01465	907.0293	1.0	0.15882353	540	876
1630749	0	0	622.0	944.0	1.0	0.15882353	540	876
1630821	72	1	614.0	960.0	1.0	0.15882353	540	876
1630994	0	0	648.0	883.0	1.0	0.15882353	540	876
1631069	75	1	631.0	937.0	1.0	0.1764706	540	876
1631243	0	0	629.0	922.0	1.0	0.14117648	540	876
1631306	63	1	637.0	951.0	1.0	0.1764706	540	876
1631481	0	0	608.0	897.0	1.0	0.14117648	540	876
1631553	72	1	602.0	944.0	1.0	0.15882353	540	876
1631728	0	0	616.0	967.0	1.0	0.10588236	540	876
1631801	73	1	615.0	983.0	1.0	0.14117648	540	876
Total number of taps: 236
