# Supplementary material for: PDKit: A data science toolkit for the digital assessment of Parkinson’s Disease
Source: PLoS Comput Biol. 2021 Mar 12;17(3):e1008833. doi: 10.1371/journal.pcbi.1008833 (PMC7990207; doi:10.1371/journal.pcbi.1008833)
Supplement: S1 Compressed ZIP File — Exported from current GitHub repository including source code, data and documentation. (ZIP) [file pcbi.1008833.s001.zip › pdkit-1.3.2/tests/data/3037/FT_-_ONE_TARGET_-_LEFT_HAND_2017-08-08_10-15-21_-_ec5fbca835_-_3037.csv]

1204323	0	0	575.0	872.0	1.0	0.05294118	540	876
1204447	124	1	565.0	882.0	1.0	0.15882353	540	876
1204631	0	0	525.0	931.0	1.0	0.10588236	540	876
1204737	106	1	537.0	927.0	1.0	0.14117648	540	876
1204872	0	0	487.0	881.0	1.0	0.03529412	540	876
1204964	92	1	500.0	885.0	1.0	0.14117648	540	876
1205094	0	0	518.0	914.0	1.0	0.03529412	540	876
1205179	85	1	518.0	914.0	1.0	0.15882353	540	876
1205312	0	0	512.0	886.0	1.0	0.12352942	540	876
1205394	82	1	512.0	886.0	1.0	0.14117648	540	876
1205515	0	0	490.0	867.0	1.0	0.07058824	540	876
1205588	73	1	504.76257	871.15247	1.0	0.15882353	540	876
1205697	0	0	525.0	841.0	1.0	0.12352942	540	876
1205761	64	1	528.0	869.0	1.0	0.15882353	540	876
1205882	0	0	491.0	936.0	1.0	0.12352942	540	876
1205954	72	1	494.0	953.3375	1.0	0.14117648	540	876
1206031	0	0	480.0	910.0	1.0	0.05294118	540	876
1206127	96	1	499.0	911.0	1.0	0.15882353	540	876
1206235	0	0	496.0	891.0	1.0	0.10588236	540	876
1206321	86	1	504.13025	889.86975	1.0	0.14117648	540	876
1206429	0	0	487.0	880.0	1.0	0.10588236	540	876
1206536	107	1	482.0	879.0	1.0	0.14117648	540	876
1206645	0	0	473.0	904.0	1.0	0.10588236	540	876
1206730	85	1	492.0	908.0	1.0	0.15882353	540	876
1206841	0	0	517.0	864.0	1.0	0.03529412	540	876
1206934	93	1	517.0	864.0	1.0	0.15882353	540	876
1207032	0	0	495.0	828.0	1.0	0.10588236	540	876
1207107	75	1	503.0	842.0	1.0	0.15882353	540	876
1207239	0	0	487.0	877.0	1.0	0.07058824	540	876
1207333	94	1	506.54086	849.70435	1.0	0.14117648	540	876
1207453	0	0	469.0	861.0	1.0	0.10588236	540	876
1207537	84	1	477.0	874.0	1.0	0.15882353	540	876
1207661	0	0	477.0	812.0	1.0	0.12352942	540	876
1207764	103	1	481.36194	852.80963	1.0	0.14117648	540	876
1207851	0	0	502.0	823.0	1.0	0.10588236	540	876
1207925	74	1	496.0	825.0	1.0	0.1764706	540	876
1208034	0	0	481.0	962.0	1.0	0.14117648	540	876
1208108	74	1	477.0	870.0	1.0	0.14117648	540	876
1208222	0	0	505.0	870.0	1.0	0.03529412	540	876
1208337	115	1	475.0	1050.0	1.0	0.14117648	540	876
1208468	0	0	480.0	826.0	1.0	0.0882353	540	876
1208560	92	1	493.0	818.0	1.0	0.14117648	540	876
1208682	0	0	444.0	953.0	1.0	0.05294118	540	876
1208787	105	1	448.0	859.0	1.0	0.14117648	540	876
1208895	0	0	452.0	820.0	1.0	0.03529412	540	876
1208980	85	1	461.3458	896.8452	1.0	0.15882353	540	876
1209111	0	0	446.0	895.0	1.0	0.0882353	540	876
1209185	74	1	467.0	893.0	1.0	0.1764706	540	876
1209307	0	0	474.0	876.0	1.0	0.12352942	540	876
1209379	72	1	477.2338	878.1559	1.0	0.1764706	540	876
1209512	0	0	480.0	914.0	1.0	0.12352942	540	876
1209583	71	1	506.0	913.0	1.0	0.15882353	540	876
1209715	0	0	476.0	892.0	1.0	0.15882353	540	876
1209799	84	1	469.0	898.0	1.0	0.1764706	540	876
1209941	0	0	303.0	870.0	1.0	0.12352942	540	876
1209954	13	1	303.0	870.0	1.0	0.12352942	540	876
1209954	0	0	475.0	877.0	1.0	0.0882353	540	876
1210025	71	1	489.0	866.0	1.0	0.15882353	540	876
1210169	0	0	484.0	781.0	1.0	0.03529412	540	876
1210219	50	1	494.0	823.0	1.0	0.19411767	540	876
1210371	0	0	505.0	897.0	1.0	0.15882353	540	876
1210445	74	1	532.0	904.0	1.0	0.14117648	540	876
1210600	0	0	521.0	766.0	1.0	0.14117648	540	876
1210671	71	1	513.0	790.0	1.0	0.15882353	540	876
1210825	0	0	303.0	872.0	1.0	0.07058824	540	876
1210908	83	1	520.81085	850.2403	1.0	0.15882353	540	876
1211027	0	0	482.0	817.0	1.0	0.14117648	540	876
1211112	85	1	502.0	861.0	1.0	0.15882353	540	876
1211245	0	0	458.0	919.0	1.0	0.05294118	540	876
1211328	83	1	505.0	892.0	1.0	0.15882353	540	876
1211482	0	0	470.0	887.0	1.0	0.05294118	540	876
1211565	83	1	477.0	906.0	1.0	0.15882353	540	876
1211709	0	0	519.0	849.0	1.0	0.10588236	540	876
1211791	82	1	505.0	860.0	1.0	0.15882353	540	876
1211923	0	0	506.0	855.0	1.0	0.03529412	540	876
1211995	72	1	532.0	876.0	1.0	0.15882353	540	876
1212153	0	0	458.0	876.0	1.0	0.12352942	540	876
1212221	68	1	473.23782	865.82166	1.0	0.1764706	540	876
1212375	0	0	515.0	845.0	1.0	0.14117648	540	876
1212437	62	1	543.0	891.0	1.0	0.19411767	540	876
1212581	0	0	471.0	801.0	1.0	0.15882353	540	876
1212663	82	1	470.0	820.0	1.0	0.12352942	540	876
1212772	0	0	482.0	802.0	1.0	0.07058824	540	876
1212878	106	1	525.0	845.0	1.0	0.15882353	540	876
1213008	0	0	508.0	855.0	1.0	0.05294118	540	876
1213094	86	1	531.0	852.0	1.0	0.15882353	540	876
1213236	0	0	511.0	860.0	1.0	0.10588236	540	876
1213309	73	1	549.0	856.0	1.0	0.1764706	540	876
1213456	0	0	492.0	822.0	1.0	0.14117648	540	876
1213524	68	1	507.0	829.0	1.0	0.15882353	540	876
1213646	0	0	474.0	862.0	1.0	0.14117648	540	876
1213718	72	1	488.08847	888.0416	1.0	0.19411767	540	876
1213841	0	0	473.0	990.0	1.0	0.15882353	540	876
1213933	92	1	480.36273	989.0907	1.0	0.15882353	540	876
1214053	0	0	546.0	756.0	1.0	0.0882353	540	876
1214149	96	1	513.24744	792.8218	1.0	0.15882353	540	876
1214257	0	0	481.0	992.0	1.0	0.05294118	540	876
1214364	107	1	496.20358	948.06555	1.0	0.14117648	540	876
1214484	0	0	509.0	758.0	1.0	0.05294118	540	876
1214569	85	1	487.0	829.0	1.0	0.15882353	540	876
1214700	0	0	480.0	876.0	1.0	0.10588236	540	876
1214784	84	1	500.0	861.0	1.0	0.15882353	540	876
1214917	0	0	502.0	687.0	1.0	0.15882353	540	876
1215000	83	1	478.0	729.0	1.0	0.19411767	540	876
1215154	0	0	448.0	888.0	1.0	0.12352942	540	876
1215247	93	1	443.30017	892.06006	1.0	0.15882353	540	876
1215356	0	0	464.0	762.0	1.0	0.12352942	540	876
1215460	104	1	459.0	829.0	1.0	0.14117648	540	876
1215584	0	0	447.0	881.0	1.0	0.05294118	540	876
1215688	104	1	451.0	866.0	1.0	0.14117648	540	876
1215822	0	0	497.0	815.0	1.0	0.07058824	540	876
1215904	82	1	501.0	831.0	1.0	0.1764706	540	876
1216045	0	0	471.0	828.0	1.0	0.10588236	540	876
1216163	118	1	476.0	867.0	1.0	0.12352942	540	876
1216294	0	0	504.0	855.0	1.0	0.12352942	540	876
1216399	105	1	549.0	798.0	1.0	0.14117648	540	876
1216542	0	0	445.0	886.0	1.0	0.14117648	540	876
1216625	83	1	479.36606	882.19495	1.0	0.14117648	540	876
1216756	0	0	454.0	831.0	1.0	0.05294118	540	876
1216841	85	1	469.44955	867.3689	1.0	0.14117648	540	876
1216974	0	0	537.0	785.0	1.0	0.10588236	540	876
1217056	82	1	506.95035	840.88513	1.0	0.1764706	540	876
1217180	0	0	400.0	938.0	1.0	0.15882353	540	876
1217271	91	1	425.344	901.80115	1.0	0.1764706	540	876
1217381	0	0	455.0	842.0	1.0	0.10588236	540	876
1217476	95	1	447.0	838.0	1.0	0.15882353	540	876
1217600	0	0	409.0	967.0	1.0	0.12352942	540	876
1217702	102	1	450.0	970.0	1.0	0.12352942	540	876
1217821	0	0	401.0	881.0	1.0	0.03529412	540	876
1217928	107	1	429.0	893.0	1.0	0.10588236	540	876
1218058	0	0	441.0	767.0	1.0	0.0882353	540	876
1218154	96	1	436.43143	783.67224	1.0	0.15882353	540	876
1218288	0	0	461.0	893.0	1.0	0.14117648	540	876
1218391	103	1	458.0	959.0	1.0	0.10588236	540	876
1218534	0	0	381.0	854.0	1.0	0.07058824	540	876
1218618	84	1	427.09714	849.5298	1.0	0.1764706	540	876
1218771	0	0	478.0	839.0	1.0	0.12352942	540	876
1218876	105	1	513.0	845.0	1.0	0.14117648	540	876
1218999	0	0	447.0	851.0	1.0	0.10588236	540	876
1219081	82	1	448.0	861.0	1.0	0.15882353	540	876
1219223	0	0	516.0	790.0	1.0	0.14117648	540	876
1219339	116	1	518.0	819.0	1.0	0.10588236	540	876
1219461	0	0	404.0	959.0	1.0	0.10588236	540	876
1219554	93	1	410.0	917.0	1.0	0.1764706	540	876
1219675	0	0	497.0	837.0	1.0	0.12352942	540	876
1219792	117	1	492.0	857.0	1.0	0.14117648	540	876
1219899	0	0	443.0	907.0	1.0	0.03529412	540	876
1220031	132	1	484.0	948.5	1.0	0.14117648	540	876
1220136	0	0	513.0	726.0	1.0	0.12352942	540	876
1220256	120	1	484.0	770.0	1.0	0.14117648	540	876
1220387	0	0	518.0	827.0	1.0	0.07058824	540	876
1220491	104	1	524.0	852.0	1.0	0.14117648	540	876
1220599	0	0	505.0	928.0	1.0	0.10588236	540	876
1220706	107	1	494.0	953.0	1.0	0.15882353	540	876
1220841	0	0	517.0	888.0	1.0	0.05294118	540	876
1221042	0	0	487.0	857.0	1.0	0.10588236	540	876
1221137	95	1	523.0	884.0	1.0	0.1764706	540	876
1221292	0	0	536.0	928.0	1.0	0.10588236	540	876
1221395	103	1	525.01904	923.70703	1.0	0.10588236	540	876
1221526	0	0	467.0	870.0	1.0	0.10588236	540	876
1221621	95	1	462.0	880.0	1.0	0.14117648	540	876
1221742	0	0	513.0	802.0	1.0	0.14117648	540	876
1221858	116	1	479.0	831.0	1.0	0.12352942	540	876
1222024	0	0	413.0	957.0	1.0	0.10588236	540	876
1222127	103	1	423.01065	932.70056	1.0	0.14117648	540	876
1222281	0	0	436.0	932.0	1.0	0.10588236	540	876
1222364	83	1	435.0	892.0	1.0	0.14117648	540	876
1222497	0	0	480.0	848.0	1.0	0.10588236	540	876
1222580	83	1	461.0	849.0	1.0	0.14117648	540	876
1222721	0	0	475.0	841.0	1.0	0.10588236	540	876
1222816	95	1	483.0	843.0	1.0	0.14117648	540	876
1222949	0	0	488.0	831.0	1.0	0.10588236	540	876
1223043	94	1	483.33502	837.7389	1.0	0.12352942	540	876
1223197	0	0	522.0	813.0	1.0	0.07058824	540	876
1223280	83	1	526.0	811.0	1.0	0.14117648	540	876
1223434	0	0	497.0	828.0	1.0	0.10588236	540	876
1223516	82	1	498.0	838.0	1.0	0.14117648	540	876
1223659	0	0	554.0	866.0	1.0	0.0882353	540	876
1223753	94	1	527.0	880.0	1.0	0.10588236	540	876
1223895	0	0	475.0	868.0	1.0	0.10588236	540	876
1224013	118	1	497.0	866.0	1.0	0.12352942	540	876
1224131	0	0	501.0	805.0	1.0	0.10588236	540	876
1224238	107	1	494.2092	833.0	1.0	0.10588236	540	876
1224325	0	0	519.0	932.0	1.0	0.10588236	540	876
1224432	107	1	503.0	921.0	1.0	0.12352942	540	876
1224529	0	0	543.0	731.0	1.0	0.10588236	540	876
1224636	107	1	529.74646	767.26764	1.0	0.12352942	540	876
1224757	0	0	476.0	840.0	1.0	0.10588236	540	876
1224852	95	1	479.64572	864.52	1.0	0.14117648	540	876
1224971	0	0	513.0	824.0	1.0	0.12352942	540	876
1225078	107	1	482.0	887.0	1.0	0.14117648	540	876
1225210	0	0	526.0	762.0	1.0	0.10588236	540	876
1225304	94	1	524.0046	772.0	1.0	0.15882353	540	876
1225467	0	0	489.0	808.0	1.0	0.10588236	540	876
1225562	95	1	455.0	883.0	1.0	0.10588236	540	876
1225706	0	0	455.0	924.0	1.0	0.07058824	540	876
1225788	82	1	463.0	922.0	1.0	0.12352942	540	876
1225941	0	0	502.0	842.0	1.0	0.07058824	540	876
1226015	74	1	487.617	845.234	1.0	0.14117648	540	876
1226189	0	0	501.0	853.0	1.0	0.12352942	540	876
1226273	84	1	481.0	841.0	1.0	0.12352942	540	876
1226417	0	0	489.0	723.0	1.0	0.10588236	540	876
1226499	82	1	485.7119	738.0	1.0	0.12352942	540	876
1226643	0	0	475.0	790.0	1.0	0.07058824	540	876
1226736	93	1	505.0	786.0	1.0	0.12352942	540	876
1226868	0	0	484.0	849.0	1.0	0.10588236	540	876
1226951	83	1	490.0	882.0	1.0	0.12352942	540	876
1227114	0	0	472.0	847.0	1.0	0.0882353	540	876
1227210	96	1	485.0	850.0	1.0	0.14117648	540	876
1227318	0	0	438.0	822.0	1.0	0.12352942	540	876
1227393	75	1	451.0	824.0	1.0	0.12352942	540	876
1227555	0	0	494.0	823.0	1.0	0.07058824	540	876
1227640	85	1	503.0	824.0	1.0	0.12352942	540	876
1227805	0	0	471.0	849.0	1.0	0.12352942	540	876
1227878	73	1	508.25174	852.0	1.0	0.14117648	540	876
1228019	0	0	478.0	872.0	1.0	0.12352942	540	876
1228104	85	1	484.0	895.0	1.0	0.12352942	540	876
1228280	0	0	511.0	820.0	1.0	0.12352942	540	876
1228340	60	1	502.0	835.0	1.0	0.14117648	540	876
1228506	0	0	483.0	829.0	1.0	0.0882353	540	876
1228577	71	1	492.0	869.0	1.0	0.14117648	540	876
1228753	0	0	508.0	828.0	1.0	0.14117648	540	876
1228846	93	1	469.0	895.0	1.0	0.12352942	540	876
1228990	0	0	475.0	867.0	1.0	0.12352942	540	876
1229051	61	1	504.0	836.0	1.0	0.12352942	540	876
1229227	0	0	497.0	919.0	1.0	0.10588236	540	876
1229288	61	1	505.0	839.0	1.0	0.14117648	540	876
1229462	0	0	467.0	767.0	1.0	0.10588236	540	876
1229536	74	1	483.0	782.06323	1.0	0.14117648	540	876
1229744	0	0	532.0	734.0	1.0	0.14117648	540	876
1229816	72	1	522.0	767.0	1.0	0.14117648	540	876
1229982	0	0	490.0	832.0	1.0	0.10588236	540	876
1230052	70	1	517.0	818.0	1.0	0.14117648	540	876
1230215	0	0	498.0	840.0	1.0	0.05294118	540	876
1230322	107	1	516.63635	826.2724	1.0	0.10588236	540	876
1230476	0	0	511.0	792.0	1.0	0.03529412	540	876
1230537	61	1	517.228	797.228	1.0	0.14117648	540	876
1230723	0	0	499.0	810.0	1.0	0.14117648	540	876
1230795	72	1	516.0	806.0	1.0	0.14117648	540	876
1230958	0	0	479.0	926.0	1.0	0.0882353	540	876
1231032	74	1	478.0	919.0	1.0	0.14117648	540	876
1231184	0	0	516.0	792.0	1.0	0.12352942	540	876
1231269	85	1	440.93976	907.912	1.0	0.10588236	540	876
1231456	0	0	548.0	804.0	1.0	0.05294118	540	876
1231538	82	1	555.0	823.0	1.0	0.12352942	540	876
1231662	0	0	532.0	860.0	1.0	0.07058824	540	876
1231743	81	1	535.0	860.0	1.0	0.14117648	540	876
1231929	0	0	487.0	885.0	1.0	0.10588236	540	876
1232012	83	1	533.0	870.0	1.0	0.14117648	540	876
1232199	0	0	447.0	934.0	1.0	0.12352942	540	876
1232271	72	1	453.0	939.0	1.0	0.15882353	540	876
1232436	0	0	491.0	811.0	1.0	0.14117648	540	876
1232519	83	1	487.0	846.0	1.0	0.14117648	540	876
1232672	0	0	503.0	788.0	1.0	0.12352942	540	876
1232791	119	1	499.0	803.0	1.0	0.14117648	540	876
1232985	0	0	480.0	966.0	1.0	0.10588236	540	876
1233057	72	1	485.0	866.0	1.0	0.12352942	540	876
1233242	0	0	515.0	870.0	1.0	0.0882353	540	876
1233315	73	1	521.9708	878.9125	1.0	0.14117648	540	876
1233482	0	0	527.0	752.0	1.0	0.07058824	540	876
1233541	59	1	576.0	760.0	1.0	0.14117648	540	876
1233748	0	0	542.0	870.0	1.0	0.12352942	540	876
1233810	62	1	577.32794	705.78265	1.0	0.15882353	540	876
1234061	0	0	480.0	966.0	1.0	0.14117648	540	876
1234144	83	1	505.0	840.0	1.0	0.12352942	540	876
1234330	0	0	401.0	1096.0	1.0	0.0882353	540	876
1234413	83	1	461.0	1064.0	1.0	0.12352942	540	876
1234602	0	0	516.0	834.0	1.0	0.12352942	540	876
1234704	102	1	535.0	843.0	1.0	0.14117648	540	876
1234825	0	0	512.0	848.0	1.0	0.07058824	540	876
1234919	94	1	510.0	845.0	1.0	0.12352942	540	876
1235103	0	0	515.0	830.0	1.0	0.10588236	540	876
1235200	97	1	519.0	843.0	1.0	0.15882353	540	876
1235385	0	0	557.0	933.0	1.0	0.12352942	540	876
1235469	84	1	565.0	940.0	1.0	0.15882353	540	876
1235644	0	0	490.0	855.0	1.0	0.14117648	540	876
1235716	72	1	490.0	869.0	1.0	0.14117648	540	876
1235924	0	0	532.0	801.0	1.0	0.12352942	540	876
1235996	72	1	522.0	817.0	1.0	0.14117648	540	876
1236169	0	0	516.0	855.0	1.0	0.0882353	540	876
1236255	86	1	529.0	882.2582	1.0	0.12352942	540	876
1236442	0	0	532.0	877.0	1.0	0.10588236	540	876
1236524	82	1	544.0	910.0	1.0	0.14117648	540	876
1236708	0	0	478.0	864.0	1.0	0.05294118	540	876
1236783	75	1	511.0	858.0	1.0	0.14117648	540	876
1237021	0	0	504.0	923.0	1.0	0.10588236	540	876
1237105	84	1	504.0	916.0	1.0	0.14117648	540	876
1237268	0	0	485.0	826.0	1.0	0.0882353	540	876
1237342	74	1	489.0	839.0	1.0	0.14117648	540	876
1237549	0	0	551.0	865.0	1.0	0.12352942	540	876
1237633	84	1	524.49176	889.1311	1.0	0.14117648	540	876
1237827	0	0	523.0	818.0	1.0	0.05294118	540	876
1237902	75	1	538.06323	839.06323	1.0	0.14117648	540	876
1238086	0	0	480.0	918.0	1.0	0.14117648	540	876
1238161	75	1	498.0	927.0	1.0	0.15882353	540	876
1238344	0	0	454.0	796.0	1.0	0.14117648	540	876
1238419	75	1	484.0	809.0	1.0	0.14117648	540	876
1238594	0	0	509.0	925.0	1.0	0.12352942	540	876
1238666	72	1	538.0	893.2324	1.0	0.12352942	540	876
1238842	0	0	533.0	835.0	1.0	0.10588236	540	876
1238914	72	1	551.0	853.37897	1.0	0.14117648	540	876
1239069	0	0	523.0	816.0	1.0	0.14117648	540	876
1239162	93	1	541.0	820.42975	1.0	0.14117648	540	876
1239295	0	0	508.0	860.0	1.0	0.0882353	540	876
1239388	93	1	508.0	895.0	1.0	0.12352942	540	876
1239542	0	0	485.0	903.0	1.0	0.03529412	540	876
1239625	83	1	498.0	901.0	1.0	0.12352942	540	876
1239767	0	0	504.0	921.0	1.0	0.10588236	540	876
1239840	73	1	500.0	901.0	1.0	0.15882353	540	876
1240016	0	0	517.0	883.0	1.0	0.12352942	540	876
1240109	93	1	481.0	897.0	1.0	0.12352942	540	876
1240218	0	0	481.0	884.0	1.0	0.03529412	540	876
1240314	96	1	489.0	868.0	1.0	0.14117648	540	876
1240511	0	0	531.0	822.0	1.0	0.12352942	540	876
1240605	94	1	518.0	821.0	1.0	0.15882353	540	876
1240738	0	0	524.0	842.0	1.0	0.05294118	540	876
1240820	82	1	535.0	880.0	1.0	0.14117648	540	876
1241028	0	0	495.0	1004.0	1.0	0.10588236	540	876
1241089	61	1	523.0	930.0	1.0	0.14117648	540	876
1241232	0	0	532.0	894.0	1.0	0.10588236	540	876
1241315	83	1	539.0	896.0	1.0	0.12352942	540	876
1241512	0	0	480.0	915.0	1.0	0.10588236	540	876
1241595	83	1	494.0	935.0	1.0	0.14117648	540	876
1241717	0	0	473.0	908.0	1.0	0.0882353	540	876
1241789	72	1	480.28323	912.0	1.0	0.14117648	540	876
1241975	0	0	477.0	914.0	1.0	0.12352942	540	876
1242069	94	1	502.0	926.0	1.0	0.15882353	540	876
1242221	0	0	498.0	913.0	1.0	0.0882353	540	876
1242306	85	1	494.70337	904.70337	1.0	0.12352942	540	876
1242452	0	0	482.0	924.0	1.0	0.0882353	540	876
1242532	80	1	474.0	932.0	1.0	0.14117648	540	876
1242729	0	0	493.0	926.0	1.0	0.07058824	540	876
1242801	72	1	494.0	937.0	1.0	0.14117648	540	876
1242944	0	0	499.0	858.0	1.0	0.12352942	540	876
1243027	83	1	499.0	858.0	1.0	0.14117648	540	876
1243224	0	0	520.0	860.0	1.0	0.12352942	540	876
1243329	105	1	538.0	877.0	1.0	0.14117648	540	876
1243471	0	0	493.0	858.0	1.0	0.0882353	540	876
1243566	95	1	491.0	864.0	1.0	0.15882353	540	876
1243730	0	0	496.0	964.0	1.0	0.05294118	540	876
1243814	84	1	505.0	933.0	1.0	0.15882353	540	876
1243990	0	0	475.0	899.0	1.0	0.12352942	540	876
1244061	71	1	488.0	901.0	1.0	0.14117648	540	876
1244223	0	0	498.0	889.0	1.0	0.12352942	540	876
1244309	86	1	457.0	929.0	1.0	0.12352942	540	876
1244471	0	0	535.0	869.0	1.0	0.05294118	540	876
1244567	96	1	523.1694	886.1693	1.0	0.15882353	540	876
1244710	0	0	428.0	978.0	1.0	0.10588236	540	876
1244793	83	1	460.0	975.0	1.0	0.15882353	540	876
1244961	0	0	527.0	886.0	1.0	0.12352942	540	876
1245030	69	1	523.61676	900.5331	1.0	0.15882353	540	876
1245216	0	0	509.0	837.0	1.0	0.14117648	540	876
1245310	94	1	513.0	827.0	1.0	0.15882353	540	876
1245476	0	0	477.0	993.0	1.0	0.10588236	540	876
1245547	71	1	508.1788	997.58545	1.0	0.15882353	540	876
1245711	0	0	497.0	871.0	1.0	0.14117648	540	876
1245814	103	1	496.0	881.0	1.0	0.12352942	540	876
1245961	0	0	487.0	859.0	1.0	0.12352942	540	876
1246042	81	1	508.0	866.0	1.0	0.15882353	540	876
1246204	0	0	496.0	852.0	1.0	0.10588236	540	876
1246290	86	1	482.0	870.0	1.0	0.14117648	540	876
1246475	0	0	562.0	856.0	1.0	0.05294118	540	876
1246548	73	1	563.0	853.0	1.0	0.14117648	540	876
1246712	0	0	532.0	930.0	1.0	0.12352942	540	876
1246796	84	1	543.93567	937.06433	1.0	0.14117648	540	876
1246949	0	0	505.0	827.0	1.0	0.0882353	540	876
1247022	73	1	545.0	845.0	1.0	0.14117648	540	876
1247195	0	0	575.0	906.0	1.0	0.14117648	540	876
1247269	74	1	576.0	903.0	1.0	0.1764706	540	876
1247432	0	0	473.0	970.0	1.0	0.12352942	540	876
1247517	85	1	476.0	984.0	1.0	0.15882353	540	876
1247680	0	0	521.0	922.0	1.0	0.12352942	540	876
1247765	85	1	515.0	957.0	1.0	0.14117648	540	876
1247919	0	0	541.0	898.0	1.0	0.05294118	540	876
1248001	82	1	537.0	937.0	1.0	0.15882353	540	876
1248175	0	0	519.0	960.0	1.0	0.15882353	540	876
1248249	74	1	536.0	954.0	1.0	0.14117648	540	876
1248391	0	0	550.0	897.0	1.0	0.05294118	540	876
1248454	63	1	550.79584	875.78186	1.0	0.14117648	540	876
1248648	0	0	514.0	806.0	1.0	0.12352942	540	876
1248734	86	1	513.0	825.0	1.0	0.12352942	540	876
1248864	0	0	541.0	855.0	1.0	0.05294118	540	876
1248949	85	1	542.0	867.0	1.0	0.14117648	540	876
1249122	0	0	445.0	877.0	1.0	0.05294118	540	876
1249197	75	1	452.0	885.0	1.0	0.14117648	540	876
1249351	0	0	501.0	874.0	1.0	0.10588236	540	876
1249423	72	1	474.0	895.0	1.0	0.12352942	540	876
1249590	0	0	494.0	872.0	1.0	0.05294118	540	876
1249660	70	1	517.0	856.0	1.0	0.15882353	540	876
1249801	0	0	527.0	840.0	1.0	0.10588236	540	876
1249886	85	1	494.95587	876.8683	1.0	0.14117648	540	876
1250052	0	0	547.0	745.0	1.0	0.05294118	540	876
1250134	82	1	535.3627	772.8681	1.0	0.15882353	540	876
1250299	0	0	502.0	868.0	1.0	0.10588236	540	876
1250381	82	1	515.0	876.0	1.0	0.14117648	540	876
1250514	0	0	487.0	940.0	1.0	0.10588236	540	876
1250586	72	1	523.0	937.0	1.0	0.14117648	540	876
1250751	0	0	515.0	794.0	1.0	0.14117648	540	876
1250833	82	1	506.26465	854.2086	1.0	0.14117648	540	876
1250988	0	0	523.0	933.0	1.0	0.10588236	540	876
1251060	72	1	546.0	855.0	1.0	0.12352942	540	876
1251190	0	0	559.0	830.0	1.0	0.07058824	540	876
1251264	74	1	552.0	846.29205	1.0	0.14117648	540	876
1251409	0	0	508.0	896.0	1.0	0.0882353	540	876
1251490	81	1	507.0	893.0	1.0	0.14117648	540	876
1251632	0	0	498.0	865.0	1.0	0.10588236	540	876
1251706	74	1	522.0	890.0	1.0	0.15882353	540	876
1251838	0	0	475.0	900.0	1.0	0.14117648	540	876
1251921	83	1	506.0	882.0	1.0	0.15882353	540	876
1252054	0	0	483.0	934.0	1.0	0.0882353	540	876
1252136	82	1	488.0	923.0	1.0	0.14117648	540	876
1252280	0	0	487.0	906.0	1.0	0.03529412	540	876
1252362	82	1	491.26245	931.922	1.0	0.12352942	540	876
1252516	0	0	425.0	919.0	1.0	0.10588236	540	876
1252610	94	1	531.0	891.85767	1.0	0.14117648	540	876
1252729	0	0	522.0	864.0	1.0	0.05294118	540	876
1252815	86	1	519.0	881.0	1.0	0.15882353	540	876
1252958	0	0	496.0	898.0	1.0	0.07058824	540	876
1253073	115	1	477.0	908.0	1.0	0.10588236	540	876
1253192	0	0	453.0	906.0	1.0	0.05294118	540	876
1253278	86	1	482.086	875.39795	1.0	0.14117648	540	876
1253409	0	0	528.0	829.0	1.0	0.12352942	540	876
1253493	84	1	523.5224	834.3184	1.0	0.12352942	540	876
1253660	0	0	472.0	826.0	1.0	0.10588236	540	876
1253740	80	1	489.0	837.0	1.0	0.12352942	540	876
1253894	0	0	498.0	861.0	1.0	0.12352942	540	876
1253967	73	1	468.0	887.0	1.0	0.12352942	540	876
1254108	0	0	478.0	855.0	1.0	0.0882353	540	876
1254193	85	1	489.0	862.0	1.0	0.14117648	540	876
1254346	0	0	484.0	808.0	1.0	0.10588236	540	876
1254430	84	1	543.0	804.0	1.0	0.14117648	540	876
1254582	0	0	477.0	861.0	1.0	0.10588236	540	876
1254677	95	1	492.0	897.0	1.0	0.12352942	540	876
1254786	0	0	467.0	856.0	1.0	0.03529412	540	876
1254928	142	1	510.0	877.0	1.0	0.10588236	540	876
1255070	0	0	556.0	743.0	1.0	0.10588236	540	876
1255151	81	1	533.0	790.0	1.0	0.15882353	540	876
1255294	0	0	491.0	854.0	1.0	0.10588236	540	876
1255377	83	1	502.0	883.0	1.0	0.12352942	540	876
1255535	0	0	491.0	925.0	1.0	0.12352942	540	876
1255592	57	1	480.0	923.0	1.0	0.14117648	540	876
1255725	0	0	468.0	947.0	1.0	0.12352942	540	876
1255819	94	1	467.78046	959.69507	1.0	0.12352942	540	876
1255962	0	0	455.0	872.0	1.0	0.07058824	540	876
1256023	61	1	464.0	869.0	1.0	0.14117648	540	876
1256221	0	0	471.0	882.0	1.0	0.12352942	540	876
1256292	71	1	471.0	882.0	1.0	0.14117648	540	876
1256435	0	0	480.0	929.0	1.0	0.0882353	540	876
1256518	83	1	466.3707	940.4966	1.0	0.14117648	540	876
1256672	0	0	483.0	844.0	1.0	0.0882353	540	876
1256755	83	1	499.0	900.0	1.0	0.15882353	540	876
1256910	0	0	516.0	853.0	1.0	0.0882353	540	876
1256971	61	1	508.0	849.0	1.0	0.15882353	540	876
1257144	0	0	466.0	915.0	1.0	0.12352942	540	876
1257208	64	1	475.0	915.0	1.0	0.14117648	540	876
1257383	0	0	480.0	882.0	1.0	0.12352942	540	876
1257456	73	1	497.0	879.0	1.0	0.14117648	540	876
1257611	0	0	467.0	879.0	1.0	0.12352942	540	876
1257681	70	1	476.908	880.63196	1.0	0.14117648	540	876
1257857	0	0	469.0	941.0	1.0	0.14117648	540	876
1257931	74	1	489.0	934.0	1.0	0.14117648	540	876
1258082	0	0	471.0	871.0	1.0	0.0	540	876
1258166	84	1	466.0	921.0	1.0	0.14117648	540	876
1258331	0	0	488.0	865.0	1.0	0.10588236	540	876
1258413	82	1	496.93958	859.6189	1.0	0.12352942	540	876
1258543	0	0	524.0	806.0	1.0	0.12352942	540	876
1258662	119	1	509.72754	881.91016	1.0	0.12352942	540	876
1258803	0	0	489.0	788.0	1.0	0.0882353	540	876
1258876	73	1	485.6229	815.0938	1.0	0.12352942	540	876
1259042	0	0	488.0	876.0	1.0	0.12352942	540	876
1259114	72	1	486.0	860.0	1.0	0.14117648	540	876
1259278	0	0	472.0	854.0	1.0	0.12352942	540	876
1259372	94	1	471.0	875.0	1.0	0.12352942	540	876
1259536	0	0	492.0	818.0	1.0	0.10588236	540	876
1259619	83	1	514.0	811.0	1.0	0.14117648	540	876
1259763	0	0	445.0	930.0	1.0	0.12352942	540	876
1259878	115	1	460.0	942.0	1.0	0.14117648	540	876
1260011	0	0	472.0	924.0	1.0	0.05294118	540	876
1260104	93	1	487.0	946.0	1.0	0.12352942	540	876
1260247	0	0	473.0	933.0	1.0	0.12352942	540	876
1260319	72	1	483.0	927.0	1.0	0.12352942	540	876
1260499	0	0	551.0	899.0	1.0	0.12352942	540	876
1260567	68	1	531.0	885.0	1.0	0.15882353	540	876
1260702	0	0	503.0	805.0	1.0	0.14117648	540	876
1260793	91	1	503.0	819.0	1.0	0.12352942	540	876
1260968	0	0	473.0	871.0	1.0	0.10588236	540	876
1261041	73	1	492.03577	875.0	1.0	0.14117648	540	876
1261192	0	0	477.0	959.0	1.0	0.12352942	540	876
1261267	75	1	476.0	968.0	1.0	0.12352942	540	876
1261431	0	0	518.0	825.0	1.0	0.12352942	540	876
1261514	83	1	473.0	853.0	1.0	0.14117648	540	876
1261656	0	0	469.0	792.0	1.0	0.0882353	540	876
1261740	84	1	492.0	775.0	1.0	0.12352942	540	876
1261916	0	0	499.0	904.0	1.0	0.12352942	540	876
1261977	61	1	504.0	888.0	1.0	0.15882353	540	876
1262140	0	0	470.0	909.0	1.0	0.14117648	540	876
1262214	74	1	465.0	921.0	1.0	0.14117648	540	876
1262358	0	0	458.0	885.0	1.0	0.12352942	540	876
1262430	72	1	479.0	887.0	1.0	0.12352942	540	876
1262605	0	0	484.0	916.0	1.0	0.12352942	540	876
1262688	83	1	479.0	913.0	1.0	0.12352942	540	876
1262819	0	0	462.0	885.0	1.0	0.12352942	540	876
1262925	106	1	476.0	865.0	1.0	0.12352942	540	876
1263099	0	0	477.0	894.0	1.0	0.10588236	540	876
1263173	74	1	493.0	886.0	1.0	0.14117648	540	876
1263327	0	0	476.0	861.0	1.0	0.14117648	540	876
1263420	93	1	478.0	921.0	1.0	0.14117648	540	876
1263585	0	0	477.0	920.0	1.0	0.07058824	540	876
1263679	94	1	471.0	949.0	1.0	0.12352942	540	876
1263799	0	0	494.0	862.0	1.0	0.10588236	540	876
1263883	84	1	482.0	868.0	1.0	0.14117648	540	876
1264049	0	0	473.0	802.0	1.0	0.14117648	540	876
1264109	60	1	483.0	800.0	1.0	0.14117648	540	876
1264273	0	0	560.0	859.0	1.0	0.14117648	540	876
1264336	63	1	539.0	864.0	1.0	0.14117648	540	876
1264533	0	0	525.0	911.0	1.0	0.12352942	540	876
1264583	50	1	531.0	894.0	1.0	0.12352942	540	876
1264760	0	0	517.0	891.0	1.0	0.14117648	540	876
1264831	71	1	511.0	900.0	1.0	0.15882353	540	876
1264978	0	0	500.0	844.0	1.0	0.12352942	540	876
1265046	68	1	497.535	863.7971	1.0	0.14117648	540	876
1265222	0	0	479.0	837.0	1.0	0.12352942	540	876
1265294	72	1	488.0	853.0	1.0	0.14117648	540	876
1265448	0	0	473.0	883.0	1.0	0.14117648	540	876
1265520	72	1	457.0	935.0	1.0	0.14117648	540	876
1265684	0	0	503.0	946.0	1.0	0.10588236	540	876
1265768	84	1	501.0	950.0	1.0	0.14117648	540	876
1265941	0	0	520.0	956.0	1.0	0.12352942	540	876
1266015	74	1	522.0	963.0	1.0	0.14117648	540	876
1266156	0	0	519.0	863.0	1.0	0.10588236	540	876
1266231	75	1	544.0	874.0	1.0	0.14117648	540	876
Total number of taps: 266
