# Supplementary material for: PDKit: A data science toolkit for the digital assessment of Parkinson’s Disease
Source: PLoS Comput Biol. 2021 Mar 12;17(3):e1008833. doi: 10.1371/journal.pcbi.1008833 (PMC7990207; doi:10.1371/journal.pcbi.1008833)
Supplement: S1 Compressed ZIP File — Exported from current GitHub repository including source code, data and documentation. (ZIP) [file pcbi.1008833.s001.zip › pdkit-1.3.2/tests/data/3037/T_-_KINETIC_TREMOR_OF_HANDS_-_LEFT_HAND_-_2017-08-08_10-30-32_-_ec5fbca835_-_3037.csv]

2380842773064	-2.1290438	-3.152565	9.486425	3
2380852325066	-1.4748282	-2.858677	9.184756	3
2380862273797	-1.376666	-2.9173348	9.06744	3
2380872314081	-1.6681601	-2.96881	9.124303	3
2380882323846	-1.7962499	-2.8275523	9.31524	3
2380892303093	-1.6531962	-2.8006175	9.185355	3
2380903228386	-1.38325	-2.8293478	8.992023	3
2380912322624	-1.1270704	-2.8209682	8.690353	3
2380922332390	-0.8846575	-2.794632	8.684967	3
2380932342156	-0.729633	-2.7102363	8.630499	3
2380942382440	-1.34195	-2.7132292	8.432977	3
2380952361688	-1.7513585	-2.641403	8.449138	3
2380963073359	-0.99419224	-2.5384524	8.586804	3
2380972411737	-0.090381116	-2.5701754	8.42759	3
2380982390984	0.12389994	-2.7060466	8.040328	3
2380992400749	-0.06943185	-2.7281928	7.814076	3
2381002441033	-0.38606504	-2.6916811	7.911041	3
2381012420281	-0.6422446	-2.6426	8.294113	3
2381023131952	-0.9331401	-2.6204538	8.757391	3
2381032439813	-1.1378443	-2.5270798	9.0554695	3
2381042449578	-1.4161704	-2.496554	9.297882	3
2381052459343	-1.5939398	-2.5061307	9.509171	3
2381062469108	-1.9075803	-2.5025394	9.8042555	3
2381072478874	-2.2529438	-2.5079262	9.862315	3
2381083404168	-2.4863784	-2.4774003	9.898229	3
2381092498406	-2.3463178	-2.5031378	9.969456	3
2381102508172	-2.023699	-2.6210523	9.886856	3
2381112517938	-1.7723078	-2.6431987	9.90601	3
2381122527704	-1.5711949	-2.6844985	9.966463	3
2381132567987	-1.5717934	-2.7150247	10.01734	3
2381143249139	-1.6041151	-2.6982653	10.117896	3
2381152556999	-1.5945383	-2.730587	10.052056	3
2381162566765	-1.5765818	-2.7204118	9.958083	3
2381172576531	-1.5771804	-2.693477	9.804854	3
2381182586297	-1.6136919	-2.7132292	9.701904	3
2381192596063	-1.6950948	-2.7395654	9.734824	3
2381203673943	-1.7495629	-2.7515364	9.646238	3
2381212615593	-1.8273745	-2.9221232	9.564238	3
2381222625358	-2.0099323	-2.938284	9.623494	3
2381232635124	-2.1859062	-2.866458	9.731233	3
2381242644890	-2.3175871	-2.842516	9.698911	3
2381252654656	-2.259528	-2.7635074	9.583391	3
2381263579950	-2.0578163	-2.5959132	9.291298	3
2381272674188	-1.8525136	-2.520496	8.985439	3
2381282714472	-1.7262194	-2.505532	8.776545	3
2381292693719	-1.6543933	-2.5258827	8.713099	3
2381302703484	-1.6555905	-2.5570073	8.634089	3
2381312713249	-1.661576	-2.6342204	8.689755	3
2381323424920	-1.644218	-2.7539306	8.773552	3
2381332732781	-1.6783354	-2.8987796	8.84478	3
2381342742547	-1.7010803	-2.9646204	9.015367	3
2381352752313	-1.721431	-2.9945478	9.123704	3
2381363738641	-1.7770962	-2.9885623	9.224859	3
2381372771843	-1.8992004	-2.8921957	9.348759	3
2381383483513	-2.047641	-2.7048495	9.427768	3
2381392791374	-2.0739772	-2.6264393	9.519944	3
2381402801140	-2.087744	-2.5432408	9.600749	3
2381412810906	-2.0739772	-2.4013844	9.679757	3
2381422973260	-2.0153193	-2.2667105	9.877877	3
2381432830438	-1.9877859	-2.2918496	9.950302	3
2381443725214	-2.0386627	-2.360683	9.940127	3
2381452849969	-2.066196	-2.4187422	9.827001	3
2381462859734	-2.0021513	-2.4396915	9.657611	3
2381472838982	-1.9710265	-2.4774003	9.512762	3
2381482879265	-1.9177556	-2.5432408	9.395446	3
2381492858514	-1.8626889	-2.5983074	9.276335	3
2381503600702	-1.9321208	-2.5923219	9.141062	3
2381512908563	-2.0512323	-2.5629928	9.094376	3
2381522918328	-2.0757728	-2.77069	9.147646	3
2381532928093	-1.9710265	-2.956839	9.329605	3
2381542937858	-1.9500773	-2.9646204	9.430161	3
2381553527458	-2.03148	-3.0388405	9.472659	3
2381563659295	-1.9482816	-2.983774	9.363124	3
2381572997674	-2.0578163	-2.9526494	9.291298	3
2381583312616	-2.055422	-2.8742392	9.210494	3
2381594665155	-2.0368671	-2.858677	9.169194	3
2381603332148	-2.0428526	-2.870648	9.063251	3
2381613006219	-2.042254	-2.896984	9.015367	3
2381624023064	-2.160767	-2.9167361	8.985439	3
2381635161980	-2.2188265	-2.9317	8.966884	3
2381645232780	-2.211644	-2.9017725	8.892664	3
2381653136833	-2.204461	-2.908955	8.80767	3
2381664580925	-2.2158337	-2.9011738	8.732252	3
2381673339470	-2.2517467	-2.9538465	8.711303	3
2381685943230	-2.380435	-2.9831753	8.8364	3
2381694671258	-2.4109612	-3.0172927	8.919599	3
2381703368768	-2.3397336	-3.0777464	8.922591	3
2381713653192	-2.223615	-3.1280246	8.871715	3
2381724761589	-2.1978772	-3.1310172	8.8567505	3
2381734649284	-2.1667526	-3.1358056	8.872313	3
2381744323356	-2.1751323	-3.127426	8.893262	3
2381755279167	-2.1404164	-3.1346085	8.892065	3
2381763427361	-2.100912	-3.1172507	8.87351	3
2381773223503	-2.0775685	-3.0909145	8.850765	3
2381783813103	-2.0548236	-3.0765493	8.871715	3
2381793334588	-2.055422	-3.0597897	8.969278	3
2381805938348	-2.0727801	-3.0681696	9.0237465	3
2381815765009	-2.166154	-3.0226796	9.021951	3
2381824706659	-2.2104468	-2.9616275	9.082404	3
2381833282097	-2.2397757	-2.8975825	9.164406	3
2381843261345	-2.2301989	-2.8670566	9.169194	3
2381853301627	-2.2050598	-2.8443117	9.179968	3
2381865722282	-2.203264	-2.8485014	9.204509	3
2381874602898	-2.11827	-2.8616695	9.190742	3
2381883697136	-2.1721394	-2.9789855	9.149442	3
2381893371209	-2.156577	-2.8802247	9.338584	3
2381903380975	-2.1416135	-2.6473885	9.119514	3
2381913390741	-2.0871453	-2.801216	9.174581	3
2381924132929	-2.0638018	-2.871845	9.144653	3
2381933410272	-2.1092918	-2.8389246	9.222465	3
2381943450555	-2.1571758	-2.7802668	9.211691	3
2381953368767	-2.1577742	-2.7461493	9.136273	3
2381963348015	-2.1960814	-2.747945	9.147048	3
2381973357781	-2.2481554	-2.7341783	9.215282	3
2381984283075	-2.2481554	-2.7682958	9.2907	3
2381993377313	-2.2337902	-2.815581	9.311649	3
2382003387078	-2.204461	-2.8221653	9.287707	3
2382013396843	-2.2092497	-2.8526914	9.273342	3
2382023406608	-2.2164323	-2.8814218	9.24521	3
2382033416374	-2.2278047	-2.903568	9.156625	3
2382044189080	-2.2254105	-2.9173348	9.117719	3
2382053863152	-2.2571337	-2.9125464	9.098565	3
2382063964471	-2.2870612	-2.944868	9.097368	3
2382075408563	-2.3391352	-2.9706059	8.993818	3
2382085387812	-2.355296	-3.016694	8.971074	3
2382094878778	-2.3948002	-3.0023289	8.932767	3
2382104308709	-2.433706	-2.9963434	8.920197	3
2382115081413	-2.4426842	-3.0071173	8.925584	3
2382123931511	-2.4582467	-2.9634233	8.985439	3
2382135650262	-2.4594438	-2.9502552	8.950723	3
2382145660028	-2.3409307	-3.028665	8.983045	3
2382153594598	-2.1751323	-3.0609868	9.208099	3
2382164672479	-2.0111294	-3.031658	9.21229	3
2382174071892	-1.8710686	-3.007716	9.252393	3
2382183929069	-1.6358383	-2.9514523	9.471462	3
2382195708855	-1.3072342	-2.830545	9.721656	3
2382205718621	-1.1528081	-2.7503393	9.832987	3
2382215728387	-1.0714053	-2.7449522	9.705495	3
2382226440057	-1.1013328	-2.7647045	9.595961	3
2382235747919	-1.1492168	-2.7036524	9.630676	3
2382245757685	-1.1414356	-2.693477	9.604341	3
2382255767450	-1.186327	-2.6408045	9.566631	3
2382265777215	-1.2090719	-2.634819	9.564238	3
2382275817497	-1.049259	-2.6593595	9.643246	3
2382286529166	-0.7428011	-2.6485856	9.706693	3
2382295806511	-0.41718966	-2.6168625	9.796474	3
2382305816277	-0.15322891	-2.6402059	9.964069	3
2382314666375	0.21308395	-2.6007016	10.225636	3
2382325835809	0.46088383	-2.486977	10.1939125	3
2382335845575	0.57760113	-2.2852654	10.05445	3
2382346068964	0.2837129	-1.4598645	10.226234	3
2382355865106	-0.99179804	-1.2485762	10.29806	3
2382365874871	-2.1709423	-1.5765818	10.044274	3
2382373962028	-2.1452048	-1.9734207	10.109517	3
2382385924918	-1.6657659	-1.9243397	10.299257	3
2382395263298	-1.9931729	-1.4969746	9.962872	3
2382406615837	-2.6007016	-1.3335704	9.932345	3
2382415893181	-2.2589293	-1.1821371	9.532514	3
2382425933465	-1.9955671	-2.2038627	8.636484	3
2382435943231	-1.9818004	-3.8013937	8.612542	3
2382443877801	-2.3301568	-4.9637785	9.081207	3
2382455932245	-2.420538	-5.276222	8.971074	3
2382466674432	-1.5059528	-4.5914803	8.539519	3
2382473937615	-0.6913257	-3.378817	8.172607	3
2382485534294	-1.508347	-3.0735564	8.205527	3
2382494201286	-2.3971944	-3.165733	8.226477	3
2382504485710	-2.4390929	-3.8983588	7.9266033	3
2382514495476	-3.328539	-4.501099	5.7646394	3
2382525329216	-4.234744	-4.0958805	5.5617304	3
2382533935174	-4.6483426	-4.179079	6.033388	3
2382544097528	-4.4280763	-4.5142674	4.915296	3
2382554107294	-3.8367083	-5.5060654	3.6535518	3
2382564513788	-3.4919431	-6.9318123	3.1884782	3
2382576049432	-3.34051	-7.5710645	5.006874	3
2382584838494	-7.80809	-4.2437224	19.241001	3
2382594115837	-6.7145386	-2.0374656	19.164986	3
2382604247673	-5.529409	-3.3506854	14.7554655	3
2382614104852	-4.4023385	-3.6589386	9.242816	3
2382624450311	-2.4331074	-3.0256724	2.6862943	3
2382634429559	-2.4313118	-2.498948	0.59855044	3
2382644622430	-2.3110032	-3.0029275	0.49081135	3
2382654357537	-1.22224	-3.117849	1.9674352	3
2382664214714	-0.24061728	-3.3680432	5.182848	3
2382674682243	-1.2120646	-5.0613422	9.69113	3
2382684142693	-3.4183214	-5.127183	10.281301	3
2382696105584	-4.4184995	-5.3887496	8.559271	3
2382706512078	-4.537611	-4.9416323	8.686762	3
2382716369257	-3.4249055	-4.0378213	10.723031	3
2382724700556	-2.5893292	-3.4213142	14.8272915	3
2382735503778	-1.6747441	-3.079542	14.469956	3
2382746154412	-1.0666169	-3.1094694	11.550227	3
2382754577263	-0.7062895	-3.3452983	9.185953	3
2382764709099	-0.8750807	-3.364452	6.3338604	3
2382774688348	0.8726865	-2.823961	6.096236	3
2382784148797	1.6136919	-2.7222073	5.9304376	3
2382794585809	1.9129672	-3.3650506	6.7342906	3
2382804442986	2.1763294	-3.4249055	7.385514	3
2382814147576	1.9686323	-3.4105403	8.789713	3
2382825896843	0.83138657	-3.6254199	10.41358	3
2382835692986	-0.53211135	-4.0575733	9.752781	3
2382844176873	-1.6879122	-4.162918	10.181941	3
2382854674920	-1.7788919	-4.378995	11.525088	3
2382867095574	-0.44951138	-4.6495395	12.160749	3
2382874450311	-0.30945057	-5.1200004	10.129269	3
2382885772333	-0.47345337	-4.613028	7.4268136	3
2382894225702	-0.019153614	-4.1772833	6.3033347	3
2382904265984	0.83617496	-3.98874	6.8869214	3
2382914275749	1.7926586	-3.4769795	7.430405	3
2382924254998	2.6420016	-2.919729	7.4441714	3
2382934295281	2.697667	-2.9203274	8.215105	3
2382944976434	0.92296475	-4.036624	10.1161	3
2382954284296	1.5999253	-3.5063083	5.032612	3
2382964294061	1.6280571	-3.6302083	6.0639143	3
2382974303826	0.46507367	-5.187038	8.9602995	3
2382984313591	0.8230068	-5.985504	11.81778	3
2382994323357	1.3174095	-5.9651537	12.693459	3
2383004943474	1.4466964	-5.8586116	12.528857	3
2383014342889	1.2635399	-5.928642	11.828553	3
2383024596795	1.0564415	-6.2967505	9.766547	3
2383034392938	0.7092823	-6.4846954	7.1227503	3
2383044402704	0.54049104	-6.2009826	4.619014	3
2383054381952	1.2503718	-5.400122	3.7726634	3
2383065276726	1.6232687	-4.3676224	5.4737434	3
2383074401482	0.6063316	-4.161721	8.555081	3
2383084472283	-0.19512744	-4.9404354	9.755175	3
2383094543084	0.5231331	-5.213374	9.709685	3
2383104430780	2.0817583	-4.8362875	9.020155	3
2383117248163	2.6593595	-5.0038815	8.036138	3
2383126800164	2.4941597	-5.2462945	8.069058	3
2383135985955	2.3307555	-5.2409077	8.510789	3
2383146880729	2.5462334	-4.7147818	8.426393	3
2383154510124	3.0053217	-3.6337996	8.137293	3
2383166167839	3.1573534	-3.3877954	7.361572	3
2383176299676	3.281852	-3.7301662	8.548497	3
2383185668573	3.751714	-3.8181531	9.433753	3
2383195129022	4.0132804	-3.4045548	10.21546	3
2383204589472	3.5769374	-3.376423	10.209475	3
2383214782342	2.3798366	-3.8881836	9.192537	3
2383225127801	1.6310499	-4.2760444	8.606557	3
2383236083611	1.2401965	-4.8817773	8.214506	3
2383248015984	1.043872	-5.418677	8.896853	3
2383256042107	1.1994951	-4.8542438	10.110714	3
2383268310174	1.4191631	-3.5332432	9.965266	3
2383275024042	1.4323312	-2.0338743	8.360553	3
2383285094842	1.2976574	-1.062427	7.5243773	3
2383296966179	0.8984242	-1.3575124	7.5465236	3
2383307647331	0.415394	-3.156755	8.674791	3
2383316314323	0.66259533	-4.624999	9.435549	3
2383326720818	1.4329298	-4.947019	9.5385	3
2383336181268	2.2307975	-4.9853263	9.859323	3
2383345122918	2.7323828	-4.9302597	10.523713	3
2383356109247	2.5354595	-4.460996	9.503783	3
2383370483026	1.5646108	-4.272453	8.669404	3
2383377807244	0.61650693	-4.008492	6.7839704	3
2383386321648	0.26276365	-3.9043443	5.555745	3
2383395141228	0.65421563	-3.4290953	7.4896617	3
2383406341179	1.2024878	-3.1992521	10.365696	3
2383416289910	1.0079589	-3.527856	10.226832	3
2383427978143	0.7457938	-4.0001125	8.6299	3
2383436431512	0.7906851	-4.260482	7.5447283	3
2383446288690	1.186327	-4.642956	7.8410106	3
2383456206902	1.299453	-4.8267107	8.448539	3
2383466216667	1.3024458	-4.0156746	9.24521	3
2383476623161	1.6992847	-3.4320881	9.560646	3
2383489837273	1.8028339	-2.8413188	8.673594	3
2383496276482	1.8016368	-2.955642	7.845799	3
2383505309686	1.8471266	-3.7140055	8.552687	3
2383516509637	1.7962499	-4.2395325	9.266758	3
2383525298700	1.8255788	-4.0521865	8.533533	3
2383534850702	2.0398598	-3.9223008	8.519168	3
2383548431023	1.9967642	-3.8953662	8.707711	3
2383555114372	1.7621324	-3.9522285	9.215282	3
2383566680535	1.543063	-4.096479	9.672575	3
2383575255975	1.371279	-4.3287168	9.740809	3
2383586516961	0.88944596	-4.7536874	9.098565	3
2383595153436	0.53809685	-4.796783	7.967903	3
2383609466180	1.3892355	-3.6613328	7.662044	3
2383615234001	2.1643584	-2.586935	8.283937	3
2383627105339	1.6879122	-2.8179753	8.781932	3
2383637725456	1.4550761	-3.4344823	8.594585	3
2383647063835	0.8924387	-3.8630445	8.176797	3
2383657653435	0.415394	-4.553173	8.608353	3
2383669097528	1.3251907	-4.295198	9.828796	3
2383675780878	2.018312	-3.493739	10.702082	3
2383685485468	1.6837224	-3.2435448	11.343129	3
2383697967157	1.3263878	-3.1800983	11.424532	3
2383706573113	1.1432313	-3.4434607	10.585963	3
2383716674431	1.3102269	-3.6457705	10.044873	3
2383728850945	1.4221559	-3.2513258	9.934141	3
2383735625848	0.9540894	-3.5464113	8.414422	3
2383747314080	1.2749124	-3.834314	7.884106	3
2383757415399	2.1260512	-3.2130187	8.444948	3
2383765136346	3.0298622	-2.6737247	8.313866	3
2383775146111	2.7299886	-2.9825768	10.430939	3
2383785949333	1.5915456	-3.7600937	11.965622	3
2383795165642	1.3401544	-3.8965633	11.14441	3
2383805327996	1.3988123	-3.7582982	9.185355	3
2383815185174	1.4975731	-3.7415388	7.8182654	3
2383825194940	1.5921441	-3.755904	7.369353	3
2383835204706	1.7220296	-3.8786068	7.3753386	3
2383847838983	1.9955671	-3.9630024	7.442376	3
2383859588250	2.2828712	-4.012682	7.475296	3
2383865325555	2.5396495	-3.9498343	7.841609	3
2383877746208	2.80361	-4.2239704	8.998607	3
2383885284050	3.530849	-4.891354	10.969035	3
2383895263299	4.5394063	-4.895544	12.110471	3
2383905883416	4.0695443	-4.8362875	10.266935	3
2383915282831	2.5737667	-5.271434	9.09258	3
2383925292596	1.5831659	-5.7305217	8.080431	3
2383935271843	1.4251486	-6.010045	6.3224883	3
2383945281608	1.1133038	-6.335656	5.527613	3
2383955291374	0.9876082	-6.2249246	5.886145	3
2383966216668	1.6454151	-5.704784	6.9808936	3
2383975341424	2.2301989	-5.163096	8.199542	3
2383985351190	2.5312698	-4.7536874	8.916007	3
2383995360956	2.8682537	-4.546589	9.059659	3
2384005340204	2.8646624	-4.530428	8.760384	3
2384015380487	2.5863364	-4.758476	8.500613	3
2384027618035	2.5480292	-4.7560816	8.586804	3
2384035613640	3.1399956	-3.799598	8.467693	3
2384045379265	2.8694508	-3.9354692	9.03452	3
2384055389031	2.4666264	-4.6740804	9.291897	3
2384065429315	2.27928	-5.109825	9.43914	3
2384075896845	2.2110453	-5.2409077	9.431359	3
2384088164910	2.372654	-5.127183	9.269152	3
2384096831902	2.6144683	-4.747103	9.193734	3
2384105681999	2.6354175	-4.074931	9.564836	3
2384117065056	2.7724855	-3.5631707	10.281301	3
2384127563103	2.5181017	-3.482965	10.22384	3
2384137664422	2.0811598	-3.7391446	10.097546	3
2384148498162	1.6406267	-3.9013517	9.521142	3
2384155730829	1.5047557	-3.982156	8.571242	3
2384165526972	1.3275849	-4.147356	7.8835077	3
2384177703485	1.2252327	-4.292804	7.662044	3
2384187713250	1.3395559	-4.214992	7.6051817	3
2384197661980	1.6041151	-4.007295	7.9846625	3
2384208343132	1.8076223	-4.0815153	8.747216	3
2384217254266	1.7992426	-4.18686	9.455301	3
2384227782830	1.8632874	-4.338892	10.075399	3
2384237548456	1.6160861	-4.5040917	10.303447	3
2384247832879	1.34195	-4.537611	10.074203	3
2384257567986	1.323395	-4.337096	9.496601	3
2384266357048	1.3150153	-3.9749734	8.827422	3
2384277709587	1.5424645	-3.7074213	8.367136	3
2384287841423	1.472434	-3.6529531	7.976283	3
2384297820672	1.2066777	-3.6457705	7.8823104	3
2384307799920	1.0791864	-3.816956	7.7811556	3
2384317779169	0.9391256	-4.2999864	7.5333557	3
2384330688104	0.75956047	-4.681263	7.560889	3
2384335723504	0.7757214	-4.6806645	7.929596	3
2384346068963	0.96905315	-4.51307	8.497621	3
2384357787712	1.2515689	-4.3538556	9.183559	3
2384367858513	1.4706384	-4.284424	9.56723	3
2384377807244	1.6424223	-4.0827127	9.735423	3
2384388640985	1.6238673	-3.9294837	9.689933	3
2384395721063	1.2934675	-3.976769	9.201516	3
2384407867059	0.8631097	-4.270657	8.278551	3
2384417876824	0.6015432	-4.658518	7.1107793	3
2384427856071	0.5410896	-4.7620673	6.8282633	3
2384437896355	0.7104794	-4.313154	6.9407907	3
2384449035271	1.0235212	-3.9911342	7.265804	3
2384455901727	1.3557167	-3.750517	8.218696	3
2384467864617	1.774702	-3.5901055	8.940548	3
2384477996454	1.9285295	-3.9264908	9.165004	3
2384487914667	1.8501194	-4.3167458	9.246407	3
2384498015985	1.714847	-4.6375685	9.328408	3
2384508880242	1.608305	-4.8626237	9.409213	3
2384517699821	1.5873557	-5.2259436	9.211093	3
2384526336297	1.5993267	-5.146935	8.802282	3
2384537963494	1.5693992	-5.0344076	8.256405	3
2384548064813	1.4742297	-5.09127	7.562086	3
2384557952508	1.5286977	-5.149928	7.171831	3
2384568908318	1.5658079	-5.1247888	7.281366	3
2384575896843	1.5801731	-5.161899	7.6009917	3
2384585906608	1.6310499	-5.2606597	7.8529816	3
2384595916374	1.555034	-5.373187	8.136096	3
2384607848748	1.46585	-5.5443726	8.127118	3
2384618285760	1.4383167	-5.73531	8.1163435	3
2384628936395	1.4161704	-5.889736	8.036138	3
2384637817010	1.4305356	-5.943606	7.8972745	3
2384647948847	1.4718355	-5.8813562	7.9487495	3
2384658141717	1.6274586	-5.7299232	7.9505453	3
2384668151482	1.7770962	-5.5760956	7.675811	3
2384678130730	1.8411411	-5.395334	7.40766	3
2384689056023	1.9818004	-5.194819	7.541735	3
2384697448357	2.0416555	-5.16549	7.957728	3
2384708129510	1.9494787	-5.288193	8.313866	3
2384718139276	1.8058267	-5.448006	8.423999	3
2384728240594	1.7166426	-5.583278	8.219893	3
2384738189324	1.690905	-5.632958	7.7183075	3
2384749084098	1.6681601	-5.651513	7.368156	3
2384757934196	1.7172412	-5.6922145	7.187992	3
2384768157585	1.8136078	-5.7125654	7.233482	3
2384778258904	1.9297266	-5.7215433	7.4842744	3
2384787566766	2.0632033	-5.7604494	7.5680714	3
2384796599970	2.19668	-5.7736173	7.703344	3
2384809142694	2.36188	-5.7323174	7.993641	3
2384818267450	2.385822	-5.773019	8.230667	3
2384828155144	2.349909	-5.875371	8.389881	3
2384838317497	2.6384103	-5.631162	8.778939	3
2384848296746	2.5863364	-5.4647655	9.233837	3
2384857604607	2.5605986	-5.5617304	9.194932	3
2384873626337	2.3517046	-5.671864	8.682572	3
2384881194696	2.1086931	-5.723339	8.107366	3
2384887511834	1.9716251	-5.719149	7.693767	3
2384896239861	1.95307	-5.514445	7.3909006	3
2384906249626	2.0506337	-5.4462104	7.575254	3
2384916198357	2.11827	-5.4486046	7.946954	3
2384928954705	2.1643584	-5.502474	8.282143	3
2384936217889	2.1996727	-5.4922986	8.535928	3
2384946227655	2.271499	-5.407903	8.513782	3
2384956237421	2.369661	-5.2768207	8.359954	3
2384966247187	2.304419	-5.291186	8.298303	3
2384976256952	2.208651	-5.321113	8.197148	3
2384989013299	2.2816741	-5.307347	7.928399	3
2384996245964	2.273893	-5.3115363	7.8104844	3
2385006286248	2.223615	-5.367202	7.6375036	3
2385016296014	2.1164744	-5.4617724	7.507618	3
2385026305780	2.0751743	-5.5407815	7.445369	3
2385036285028	2.1015105	-5.602432	7.3873096	3
2385050658807	2.1739352	-5.6784477	7.3699512	3
2385057708367	2.236783	-5.7760115	7.491457	3
2385068236930	2.4115596	-5.744887	7.814076	3
2385078399284	2.678513	-5.6736593	8.330625	3
2385088225945	2.778471	-5.707777	8.802881	3
2385098388299	2.755726	-5.811326	9.002797	3
2385109130487	2.6677392	-5.9226565	9.0554695	3
2385117522821	2.4833858	-6.0704985	8.862138	3
2385128265009	2.2816741	-6.1411276	8.435969	3
2385138335809	2.1452048	-6.0387754	8.205527	3
2385148437127	2.2948422	-5.9370217	8.159439	3
2385157256706	2.235586	-5.7335143	8.1642275	3
2385169219597	2.5486276	-5.6790466	8.029554	3
2385178069695	2.6521769	-5.5509567	7.900267	3
2385188567742	2.791639	-5.5802855	8.255207	3
2385198638544	3.0280666	-5.775413	8.69155	3
2385208617791	3.2034419	-5.966949	9.2308445	3
2385218719109	3.217807	-6.2913637	9.813833	3
2385229186637	3.139397	-6.613982	10.237008	3
2385238006218	3.157952	-6.845621	10.254366	3
2385248626335	3.2842462	-6.8761473	9.879673	3
2385258666619	3.4386723	-6.782175	9.297284	3
2385268706903	3.4171243	-6.711546	8.607754	3
2385278686151	3.2836475	-6.697779	7.4232225	3
2385289672479	3.1004913	-6.476914	7.0994067	3
2385298675164	3.13401	-6.1967926	6.9264255	3
2385308776482	3.1998506	-5.963358	6.640917	3
2385318725212	3.301604	-5.8532248	6.2105594	3
2385328765496	3.3028011	-5.9082913	5.829881	3
2385338775262	3.3435028	-6.0639143	5.8532248	3
2385348998651	3.472191	-6.3063273	6.211158	3
2385358306512	3.515885	-6.493075	6.64391	3
2385368865594	3.6535518	-6.5427547	7.08145	3
2385378844841	3.7086184	-6.4697313	7.510012	3
2385388854606	3.6194344	-6.50744	7.517793	3
2385398131950	3.3363202	-6.731298	6.9988503	3
2385409087761	2.9203274	-7.097611	6.247071	3
2385418609246	2.621651	-7.343615	5.4462104	3
2385428802117	2.5037365	-7.4190326	4.8416743	3
2385438842401	2.3546975	-7.550115	4.6112323	3
2385448760614	2.2541409	-7.5345526	5.063138	3
2385458922967	2.2439656	-7.3938932	5.921459	3
2385469115838	2.268506	-7.3208704	6.7803793	3
2385478637321	2.4025815	-7.091625	7.269395	3
2385488830193	2.6246436	-6.6720414	7.513005	3
2385498992547	2.801216	-6.345233	7.727885	3
2385508910760	2.8754363	-6.1902084	8.255806	3
2385518890008	2.915539	-6.0567317	8.849568	3
2385530944451	2.854487	-5.9627595	8.9363575	3
2385538909538	2.6060886	-6.0411696	8.610147	3
2385548278434	2.469619	-6.187216	7.9942393	3
2385558959587	2.4378958	-6.3793507	6.9725137	3
2385568969353	2.3169887	-6.849811	5.770026	3
2385578948601	2.3953989	-7.1963716	5.4887075	3
2385589233026	2.7611132	-7.3926964	6.39611	3
2385598785028	3.0783448	-7.52737	8.048109	3
2385608855829	3.067571	-7.6728177	9.864111	3
2385619048700	2.9454668	-7.7254906	11.165958	3
2385629027947	2.6138697	-7.631518	11.793838	3
2385639037712	2.3092074	-7.314286	11.401189	3
2385649108513	2.1888988	-6.9808936	10.111312	3
2385659026726	1.8680758	-6.9731126	8.503007	3
2385669067010	1.2138603	-7.291541	5.647922	3
2385678374872	0.8900445	-7.5525093	5.0344076	3
2385687011346	0.84694886	-7.5004354	5.4803276	3
2385697021111	0.83018947	-7.2568254	6.588843	3
2385707671745	0.78769237	-6.932411	7.7189064	3
2385716979607	0.8050503	-6.4882865	8.383896	3
2385727019890	0.60214174	-5.921459	8.641273	3
2385736999139	0.38845924	-5.5150437	7.9068513	3
2385746947870	0.044891283	-5.3881507	6.4380083	3
2385757293329	-0.4297592	-5.6150017	4.754286	3
2385767760859	-0.65062433	-6.217742	3.2902317	3
2385776977167	-0.96426475	-6.63134	2.9843724	3
2385792449578	-0.89543146	-6.965331	3.6876693	3
2385797332390	-0.8523358	-7.2610154	4.807557	3
2385810912712	-0.87567925	-7.475296	5.9585695	3
2385817504510	-1.0253168	-7.6524673	6.706159	3
2385832488642	-1.3808558	-7.679402	6.95755	3
2385838317499	-1.4323312	-7.797915	6.4882865	3
2385851073846	-1.7363948	-7.341221	5.932832	3
2385857757195	-1.7818847	-7.080253	5.5150437	3
2385872192009	-2.143409	-6.933608	5.0026846	3
2385877318962	-2.404377	-6.7426705	4.747702	3
2385892119989	-2.6048915	-6.362591	4.735731	3
2385897307977	-2.8898015	-6.125565	4.7375264	3
2385912078485	-3.2231941	-5.9029045	4.699818	3
2385917327509	-3.606865	-5.6161985	4.763264	3
2385928252802	-3.8774097	-5.231331	4.9482164	3
2385937194452	-3.9324763	-4.6136265	5.1648917	3
2385948333367	-4.056975	-4.0916905	5.5347958	3
2385957213982	-4.234744	-3.8738184	5.851429	3
2385967254265	-4.4915223	-3.9205053	5.928642	3
2385977172479	-4.7614684	-4.1096473	5.817312	3
2385987151727	-4.935647	-4.3897686	5.767632	3
2385997161493	-5.01705	-4.7016134	5.9023056	3
2386008056268	-5.029619	-5.0906715	6.127361	3
2386017181023	-4.9877205	-5.480926	6.4086795	3
2386027190788	-4.9164934	-5.781399	6.64391	3
2386037200554	-4.780622	-5.9448028	6.896498	3
2386047240838	-4.5962687	-5.9837084	7.492056	3
2386057494744	-3.965995	-5.9489927	7.4968443	3
2386071502313	-3.6152446	-5.997475	7.2101383	3
2386079070673	-3.2626984	-6.145317	6.7426705	3
2386089507685	-2.8562827	-6.3099184	6.3177	3
2386099151239	-2.5246856	-6.5271926	6.1596823	3
2386108642205	-2.327164	-6.8863225	6.337452	3
2386117370232	-2.1230583	-7.189189	6.8839283	3
2386129088982	-1.9321208	-7.4561424	7.689577	3
2386139098748	-1.7729063	-7.5483193	8.568848	3
2386149108514	-1.6927006	-7.5165963	9.234436	3
2386158752069	-1.5717934	-7.2987237	9.709086	3
2386168609246	-1.0199299	-6.619369	9.531916	3
2386177428826	-0.130484	-5.8502316	8.330625	3
2386190612419	0.18016368	-5.6790466	6.7534447	3
2386197448357	0.19153613	-5.9412117	5.34326	3
2386209014519	0.21906945	-6.329072	5.0002904	3
2386218536004	0.338181	-6.7648168	5.741296	3
2386229064569	0.4369418	-7.1383123	6.9731126	3
2386239135370	0.57640404	-7.3226657	8.345589	3
2386250121698	0.6254852	-7.3729444	9.520543	3
2386259093866	0.61650693	-7.268198	10.320207	3
2386269073113	0.6619968	-6.8887167	10.50875	3
2386279113396	1.3030443	-6.103419	9.667787	3
2386289092644	2.4833858	-5.084686	7.714118	3
2386299071893	3.093907	-4.855441	5.465364	3
2386309051141	3.2722752	-5.4647655	4.006098	3
2386318359003	3.3183637	-6.491878	4.2042184	3
2386329040154	3.4171243	-7.553706	5.5060654	3
2386338378533	3.5218706	-8.426991	7.401076	3
2386349059684	3.6373909	-8.989629	9.549872	3
2386358367546	3.5793316	-9.223063	11.206659	3
2386369048699	3.34051	-9.03871	11.88362	3
2386379088982	3.2668881	-8.215703	11.36767	3
2386389068231	3.9324763	-6.7905545	9.61691	3
2386398376093	4.3185415	-5.7383027	7.5363483	3
2386409698114	4.6842556	-5.1726727	5.011064	3
2386419036493	5.0212393	-5.0613422	2.7126305	3
2386428374871	5.1666875	-5.6999955	1.496376	3
2386439056023	5.275025	-8.016984	3.2004492	3
2386449096306	5.5120506	-9.007586	5.3205147	3
2386459075555	5.746084	-9.470264	7.4322004	3
2386469054803	5.9424086	-9.443929	8.826224	3
2386479034051	5.8987145	-9.100959	9.269751	3
2386489074334	5.680842	-8.641273	9.006389	3
2386499053582	5.221155	-8.215703	8.456919	3
2386509154899	4.656722	-7.728483	7.807492	3
2386519134148	4.477157	-7.0928226	7.1023993	3
2386527801140	5.099051	-6.091448	6.0160303	3
2386539031609	5.7065797	-5.3983264	4.538808	3
2386548492059	5.837064	-5.469554	3.2399535	3
2386559051141	5.759252	-6.0687027	2.6270378	3
2386569823847	5.6521115	-6.947375	3.2076318	3
2386579101190	5.6323595	-7.715315	4.5441947	3
2386587981805	5.7281275	-8.090008	6.0621185	3
2386599120720	5.7682304	-8.191162	7.2909427	3
2386609069451	5.659294	-8.130111	7.9409685	3
2386619048699	5.4180784	-7.9248075	7.964312	3
2386629088983	5.023035	-7.615956	7.457938	3
2386639068231	4.563947	-7.3047094	7.080253	3
2386649077996	4.2012253	-6.8384385	6.7971387	3
2386659087761	4.4220905	-5.993884	6.2003837	3
2386669067009	4.8644195	-5.197812	5.4246626	3
2386679076775	4.9781437	-4.8739963	4.7189717	3
2386689147576	4.7925935	-5.0661306	4.020463	3
2386699096307	4.5124717	-5.4126916	3.8654387	3
2386709075555	4.4580035	-5.687426	4.281431	3
2386718352899	4.6603136	-5.829881	5.2516813	3
2386730895623	4.947019	-5.8693852	6.431424	3
2386739074333	5.0493712	-5.988497	7.314286	3
2386749053581	4.9763484	-6.156091	7.86196	3
2386759093864	4.9105077	-6.159084	8.314464	3
2386769073113	4.768651	-6.1327477	8.637681	3
2386779082879	4.69084	-5.9148755	8.438364	3
2386789062127	5.0541596	-5.313332	7.69257	3
2386798369989	5.5725045	-4.698621	6.871359	3
2386808410272	5.853823	-4.663905	6.459556	3
2386819030388	5.915474	-5.351041	7.5944076	3
2386829101188	5.9501896	-6.2464724	8.049306	3
2386839049919	5.8783636	-6.627749	8.521563	3
2386849059685	5.965752	-6.308123	8.778939	3
2386859038934	6.178836	-5.6628857	9.090185	3
2386869079217	6.259042	-5.242703	9.610326	3
2386879088983	6.2207346	-5.273229	10.048465	3
2386890136347	6.0836663	-5.5737014	10.304046	3
2386899077997	5.751471	-6.3230867	10.220847	3
2386909118279	5.401319	-6.8683662	9.482835	3
2386918395622	5.191228	-6.7426705	8.106767	3
2386928161248	5.229535	-6.199187	6.725911	3
2386938171014	5.8628016	-5.394735	5.3181205	3
2386948180780	6.5032506	-4.976947	4.018069	3
2386958160027	6.6600704	-5.5940523	3.3686419	3
2386968902214	6.695385	-6.4392056	3.3452983	3
2386978179558	6.783372	-6.955156	3.5242648	3
2386988158807	6.8079123	-7.467515	3.4464533	3
2386998138055	6.9342065	-7.7159133	3.3255463	3
2387008147821	7.1353197	-7.1233487	2.9712043	3
2387018188104	7.28376	-6.5726824	2.484583	3
2387029082878	7.1993647	-6.4481835	2.4666264	3
2387038207634	7.01142	-6.6415157	2.4947581	3
2387048186882	6.679224	-7.0168066	2.4821887	3
2387058532341	6.257246	-7.699753	2.6982653	3
2387068786248	5.963358	-8.148665	3.0705638	3
2387079009637	5.887342	-8.025963	3.3542767	3
2387092345819	6.0010667	-7.840412	3.5697548	3
2387098815545	6.1381345	-7.6105685	3.7056258	3
2387109069451	6.1848216	-7.116166	3.5422213	3
2387118346794	6.0106435	-6.749853	3.0400376	3
2387129088982	5.7616463	-6.569091	2.5941176	3
2387139098748	5.795165	-6.2123547	1.922544	3
2387152282342	6.0507464	-5.884948	0.9211691	3
2387158355340	6.0172276	-6.293758	0.30825347	3
2387170165643	6.1183825	-6.736685	0.3441665	3
2387178405389	6.5349736	-6.769605	0.6362591	3
2387189117058	6.8360443	-6.6965823	0.770933	3
2387198394401	6.9503675	-6.7803793	0.8122329	3
2387211425407	6.9862804	-6.818088	0.40940848	3
2387219085320	6.8103065	-6.743868	-0.24241292	3
2387229064568	6.4505777	-6.737882	-0.97743285	3
2387239104852	6.121375	-7.1227503	-0.8750807	3
2387249084100	6.0321913	-7.633912	-0.0676362	3
2387259093866	6.1884127	-7.8116817	1.0474633	3
2387272246942	6.136339	-7.8757267	1.7818847	3
2387279021844	5.951387	-8.091804	1.9758149	3
2387289153679	5.8478374	-8.109161	2.0171149	3
2387299102410	5.787384	-7.86196	1.7567455	3
2387309081658	5.8382607	-7.663241	1.2479776	3
2387319060907	5.9292407	-7.5094137	0.48961425	3
2387332275018	6.173449	-7.3765354	-0.79846627	3
2387338805779	6.5523314	-7.1820064	-2.0033484	3
2387348998650	6.8468184	-7.043741	-3.1106665	3
2387359191520	6.987478	-7.275979	-3.8480806	3
2387370605095	7.0209966	-7.591415	-4.036624	3
2387379058464	7.1844006	-7.5908165	-3.341707	3
2387390044793	7.342418	-7.3699512	-2.5127146	3
2387398589715	7.465719	-7.065289	-1.977012	3
2387409057245	7.6967597	-6.7043633	-1.8142064	3
2387419250116	7.807492	-6.531382	-1.99437	3
2387429046258	7.9906483	-6.522404	-2.111686	3
2387439086541	8.163031	-6.605004	-2.2134395	3
2387452392204	8.22947	-6.911462	-2.4378958	3
2387458800895	8.143877	-7.211934	-2.6569653	3
2387468963249	7.865551	-7.3609734	-2.9221232	3
2387479156120	7.72968	-7.1586633	-3.3333273	3
2387489135369	7.539341	-7.0012445	-3.8666358	3
2387499114617	7.265804	-6.913856	-4.546589	3
2387512664423	7.6255326	-6.1866174	-5.1523223	3
2387518706903	8.22528	-5.4162827	-5.3288946	3
2387529784784	8.387487	-5.254674	-5.0421886	3
2387539062128	8.347982	-5.425261	-4.377199	3
2387549254999	8.421604	-5.5820813	-3.4219127	3
2387559051141	8.367735	-5.6898203	-2.393603	3
2387570006951	8.298902	-5.7646394	-1.6292542	3
2387579009636	8.298902	-5.777807	-1.3239936	3
2387589141471	8.306683	-5.827487	-1.423353	3
2387599151237	7.6213427	-6.5750766	-2.1045034	3
2387609099968	7.4405804	-6.7067575	-2.1643584	3
2387619079216	7.630321	-6.4416	-1.7806876	3
2387629973992	7.905654	-5.9412117	-1.365892	3
2387639251336	8.285135	-5.446809	-0.92416185	3
2387649047479	8.594585	-4.9003325	-0.23044191	3
2387660766229	9.00579	-4.331111	0.43873745	3
2387669311151	9.106346	-4.0719385	1.1162965	3
2387680266961	8.932767	-4.1461587	2.088941	3
2387689605339	8.793902	-4.3502645	3.3608606	3
2387699126823	8.550293	-4.943428	5.3833623	3
2387709350211	8.115746	-5.7825956	7.3657618	3
2387719054801	8.034343	-5.839458	8.890269	3
2387728911979	8.190564	-4.9757495	9.433155	3
2387738921745	7.9445596	-4.292804	8.702325	3
2387750274285	7.2089415	-4.291008	8.066664	3
2387759246453	6.974908	-3.9312792	8.213309	3
2387769042596	6.996456	-3.2094274	7.7787614	3
2387779082879	6.70556	-2.9604304	6.9647326	3
2387789062128	6.4781113	-3.1376014	6.83365	3
2387799041375	6.551733	-3.5655649	7.9475527	3
2387810027703	6.657078	-4.1934443	9.449316	3
2387819030388	6.6588736	-4.7147818	10.904391	3
2387829253776	7.264008	-4.083311	12.710816	3
2387839141470	8.41921	-2.6797101	14.589666	3
2387851073844	9.251195	-1.3221979	15.316307	3
2387859069450	9.184756	-0.7697359	14.702792	3
2387869964225	8.483853	-0.9295488	13.066356	3
2387879058464	7.4190326	-1.5406688	11.0857525	3
2387889251336	6.4368114	-2.3295584	9.238028	3
2387899047479	5.871181	-3.0041246	8.173804	3
2387909118280	5.7808	-3.5272577	8.585009	3
2387919158562	5.946	-3.7535098	9.559449	3
2387930297479	6.1285577	-3.8684313	10.211869	3
2387939117058	6.266823	-3.855862	10.654198	3
2387949126823	6.4062853	-3.6703112	10.4010105	3
2387959167106	6.293758	-3.615843	9.5385	3
2387969146353	5.922058	-3.582923	8.397064	3
2387979186637	5.6305637	-3.441665	7.1125746	3
2387989806754	5.5509567	-2.8419175	7.3442135	3
2387999114616	5.7335143	-2.6036944	7.869741	3
2388009124382	5.8759694	-2.498948	8.224083	3
2388019134148	6.145916	-2.372654	8.608951	3
2388029143914	6.3224883	-2.4947581	9.1829605	3
2388039214715	6.3865333	-2.8365304	9.853337	3
2388049804315	6.6965823	-2.813187	9.997588	3
2388059234247	7.0730705	-2.8640637	9.999383	3
2388069244012	7.3202715	-3.1789012	9.636662	3
2388079253777	7.477092	-3.4596214	8.512584	3
2388090636833	7.6321163	-3.9456444	7.510012	3
2388099700553	7.5692687	-4.9278655	6.9102645	3
2388111663443	7.207744	-6.1303535	6.0327897	3
2388119689567	7.0610995	-6.854001	5.0278234	3
2388129272087	7.079056	-7.33763	4.0737343	3
2388139739616	6.781576	-7.823054	2.8712463	3
2388149749382	6.5816603	-8.098388	1.6328455	3
2388159728631	6.6720414	-7.769783	0.30346507	3
2388171905146	7.067683	-7.1460934	-0.033518825	3
2388179687127	6.9467764	-7.089231	0.26036942	3
2388190734490	6.8246717	-7.5363483	0.533907	3
2388199798210	6.9006877	-8.292317	0.581791	3
2388209869010	7.033566	-8.872313	0.9708488	3
2388220763785	7.7093296	-9.016563	1.7962499	3
2388231383903	8.24204	-9.570822	3.539827	3
2388239989860	8.604761	-9.794679	5.346851	3
2388249877556	8.476072	-10.1382475	5.9322333	3
2388259429558	7.8368206	-10.828975	4.26527	3
2388270812615	7.0371575	-11.362283	1.0791864	3
2388280028924	6.917447	-11.044453	-1.6843209	3
2388291930780	7.0066314	-10.227431	-3.482965	3
2388300170525	6.5259953	-9.643246	-4.720767	3
2388309447869	6.1716533	-9.123704	-5.7766104	3
2388321227653	6.1644707	-8.455722	-5.81372	3
2388331512076	6.5230026	-7.498041	-4.6405616	3
2388339995963	6.977901	-6.799533	-2.5833437	3
2388351897820	6.8689647	-6.537368	-0.40402153	3
2388360046013	6.199187	-6.817489	1.1725603	3
2388369964226	4.721366	-7.99005	1.4754268	3
2388379973992	3.930082	-8.599973	0.7882909	3
2388389861688	3.7565024	-8.666411	-0.016759412	3
2388400024041	3.7774518	-8.327033	-0.64703304	3
2388412109001	3.6966474	-8.033145	-1.6555905	3
2388420104606	3.7654808	-7.668628	-2.4953568	3
2388431243521	4.2066126	-6.5523314	-2.1404164	3
2388440032584	4.4885297	-5.7736173	-2.3732524	3
2388449889762	4.361038	-5.8502316	-3.2225955	3
2388460204704	3.9845502	-6.4248405	-3.9641995	3
2388471984491	3.6134489	-7.0371575	-4.721366	3
2388480010613	3.2279825	-7.678205	-5.3803697	3
2388491057977	2.9694088	-8.522161	-6.0291986	3
2388500091180	3.1543608	-8.761581	-5.8143187	3
2388509978875	3.4769795	-8.475474	-5.0362034	3
2388520202263	3.627814	-8.12233	-4.7339354	3
2388530883415	3.6421793	-7.785944	-4.675277	3
2388540130240	3.8247373	-7.1826053	-4.7578773	3
2388550140006	4.496909	-6.2608376	-5.1768627	3
2388560149772	5.1559134	-5.813122	-5.8604074	3
2388570006950	5.6497173	-6.039374	-6.519411	3
2388579955681	6.010045	-6.6175733	-6.9557543	3
2388591704949	6.235698	-7.3687544	-8.119336	3
2388600188836	6.091448	-8.444349	-9.412804	3
2388610168084	5.7029886	-9.458294	-9.880871	3
2388619994743	5.3318872	-10.18254	-9.26556	3
2388629912955	5.0134583	-10.439318	-8.322844	3
2388640227896	4.8907557	-10.103531	-7.5052238	3
2388652068718	5.1942205	-8.849568	-6.682217	3
2388660033805	5.6982	-7.1939774	-6.539762	3
2388670013054	5.6359506	-6.183026	-6.8851256	3
2388679900749	5.34326	-5.623381	-7.427412	3
2388690215691	5.4671597	-5.0362034	-8.1756	3
2388699950799	5.707777	-4.921282	-8.55987	3
2388711181268	5.547964	-5.8622026	-7.8236527	3
2388720306023	5.1140146	-7.495647	-6.525397	3
2388731414421	4.687847	-9.440337	-4.4196963	3
2388740020377	4.1521444	-11.100118	-2.4253263	3
2388751433951	3.8953662	-12.045827	-0.11252748	3
2388761474235	4.943428	-10.828376	1.1186907	3
2388772063835	4.9781437	-10.10413	0.5279215	3
2388780028923	4.5777135	-10.001179	-0.9900024	3
2388789977654	4.2784386	-9.821614	-2.247557	3
2388801238640	4.1838675	-9.332599	-3.2154129	3
2388811095818	3.8815994	-8.921992	-3.5649664	3
2388820403680	3.6236243	-8.618527	-3.311181	3
2388831328972	3.7696705	-8.276755	-2.12246	3
2388840240105	4.2078094	-7.7614036	-0.053869538	3
2388851531608	4.832696	-6.794146	2.0973208	3
2388860229117	5.355231	-5.744887	3.8097734	3
2388871520621	5.6982	-5.092467	5.3384714	3
2388881530387	5.8262897	-4.7560816	7.0503254	3
2388892272576	6.180033	-4.396951	8.472482	3
2388901427849	6.6762314	-3.7475243	9.583391	3
2388911529168	6.493075	-2.9233203	9.720459	3
2388921538934	6.1064115	-2.2260091	9.254189	3
2388930083855	5.4025164	-1.9590555	8.516175	3
2388940093620	4.583699	-2.4289176	6.7013707	3
2388950683219	3.7834373	-3.5823243	5.0158525	3
2388960082633	3.3758245	-4.7387238	4.4621935	3
2388970092399	3.4650085	-5.490503	4.7381253	3
2388980102165	3.9019501	-6.0148335	5.2528787	3
2388990111931	4.7123876	-6.266823	7.0742674	3
2389000121697	5.6066217	-6.247071	9.700109	3
2389010894402	6.3464303	-6.0238113	11.625645	3
2389020141229	6.766014	-5.686229	12.484565	3
2389030150995	6.606201	-5.746084	12.02009	3
2389040160760	6.120178	-6.2632318	10.8182	3
2389050170525	5.2923827	-6.6349316	9.375694	3
2389061553581	4.6136265	-6.7588315	7.6452847	3
2389072448356	3.954024	-6.6630635	6.0184245	3
2389081573112	3.469797	-6.2165446	4.71538	3
2389091613395	3.0909145	-5.6509147	3.4284968	3
2389101623161	2.7365725	-5.2247467	2.3786395	3
2389110229119	2.6593595	-5.031415	2.0925324	3
2389121612176	2.9059622	-5.131373	2.77069	3
2389133269892	3.558981	-5.34326	4.244321	3
2389141692743	5.5521536	-5.2301335	8.037933	3
2389151733025	6.2662244	-4.633379	9.797672	3
2389161895378	6.8091097	-4.44723	11.584345	3
2389172057732	7.064092	-4.4077253	12.52766	3
2389181975945	6.875549	-4.629189	12.227787	3
2389191100701	6.299743	-4.9464207	10.810419	3
2389201690301	5.6910176	-4.995502	8.968081	3
2389211700066	5.1678843	-4.7459064	7.3029137	3
2389221953972	4.6537294	-4.6962266	5.79337	3
2389231994255	4.173094	-4.9464207	4.8620253	3
2389242034538	4.0132804	-5.365406	4.8626237	3
2389252441033	4.337695	-5.5605335	5.6784477	3
2389260833366	4.9667716	-5.4623713	6.727707	3
2389270843132	5.6766524	-5.315128	8.121731	3
2389280852898	6.4661403	-5.048773	9.797672	3
2389292480097	7.079056	-4.856638	11.249755	3
2389302001581	7.1502833	-5.0092683	11.78845	3
2389312377556	7.0156097	-5.1768627	11.535862	3
2389321960075	6.9102645	-5.070919	10.899005	3
2389332030877	6.6684504	-4.7506948	9.908403	3
2389341949090	6.0423665	-4.4597993	9.088988	3
2389352080926	5.201403	-4.0839095	8.150461	3
2389361999139	5.0942626	-3.2800562	7.7997108	3
2389372771844	5.3462524	-2.4013844	7.903858	3
2389381866082	5.45459	-2.1811178	8.062474	3
2389391997917	5.7658362	-2.3594859	8.761581	3
2389401946648	6.4924765	-2.4277205	9.578004	3
2389411895379	7.0850415	-2.7874494	9.968259	3
2389422057732	7.2927384	-3.3602622	9.630077	3
2389432616815	7.3059063	-3.8780081	8.284536	3
2389441924677	7.462128	-3.9683893	7.2322845	3
2389452605829	7.507618	-3.9474401	6.789956	3
2389461944207	7.055712	-4.4262805	6.779781	3
2389472045525	6.4631476	-5.225345	6.9820905	3
2389481933220	6.0986304	-5.380968	6.618172	3
2389492858512	6.0363812	-5.41748	5.4126916	3
2389501983269	6.06571	-5.321712	3.86903	3
2389512084587	6.5247984	-5.0302176	2.8646624	3
2389522002801	7.211934	-4.9757495	3.1794999	3
2389531097038	7.627328	-5.2289367	3.5272577	3
2389541106804	7.766192	-5.607819	4.1102457	3
2389552062616	7.9128366	-6.0244102	4.5902834	3
2389561980828	8.722076	-6.271013	4.7135844	3
2389572021111	10.184336	-6.5738792	4.0904937	3
2389581969841	11.150994	-6.879739	3.3375173	3
2389592040641	11.613674	-6.9647326	1.8142064	3
2389600707633	11.754931	-7.358579	0.13347675	3
2389611449820	11.2605295	-8.064868	-1.5448587	3
2389621215446	10.638037	-8.39467	-3.0891187	3
2389632079705	10.59973	-8.120534	-3.7606924	3
2389642303094	10.33517	-7.6464815	-3.8235402	3
2389652557001	9.97185	-7.2753806	-3.8564603	3
2389660766229	10.006566	-6.5002575	-3.7469256	3
2389671966180	9.138069	-6.2243257	-4.048595	3
2389680816277	8.22947	-6.4368114	-4.3640313	3
2389690795525	8.018182	-6.530185	-4.003105	3
2389700835807	7.2687964	-7.4896617	-3.6529531	3
2389710845572	6.8462195	-8.14268	-2.7934349	3
2389720855338	6.9360023	-8.073847	-1.0594343	3
2389731872185	7.21373	-7.5028296	0.29628247	3
2389740874870	7.3962874	-6.71813	0.95827925	3
2389750884636	7.337031	-6.0968347	0.8451532	3
2389760863885	7.255628	-5.741296	0.30166942	3
2389770812615	7.435792	-5.185841	-0.0724246	3
2389782195672	7.867347	-4.2395325	-0.8487445	3
2389793029412	8.217499	-3.608062	-2.2697031	3
2389801269157	8.225879	-3.5434184	-3.9432502	3
2389811004264	8.1343	-3.642778	-5.197812	3
2389820861442	7.9409685	-3.8253357	-5.771822	3
2389831359490	7.7266874	-4.0174704	-5.5629277	3
2389842406854	7.5944076	-4.1665096	-4.9679685	3
2389853149041	7.523779	-4.2383356	-4.1503487	3
2389862426384	7.1700354	-4.64535	-3.7666779	3
2389871245964	6.6965823	-5.475539	-3.306991	3
2389882445915	6.4266357	-6.047155	-2.980781	3
2389892577752	6.3829417	-6.1740475	-2.6928782	3
2389902465447	6.4667387	-5.9477954	-2.6761189	3
2389915069207	6.795343	-5.8005524	-2.2014685	3
2389922668085	7.7877398	-5.7424927	-6.435614	3
2389930968865	7.410054	-4.6297874	-7.2089415	3
2389941039667	7.73387	-4.0426097	-5.00867	3
2389951049432	8.286332	-4.2024226	-2.6671407	3
2389961059197	8.255806	-4.7483006	-1.1228806	3
2389973418816	8.118139	-5.325303	-0.93134445	3
2389981048210	8.022371	-5.489306	-1.666963	3
2389991057976	7.9307933	-5.457583	-2.4666264	3
2390001067742	7.961918	-5.21517	-3.3955765	3
2390011077508	8.294113	-4.7243586	-4.44304	3
2390021087273	8.636484	-4.2730513	-5.525219	3
2390031829460	8.875306	-3.9163153	-6.3033347	3
2390041106803	8.978855	-3.819949	-6.177639	3
2390051116569	8.84478	-3.9390604	-5.217564	3
2390061584099	8.690353	-4.0216603	-4.0456023	3
2390071654900	8.494029	-3.9067385	-3.2716765	3
2390082519159	8.4234	-3.4685998	-3.441665	3
2390094146356	8.43178	-3.0059202	-4.50888	3
2390102569207	8.434174	-2.7419596	-5.8161144	3
2390111632928	8.309675	-2.8562827	-7.277775	3
2390122619255	8.33242	-3.0843303	-8.148665	3
2390132598504	8.219893	-3.5595794	-7.840412	3
2390142577752	7.8876977	-4.4059296	-7.2861543	3
2390153533563	7.6111674	-5.325303	-6.477513	3
2390162597284	7.802105	-5.680842	-4.983531	3
2390172576531	8.113351	-5.6569	-3.537433	3
2390182616814	8.157643	-6.0597243	-2.7874494	3
2390192657097	8.093	-6.5230026	-2.2140381	3
2390201842888	8.197746	-6.7043633	-1.8381484	3
2390213317498	8.337209	-6.570288	-1.8620903	3
2390222716912	8.356362	-6.206968	-2.0111294	3
2390232665643	8.443152	-5.635352	-2.256535	3
2390242675409	8.7053175	-4.894945	-2.6916811	3
2390253417597	9.281721	-3.7858315	-2.665345	3
2390262755975	9.132084	-3.2249897	-2.866458	3
2390273620232	8.7771435	-3.3087866	-3.3812113	3
2390282806023	8.581417	-3.7672763	-4.011485	3
2390292724236	8.535928	-4.2862196	-4.631583	3
2390302734002	8.983644	-4.4795513	-2.8491	3
2390312743768	11.238382	-4.2622776	-0.32142156	3
2390322753534	12.647969	-3.7313633	3.0615854	3
2390333373650	12.785037	-3.942053	7.041347	3
2390342834099	12.163143	-4.845266	9.907207	3
2390352813347	11.018116	-5.9483943	10.548853	3
2390362792595	9.603143	-7.1460934	8.54311	3
2390372832879	8.652046	-8.030751	6.1770406	3
2390381927117	7.7626004	-8.425196	4.324527	3
2390393523797	7.264008	-8.321048	2.3588872	3
2390402831659	7.3106947	-7.4202294	0.9091981	3
2390413543329	7.3268557	-6.545149	-0.17896658	3
2390422851190	7.28795	-6.2620344	-0.08619126	3
2390432860955	7.2268977	-6.4098763	0.91338795	3
2390442870720	7.8487916	-6.1195793	2.1996727	3
2390453796012	7.7171106	-6.341642	3.1244333	3
2390462951286	6.691794	-7.0646906	2.861071	3
2390472900017	5.530606	-7.234679	1.6346412	3
2390482909783	5.199009	-6.4828997	0.45729253	3
2390492919549	5.386954	-5.5964465	-0.23882163	3
2390502959833	5.471948	-4.799776	-0.2621651	3
2390513518915	5.7520695	-4.6058455	0.7314286	3
2390522948846	6.4523735	-4.8165355	2.5480292	3
2390532104119	6.9048777	-4.9362454	4.197634	3
2390542144401	6.9222355	-5.3845596	4.8309007	3
2390552154166	7.1071877	-5.7442884	5.559935	3
2390563048942	7.855974	-5.4378304	7.1089835	3
2390574279411	8.459911	-5.173271	8.625112	3
2390583007439	8.765172	-5.023035	9.709086	3
2390593017205	8.761581	-5.0625396	10.150817	3
2390603057489	8.376713	-5.3648076	9.516952	3
2390613036737	7.854179	-5.849633	8.435371	3
2390623046503	7.0952168	-6.371569	7.482479	3
2390634032830	6.4607534	-6.616975	6.271013	3
2390643096550	6.049549	-6.7426705	5.1601033	3
2390653075798	5.6419363	-6.9348054	4.1539397	3
2390663085563	5.446809	-7.0126166	3.426701	3
2390673095329	5.5150437	-6.9342065	3.3028011	3
2390683105095	5.9998693	-6.513426	4.1180267	3
2390694060906	7.307702	-5.8634	6.3601966	3
2390703185662	7.855974	-4.721366	7.293337	3
2390713134393	8.531737	-4.0665517	8.432977	3
2390723174677	8.890868	-3.5793316	9.830592	3
2390733214960	8.577228	-3.5733461	10.077793	3
2390741881952	7.6093717	-4.2778397	8.665813	3
2390753295525	6.976105	-4.7614684	7.2741833	3
2390763213738	6.5990186	-4.960786	6.333262	3
2390773192986	6.159084	-5.068525	5.405509	3
2390783202752	6.2225304	-4.819528	5.0840874	3
2390793212518	6.8168907	-4.27365	5.4049106	3
2390803222284	7.5770497	-4.0156746	6.2620344	3
2390814056023	8.21271	-3.9510314	7.4495587	3
2390821990593	8.702325	-3.9606082	8.260594	3
2390832427604	9.173384	-4.010288	9.114127	3
2390843291863	9.458893	-3.8684313	9.892242	3
2390853271111	9.177573	-3.968988	10.053253	3
2390863280877	8.437765	-4.482544	8.632295	3
2390875304803	7.6506715	-4.5298295	6.2488666	3
2390883330927	7.5171947	-4.1383777	3.639785	3
2390894012079	7.6889787	-4.1706996	1.54845	3
2390903319940	7.6171527	-4.727351	0.34117374	3
2390913390740	7.6069775	-5.5401826	-0.10654198	3
2390923369988	7.768586	-6.167464	0.13706805	3
2390934234246	7.9768815	-6.510433	0.33399114	3
2390942046746	8.033744	-7.1311297	0.59256494	3
2390952025995	8.252813	-7.505822	0.8936358	3
2390962066278	8.944737	-6.803124	1.2384008	3
2390972015008	9.252393	-5.681441	1.1019313	3
2390982024773	9.1512375	-4.9901147	0.57640404	3
2390992858513	9.086594	-4.368221	0.41240123	3
2391001983269	9.100361	-3.9193082	0.3890578	3
2391011993035	9.100959	-3.9953241	1.30484	3
2391022002801	8.637681	-4.823718	1.857302	3
2391032012567	8.336611	-5.6521115	1.8896236	3
2391042022333	8.781333	-6.0543375	1.6783354	3
2391054717646	9.540296	-5.7466826	1.1348516	3
2391062041864	10.229825	-4.950012	-0.047884032	3
2391072051629	10.562619	-4.357447	-1.5855601	3
2391082061394	10.855909	-3.9600096	-2.8670566	3
2391092071160	11.306019	-2.468422	-3.0723593	3
2391102050408	11.0857525	-2.156577	-3.2716765	3
2391112792596	10.98759	-1.9321208	-3.2273839	3
2391122069940	10.654796	-2.4259248	-2.9801826	3
2391132140740	9.9473095	-3.8923733	-3.003526	3
2391142150505	9.236232	-5.072715	-2.9466639	3
2391152160270	9.479243	-4.731541	-3.2399535	3
2391162170036	10.357915	-3.7672763	-4.0587707	3
2391173003777	11.278485	-2.6581624	-4.4448357	3
2391182189568	11.427525	-1.8602947	-4.815338	3
2391192199334	11.160571	-1.6142905	-5.773019	3
2391202209100	11.079168	-1.4053963	-6.206968	3
2391212218866	11.059416	-1.1468226	-6.027403	3
2391222228631	10.248381	-1.2126632	-6.6612678	3
2391232818230	9.393052	-1.1599907	-7.731476	3
2391242248161	8.783728	-1.2389994	-7.9732904	3
2391252257927	7.9792757	-1.6681601	-8.048708	3
2391262267693	7.0263834	-2.2918496	-8.734048	3
2391272307977	6.4948707	-3.0969	-6.7684083	3
2391282287225	7.741651	-4.9218802	-2.8790276	3
2391293059930	8.810063	-5.2786164	-2.3475149	3
2391302489861	7.4405804	-5.1038394	-6.002862	3
2391312408073	5.957372	-4.349666	-6.35062	3
2391322326286	6.6564794	-3.4290953	-4.6058455	3
2391332427605	8.058883	-2.4025815	-2.2840683	3
2391342406854	8.88608	-1.7369933	-0.46507367	3
2391353362664	8.879496	-1.9393034	-0.06943185	3
2391364471063	8.598776	-2.6461914	-1.2964603	3
2391374450312	8.227076	-3.78643	-2.6527755	3
2391383361444	8.147469	-4.6297874	-3.0969	3
2391393340691	8.498817	-5.08289	-2.891597	3
2391402434929	8.942344	-4.706402	-2.1559787	3
2391417022331	9.431957	-3.9067385	-1.6627731	3
2391422423943	9.838373	-2.8682537	-2.0015526	3
2391432433709	10.1699705	-1.5819688	-3.3836055	3
2391442473993	10.1861315	-0.5943606	-5.3259015	3
2391452483758	9.900024	-0.13227965	-7.4136457	3
2391463225945	9.633669	0.05805939	-9.278131	3
2391473479850	9.167398	-0.03232172	-9.371504	3
2391484557732	9.039309	-0.9588778	-7.785944	3
2391492492302	8.974067	-1.3569138	-6.101623	3
2391502959832	8.647258	-1.8525136	-5.060744	3
2391513244256	8.450335	-2.2104468	-4.4059296	3
2391524596796	8.746018	-1.9261353	-4.71957	3
2391534209833	9.19553	-1.6047137	-5.7263317	3
2391543334588	9.604341	-1.3437457	-6.0184245	3
2391553161248	10.135853	-0.7942764	-6.3338604	3
2391563140495	10.787674	-0.3309984	-7.053318	3
2391573974236	10.9426985	-0.50757074	-7.053318	3
2391584655389	10.675147	-1.1773487	-6.4140663	3
2391595367059	10.156802	-2.0093338	-5.5725045	3
2391604674921	9.331401	-2.8874073	-5.111022	3
2391614684686	8.491036	-3.5248635	-4.956596	3
2391624694451	8.021174	-3.292626	-4.8165355	3
2391634093864	7.9104424	-2.593519	-4.3783965	3
2391644713982	8.253412	-1.922544	-3.632004	3
2391655608757	8.884883	-1.2671312	-3.2321723	3
2391664733514	9.436746	-0.8535329	-3.2842462	3
2391674743280	9.7958765	-0.6703765	-3.157952	3
2391684753046	9.990405	-0.4950012	-2.4785974	3
2391694762812	9.954493	-0.415394	-1.8183962	3
2391703338251	9.665991	-0.45669398	-1.6573862	3
2391715057000	9.093777	-0.5835867	-1.9632454	3
2391723327263	8.479664	-0.40701428	-2.6264393	3
2391734191521	8.029554	0.17956513	-3.321955	3
2391742950066	7.817667	0.8026561	-4.124611	3
2391752746209	7.967903	0.908001	-4.994903	3
2391763091669	7.677606	-0.41599256	-6.4787097	3
2391773467645	7.7943234	-1.377863	-7.447763	3
2391784881218	8.76996	-1.7322049	-7.2969284	3
2391794860466	9.740809	-1.721431	-6.659472	3
2391804198845	10.606314	-1.240795	-5.4282537	3
2391814879998	11.287464	-0.6206968	-3.9683893	3
2391824889764	11.509526	-0.3286042	-3.4703953	3
2391833892450	11.196485	-0.109534726	-3.7229836	3
2391843139276	10.474632	-0.074818805	-4.1252093	3
2391853362665	9.572019	-0.21906945	-4.987122	3
2391864928827	8.429385	0.50158525	-6.041768	3
2391874938592	8.738237	0.9576807	-5.659294	3
2391884948357	9.200917	0.6793547	-4.505289	3
2391893798455	9.23683	-0.30645782	-3.1914709	3
2391904967889	9.239823	-1.2515689	-2.142212	3
2391914977655	9.446322	-1.7992426	-1.4975731	3
2391924316034	9.8042555	-1.6921021	-1.186327	3
2391932921990	10.189722	-1.1300632	-0.98700964	3
2391942931755	10.242394	-0.81283146	-1.7052702	3
2391955382927	9.825804	-0.80325466	-3.3836055	3
2391962951286	9.14226	-0.9259575	-5.337274	3
2391972961052	8.339603	-0.9947908	-6.9605427	3
2391982940301	7.908048	-0.79128367	-7.9649105	3
2391992919549	7.868544	-0.5566519	-8.665215	3
2392002929315	7.7548194	-0.4249708	-8.412027	3
2392013640986	7.926005	-0.5081693	-7.241862	3
2392022948846	8.388684	-1.002572	-5.4384294	3
2392032958611	8.611943	-1.7417817	-3.8510735	3
2392042968376	8.820838	-2.211644	-2.823961	3
2392052978142	9.071032	-2.2152352	-2.5157075	3
2392063079461	9.3583355	-1.881244	-2.6479871	3
2392074462518	9.547478	-1.6017209	-2.735974	3
2392083282098	9.508572	-1.578976	-2.8311436	3
2392093139276	9.275736	-1.7788919	-3.1316159	3
2392105163201	8.986636	-2.082357	-3.490746	3
2392115203483	8.674791	-2.428319	-3.9043443	3
2392123107536	8.484452	-2.6342204	-4.421492	3
2392135589226	8.444948	-2.822764	-4.7429137	3
2392144622430	8.440758	-2.995745	-5.009867	3
2392154601678	8.536526	-3.2423477	-5.3528366	3
2392165282831	8.827422	-3.0382419	-5.4180784	3
2392175231562	9.108741	-2.7275944	-5.3420625	3
2392184508905	9.395446	-2.7060466	-4.856638	3
2392197875603	9.489418	-3.1376014	-4.19524	3
2392203673943	9.733028	-3.5889084	-3.4278982	3
2392214629754	10.2406	-3.525462	-2.5073278	3
2392224700555	10.71525	-3.2034419	-1.721431	3
2392235320672	11.195287	-2.9071593	-1.0283096	3
2392245299921	11.482592	-2.9364884	-0.60094464	3
2392256133660	11.530476	-3.7223852	-0.7254431	3
2392265349968	11.328764	-3.8989575	-0.98102415	3
2392275298698	11.0247	-3.930082	-0.997185	3
2392283446892	10.720636	-3.6523547	-0.95827925	3
2392295318230	10.752958	-2.984971	-0.75357497	3
2392305327996	10.737396	-2.461838	-0.5470751	3
2392316070184	10.608109	-2.372654	-0.5243302	3
2392325347528	10.263943	-2.7012582	-0.8343793	3
2392335387812	9.600749	-3.2980127	-1.3281834	3
2392344726190	9.114726	-3.7786489	-1.8447324	3
2392355407342	9.181165	-3.5332432	-1.9710265	3
2392365386589	9.543288	-2.867655	-2.1218612	3
2392377685173	9.862914	-2.5288756	-2.2230163	3
2392385375603	10.075399	-2.475006	-1.958457	3
2392395415887	10.011953	-2.9161377	-1.785476	3
2392405456171	9.979631	-3.1070752	-1.6609775	3
2392415435419	9.919178	-2.9700072	-1.6160861	3
2392425445184	9.688137	-2.7012582	-2.0620062	3
2392437682732	9.683349	-2.2164323	-2.5504234	3
2392445464714	9.506777	-1.9231426	-2.8987796	3
2392455474480	9.024943	-1.7878702	-3.0184898	3
2392465484246	8.7951	-1.5490485	-2.6198552	3
2392475494012	8.5886	-1.4065934	-2.8245595	3
2392485503778	8.789114	-1.0720038	-4.244321	3
2392494414910	9.347562	-0.641646	-5.4845176	3
2392505523308	9.74859	-0.79008657	-6.455366	3
2392515533073	9.886257	-1.299453	-6.9904704	3
2392525542839	9.99639	-1.827973	-7.0221934	3
2392534972771	10.206482	-2.0913353	-6.5271926	3
2392543487176	10.295067	-2.0967221	-5.37199	3
2392555907830	10.18254	-1.9572599	-4.1078515	3
2392563964471	10.006566	-1.7274165	-3.3063924	3
2392575591669	9.812635	-1.5376761	-3.0597897	3
2392585601434	9.388264	-1.4197617	-3.3997664	3
2392595611199	9.235035	-0.9415198	-3.8031895	3
2392605620964	9.245809	-0.1400608	-4.7243586	3
2392616820915	9.245809	0.23283611	-6.5427547	3
2392625640495	9.223063	0.2861071	-7.7811556	3
2392635345085	9.221867	0.40821138	-8.752005	3
2392644530877	9.093777	-0.5805939	-9.394848	3
2392653808221	9.461885	-0.99060094	-8.661623	3
2392664245233	9.555858	-1.3431472	-7.52737	3
2392675750360	9.494206	-1.6699557	-6.9246297	3
2392684753045	9.496601	-1.7477672	-6.1728506	3
2392693847283	8.998607	-1.389834	-4.1659107	3
2392704314812	9.475652	-1.228824	-2.6192567	3
2392713683707	10.382456	0.16938977	-4.44723	3
2392724120720	8.674791	0.641646	-10.854712	3
2392734435661	7.6973586	-1.5286977	-19.216461	3
2392743682488	5.2558713	-3.1543608	-16.415844	3
2392754180535	6.3446345	-2.5965118	-7.934983	3
2392764098748	8.793304	-2.2511482	-2.223615	3
2392774230585	9.835381	-2.6114755	0.78888947	3
2392783721552	9.579201	-3.3859997	1.5388732	3
2392795043573	9.181764	-4.3161473	0.88166475	3
2392804015740	8.549096	-5.233126	-0.38726214	3
2392815826042	7.891887	-6.0082493	-1.3150153	3
2392823760612	7.757812	-6.35062	-1.5460558	3
2392833770378	8.022371	-6.131551	-1.6376339	3
2392843780144	8.355764	-5.86759	-2.0189106	3
2392856109246	8.53892	-5.5922565	-2.558803	3
2392865264520	8.595184	-5.303157	-3.153762	3
2392874267205	8.674791	-4.823718	-3.8067808	3
2392884521112	8.891466	-4.2598834	-4.07553	3
2392894439325	9.0081835	-3.9312792	-3.8899791	3
2392903838739	9.1590185	-3.5170822	-3.8283286	3
2392915099724	9.339182	-3.0855274	-3.8013937	3
2392924041374	9.31105	-3.0310593	-3.6457705	3
2392933898552	9.044696	-3.2022448	-4.016872	3
2392943908318	8.921394	-3.1842883	-5.0284224	3
2392953948602	8.917803	-3.0550013	-5.915474	3
2392963958368	8.859743	-3.0585926	-5.997475	3
2392976714715	8.707711	-3.0986955	-5.495291	3
2392983977898	8.552687	-2.973	-4.9254713	3
2392993896110	8.615535	-2.4959552	-5.133168	3
2393003905876	8.908226	-1.8567034	-6.0118403	3
2393013915642	9.1255	-1.276708	-6.9731126	3
2393023925408	9.412206	-0.7302315	-8.1163435	3
2393034545526	9.20391	-1.1318588	-7.8068933	3
2393043944940	9.091981	-1.4873978	-7.2227077	3
2393054015741	9.009381	-1.8848352	-6.3943143	3
2393064117059	8.84059	-2.243367	-5.3540335	3
2393074157342	8.748413	-2.368464	-4.4843397	3
2393084472282	8.760384	-2.622848	-4.0054994	3
2393096465691	8.788516	-2.9322984	-3.8187518	3
2393104278191	9.080608	-2.9741971	-4.1838675	3
2393114501580	9.606734	-2.771887	-4.784812	3
2393124053583	10.111312	-2.5396495	-5.469554	3
2393135497674	10.524911	-2.3732524	-6.373365	3
2393144134148	10.901399	-2.2319946	-6.9784994	3
2393156646354	11.13244	-2.2014685	-6.9892735	3
2393164611443	11.182717	-2.183512	-6.2045736	3
2393174499138	10.827777	-2.5396495	-5.0691237	3
2393184447869	10.320805	-3.117849	-3.8109705	3
2393194488153	10.095152	-3.5583823	-2.2547395	3
2393204497919	10.144233	-3.5637693	-1.2850877	3
2393214843378	10.272323	-3.5194764	-1.3293805	3
2393225677118	10.225636	-3.7074213	-1.7369933	3
2393234466180	10.080188	-3.7660792	-2.8933928	3
2393244445427	9.950901	-3.7912183	-5.2786164	3
2393254394158	9.816826	-3.9360676	-7.429806	3
2393264464959	9.983223	-3.5913026	-8.153454	3
2393276458367	10.228029	-3.0783448	-7.867945	3
2393285705194	10.33517	-2.6928782	-7.181408	3
2393296294793	10.311827	-2.3145945	-6.002862	3
2393304198845	10.299257	-2.27928	-3.9205053	3
2393314574821	10.322002	-2.6264393	-1.536479	3
2393324493034	10.184934	-3.2674868	0.6440403	3
2393337066277	10.024523	-4.0827127	2.0099323	3
2393345824822	9.988011	-4.6495395	2.2242134	3
2393354430780	9.950302	-4.8482585	1.2389994	3
2393364501581	9.889849	-5.1840453	-0.39683893	3
2393374419794	9.533711	-5.3528366	-1.827973	3
2393384399042	9.149442	-5.357026	-3.0238767	3
2393396606072	8.626907	-5.4408236	-4.282628	3
2393404540642	7.996035	-5.483919	-5.361216	3
2393414428338	7.429208	-4.423288	-5.6467247	3
2393424499139	7.4322004	-4.2664676	-4.659715	3
2393434478387	7.5734587	-4.344279	-2.747945	3
2393444457636	7.789535	-4.6142254	-0.8631097	3
2393457244500	8.307879	-4.7925935	0.87448215	3
2393466064080	9.306861	-4.5034933	2.5486276	3
2393474761589	9.849147	-4.305373	3.7008374	3
2393485931023	9.870695	-4.6896424	4.1653123	3
2393496154412	9.548077	-5.377377	4.031237	3
2393504729852	9.060856	-5.9621606	3.4219127	3
2393517394647	8.604761	-6.215946	2.5761611	3
2393526153192	8.064868	-6.327875	1.525705	3
2393534911737	7.33344	-6.5188127	0.42676646	3
2393544707879	6.497265	-6.8611836	-0.7332243	3
2393556090935	5.839458	-6.963536	-1.7112557	3
2393566253288	5.4043117	-6.7648168	-2.5965118	3
2393576934441	5.155315	-6.3177	-3.2800562	3
2393586242303	5.092467	-5.7975593	-3.5954924	3
2393594878778	5.157709	-5.494693	-3.229778	3
2393604613886	5.4821234	-5.486912	-1.6915035	3
2393616607293	6.160281	-5.2486887	0.6422446	3
2393625884636	6.7606273	-4.9548006	2.4319103	3
2393637084587	7.1071877	-4.867412	3.6373909	3
2393646178825	7.328053	-4.907515	4.3400893	3
2393654815300	7.6614456	-4.8745947	4.5154643	3
2393665923699	8.01459	-4.8518496	4.460996	3
2393675963983	8.219893	-4.9661727	4.1413703	3
2393685973749	8.142081	-5.243302	3.6619315	3
2393697600946	7.873931	-5.6946087	3.0879216	3
2393705932245	7.630321	-6.0250087	2.5079262	3
2393716033562	7.6267295	-6.0740895	2.1643584	3
2393726958855	7.8733325	-5.881955	2.1164744	3
2393736571892	7.953538	-5.807136	2.0458453	3
2393744689568	7.752425	-5.9118824	1.8429368	3
2393759032830	7.6668324	-6.1399302	2.220622	3
2393765014276	7.8930845	-6.3165026	2.9322984	3
2393777190789	8.304887	-6.1501055	3.2309752	3
2393784728630	8.763975	-5.9489927	2.9616275	3
2393794768913	9.147646	-5.8161144	2.5378537	3
2393804748161	9.122507	-5.9483943	1.0498575	3
2393817138298	8.975264	-6.0770826	0.44113165	3
2393824767693	8.987235	-5.7023897	0.09935937	3
2393835204705	8.970475	-5.0810947	0.05626374	3
2393844756708	8.768166	-4.68246	0.21068975	3
2393854705439	8.337209	-4.8937483	0.46627077	3
2393866210565	8.226477	-5.0463786	0.35254622	3
2393882384880	8.695142	-4.778228	-0.4225766	3
2393885558708	9.229049	-4.7746367	-1.460463	3
2393894744500	9.752781	-4.9344497	-2.0787656	3
2393906493768	10.168773	-5.2379146	-2.4109612	3
2393917327508	10.401609	-5.5270147	-2.9083564	3
2393926391229	10.207679	-5.7658362	-3.779846	3
2393935393914	10.031705	-5.6401405	-4.537611	3
2393944884880	9.72824	-5.096657	-4.7680526	3
2393954894645	9.242816	-4.408922	-4.782418	3
2393964843376	8.933964	-3.6613328	-4.3101616	3
2393974883660	8.84478	-2.8604724	-3.153762	3
2393984893426	8.681973	-2.319383	-1.8543092	3
2393995605096	8.286931	-2.1936872	-0.89543146	3
2394004943475	8.24204	-2.1865046	-0.53450555	3
2394020324335	8.805275	-2.0147207	-1.0115502	3
2394024901971	9.379285	-1.8740613	-2.2254105	3
2394034911736	10.142437	-1.809418	-4.055179	3
2394044921501	10.785878	-1.816002	-5.7736173	3
2394055724724	11.434708	-1.5747862	-6.7612257	3
2394064941033	11.955446	-1.2838906	-6.993463	3
2394077056512	12.041637	-1.2808979	-6.803723	3
2394086974725	11.850699	-1.4957775	-6.0363812	3
2394095611199	11.279683	-1.7992426	-5.1810527	3
2394106505974	10.643424	-1.9566613	-4.6405616	3
2394115691765	10.197504	-1.804031	-4.0701427	3
2394126525505	10.057443	-1.5185224	-3.5033157	3
2394136504754	10.1699705	-1.0486604	-3.3572693	3
2394145110711	10.552444	-0.42796355	-4.831499	3
2394156585321	11.136629	-0.12629414	-6.8402343	3
2394165191278	11.577163	-0.15981296	-7.827244	3
2394175658808	11.745355	-0.31064767	-8.330625	3
2394185058221	11.875839	-0.6655881	-9.039309	3
2394195067986	11.865664	-1.8016368	-8.476671	3
2394205077751	11.2371855	-2.4833858	-7.5345526	3
2394215026482	10.487202	-2.858677	-6.567295	3
2394225036248	9.741408	-3.0699651	-5.4007206	3
2394235931024	9.083003	-3.0017304	-3.9977183	3
2394245025263	8.743026	-2.8000188	-2.4408886	3
2394255126580	8.502409	-2.566584	-0.8499416	3
2394265136345	8.051701	-2.7168205	0.25737667	3
2394275115593	7.7027454	-2.9670146	0.5033809	3
2394285155876	7.602189	-2.8550856	-0.37469256	3
2394295867547	7.4711065	-2.8682537	-2.1655555	3
2394305419549	7.3591776	-2.6623523	-3.83192	3
2394317321405	7.5201874	-2.2798786	-4.827309	3
2394327209100	8.29531	-2.3133974	-5.7281275	3
2394337249384	8.554482	-2.5192988	-6.3177	3
2394347259149	8.485649	-2.9107506	-6.225523	3
2394358947381	8.713099	-3.1621418	-5.056554	3
2394365752800	8.939949	-3.2441432	-3.3435028	3
2394377318962	9.099164	-3.3842041	-1.9961656	3
2394387267693	9.147048	-3.4380736	-1.0097545	3
2394396636590	9.0081835	-3.5206735	-0.41240123	3
2394406646356	8.825626	-3.7223852	-0.18435353	3
2394418273553	8.656237	-3.945046	-0.4997896	3
2394427154167	8.65863	-4.000711	-1.5053543	3
2394437499626	8.969278	-3.6511576	-2.830545	3
2394447417839	9.568427	-3.1112652	-4.396353	3
2394457427605	10.542269	-2.2996306	-5.816713	3
2394467528924	11.418547	-1.3389573	-6.295553	3
2394477935418	11.3640785	-1.079785	-6.108207	3
2394487060175	10.653001	-1.4359225	-5.795764	3
2394497375116	9.711481	-2.144606	-5.457583	3
2394507415399	8.936956	-2.665345	-5.1744685	3
2394517394646	8.544906	-2.718616	-5.053561	3
2394527404411	8.844181	-1.7980455	-5.6161985	3
2394536407097	9.48882	-0.54168814	-6.855198	3
2394547423943	10.301651	0.49081135	-8.04751	3
2394557433709	10.869077	1.1851299	-8.732851	3
2394567382440	11.411364	1.6059108	-9.372701	3
2394577483758	11.77648	1.2294226	-9.248801	3
2394587798699	11.097125	-0.91219085	-5.910087	3
2394598540885	10.404003	-1.9357121	-4.258686	3
2394606933220	9.758766	-2.4025815	-3.554791	3
2394615508660	9.557653	-2.2164323	-4.100669	3
2394625976189	9.606135	-1.8507179	-4.9374423	3
2394637542352	9.831191	-1.1821371	-5.449203	3
2394647521600	9.959879	-0.729633	-6.001665	3
2394658141718	9.986814	-0.49679685	-6.319495	3
2394667144403	9.888053	-0.374094	-6.3542113	3
2394677703484	9.816826	-0.27952304	-6.193201	3
2394687652214	9.806051	-0.0796072	-5.988497	3
2394697631462	9.787497	0.16160862	-6.0142345	3
2394707763299	9.533113	0.035314474	-5.876568	3
2394718902215	9.111733	-0.38606504	-5.5898623	3
2394725738153	8.883685	-0.60573304	-5.167286	3
2394737670525	8.579621	-1.0031705	-4.771644	3
2394747680290	8.27077	-1.5514427	-4.3993454	3
2394757659538	8.224682	-1.6998832	-4.12102	3
2394767608269	8.550891	-1.4089876	-3.930082	3
2394778716667	8.935161	-0.9391256	-4.033033	3
2394787047967	9.167996	-0.8265981	-4.3119574	3
2394797698602	9.166202	-0.9187749	-4.3358994	3
2394807708368	9.287108	-0.78050977	-4.5819035	3
2394817626581	9.382876	-0.5590461	-4.869208	3
2394825683221	9.063251	-0.6314707	-5.029619	3
2394838317498	8.53892	-1.0773908	-5.28939	3
2394846313103	7.8853035	-1.863886	-5.729325	3
2394857726677	7.5549035	-2.657564	-5.6227827	3
2394867705926	7.976283	-2.9125464	-4.1276035	3
2394877898797	8.783728	-2.8802247	-2.1098902	3
2394887786493	8.968679	-3.4123359	-1.1390414	3
2394898498162	8.801684	-4.2054152	-0.74519527	3
2394907378777	8.82802	-4.583101	-0.741604	3
2394917754753	9.041702	-4.5753193	-1.1959038	3
2394927215202	9.172187	-4.3197384	-2.0368671	3
2394935790642	9.291897	-3.7181952	-2.8933928	3
2394945800408	9.0476885	-2.9496565	-3.819949	3
2394956847772	8.432977	-2.4702177	-5.015254	3
2394965819940	7.454347	-2.2649148	-6.196194	3
2394975799189	7.7703815	-2.8562827	-4.537012	3
2394985778436	7.9828672	-4.07553	-2.4223335	3
2394995788201	8.147469	-5.097255	-0.79367787	3
2395005797966	8.526351	-5.470751	0.6003461	3
2395016509636	8.897452	-5.7466826	1.3072342	3
2395025817498	8.932168	-6.129755	1.1881226	3
2395035827264	8.853758	-6.3302693	0.52073884	3
2395045837030	8.977658	-6.1106014	-0.6254852	3
2395055846795	9.097368	-5.6221843	-1.9841946	3
2395065887078	8.911219	-5.1247888	-3.1334114	3
2395076629265	8.619126	-4.610634	-4.0414124	3
2395087981804	8.280347	-4.1683054	-4.7949877	3
2395097991570	7.811083	-3.9031472	-5.3265004	3
2395108031853	7.3466077	-3.8726213	-5.6203885	3
2395116119012	6.896498	-4.1060557	-5.7095723	3
2395126464471	6.68102	-4.380192	-5.3247046	3
2395138885126	6.9120603	-4.4544125	-4.2622776	3
2395147796258	7.4705076	-4.3640313	-3.168726	3
2395158172234	8.204929	-4.1862617	-1.9003977	3
2395167785271	8.817844	-4.0857053	-0.49320555	3
2395177611931	9.186552	-4.0503907	0.78290397	3
2395188018426	9.433155	-4.0934863	1.6537948	3
2395198730096	9.6767645	-4.0467997	1.6041151	3
2395207549676	9.79827	-4.2413282	0.7308301	3
2395218108758	9.543288	-4.9661727	-0.3441665	3
2395227782830	9.354745	-5.647323	-0.85473	3
2395238097770	9.291897	-6.0106435	-1.13964	3
2395248077019	9.390059	-5.907693	-1.899799	3
2395258788689	9.588778	-5.279215	-2.855684	3
2395267638787	9.838972	-4.71538	-3.2824504	3
2395278106317	9.561843	-4.56694	-3.2423477	3
2395288055048	8.918402	-4.6160207	-3.140594	3
2395298400507	8.558074	-4.3526587	-2.8682537	3
2395308166131	8.579023	-3.7247794	-2.3038206	3
2395318908318	8.805874	-2.89459	-2.4127567	3
2395327819450	9.033323	-2.1739352	-3.669114	3
2395338195427	9.053674	-1.9949685	-4.968567	3
2395348205193	9.046491	-2.0069396	-5.474941	3
2395358214959	8.890269	-2.5623944	-5.3157263	3
2395368163690	9.151836	-2.505532	-4.3209357	3
2395378905877	9.309255	-2.5689783	-3.1986535	3
2395387725457	9.422979	-2.5151088	-2.1523874	3
2395398223503	9.419388	-2.3523033	-1.0283096	3
2395407683952	9.211093	-2.2577322	-0.8834604	3
2395418273552	9.0842	-1.8423382	-1.4856021	3
2395428252801	9.503185	-0.98341835	-2.8449101	3
2395438933953	9.997588	-0.18674773	-5.064934	3
2395447906122	10.364499	0.30047232	-7.1712327	3
2395458282099	10.592546	0.2220622	-8.689755	3
2395468261346	10.710462	-0.30286652	-9.680955	3
2395478301629	10.773309	-0.82360536	-9.807847	3
2395488219841	10.497377	-1.5813702	-9.3182335	3
2395498900994	10.171766	-2.1948843	-8.365939	3
2395507995232	9.986814	-2.3864205	-6.944382	3
2395518401727	10.101137	-2.3708582	-5.3300915	3
2395528442010	10.34774	-2.3451207	-3.8373067	3
2395537902459	10.621277	-2.0566192	-2.6396074	3
2395548614128	10.53748	-1.769315	-2.2409728	3
2395558929069	10.509348	-1.4083891	-2.678513	3
2395567748650	10.801441	-0.5847838	-4.1305966	3
2395578429802	11.344925	0.40043023	-6.2626333	3
2395588439568	11.568184	0.60094464	-7.94037	3
2395598479852	11.300034	0.10594343	-8.830415	3
2395608489618	10.848128	-0.6793547	-8.907029	3
2395618926630	10.419566	-1.270124	-8.3072815	3
2395628203973	10.290877	-1.4814123	-7.179612	3
2395638579949	10.085575	-1.7280151	-5.8484364	3
2395648589714	9.616311	-2.1996727	-4.7022123	3
2395658568962	9.257779	-2.4959552	-3.627814	3
2395668639764	9.069835	-2.3463178	-3.3141737	3
2395678893670	9.146449	-1.7663223	-3.7337575	3
2395687926874	9.466674	-0.8936358	-4.658518	3
2395698546990	9.767744	-0.31423897	-5.585074	3
2395708526238	9.76535	-0.23642741	-6.2650275	3
2395718505485	9.217676	-0.641646	-7.5549035	3
2395728393181	8.516774	-1.4155718	-9.485827	3
2395737121209	8.243237	-1.9835961	-9.458893	3
2395746825799	7.9942393	-1.6980876	-6.3123126	3
2395758147821	9.368511	-2.248754	-5.2157683	3
2395768615350	9.165603	-2.195483	-6.6762314	3
2395778594599	7.9278	-2.6803088	-8.430583	3
2395788573846	7.712322	-3.0011318	-7.6369047	3
2395798888787	7.9649105	-3.103484	-5.273828	3
2395808044060	8.614936	-3.1609447	-2.4019828	3
2395818633660	8.939949	-3.4727895	0.16699557	3
2395828612908	8.610746	-4.150947	1.5245079	3
2395838103875	8.252813	-4.7494974	1.13964	3
2395847076044	8.095394	-4.8069587	-0.24480712	3
2395858947381	8.261193	-4.2598834	-2.3169887	3
2395868194207	8.574235	-3.787627	-4.5256395	3
2395878692253	8.903438	-2.9083564	-6.041768	3
2395888732536	9.068638	-1.903989	-7.441179	3
2395898681267	8.765172	-1.423353	-8.871715	3
2395908660516	8.141483	-1.3251907	-9.500193	3
2395918975457	7.567473	-1.5490485	-9.260174	3
2395928161249	7.445967	-1.3347675	-8.570643	3
2395936828241	7.790134	-0.49081135	-8.007407	3
2395946838006	8.497621	0.80205756	-8.163031	3
2395956847771	9.276335	1.9470845	-9.037513	3
2395966857536	9.452907	1.899799	-9.638457	3
2395977355584	9.105149	1.110311	-9.384073	3
2395986846551	8.750807	0.37948096	-8.662222	3
2395996795282	8.478467	-0.41299978	-7.9691005	3
2396006744013	8.355764	-0.89782566	-7.0108213	3
2396016814813	8.503606	-0.866701	-6.4990606	3
2396026794060	8.939949	-0.6847417	-7.1155677	3
2396037566765	9.257779	-0.97144735	-7.9068513	3
2396046844109	9.461885	-1.4425066	-8.147469	3
2396056823357	9.896433	-1.763928	-7.9278	3
2396066924676	10.271724	-2.1452048	-7.405266	3
2396076964959	10.592546	-2.4636335	-6.603807	3
2396086944208	10.924743	-2.5438392	-5.0757074	3
2396097472773	11.254543	-2.0488381	-3.3913867	3
2396106963739	10.9660425	-1.7208325	-2.9622262	3
2396116851434	10.206482	-1.7705121	-3.8738184	3
2396126861199	9.3738985	-1.8842367	-6.192004	3
2396141692742	8.813056	-1.4215573	-6.0321913	3
2396147338494	8.858546	-1.2838906	-4.76506	3
2396161712275	8.682572	-1.6472107	-3.435081	3
2396167358026	8.498219	-2.597709	-2.747945	3
2396181884392	8.843582	-3.3201592	-2.1763294	3
2396187316521	9.188348	-3.7235823	-1.4203602	3
2396202087029	9.322423	-4.006098	-0.97503865	3
2396207336052	9.499594	-3.9606082	-1.5023615	3
2396222259149	9.767744	-3.551798	-2.6479871	3
2396227294549	9.855133	-2.8802247	-3.7487214	3
2396237090692	9.67856	-2.1499932	-5.1607018	3
2396247863397	9.372701	-1.4790181	-6.7869635	3
2396259002314	8.896853	-0.9756372	-7.781754	3
2396269073114	8.300098	-0.9187749	-8.02297	3
2396279052361	7.699154	-1.763928	-7.510012	3
2396289031609	8.016386	-2.8072014	-5.415086	3
2396299041375	8.9998045	-3.2860417	-1.6891093	3
2396309051141	9.79827	-3.7104142	1.7286136	3
2396319030389	10.200497	-4.2556934	3.244742	3
2396329162225	10.143036	-4.7560816	2.4732103	3
2396339049920	10.212467	-5.361216	0.38187516	3
2396348357781	10.117298	-5.524022	-1.9045875	3
2396359038932	9.914988	-5.1080294	-3.7960067	3
2396369018181	9.485827	-4.666898	-5.3941364	3
2396379058464	8.787319	-4.4119153	-6.741473	3
2396389037713	8.145673	-3.9366663	-7.4429746	3
2396399047479	7.6363063	-3.4763808	-7.4932528	3
2396408416376	7.5363483	-3.169923	-6.92044	3
2396419005976	8.246828	-3.2112231	-4.7548847	3
2396429046258	8.97646	-3.3770216	-1.6956934	3
2396439025506	9.264363	-4.180875	0.70509243	3
2396449004753	9.357139	-5.1439424	2.1140802	3
2396459045037	9.354745	-5.720945	2.585738	3
2396469024285	9.346964	-6.11539	2.1057005	3
2396479003534	9.257181	-6.319495	1.1773487	3
2396489471063	9.106346	-6.242881	-0.05686229	3
2396499023065	9.060258	-5.923255	-1.6334441	3
2396508361443	8.882488	-5.593454	-3.0771477	3
2396519042595	8.345589	-5.270835	-5.021838	3
2396529021843	8.124723	-4.607043	-5.355231	3
2396538360222	8.042124	-4.413112	-5.279215	3
2396549254998	8.186374	-4.3299136	-4.755483	3
2396558379754	8.219295	-4.44723	-3.8786068	3
2396569030389	8.336012	-4.4514194	-3.1453824	3
2396579070673	8.658031	-4.5783124	-2.6443958	3
2396589049920	8.847773	-4.9542017	-2.0374656	3
2396599029168	8.941745	-5.386954	-1.3587095	3
2396609069450	9.212888	-5.681441	-0.5374983	3
2396617400750	9.437345	-5.897517	0.22625206	3
2396627410516	9.464878	-6.1195793	0.5734113	3
2396638366327	9.48882	-6.2967505	0.6907272	3
2396647765741	9.643246	-6.2195373	0.57760113	3
2396658904656	9.734824	-5.921459	0.3824737	3
2396668365105	9.655815	-5.5629277	-0.031124622	3
2396678771598	9.531916	-5.1607018	-0.7110779	3
2396688354118	9.465476	-4.5783124	-1.4903905	3
2396698577507	9.499594	-4.103063	-2.2697031	3
2396707458123	9.665991	-3.970185	-2.914342	3
2396717498407	9.661801	-4.132392	-3.2692823	3
2396728942499	9.600749	-4.4603977	-3.1890767	3
2396738341912	9.743204	-4.5699325	-2.630629	3
2396748900994	9.6288805	-4.5902834	-2.0973208	3
2396761474235	9.515156	-4.407127	-1.8650831	3
2396768920525	9.457097	-4.060566	-1.9782091	3
2396779082879	9.615712	-3.508104	-2.235586	3
2396789001092	10.072407	-2.7641058	-2.3756466	3
2396799041375	9.85214	-2.4408886	-2.80361	3
2396809508905	9.2308445	-2.5001452	-3.5003228	3
2396820617303	9.111733	-2.5480292	-3.7594953	3
2396829040154	9.006389	-2.5875335	-3.7846344	3
2396838348015	8.841787	-2.6491842	-3.9468415	3
2396848907097	8.788516	-2.6102784	-4.021062	3
2396858337029	8.813056	-2.392406	-3.9989154	3
2396868926629	8.84478	-2.1972785	-3.9671922	3
2396881499871	8.750209	-2.0727801	-3.9851487	3
2396888946161	8.965687	-1.6454151	-4.3358994	3
2396898955927	9.264363	-1.2030864	-4.911106	3
2396908935174	9.916783	-0.5069722	-6.0208187	3
2396918334588	9.983223	-0.65182143	-6.5002575	3
2396928893669	9.869498	-1.3605051	-6.3218894	3
2396938781365	9.466075	-2.5049336	-5.831078	3
2396947692498	9.346365	-3.1310172	-5.1200004	3
2396957732782	9.829993	-2.6683378	-4.0785227	3
2396967742547	10.446501	-1.7908629	-3.4793737	3
2396977691277	11.045051	-1.0121487	-3.9187095	3
2396987670525	11.54903	-0.53809685	-4.52145	3
2396998290642	11.791444	-0.44771573	-5.907693	3
2397007690057	12.060192	-0.6727707	-8.154053	3
2397017699823	11.843517	-1.5747862	-9.547478	3
2397027770623	11.399393	-2.7700913	-9.822212	3
2397037780388	10.940904	-3.8349125	-9.334992	3
2397050689323	10.494983	-4.619612	-8.465898	3
2397058379753	10.310031	-4.7123876	-7.4746976	3
2397067779168	10.320207	-4.0467997	-6.692991	3
2397078643426	10.338163	-3.177704	-5.9268465	3
2397088225946	10.310031	-2.5474305	-5.243302	3
2397098052606	10.199299	-2.1883004	-4.3143516	3
2397108764275	9.966463	-2.1398177	-3.7241807	3
2397118926628	9.585785	-2.3187842	-3.4075475	3
2397128326042	9.167398	-2.569577	-2.943671	3
2397138854607	8.921394	-2.7928362	-2.2337902	3
2397148772820	8.740632	-2.9376855	-1.6232687	3
2397158935174	8.404246	-3.0238767	-1.3138182	3
2397168731317	8.118738	-3.2531216	-1.4131776	3
2397178588495	7.8487916	-3.478775	-1.939902	3
2397188781366	7.657854	-3.3357215	-2.8688521	3
2397198913202	7.4327993	-3.083732	-4.3035774	3
2397208709344	7.2286935	-3.0011318	-5.201403	3
2397218841179	7.117363	-2.902371	-5.3594203	3
2397227965935	7.3669586	-2.7365725	-5.085284	3
2397240935906	7.707534	-2.7263973	-4.431069	3
2397248778924	8.042124	-3.040636	-3.2267854	3
2397258910760	8.5886	-3.5871127	-1.7070658	3
2397268706903	8.994417	-3.968988	-0.6889315	3
2397278838739	9.002198	-4.211401	-0.9008184	3
2397289825066	8.859743	-4.373608	-2.190096	3
2397299560173	9.068039	-3.1789012	-5.097854	3
2397308776482	9.55885	-2.5067291	-5.33907	3
2397318847283	9.8754835	-2.0189106	-5.7424927	3
2397329467401	10.034698	-2.0231004	-6.457162	3
2397338958368	10.064626	-2.315193	-6.4487824	3
2397349059687	10.007763	-2.7802668	-5.6221843	3
2397359008416	9.822811	-3.3129766	-4.4208937	3
2397369018181	9.72824	-3.6421793	-3.015497	3
2397379027946	9.615114	-3.7481227	-1.9009962	3
2397389037712	9.531916	-3.4404678	-2.0099323	3
2397399016961	9.630676	-2.8275523	-3.067571	3
2397408324823	9.599552	-2.2260091	-4.0276456	3
2397419036493	9.542689	-1.5382746	-5.115212	3
2397428344354	9.497798	-0.9175778	-6.365584	3
2397438903435	9.303269	-0.6374562	-7.301717	3
2397450133903	9.0842	-0.5793968	-7.7051396	3
2397458953484	8.958505	-0.7128736	-7.656657	3
2397468993767	8.978256	-0.99299514	-7.01142	3
2397482329950	9.037513	-1.4460979	-5.695806	3
2397488738641	8.744224	-2.110489	-4.578911	3
2397499114618	8.394072	-2.6120741	-4.156334	3
2397508941278	8.37013	-2.6928782	-4.6645036	3
2397518340692	8.587403	-2.369661	-5.9118824	3
2397528899773	9.009979	-1.8195933	-7.1484876	3
2397539336784	9.434352	-1.5269021	-7.6572556	3
2397548888787	9.749189	-1.2814964	-7.805696	3
2397558868035	10.051457	-1.2036849	-7.6560583	3
2397568877801	10.231621	-1.1773487	-6.809708	3
2397578887567	10.012551	-1.3628993	-5.5737014	3
2397588927851	9.439739	-1.7232267	-4.5394063	3
2397599029168	8.854955	-2.0416555	-4.38917	3
2397609710320	8.505402	-2.303222	-4.5220485	3
2397618926628	8.450933	-2.4917655	-3.942053	3
2397628966912	8.6095495	-2.4480712	-3.752911	3
2397638946160	8.651448	-2.8167782	-4.2060137	3
2397648955926	8.703522	-2.9370868	-4.681263	3
2397659270868	9.124901	-2.5929205	-5.2421045	3
2397668365107	9.414599	-2.143409	-5.54557	3
2397678893670	9.333197	-1.8243817	-5.7323174	3
2397688842400	8.441357	-1.9219455	-5.9878983	3
2397698852165	8.15106	-1.7926586	-6.1327477	3
2397708861930	8.028955	-1.6238673	-6.1106014	3
2397720763786	8.088212	-1.5155296	-5.935226	3
2397730071648	8.23366	-1.4742297	-5.473145	3
2397738433465	8.449138	-1.4742297	-4.9823337	3
2397748443231	8.425795	-1.762731	-4.629189	3
2397758514032	8.342596	-2.2631192	-4.187459	3
2397768981560	8.362348	-2.7252002	-3.5673606	3
2397779845817	8.221688	-3.0789435	-3.039439	3
2397789062125	8.246229	-3.0561984	-2.9269116	3
2397798980338	8.4347725	-2.8048072	-3.2842462	3
2397809081657	8.595782	-2.6390088	-3.9869444	3
2397819030387	8.627506	-2.6048915	-4.868609	3
2397828979118	8.535329	-2.6198552	-5.410896	3
2397839904411	8.500014	-2.6850972	-5.506664	3
2397848907097	8.68796	-2.5408466	-5.036802	3
2397858611688	8.876503	-2.4343045	-4.020463	3
2397868957147	8.814852	-3.152565	-2.861071	3
2397879272088	8.55987	-4.505289	-1.7998412	3
2397888946159	8.754398	-5.398925	-0.724246	3
2397899901969	9.291298	-5.6000376	0.2112883	3
2397909026726	9.954493	-5.504868	0.8403648	3
2397918975456	10.33936	-5.4007206	0.7637503	3
2397930572136	10.707469	-5.072715	0.03172317	3
2397938659295	10.785878	-4.602853	-0.9804256	3
2397948669061	10.445902	-4.2580876	-2.03567	3
2397959380730	9.928156	-3.9270895	-3.1866825	3
2397968688591	9.297882	-3.7391446	-4.671686	3
2397978667839	8.517372	-3.7660792	-5.9346275	3
2397988708121	7.8266454	-3.807978	-6.3512187	3
2397998656851	7.3885064	-4.074931	-6.1638722	3
2398008666617	7.5590935	-4.518457	-4.9374423	3
2398019591910	8.437765	-4.669292	-2.1374235	3
2398028686149	9.0716305	-4.76087	0.6697779	3
2398038695915	9.279925	-5.015254	2.1015105	3
2398048705681	9.23683	-5.253477	2.3056161	3
2398058715447	9.009381	-5.3582234	1.5532384	3
2398070251092	8.543709	-5.261258	-1.4550761	3
2398082763299	8.278551	-4.583101	-2.8844144	3
2398090819939	7.914034	-4.5005007	-4.0863037	3
2398099059686	7.644686	-4.4795513	-4.933253	3
2398109466179	7.526173	-4.52145	-5.193622	3
2398119018181	7.6045833	-4.699219	-4.787206	3
2398128844840	7.976283	-4.734534	-3.6828809	3
2398142547233	8.330027	-4.6513352	-2.3852234	3
2398149413688	8.558673	-4.751293	-1.3790601	3
2398159026725	8.680777	-4.871602	-0.6619968	3
2398169067009	8.839393	-4.8243165	-0.38726214	3
2398179046257	9.038112	-4.630985	-0.49799395	3
2398189025505	9.115923	-4.4364557	-1.091756	3
2398202849969	9.173983	-4.2754455	-1.8848352	3
2398208892450	9.291897	-4.2078094	-2.6150668	3
2398218963251	9.364322	-4.3400893	-3.4554317	3
2398229095087	9.423578	-4.587889	-4.064756	3
2398239410029	9.667188	-4.7698483	-3.9755719	3
2398251037225	9.884461	-5.0385976	-3.6242228	3
2398262023553	10.046669	-5.0643353	-3.2501287	3
2398269042595	10.406996	-4.9296613	-2.296638	3
2398279052360	10.712855	-4.7668557	-0.8038532	3
2398289031609	10.860698	-4.6686935	0.7044938	3
2398299102410	10.828376	-4.7375264	1.7645266	3
2398309051141	10.596138	-4.675277	1.7022774	3
2398319945916	10.579977	-4.2730513	0.6631939	3
2398329040155	10.709264	-3.58412	-0.6703765	3
2398339233027	10.481216	-3.0897174	-2.3169887	3
2398349029169	10.009559	-2.8078	-3.9073372	3
2398359038934	9.60853	-2.6671407	-4.9099092	3
2398369048699	9.169792	-2.6515784	-5.310938	3
2398381469352	8.504205	-2.9430726	-5.3378725	3
2398389068229	8.026561	-3.1866825	-4.9781437	3
2398399077995	8.112753	-2.9724014	-3.83192	3
2398411132438	8.29531	-2.8167782	-2.392406	3
2398419189079	8.548497	-2.6060886	-1.6490064	3
2398429107293	9.09617	-2.0979192	-2.087744	3
2398441222771	9.593566	-1.858499	-3.1070752	3
2398449126825	9.733627	-2.0021513	-4.1078515	3
2398459136591	9.419987	-2.9041667	-5.839458	3
2398469146356	9.172187	-3.1411927	-6.1836243	3
2398479186638	9.051878	-2.9741971	-6.1106014	3
2398489257438	9.078813	-2.5121162	-5.4725466	3
2398500518424	9.293094	-2.0045455	-4.5675383	3
2398509856803	9.339781	-1.6310499	-3.6912606	3
2398519256218	8.98484	-1.5562311	-3.0627825	3
2398529723747	8.507795	-1.6561891	-2.6539726	3
2398539672478	8.297705	-1.7794905	-2.6689363	3
2398549224481	8.489241	-1.5873557	-3.259107	3
2398563171014	8.938153	-1.1031284	-4.2437224	3
2398571288689	9.230247	-0.84216046	-5.1463366	3
2398579253778	9.752781	-0.42197806	-5.66528	3
2398589263543	10.183737	-0.31064767	-5.7502737	3
2398600799186	10.433332	-0.46387658	-5.6006365	3
2398609923942	10.542269	-0.7428011	-5.0320134	3
2398623229607	10.447698	-1.067814	-4.6806645	3
2398629363640	10.483611	-1.2479776	-4.4568067	3
2398639770134	10.490793	-1.2946646	-4.4304705	3
2398649352654	10.53748	-1.0965444	-4.9027267	3
2398659698113	10.808025	-0.74519527	-5.8304796	3
2398669982538	11.130045	-0.54049104	-7.1460934	3
2398681457146	11.3167925	-0.6344634	-8.5538845	3
2398689941032	11.338341	-0.87328506	-10.019734	3
2398699859245	11.480796	-1.1270704	-10.834361	3
2398709380729	11.482592	-1.4873978	-10.547656	3
2398720733268	11.30961	-1.8501194	-9.607931	3
2398731444938	11.014524	-2.2307975	-8.492233	3
2398741973504	10.326192	-2.7760768	-7.4585366	3
2398750030144	9.661202	-3.0891187	-6.600814	3
2398759887322	9.409811	-3.103484	-5.2528787	3
2398769439325	9.163807	-2.9616275	-3.6182373	3
2398779479607	8.828619	-3.0071173	-2.0129251	3
2398789458855	8.479664	-3.3267434	-0.5847838	3
2398800170524	7.9355817	-3.7618895	0.350152	3
2398809478385	7.359776	-4.221576	0.49320555	3
2398819427115	7.0263834	-4.372411	-0.002992752	3
2398829894645	7.0132155	-4.128801	-0.7823054	3
2398839568718	7.04434	-3.7714663	-1.525705	3
2398851012810	7.768586	-2.9269116	-2.598906	3
2398860595330	8.208521	-2.7802668	-3.2794578	3
2398869964227	8.356961	-2.9694088	-4.0043025	3
2398879821405	8.81605	-2.8808231	-4.809353	3
2398892455681	9.504981	-2.6024973	-5.3205147	3
2398899505241	10.003573	-2.5659857	-5.5551467	3
2398909881217	10.176555	-2.753332	-5.5539494	3
2398920837027	10.197504	-3.1250317	-5.1397524	3
2398930053336	10.166379	-3.4745853	-4.1934443	3
2398939605339	10.278907	-3.66253	-2.8042088	3
2398949615105	10.172364	-3.7062242	-1.8076223	3
2398959655388	9.922171	-3.5356374	-2.6898856	3
2398969634637	9.891046	-2.8353333	-5.2594624	3
2398980224236	10.020332	-1.7531542	-7.89907	3
2398989654169	10.088568	-0.7368156	-9.974843	3
2398999633416	10.146626	-0.01316811	-11.334749	3
2399009673699	10.134057	0.17477672	-11.696873	3
2399019683464	9.93474	-0.30047232	-10.605715	3
2399029693230	9.86471	-0.8206126	-8.263587	3
2399040588005	9.833585	-1.1821371	-6.0585275	3
2399049712762	9.8916445	-1.4532804	-4.5501804	3
2399059692009	10.005967	-1.6334441	-3.7152026	3
2399070220573	10.128072	-1.6711528	-3.9360676	3
2399081237419	10.358514	-1.8183962	-4.7459064	3
2399089965447	10.833763	-1.8620903	-5.2367177	3
2399102141961	11.196485	-1.8369513	-5.3660045	3
2399109893426	11.192893	-2.2499511	-5.3683987	3
2399119781122	10.945093	-2.9981391	-5.5862713	3
2399130279168	10.879252	-3.50571	-5.424064	3
2399140258415	10.990582	-3.3596635	-4.344279	3
2399150146110	10.948086	-3.0388405	-3.0711622	3
2399161986930	10.527305	-3.068768	-2.428319	3
2399169952018	9.959281	-3.2393548	-2.4343045	3
2399179839714	9.475053	-3.2998085	-2.8892028	3
2399189818962	9.293094	-3.071761	-3.3979707	3
2399201232536	9.22067	-2.689287	-3.7217865	3
2399211242302	9.120711	-2.4349031	-3.9803603	3
2399221221551	8.66701	-2.7138276	-4.5920787	3
2399230376825	7.9930425	-3.4763808	-4.931457	3
2399239867791	7.8637557	-3.3608606	-3.8833952	3
2399250365837	8.232463	-2.9418752	-2.8808231	3
2399260375602	8.444948	-2.9843724	-1.8034325	3
2399269927605	8.560468	-3.2878375	-0.7787141	3
2399280852898	8.775348	-3.764882	0.034117375	3
2399289947137	8.705916	-4.2221746	0.039504327	3
2399299956903	8.523956	-4.520851	-0.6895301	3
2399310454949	8.484452	-4.466982	-1.3359646	3
2399320067985	8.510789	-4.1174283	-1.8590976	3
2399331328971	8.263587	-3.8738184	-2.758719	3
2399342101677	8.004415	-3.8385038	-3.9354692	3
2399351348503	8.1642275	-3.4733882	-4.5394063	3
2399361327751	8.547898	-3.2489316	-4.0653543	3
2399372008905	8.908226	-3.5859156	-2.3900118	3
2399381805048	9.3104515	-4.091092	-0.019752163	3
2399391540155	9.560646	-4.8602295	2.6252422	3
2399401092156	9.601946	-5.6126075	4.5316253	3
2399410491570	9.264363	-6.3991027	5.020641	3
2399421783074	8.913613	-6.728904	4.1174283	3
2399431762322	8.53054	-6.697779	2.380435	3
2399441588982	8.314464	-6.120178	0.6488287	3
2399451415642	8.30369	-5.16549	-0.8391677	3
2399462432488	8.302493	-4.417302	-1.9692309	3
2399471465691	8.406042	-4.0156746	-2.8550856	3
2399481811149	8.47727	-4.0599675	-3.127426	3
2399490569694	8.555679	-4.3766007	-2.3798366	3
2399500579460	8.790312	-4.819528	-0.52852005	3
2399510589226	8.978256	-5.2648497	1.7310078	3
2399522246942	8.746018	-5.7263317	3.1453824	3
2399532134637	8.2995	-6.101623	3.5302503	3
2399540679559	7.824251	-6.0902505	2.967613	3
2399550628290	7.3909006	-5.8771667	1.9961656	3
2399560668572	7.0742674	-5.3522377	1.0749966	3
2399571563347	7.1311297	-4.660912	0.3890578	3
2399582305535	7.4567413	-4.031237	-0.5542577	3
2399591613395	7.7081323	-3.6098576	-1.7585411	3
2399601623161	7.7368627	-3.6212301	-2.9017725	3
2399610686883	7.7213006	-3.9234982	-3.5715504	3
2399620421990	8.461109	-4.9506106	-0.96665895	3
2399630767449	8.911219	-5.4767365	1.5059528	3
2399642577751	9.148843	-6.0704985	3.5733461	3
2399651671988	9.229648	-6.5487404	4.727351	3
2399662047966	9.063849	-6.869563	4.992509	3
2399670898064	9.065046	-6.499659	4.8518496	3
2399681335076	9.101558	-5.6640825	4.1653123	3
2399690307244	9.283517	-4.583699	2.6862943	3
2399701507195	9.508572	-3.6367924	0.7278373	3
2399710784540	9.497798	-3.3842041	-1.1701661	3
2399720794305	9.301474	-3.675698	-2.385822	3
2399731811150	9.012374	-4.301782	-2.9951463	3
2399741790398	8.777742	-5.0080714	-2.9496565	3
2399751800164	8.752005	-5.559935	-2.2104468	3
2399762542352	8.9279785	-5.6868277	-0.92296475	3
2399770843133	9.190144	-5.4474072	0.5895722	3
2399780852899	9.45171	-4.8398786	1.8818425	3
2399790862664	9.633669	-3.9498343	2.3989902	3
2399801940544	9.584588	-3.165733	1.9129672	3
2399811980827	9.646837	-2.4103625	1.0456676	3
2399822753533	9.850345	-1.7681179	-0.039504327	3
2399830901726	9.727043	-1.7286136	-1.9363106	3
2399840453728	9.698313	-1.9596541	-4.035427	3
2399852447137	9.741408	-2.3110032	-5.48751	3
2399861968622	10.166379	-2.5157075	-5.989694	3
2399870940790	10.618284	-2.5025394	-5.595848	3
2399881560906	10.972028	-2.5091233	-4.757279	3
2399890960320	11.088745	-2.5384524	-3.9875429	3
2399901885613	10.784681	-2.6473885	-3.5936968	3
2399911864861	10.524911	-2.9334955	-3.2680852	3
2399921874627	10.269928	-3.1555579	-2.6156654	3
2399931975946	10.229825	-3.0867245	-2.0709844	3
2399941283807	10.4405155	-2.8245595	-2.1254525	3
2399950561150	10.784083	-2.4127567	-2.7353754	3
2399960601433	11.3323555	-1.6286557	-4.288614	3
2399970611198	11.727997	-1.3018472	-6.1740475	3
2399980590446	11.784261	-1.3820529	-7.043143	3
2399990600212	11.591528	-1.6238673	-6.6624646	3
2400001342400	11.263522	-2.1158757	-5.601235	3
2400010558709	10.50875	-2.8562827	-3.3985693	3
2400020568475	10.319608	-3.0801406	-2.5384524	3
2400030578241	10.152613	-2.9879637	-2.2631192	3
2400040588006	10.022727	-2.9011738	-2.508525	3
2400050658806	9.91439	-2.9161377	-3.004723	3
2400061370475	9.752182	-2.72939	-4.192846	3
2400071166618	9.561843	-2.3139958	-6.277597	3
2400080749138	9.290101	-1.6502035	-8.510789	3
2400095550164	9.281123	-0.47764325	-10.51713	3
2400101195915	9.707291	0.12509704	-11.008539	3
2400110747917	10.5680065	-0.6266823	-8.429984	3
2400121917351	11.001357	-1.7729063	-4.4544125	3
2400132079705	11.15698	-2.823961	-2.1320367	3
2400141204461	10.732009	-4.0707417	-1.1031284	3
2400151214227	10.079589	-5.1942205	-0.049081136	3
2400161193475	9.668983	-5.810129	0.9552865	3
2400172668084	9.2865095	-6.0848637	1.2862848	3
2400182983024	8.872911	-5.969942	0.961272	3
2400192596061	8.435371	-5.6419363	0.24420857	3
2400201232535	8.219295	-5.2397103	-0.85054016	3
2400211242301	8.403049	-4.59567	-1.6873137	3
2400222106560	8.723872	-3.9911342	-2.0003555	3
2400232116326	9.166202	-3.3955765	-2.4450784	3
2400242827996	9.749189	-2.7365725	-3.3063924	3
2400251311883	10.108918	-2.5306711	-4.437054	3
2400261321649	10.195109	-2.7072437	-5.3169236	3
2400271300897	10.098145	-3.2243912	-5.486912	3
2400282165154	9.743802	-3.879804	-4.6776714	3
2400292724236	9.291897	-4.4143095	-3.3985693	3
2400302886589	9.023148	-4.325724	-2.6366146	3
2400312194451	9.299079	-3.3063924	-3.2142158	3
2400322204217	9.604341	-2.171541	-4.5418005	3
2400332824335	9.982025	-1.0133458	-6.3368535	3
2400342223748	10.581175	0.0676362	-8.085219	3
2400352233513	11.174338	0.74639237	-9.151836	3
2400363036735	11.538856	0.7212533	-9.518747	3
2400372344597	11.630433	-0.15382746	-9.013571	3
2400382384880	11.37186	-1.2791022	-7.430405	3
2400393127068	10.889428	-2.461838	-3.9001546	3
2400402557000	10.000581	-3.4075475	-2.794632	3
2400412383661	9.918579	-3.0903158	-2.813187	3
2400422210321	10.053253	-2.3511062	-3.7978024	3
2400432403192	10.292074	-1.602918	-4.9877205	3
2400442412957	10.296265	-1.3365631	-5.5467668	3
2400452422722	10.2178545	-1.3293805	-5.4222684	3
2400462432488	10.077195	-1.4670471	-5.170877	3
2400472442254	9.874885	-1.8339585	-5.1541176	3
2400483153924	9.583391	-2.4313118	-4.5633483	3
2400493285760	9.384672	-2.7299886	-3.2722752	3
2400502471551	9.335591	-2.641403	-2.130241	3
2400512542351	9.321824	-2.35769	-1.650802	3
2400522491081	8.926183	-2.5276785	-2.0572178	3
2400532500847	8.476072	-2.819771	-2.7940333	3
2400544402703	8.489241	-2.6270378	-3.626617	3
2400552550896	8.775947	-2.3133974	-4.445434	3
2400561614617	8.922591	-2.2301989	-5.0625396	3
2400572539911	8.793902	-2.8173769	-5.722142	3
2400582549677	8.914211	-3.4165258	-6.041768	3
2400593200311	9.274539	-3.6391866	-5.6880245	3
2400603271111	9.824008	-3.6463692	-4.3718123	3
2400612578972	10.081385	-3.6272156	-2.7126305	3
2400622588738	9.897031	-3.8815994	-1.9351135	3
2400632598504	9.411008	-4.23654	-2.046444	3
2400642638787	8.826823	-4.386776	-2.6952724	3
2400653228387	8.510789	-4.209007	-3.8235402	3
2400665221795	8.447342	-3.809175	-5.069722	3
2400672637566	8.265383	-3.5326445	-5.8723783	3
2400682647332	8.016386	-3.3979707	-5.9867015	3
2400693236932	8.145074	-3.3740287	-5.2085857	3
2400701812372	8.532336	-3.506907	-3.5637693	3
2400711822138	8.521563	-3.899556	-2.131438	3
2400723327264	8.37013	-4.4286747	-1.163582	3
2400732390984	8.306683	-4.7638626	-0.29388827	3
2400742705925	8.388085	-4.8614264	0.3172317	3
2400751952750	8.391677	-4.7961845	0.45549688	3
2400761870964	8.240244	-4.7141833	0.11791443	3
2400771331412	7.978079	-4.656722	-0.6063316	3
2400783477410	7.503428	-4.386776	-2.9741971	3
2400792754754	7.475296	-4.0019083	-3.8001966	3
2400802795037	7.3340383	-3.803788	-4.173692	3
2400812926874	7.4854717	-3.945046	-3.669114	3
2400821929560	7.8847046	-4.301782	-2.0260932	3
2400832793817	8.14268	-4.805163	-0.18375498	3
2400842589959	8.337209	-5.345654	1.1031284	3
2400852813347	8.541913	-5.651513	2.2050598	3
[truncated: 1,194 more rows]
