# Supplementary material for: PDKit: A data science toolkit for the digital assessment of Parkinson’s Disease
Source: PLoS Comput Biol. 2021 Mar 12;17(3):e1008833. doi: 10.1371/journal.pcbi.1008833 (PMC7990207; doi:10.1371/journal.pcbi.1008833)
Supplement: S1 Compressed ZIP File — Exported from current GitHub repository including source code, data and documentation. (ZIP) [file pcbi.1008833.s001.zip › pdkit-1.3.2/tests/data/3037/FT_-_TWO_TARGET_-_LEFT_HAND_2017-08-08_10-19-17_-_ec5fbca835_-_3037.csv]

1439813	0	0	321.0	50.0	1.0	0.12352942	540	406
1440433	620	1	438.0	172.0	1.0	0.12352942	540	406
1440731	0	0	434.0	387.0	1.0	0.03529412	540	406
1440889	158	1	445.44263	430.682	1.0	0.14117648	540	406
1441157	0	0	486.0	1483.0	1.0	0.0882353	540	1346
1441307	150	1	490.0	1217.0	1.0	0.10588236	540	1346
1441480	0	0	376.0	361.0	1.0	0.07058824	540	406
1441598	118	1	435.0	367.0	1.0	0.15882353	540	406
1441825	0	0	516.0	1479.0	1.0	0.12352942	540	1346
1441966	141	1	498.2404	1394.9857	1.0	0.12352942	540	1346
1442160	0	0	362.0	253.0	1.0	0.05294118	540	406
1442279	119	1	414.0	251.0	1.0	0.12352942	540	406
1442492	0	0	516.0	1423.0	1.0	0.05294118	540	1346
1442600	108	1	528.82074	1362.6132	1.0	0.12352942	540	1346
1442796	0	0	409.0	420.0	1.0	0.12352942	540	406
1442890	94	1	427.0	430.0	1.0	0.14117648	540	406
1443119	0	0	633.0	1512.0	1.0	0.14117648	540	1346
1443237	118	1	616.0	1449.0	1.0	0.12352942	540	1346
1443429	0	0	476.0	427.0	1.0	0.03529412	540	406
1443536	107	1	463.0	505.0	1.0	0.15882353	540	406
1443752	0	0	536.0	1388.0	1.0	0.07058824	540	1346
1443859	107	1	547.0	1333.0	1.0	0.14117648	540	1346
1444078	0	0	436.0	371.0	1.0	0.0882353	540	406
1444161	83	1	435.5187	424.63086	1.0	0.15882353	540	406
1444464	0	0	621.0	1505.0	1.0	0.12352942	540	1346
1444562	98	1	597.1384	1462.0907	1.0	0.15882353	540	1346
1444782	0	0	501.0	576.0	1.0	0.10588236	540	406
1444863	81	1	473.0	499.0	1.0	0.15882353	540	406
1445092	0	0	566.0	1440.0	1.0	0.10588236	540	1346
1445197	105	1	496.0	1338.0	1.0	0.15882353	540	1346
1445417	0	0	477.0	420.0	1.0	0.12352942	540	406
1445509	92	1	485.0	421.80267	1.0	0.14117648	540	406
1445759	0	0	581.0	1412.0	1.0	0.10588236	540	1346
1445903	144	1	558.0	1433.0	1.0	0.14117648	540	1346
1446104	0	0	411.0	429.0	1.0	0.03529412	540	406
1446209	105	1	457.0	512.0	1.0	0.14117648	540	406
1446438	0	0	487.0	1359.0	1.0	0.07058824	540	1346
1446532	94	1	492.0	1330.0	1.0	0.14117648	540	1346
1446759	0	0	479.0	465.0	1.0	0.12352942	540	406
1446879	120	1	465.0	406.0	1.0	0.12352942	540	406
1447105	0	0	560.0	1476.0	1.0	0.05294118	540	1346
1447211	106	1	547.0	1414.0	1.0	0.14117648	540	1346
1447416	0	0	467.0	426.0	1.0	0.03529412	540	406
1447534	118	1	465.0	471.0	1.0	0.15882353	540	406
1447762	0	0	591.0	1380.0	1.0	0.10588236	540	1346
1447868	106	1	559.72595	1376.4382	1.0	0.14117648	540	1346
1448087	0	0	471.0	398.0	1.0	0.07058824	540	406
1448180	93	1	474.0	413.0	1.0	0.14117648	540	406
1448407	0	0	590.0	1382.0	1.0	0.14117648	540	1346
1448525	118	1	564.0	1353.0	1.0	0.14117648	540	1346
1448744	0	0	440.0	417.0	1.0	0.10588236	540	406
1448837	93	1	437.0	390.0	1.0	0.14117648	540	406
1449088	0	0	585.0	1459.0	1.0	0.0882353	540	1346
1449182	94	1	576.1659	1376.2489	1.0	0.15882353	540	1346
1449389	0	0	500.0	444.0	1.0	0.0882353	540	406
1449483	94	1	485.94058	439.0	1.0	0.14117648	540	406
1449711	0	0	560.0	1415.0	1.0	0.07058824	540	1346
1449828	117	1	566.0	1415.0	1.0	0.14117648	540	1346
1450046	0	0	462.0	340.0	1.0	0.14117648	540	406
1450129	83	1	449.2611	373.5666	1.0	0.14117648	540	406
1450392	0	0	513.0	1427.0	1.0	0.10588236	540	1346
1450495	103	1	502.59128	1384.1825	1.0	0.15882353	540	1346
1450713	0	0	458.0	326.0	1.0	0.12352942	540	406
1450786	73	1	458.0	326.0	1.0	0.15882353	540	406
1451047	0	0	570.0	1426.0	1.0	0.10588236	540	1346
1451164	117	1	544.0	1443.0	1.0	0.14117648	540	1346
1451392	0	0	461.0	339.0	1.0	0.05294118	540	406
1451486	94	1	449.0	361.0	1.0	0.12352942	540	406
1451746	0	0	592.0	1455.0	1.0	0.07058824	540	1346
1451852	106	1	576.0	1473.0	1.0	0.15882353	540	1346
1452071	0	0	430.0	422.0	1.0	0.10588236	540	406
1452154	83	1	434.0	426.0	1.0	0.14117648	540	406
1452386	0	0	563.0	1588.0	1.0	0.0882353	540	1346
1452509	123	1	495.0	1416.0	1.0	0.14117648	540	1346
1452738	0	0	501.0	581.0	1.0	0.14117648	540	406
1452843	105	1	557.0	587.0	1.0	0.14117648	540	406
1453030	0	0	582.0	1375.0	1.0	0.12352942	540	1346
1453156	126	1	546.0	1388.0	1.0	0.14117648	540	1346
1453373	0	0	459.0	434.0	1.0	0.07058824	540	406
1453457	84	1	492.0	492.0	1.0	0.15882353	540	406
1453687	0	0	504.0	1370.0	1.0	0.0882353	540	1346
1453791	104	1	495.0	1395.0	1.0	0.15882353	540	1346
1454020	0	0	540.0	485.0	1.0	0.14117648	540	406
1454114	94	1	547.0	424.0	1.0	0.15882353	540	406
1454377	0	0	576.0	1343.0	1.0	0.10588236	540	1346
1454502	125	1	519.46985	1373.2892	1.0	0.1764706	540	1346
1454708	0	0	445.0	444.0	1.0	0.12352942	540	406
1454792	84	1	472.0	373.0	1.0	0.14117648	540	406
1455032	0	0	592.0	1235.0	1.0	0.12352942	540	1346
1455160	128	1	592.0	1325.0	1.0	0.15882353	540	1346
1455355	0	0	485.0	378.0	1.0	0.14117648	540	406
1455449	94	1	485.0	378.0	1.0	0.14117648	540	406
1455720	0	0	571.0	1357.0	1.0	0.14117648	540	1346
1455860	140	1	561.0	1286.0	1.0	0.14117648	540	1346
1456022	0	0	396.0	335.0	1.0	0.05294118	540	406
1456128	106	1	389.0	341.0	1.0	0.14117648	540	406
1456446	0	0	558.0	1410.0	1.0	0.05294118	540	1346
1456561	115	1	563.0	1298.6875	1.0	0.12352942	540	1346
1456809	0	0	488.0	450.0	1.0	0.12352942	540	406
1456905	96	1	510.0	448.0	1.0	0.14117648	540	406
1457133	0	0	615.0	1231.0	1.0	0.10588236	540	1346
1457284	151	1	588.0	1198.0	1.0	0.14117648	540	1346
1457480	0	0	488.0	454.0	1.0	0.07058824	540	406
1457605	125	1	478.0	444.0	1.0	0.14117648	540	406
1457834	0	0	606.0	1402.0	1.0	0.14117648	540	1346
1457962	128	1	567.0	1444.0	1.0	0.15882353	540	1346
1458169	0	0	457.0	429.0	1.0	0.14117648	540	406
1458262	93	1	456.0	433.0	1.0	0.15882353	540	406
1458565	0	0	586.0	1375.0	1.0	0.12352942	540	1346
1458682	117	1	600.0	1365.0	1.0	0.14117648	540	1346
1458879	0	0	474.0	453.0	1.0	0.10588236	540	406
1458984	105	1	432.0	386.0	1.0	0.14117648	540	406
1459255	0	0	493.0	1323.0	1.0	0.14117648	540	1346
1459361	106	1	459.0	1289.0	1.0	0.14117648	540	1346
1459566	0	0	466.0	452.0	1.0	0.10588236	540	406
1459662	96	1	450.0	406.0	1.0	0.12352942	540	406
1459922	0	0	571.0	1436.0	1.0	0.07058824	540	1346
1460039	117	1	513.0	1344.0	1.0	0.14117648	540	1346
1460258	0	0	477.0	470.0	1.0	0.10588236	540	406
1460362	104	1	519.0	518.0	1.0	0.12352942	540	406
1460578	0	0	577.0	1213.0	1.0	0.0882353	540	1346
1460685	107	1	584.1349	1259.0	1.0	0.15882353	540	1346
1460904	0	0	573.0	491.0	1.0	0.12352942	540	406
1461019	115	1	537.2979	479.6703	1.0	0.10588236	540	406
1461280	0	0	604.0	1400.0	1.0	0.03529412	540	1346
1461375	95	1	580.0	1403.0	1.0	0.15882353	540	1346
1461591	0	0	505.0	521.0	1.0	0.10588236	540	406
1461687	96	1	458.0	444.0	1.0	0.12352942	540	406
1461988	0	0	519.0	1320.0	1.0	0.10588236	540	1346
1462077	89	1	506.0	1335.0	1.0	0.12352942	540	1346
1462276	0	0	486.0	477.0	1.0	0.07058824	540	406
1462389	113	1	505.0	493.0	1.0	0.10588236	540	406
1462595	0	0	641.0	1336.0	1.0	0.03529412	540	1346
1462737	142	1	639.0	1354.0	1.0	0.14117648	540	1346
1462907	0	0	506.0	423.0	1.0	0.0882353	540	406
1463025	118	1	544.0	491.0	1.0	0.10588236	540	406
1463222	0	0	619.0	1393.0	1.0	0.05294118	540	1346
1463360	138	1	575.182	1442.1371	1.0	0.14117648	540	1346
1463564	0	0	433.0	403.0	1.0	0.10588236	540	406
1463649	85	1	427.0	429.0	1.0	0.15882353	540	406
1463866	0	0	482.0	1333.0	1.0	0.0882353	540	1346
1463972	106	1	496.0	1349.0	1.0	0.14117648	540	1346
1464202	0	0	484.0	441.0	1.0	0.10588236	540	406
1464328	126	1	502.0	489.0	1.0	0.12352942	540	406
1464523	0	0	526.0	1433.0	1.0	0.0882353	540	1346
1464630	107	1	524.0	1410.0	1.0	0.07058824	540	1346
1464837	0	0	448.0	384.0	1.0	0.0	540	406
1464920	83	1	431.0	401.0	1.0	0.15882353	540	406
1465138	0	0	527.0	1423.0	1.0	0.12352942	540	1346
1465266	128	1	517.0	1357.0	1.0	0.15882353	540	1346
1465449	0	0	455.0	456.0	1.0	0.03529412	540	406
1465534	85	1	459.0	450.0	1.0	0.14117648	540	406
1465751	0	0	616.0	1511.0	1.0	0.10588236	540	1346
1465846	95	1	564.0	1326.0	1.0	0.14117648	540	1346
1466043	0	0	481.0	492.0	1.0	0.12352942	540	406
1466126	83	1	412.0	443.0	1.0	0.14117648	540	406
1466344	0	0	534.0	1385.0	1.0	0.07058824	540	1346
1466449	105	1	516.0	1285.0	1.0	0.14117648	540	1346
1466656	0	0	403.0	468.0	1.0	0.10588236	540	406
1466740	84	1	402.0	480.0	1.0	0.12352942	540	406
1466927	0	0	578.0	1352.0	1.0	0.05294118	540	1346
1467052	125	1	527.5782	1323.0773	1.0	0.14117648	540	1346
1467239	0	0	526.0	570.0	1.0	0.0882353	540	406
1467322	83	1	473.0	479.0	1.0	0.12352942	540	406
1467559	0	0	569.0	1426.0	1.0	0.0882353	540	1346
1467666	107	1	575.0	1427.0	1.0	0.15882353	540	1346
1467873	0	0	419.0	404.0	1.0	0.0882353	540	406
1467989	116	1	444.0	431.0	1.0	0.12352942	540	406
1468176	0	0	514.0	1240.0	1.0	0.07058824	540	1346
1468314	138	1	514.28937	1309.9746	1.0	0.10588236	540	1346
1468488	0	0	409.0	438.0	1.0	0.07058824	540	406
1468626	138	1	417.0	457.0	1.0	0.14117648	540	406
1468821	0	0	486.0	1269.0	1.0	0.14117648	540	1346
1468973	152	1	498.0	1196.0	1.0	0.15882353	540	1346
1469125	0	0	389.0	457.0	1.0	0.12352942	540	406
1469217	92	1	411.0	452.0	1.0	0.12352942	540	406
1469392	0	0	588.0	1487.0	1.0	0.0882353	540	1346
1469497	105	1	539.0	1452.0	1.0	0.14117648	540	1346
1469692	0	0	565.0	499.0	1.0	0.05294118	540	406
1469788	96	1	527.0	446.0	1.0	0.1764706	540	406
1470005	0	0	598.0	1186.0	1.0	0.14117648	540	1346
1470176	171	1	631.0	1345.0	1.0	0.14117648	540	1346
1470395	0	0	559.0	534.0	1.0	0.05294118	540	406
1470521	126	1	545.0	527.0	1.0	0.14117648	540	406
1470727	0	0	638.0	1432.0	1.0	0.14117648	540	1346
1470846	119	1	596.9854	1406.9854	1.0	0.12352942	540	1346
1471031	0	0	488.0	474.0	1.0	0.05294118	540	406
1471123	92	1	499.77597	469.77594	1.0	0.15882353	540	406
1471329	0	0	545.0	1280.0	1.0	0.14117648	540	1346
1471481	152	1	557.0	1263.0	1.0	0.14117648	540	1346
1471643	0	0	445.0	444.0	1.0	0.10588236	540	406
1471747	104	1	445.0	444.0	1.0	0.14117648	540	406
1471975	0	0	557.0	1392.0	1.0	0.07058824	540	1346
1472104	129	1	549.5877	1293.9692	1.0	0.12352942	540	1346
1472302	0	0	462.0	534.0	1.0	0.10588236	540	406
1472429	127	1	479.0	541.0	1.0	0.12352942	540	406
1472632	0	0	582.0	1307.0	1.0	0.07058824	540	1346
1472771	139	1	560.0	1285.0	1.0	0.14117648	540	1346
1472955	0	0	470.0	473.0	1.0	0.03529412	540	406
1473083	128	1	472.57816	490.68304	1.0	0.14117648	540	406
1473259	0	0	600.0	1288.0	1.0	0.10588236	540	1346
1473397	138	1	556.0	1216.0	1.0	0.14117648	540	1346
1473590	0	0	496.0	398.0	1.0	0.07058824	540	406
1473712	122	1	508.0	443.0	1.0	0.14117648	540	406
1473937	0	0	536.0	1369.0	1.0	0.0882353	540	1346
1474052	115	1	513.0	1305.0	1.0	0.14117648	540	1346
1474228	0	0	515.0	460.0	1.0	0.07058824	540	406
1474332	104	1	530.0	405.0	1.0	0.15882353	540	406
1474538	0	0	567.0	1283.0	1.0	0.12352942	540	1346
1474689	151	1	567.0	1287.0	1.0	0.14117648	540	1346
1474864	0	0	493.0	407.0	1.0	0.0882353	540	406
1474978	114	1	457.9896	363.0417	1.0	0.15882353	540	406
1475218	0	0	563.0	1438.0	1.0	0.07058824	540	1346
1475336	118	1	560.0	1386.0	1.0	0.12352942	540	1346
1475509	0	0	494.0	468.0	1.0	0.05294118	540	406
1475614	105	1	498.0	412.0	1.0	0.14117648	540	406
1475832	0	0	577.0	1398.0	1.0	0.10588236	540	1346
1475947	115	1	586.0	1435.0	1.0	0.10588236	540	1346
1476135	0	0	494.0	377.0	1.0	0.05294118	540	406
1476238	103	1	492.0	371.0	1.0	0.14117648	540	406
1476477	0	0	595.0	1474.0	1.0	0.10588236	540	1346
1476583	106	1	591.0	1426.0	1.0	0.14117648	540	1346
1476791	0	0	482.0	407.0	1.0	0.12352942	540	406
1476884	93	1	510.0	452.0	1.0	0.14117648	540	406
1477104	0	0	528.0	1337.0	1.0	0.05294118	540	1346
1477263	159	1	560.0	1171.0	1.0	0.10588236	540	1346
1477393	0	0	517.0	538.0	1.0	0.03529412	540	406
1477488	95	1	517.0	538.0	1.0	0.15882353	540	406
1477717	0	0	525.0	1403.0	1.0	0.12352942	540	1346
1477844	127	1	533.0	1315.0	1.0	0.14117648	540	1346
1478029	0	0	448.0	434.0	1.0	0.10588236	540	406
1478134	105	1	439.0	496.0	1.0	0.12352942	540	406
1478310	0	0	580.0	1421.0	1.0	0.0882353	540	1346
1478413	103	1	571.0	1396.0	1.0	0.12352942	540	1346
1478642	0	0	569.0	465.0	1.0	0.05294118	540	406
1478726	84	1	535.0	463.0	1.0	0.15882353	540	406
1478913	0	0	587.0	1360.0	1.0	0.0882353	540	1346
1479041	128	1	582.0	1390.0	1.0	0.14117648	540	1346
1479255	0	0	553.0	392.0	1.0	0.0882353	540	406
1479340	85	1	512.0	370.0	1.0	0.14117648	540	406
1479524	0	0	558.0	1336.0	1.0	0.14117648	540	1346
1479630	106	1	565.0	1335.0	1.0	0.14117648	540	1346
1479838	0	0	492.0	406.0	1.0	0.12352942	540	406
1479932	94	1	495.87848	417.63544	1.0	0.14117648	540	406
1480117	0	0	591.0	1281.0	1.0	0.0882353	540	1346
1480255	138	1	582.0	1313.0	1.0	0.10588236	540	1346
1480453	0	0	522.0	412.0	1.0	0.07058824	540	406
1480556	103	1	530.0	475.0	1.0	0.12352942	540	406
1480722	0	0	637.0	1356.0	1.0	0.12352942	540	1346
1480826	104	1	637.0	1356.0	1.0	0.14117648	540	1346
1481053	0	0	542.0	467.0	1.0	0.12352942	540	406
1481160	107	1	562.0	501.0	1.0	0.15882353	540	406
1481323	0	0	541.0	1272.0	1.0	0.12352942	540	1346
1481463	140	1	536.43195	1317.8639	1.0	0.14117648	540	1346
1481613	0	0	557.0	495.0	1.0	0.07058824	540	406
1481709	96	1	534.35614	495.20325	1.0	0.14117648	540	406
1481903	0	0	576.0	1276.0	1.0	0.10588236	540	1346
1482076	173	1	579.2141	1323.5718	1.0	0.12352942	540	1346
1482239	0	0	512.0	451.0	1.0	0.07058824	540	406
1482355	116	1	513.0	503.0	1.0	0.10588236	540	406
1482509	0	0	551.0	1272.0	1.0	0.07058824	540	1346
1482646	137	1	554.0	1282.0	1.0	0.14117648	540	1346
1482841	0	0	499.0	455.0	1.0	0.05294118	540	406
1482947	106	1	431.0	385.0	1.0	0.14117648	540	406
1483122	0	0	577.0	1282.0	1.0	0.10588236	540	1346
1483227	105	1	572.0	1307.0	1.0	0.14117648	540	1346
1483423	0	0	537.0	491.0	1.0	0.10588236	540	406
1483518	95	1	509.0	447.0	1.0	0.14117648	540	406
1483694	0	0	573.0	1275.0	1.0	0.05294118	540	1346
1483842	148	1	566.0	1287.0	1.0	0.12352942	540	1346
1484006	0	0	506.0	549.0	1.0	0.07058824	540	406
1484122	116	1	509.69043	558.1906	1.0	0.12352942	540	406
1484298	0	0	579.0	1394.0	1.0	0.10588236	540	1346
1484435	137	1	592.0	1505.0	1.0	0.12352942	540	1346
1484660	0	0	508.0	450.0	1.0	0.0882353	540	406
1484791	131	1	501.0	533.0	1.0	0.12352942	540	406
1484910	0	0	619.0	1291.0	1.0	0.10588236	540	1346
1485061	151	1	605.0	1359.0	1.0	0.14117648	540	1346
1485243	0	0	528.0	423.0	1.0	0.07058824	540	406
1485348	105	1	536.0	521.0	1.0	0.10588236	540	406
1485544	0	0	522.0	1238.0	1.0	0.03529412	540	1346
1485740	196	1	576.0	969.0	1.0	0.10588236	540	1346
1485856	0	0	61.0	1544.0	1.0	0.0882353	540	1346
1486009	153	1	498.0	462.0	1.0	0.12352942	540	406
1486159	0	0	537.0	1099.0	1.0	0.10588236	540	1346
1486332	173	1	569.2515	1211.9976	1.0	0.10588236	540	1346
1486538	0	0	439.0	288.0	1.0	0.07058824	540	406
1486651	113	1	440.0	322.0	1.0	0.15882353	540	406
1486892	0	0	522.0	1343.0	1.0	0.10588236	540	1346
1487028	136	1	479.0	1247.0	1.0	0.14117648	540	1346
1487214	0	0	474.0	412.0	1.0	0.12352942	540	406
1487308	94	1	518.0	460.0	1.0	0.10588236	540	406
1487578	0	0	669.0	1451.0	1.0	0.10588236	540	1346
1487718	140	1	627.0	1283.0	1.0	0.14117648	540	1346
1487925	0	0	498.0	483.0	1.0	0.07058824	540	406
1488041	116	1	538.0	505.0	1.0	0.14117648	540	406
1488259	0	0	591.0	1223.0	1.0	0.05294118	540	1346
1488388	129	1	582.0	1153.0	1.0	0.14117648	540	1346
1488560	0	0	506.0	429.0	1.0	0.0882353	540	406
1488676	116	1	497.80316	407.5905	1.0	0.12352942	540	406
1488916	0	0	630.0	1360.0	1.0	0.10588236	540	1346
1489032	116	1	623.0	1325.0	1.0	0.14117648	540	1346
1489207	0	0	504.0	418.0	1.0	0.12352942	540	406
1489322	115	1	536.7855	460.77698	1.0	0.14117648	540	406
1489508	0	0	506.0	1187.0	1.0	0.0882353	540	1346
1489667	159	1	533.0	1196.0	1.0	0.14117648	540	1346
1489853	0	0	512.0	392.0	1.0	0.10588236	540	406
1489957	104	1	542.9366	443.4118	1.0	0.12352942	540	406
1490197	0	0	593.0	1374.0	1.0	0.05294118	540	1346
1490358	161	1	596.0	1282.0	1.0	0.14117648	540	1346
1490554	0	0	526.0	449.0	1.0	0.07058824	540	406
1490669	115	1	523.0	446.84033	1.0	0.15882353	540	406
1490875	0	0	650.0	1312.0	1.0	0.12352942	540	1346
1491027	152	1	656.0	1322.0	1.0	0.12352942	540	1346
1491188	0	0	504.0	471.0	1.0	0.07058824	540	406
1491293	105	1	540.0	462.0	1.0	0.14117648	540	406
1491490	0	0	572.0	1308.0	1.0	0.0882353	540	1346
1491626	136	1	583.0	1213.0	1.0	0.14117648	540	1346
1491779	0	0	467.0	403.0	1.0	0.07058824	540	406
1491885	106	1	471.46484	443.25397	1.0	0.14117648	540	406
1492093	0	0	577.0	1373.0	1.0	0.0882353	540	1346
1492219	126	1	535.0	1361.0	1.0	0.15882353	540	1346
1492437	0	0	479.0	419.0	1.0	0.10588236	540	406
1492531	94	1	491.23727	458.94916	1.0	0.14117648	540	406
1492717	0	0	525.0	1268.0	1.0	0.07058824	540	1346
1492834	117	1	560.297	1316.396	1.0	0.14117648	540	1346
1493030	0	0	481.0	356.0	1.0	0.0882353	540	406
1493123	93	1	486.0	416.0	1.0	0.15882353	540	406
1493320	0	0	568.0	1297.0	1.0	0.0882353	540	1346
1493447	127	1	525.0	1269.0	1.0	0.15882353	540	1346
1493641	0	0	458.0	380.0	1.0	0.07058824	540	406
1493748	107	1	475.0	419.0	1.0	0.14117648	540	406
1493956	0	0	623.0	1303.0	1.0	0.0882353	540	1346
1494083	127	1	567.0	1296.0	1.0	0.14117648	540	1346
1494289	0	0	488.0	361.0	1.0	0.05294118	540	406
1494394	105	1	535.5415	483.96466	1.0	0.14117648	540	406
1494621	0	0	578.0	1311.0	1.0	0.0882353	540	1346
1494773	152	1	568.0	1275.0	1.0	0.12352942	540	1346
1494956	0	0	519.0	413.0	1.0	0.10588236	540	406
1495072	116	1	523.0	416.0	1.0	0.14117648	540	406
1495248	0	0	586.0	1199.0	1.0	0.12352942	540	1346
1495365	117	1	576.0	1224.0	1.0	0.12352942	540	1346
1495571	0	0	541.0	419.0	1.0	0.10588236	540	406
1495686	115	1	581.0	479.0	1.0	0.15882353	540	406
1495894	0	0	644.0	1336.0	1.0	0.12352942	540	1346
1495999	105	1	604.0	1341.0	1.0	0.15882353	540	1346
1496217	0	0	563.0	446.0	1.0	0.10588236	540	406
1496311	94	1	565.0	490.0	1.0	0.14117648	540	406
1496498	0	0	574.0	1305.0	1.0	0.10588236	540	1346
1496623	125	1	542.96844	1326.7001	1.0	0.14117648	540	1346
1496820	0	0	509.0	463.0	1.0	0.10588236	540	406
1496914	94	1	528.0	463.0	1.0	0.14117648	540	406
1497111	0	0	546.0	1171.0	1.0	0.12352942	540	1346
1497229	118	1	572.0	1211.0	1.0	0.10588236	540	1346
1497424	0	0	431.0	367.0	1.0	0.07058824	540	406
1497538	114	1	456.0	415.0	1.0	0.14117648	540	406
1497712	0	0	590.0	1238.0	1.0	0.0882353	540	1346
1497862	150	1	582.0	1260.0	1.0	0.14117648	540	1346
1498048	0	0	465.0	411.0	1.0	0.10588236	540	406
1498163	115	1	507.0	474.0	1.0	0.12352942	540	406
1498349	0	0	614.0	1364.0	1.0	0.05294118	540	1346
1498478	129	1	604.0	1320.0	1.0	0.12352942	540	1346
1498660	0	0	538.0	485.0	1.0	0.10588236	540	406
1498799	139	1	519.9925	497.2594	1.0	0.12352942	540	406
1498950	0	0	609.0	1228.0	1.0	0.07058824	540	1346
1499079	129	1	625.9813	1206.5468	1.0	0.14117648	540	1346
1499263	0	0	495.0	490.0	1.0	0.10588236	540	406
1499413	150	1	490.95633	488.08734	1.0	0.10588236	540	406
1499577	0	0	593.0	1258.0	1.0	0.03529412	540	1346
1499714	137	1	594.1416	1230.3008	1.0	0.10588236	540	1346
1499899	0	0	506.0	358.0	1.0	0.07058824	540	406
1500060	161	1	546.5	464.5	1.0	0.0882353	540	406
1500223	0	0	550.0	1152.0	1.0	0.03529412	540	1346
1500383	160	1	547.0	1182.0	1.0	0.12352942	540	1346
1500557	0	0	487.0	438.0	1.0	0.10588236	540	406
1500672	115	1	497.0	418.0	1.0	0.12352942	540	406
1500836	0	0	561.0	1349.0	1.0	0.0882353	540	1346
1500975	139	1	569.0362	1286.1809	1.0	0.12352942	540	1346
1501127	0	0	506.0	369.0	1.0	0.03529412	540	406
1501232	105	1	491.0	378.0	1.0	0.14117648	540	406
1501448	0	0	535.0	1352.0	1.0	0.10588236	540	1346
1501619	171	1	581.0	1183.0	1.0	0.10588236	540	1346
Total number of taps: 191
