# Supplementary material for: PDKit: A data science toolkit for the digital assessment of Parkinson’s Disease
Source: PLoS Comput Biol. 2021 Mar 12;17(3):e1008833. doi: 10.1371/journal.pcbi.1008833 (PMC7990207; doi:10.1371/journal.pcbi.1008833)
Supplement: S1 Compressed ZIP File — Exported from current GitHub repository including source code, data and documentation. (ZIP) [file pcbi.1008833.s001.zip › pdkit-1.3.2/tests/data/3037/FT_-_TWO_TARGET_-_RIGHT_HAND_2017-08-08_10-24-36_-_ec5fbca835_-_3037.csv]

1759842	0	0	557.0	1375.0	1.0	0.07058824	540	1346
1759910	68	1	561.0	1362.0	1.0	0.14117648	540	1346
1760108	0	0	628.0	408.0	1.0	0.07058824	540	406
1760169	61	1	618.0	428.0	1.0	0.12352942	540	406
1760409	0	0	548.0	1400.0	1.0	0.07058824	540	1346
1760481	72	1	551.0	1387.0	1.0	0.12352942	540	1346
1760678	0	0	635.0	339.0	1.0	0.12352942	540	406
1760772	94	1	626.0	354.0	1.0	0.12352942	540	406
1761001	0	0	588.0	1437.0	1.0	0.07058824	540	1346
1761085	84	1	579.0	1414.0	1.0	0.14117648	540	1346
1761281	0	0	645.0	416.0	1.0	0.10588236	540	406
1761354	73	1	630.0	423.0	1.0	0.12352942	540	406
1761571	0	0	597.0	1396.0	1.0	0.14117648	540	1346
1761677	106	1	576.0	1375.2546	1.0	0.10588236	540	1346
1761842	0	0	617.0	469.0	1.0	0.03529412	540	406
1761957	115	1	595.93176	509.41736	1.0	0.12352942	540	406
1762133	0	0	601.0	1445.0	1.0	0.10588236	540	1346
1762237	104	1	579.0	1439.0	1.0	0.10588236	540	1346
1762434	0	0	614.0	383.0	1.0	0.03529412	540	406
1762517	83	1	600.0	376.0	1.0	0.14117648	540	406
1762723	0	0	530.0	1510.0	1.0	0.10588236	540	1346
1762819	96	1	536.0	1494.0	1.0	0.12352942	540	1346
1763004	0	0	682.0	403.0	1.0	0.05294118	540	406
1763088	84	1	679.24896	404.1245	1.0	0.14117648	540	406
1763293	0	0	555.0	1344.0	1.0	0.10588236	540	1346
1763379	86	1	536.0	1340.0	1.0	0.14117648	540	1346
1763575	0	0	621.0	375.0	1.0	0.12352942	540	406
1763658	83	1	616.0	380.0	1.0	0.14117648	540	406
1763844	0	0	593.0	1422.0	1.0	0.07058824	540	1346
1763938	94	1	586.0	1373.0	1.0	0.12352942	540	1346
1764146	0	0	646.0	477.0	1.0	0.07058824	540	406
1764240	94	1	624.0	452.0	1.0	0.14117648	540	406
1764449	0	0	604.0	1476.0	1.0	0.05294118	540	1346
1764531	82	1	577.0	1411.0	1.0	0.12352942	540	1346
1764749	0	0	607.0	457.0	1.0	0.10588236	540	406
1764854	105	1	604.0	447.0	1.0	0.14117648	540	406
1765083	0	0	627.0	1435.0	1.0	0.10588236	540	1346
1765188	105	1	595.0	1419.0	1.0	0.12352942	540	1346
1765394	0	0	638.0	430.0	1.0	0.0882353	540	406
1765500	106	1	641.0	530.1664	1.0	0.12352942	540	406
1765662	0	0	608.0	1430.0	1.0	0.03529412	540	1346
1765769	107	1	588.0	1453.0	1.0	0.12352942	540	1346
1765977	0	0	563.0	555.0	1.0	0.10588236	540	406
1766105	128	1	555.0	522.0	1.0	0.14117648	540	406
1766310	0	0	536.0	1387.0	1.0	0.10588236	540	1346
1766415	105	1	537.0	1383.0	1.0	0.12352942	540	1346
1766633	0	0	662.0	422.0	1.0	0.03529412	540	406
1766728	95	1	650.75446	437.0119	1.0	0.12352942	540	406
1766967	0	0	588.0	1442.0	1.0	0.12352942	540	1346
1767051	84	1	586.0	1386.0	1.0	0.12352942	540	1346
1767290	0	0	703.0	382.0	1.0	0.07058824	540	406
1767385	95	1	682.0	386.0	1.0	0.14117648	540	406
1767614	0	0	560.0	1444.0	1.0	0.10588236	540	1346
1767697	83	1	564.0	1394.0	1.0	0.14117648	540	1346
1767925	0	0	626.0	386.0	1.0	0.10588236	540	406
1767999	74	1	628.0	411.0	1.0	0.12352942	540	406
1768298	0	0	584.0	1341.0	1.0	0.10588236	540	1346
1768367	69	1	596.0	1335.0	1.0	0.12352942	540	1346
1768594	0	0	705.0	344.0	1.0	0.05294118	540	406
1768690	96	1	698.49567	401.99133	1.0	0.10588236	540	406
1768963	0	0	588.0	1420.0	1.0	0.05294118	540	1346
1769035	72	1	582.0	1358.0	1.0	0.14117648	540	1346
1769275	0	0	657.0	347.0	1.0	0.10588236	540	406
1769369	94	1	643.0	433.0	1.0	0.12352942	540	406
1769630	0	0	587.0	1332.0	1.0	0.05294118	540	1346
1769735	105	1	580.5977	1338.9943	1.0	0.12352942	540	1346
1769920	0	0	618.0	390.0	1.0	0.10588236	540	406
1770036	116	1	617.18274	407.18274	1.0	0.12352942	540	406
1770298	0	0	613.0	1450.0	1.0	0.0882353	540	1346
1770402	104	1	594.2845	1415.5859	1.0	0.14117648	540	1346
1770599	0	0	588.0	413.0	1.0	0.0882353	540	406
1770693	94	1	576.0	416.0	1.0	0.12352942	540	406
1770925	0	0	574.0	1408.0	1.0	0.10588236	540	1346
1771016	91	1	548.7484	1381.7526	1.0	0.12352942	540	1346
1771245	0	0	615.0	349.0	1.0	0.05294118	540	406
1771350	105	1	596.4406	373.55072	1.0	0.14117648	540	406
1771650	0	0	607.0	1343.0	1.0	0.10588236	540	1346
1771729	79	1	630.30316	1337.8636	1.0	0.12352942	540	1346
1771991	0	0	632.0	469.0	1.0	0.0882353	540	406
1772085	94	1	630.0	473.0	1.0	0.10588236	540	406
1772357	0	0	578.0	1360.0	1.0	0.10588236	540	1346
1772440	83	1	581.0	1359.0	1.0	0.14117648	540	1346
1772690	0	0	647.0	394.0	1.0	0.10588236	540	406
1772785	95	1	641.0	393.0	1.0	0.12352942	540	406
1773035	0	0	604.0	1375.0	1.0	0.14117648	540	1346
1773130	95	1	602.9953	1365.9575	1.0	0.12352942	540	1346
1773326	0	0	636.0	354.0	1.0	0.12352942	540	406
1773410	84	1	640.6511	402.32935	1.0	0.12352942	540	406
1773649	0	0	590.0	1402.0	1.0	0.10588236	540	1346
1773743	94	1	579.21497	1369.2898	1.0	0.10588236	540	1346
1773907	0	0	625.0	380.0	1.0	0.05294118	540	406
1774002	95	1	618.0	425.0	1.0	0.14117648	540	406
1774199	0	0	641.0	1503.0	1.0	0.07058824	540	1346
1774293	94	1	636.99286	1420.6324	1.0	0.14117648	540	1346
1774487	0	0	616.0	510.0	1.0	0.10588236	540	406
1774572	85	1	604.9767	520.9767	1.0	0.14117648	540	406
1774780	0	0	644.0	1416.0	1.0	0.07058824	540	1346
1774874	94	1	619.66986	1387.772	1.0	0.12352942	540	1346
1775070	0	0	608.0	471.0	1.0	0.03529412	540	406
1775154	84	1	597.1678	467.1678	1.0	0.14117648	540	406
1775351	0	0	603.0	1363.0	1.0	0.12352942	540	1346
1775445	94	1	580.0	1373.0	1.0	0.10588236	540	1346
1775631	0	0	617.0	392.0	1.0	0.0882353	540	406
1775714	83	1	623.0	421.0	1.0	0.14117648	540	406
1775922	0	0	619.0	1380.0	1.0	0.12352942	540	1346
1776026	104	1	609.0	1384.0	1.0	0.12352942	540	1346
1776215	0	0	626.0	452.0	1.0	0.07058824	540	406
1776295	80	1	629.0	464.0	1.0	0.14117648	540	406
1776512	0	0	649.0	1402.0	1.0	0.10588236	540	1346
1776608	96	1	615.0	1422.0	1.0	0.14117648	540	1346
1776783	0	0	611.0	482.0	1.0	0.10588236	540	406
1776866	83	1	618.4486	491.57678	1.0	0.14117648	540	406
1777041	0	0	603.0	1343.0	1.0	0.10588236	540	1346
1777169	128	1	598.0	1308.0	1.0	0.12352942	540	1346
1777332	0	0	640.0	448.0	1.0	0.05294118	540	406
1777426	94	1	645.0	434.0	1.0	0.10588236	540	406
1777622	0	0	622.0	1484.0	1.0	0.12352942	540	1346
1777717	95	1	600.4838	1391.1292	1.0	0.12352942	540	1346
1777911	0	0	583.0	468.0	1.0	0.10588236	540	406
1778008	97	1	578.0	476.0	1.0	0.14117648	540	406
1778195	0	0	635.0	1398.0	1.0	0.10588236	540	1346
1778288	93	1	623.0	1364.0	1.0	0.12352942	540	1346
1778461	0	0	622.0	544.0	1.0	0.07058824	540	406
1778546	85	1	618.1081	547.3242	1.0	0.12352942	540	406
1778721	0	0	607.0	1411.0	1.0	0.10588236	540	1346
1778815	94	1	601.0	1373.0	1.0	0.12352942	540	1346
1778979	0	0	639.0	423.0	1.0	0.07058824	540	406
1779074	95	1	627.0	419.0	1.0	0.10588236	540	406
1779249	0	0	596.0	1462.0	1.0	0.05294118	540	1346
1779343	94	1	586.62115	1458.8944	1.0	0.12352942	540	1346
1779516	0	0	585.0	439.0	1.0	0.10588236	540	406
1779601	85	1	605.0	450.0	1.0	0.14117648	540	406
1779786	0	0	613.0	1400.0	1.0	0.0882353	540	1346
1779881	95	1	593.0	1406.0	1.0	0.14117648	540	1346
1780067	0	0	688.0	353.0	1.0	0.0882353	540	406
1780162	95	1	692.0	364.0	1.0	0.14117648	540	406
1780379	0	0	583.0	1525.0	1.0	0.03529412	540	1346
1780474	95	1	577.27686	1530.6157	1.0	0.10588236	540	1346
1780616	0	0	566.0	505.0	1.0	0.07058824	540	406
1780711	95	1	564.0	495.0	1.0	0.12352942	540	406
1780886	0	0	655.0	1423.0	1.0	0.10588236	540	1346
1780980	94	1	642.0	1387.0	1.0	0.12352942	540	1346
1781146	0	0	654.0	386.0	1.0	0.10588236	540	406
1781249	103	1	648.0	395.0	1.0	0.14117648	540	406
1781424	0	0	613.0	1370.0	1.0	0.12352942	540	1346
1781529	105	1	600.0	1316.0	1.0	0.12352942	540	1346
1781693	0	0	630.0	394.0	1.0	0.07058824	540	406
1781788	95	1	624.854	392.854	1.0	0.14117648	540	406
1781962	0	0	595.0	1351.0	1.0	0.10588236	540	1346
1782068	106	1	582.0	1357.0	1.0	0.10588236	540	1346
1782219	0	0	618.0	451.0	1.0	0.05294118	540	406
1782304	85	1	616.2553	442.20428	1.0	0.14117648	540	406
1782488	0	0	612.0	1406.0	1.0	0.10588236	540	1346
1782595	107	1	596.0	1356.0	1.0	0.14117648	540	1346
1782739	0	0	591.0	487.0	1.0	0.07058824	540	406
1782843	104	1	598.0	494.0	1.0	0.12352942	540	406
1783009	0	0	596.0	1360.0	1.0	0.03529412	540	1346
1783125	116	1	595.0	1319.0	1.0	0.12352942	540	1346
1783277	0	0	629.0	408.0	1.0	0.07058824	540	406
1783371	94	1	650.0	445.0	1.0	0.14117648	540	406
1783555	0	0	616.0	1384.0	1.0	0.07058824	540	1346
1783672	117	1	593.0	1324.0	1.0	0.12352942	540	1346
1783804	0	0	592.0	458.0	1.0	0.07058824	540	406
1783898	94	1	593.22894	461.68677	1.0	0.14117648	540	406
1784082	0	0	596.0	1504.0	1.0	0.07058824	540	1346
1784200	118	1	588.226	1377.4727	1.0	0.12352942	540	1346
1784374	0	0	588.0	450.0	1.0	0.07058824	540	406
1784458	84	1	599.0	459.0	1.0	0.14117648	540	406
1784621	0	0	610.0	1361.0	1.0	0.10588236	540	1346
1784741	120	1	597.0	1370.0	1.0	0.14117648	540	1346
1784913	0	0	609.0	516.0	1.0	0.07058824	540	406
1785018	105	1	605.0	545.0	1.0	0.12352942	540	406
1785193	0	0	576.0	1422.0	1.0	0.07058824	540	1346
1785298	105	1	563.0	1402.0	1.0	0.14117648	540	1346
1785451	0	0	546.0	503.0	1.0	0.03529412	540	406
1785546	95	1	555.23865	496.26514	1.0	0.14117648	540	406
1785764	0	0	575.0	1391.0	1.0	0.10588236	540	1346
1785848	84	1	571.0	1370.0	1.0	0.14117648	540	1346
1786023	0	0	582.0	456.0	1.0	0.12352942	540	406
1786106	83	1	582.0	453.0	1.0	0.14117648	540	406
1786322	0	0	590.0	1482.0	1.0	0.12352942	540	1346
1786429	107	1	581.0	1494.0	1.0	0.14117648	540	1346
1786602	0	0	606.0	443.0	1.0	0.10588236	540	406
1786698	96	1	602.0	440.0	1.0	0.14117648	540	406
1786958	0	0	609.0	1559.0	1.0	0.12352942	540	1346
1787032	74	1	604.0	1495.0	1.0	0.14117648	540	1346
1787227	0	0	591.0	541.0	1.0	0.07058824	540	406
1787301	74	1	593.0	553.0	1.0	0.12352942	540	406
1787498	0	0	620.0	1476.0	1.0	0.07058824	540	1346
1787581	83	1	625.0	1440.0	1.0	0.12352942	540	1346
1787768	0	0	590.0	421.0	1.0	0.12352942	540	406
1787861	93	1	608.0	473.0	1.0	0.12352942	540	406
1788069	0	0	596.0	1489.0	1.0	0.07058824	540	1346
1788152	83	1	590.6758	1422.4437	1.0	0.14117648	540	1346
1788338	0	0	603.0	325.0	1.0	0.10588236	540	406
1788421	83	1	613.5808	350.49353	1.0	0.12352942	540	406
1788637	0	0	607.0	1447.0	1.0	0.07058824	540	1346
1788723	86	1	613.0	1374.0	1.0	0.12352942	540	1346
1788885	0	0	602.0	327.0	1.0	0.0882353	540	406
1788981	96	1	597.0	305.0	1.0	0.14117648	540	406
1789283	0	0	649.0	1505.0	1.0	0.12352942	540	1346
1789350	67	1	661.7481	1480.7787	1.0	0.14117648	540	1346
1789555	0	0	654.0	314.0	1.0	0.12352942	540	406
1789641	86	1	648.0	341.0	1.0	0.12352942	540	406
1789849	0	0	596.0	1440.0	1.0	0.05294118	540	1346
1789942	93	1	603.0	1404.0	1.0	0.12352942	540	1346
1790106	0	0	528.0	391.0	1.0	0.0882353	540	406
1790201	95	1	561.0178	390.02545	1.0	0.12352942	540	406
1790419	0	0	558.0	1416.0	1.0	0.0882353	540	1346
1790513	94	1	564.5978	1391.2065	1.0	0.14117648	540	1346
1790699	0	0	586.0	402.0	1.0	0.10588236	540	406
1790782	83	1	592.06433	403.0429	1.0	0.14117648	540	406
1790999	0	0	589.0	1442.0	1.0	0.05294118	540	1346
1791094	95	1	580.3643	1433.2714	1.0	0.14117648	540	1346
1791270	0	0	598.0	449.0	1.0	0.12352942	540	406
1791353	83	1	602.0	450.0	1.0	0.14117648	540	406
1791569	0	0	588.0	1424.0	1.0	0.12352942	540	1346
1791689	120	1	598.0	1370.0	1.0	0.12352942	540	1346
1791829	0	0	571.0	518.0	1.0	0.03529412	540	406
1791934	105	1	570.0	485.0	1.0	0.15882353	540	406
1792144	0	0	557.0	1427.0	1.0	0.10588236	540	1346
1792247	103	1	555.0	1318.0	1.0	0.12352942	540	1346
1792389	0	0	608.0	395.0	1.0	0.05294118	540	406
1792473	84	1	602.0	381.0	1.0	0.14117648	540	406
1792680	0	0	580.0	1529.0	1.0	0.12352942	540	1346
1792774	94	1	580.0804	1423.99	1.0	0.14117648	540	1346
1792938	0	0	605.0	405.0	1.0	0.10588236	540	406
1793033	95	1	610.0	406.0	1.0	0.12352942	540	406
1793208	0	0	590.0	1396.0	1.0	0.05294118	540	1346
1793336	128	1	584.0	1388.0	1.0	0.12352942	540	1346
1793499	0	0	582.0	530.0	1.0	0.07058824	540	406
1793593	94	1	605.0	483.0	1.0	0.14117648	540	406
1793789	0	0	599.0	1425.0	1.0	0.10588236	540	1346
1793884	95	1	581.0	1386.0	1.0	0.12352942	540	1346
1794059	0	0	605.0	329.0	1.0	0.10588236	540	406
1794153	94	1	620.49713	367.49146	1.0	0.14117648	540	406
1794339	0	0	584.0	1430.0	1.0	0.03529412	540	1346
1794468	129	1	585.5	1410.5	1.0	0.14117648	540	1346
1794606	0	0	599.0	526.0	1.0	0.10588236	540	406
1794702	96	1	610.85803	492.34943	1.0	0.14117648	540	406
1794910	0	0	608.0	1389.0	1.0	0.10588236	540	1346
1795014	104	1	600.0	1350.0	1.0	0.14117648	540	1346
1795158	0	0	622.0	466.0	1.0	0.0882353	540	406
1795251	93	1	644.3336	429.84857	1.0	0.12352942	540	406
1795425	0	0	571.0	1475.0	1.0	0.07058824	540	1346
1795531	106	1	565.0	1437.0	1.0	0.12352942	540	1346
1795706	0	0	597.0	373.0	1.0	0.05294118	540	406
1795779	73	1	598.0	345.0	1.0	0.14117648	540	406
1796008	0	0	553.0	1454.0	1.0	0.12352942	540	1346
1796113	105	1	550.0	1367.0	1.0	0.12352942	540	1346
1796244	0	0	604.0	505.0	1.0	0.05294118	540	406
1796339	95	1	607.0	438.0	1.0	0.12352942	540	406
1796545	0	0	583.0	1432.0	1.0	0.10588236	540	1346
1796651	106	1	588.0	1394.0	1.0	0.12352942	540	1346
1796806	0	0	588.0	483.0	1.0	0.07058824	540	406
1796888	82	1	599.0	503.0	1.0	0.14117648	540	406
1797076	0	0	577.0	1480.0	1.0	0.07058824	540	1346
1797179	103	1	571.3015	1468.6161	1.0	0.12352942	540	1346
1797384	0	0	647.0	419.0	1.0	0.10588236	540	406
1797469	85	1	654.0	440.0	1.0	0.14117648	540	406
1797642	0	0	575.0	1409.0	1.0	0.12352942	540	1346
1797750	108	1	565.0	1398.0	1.0	0.10588236	540	1346
1797891	0	0	572.0	479.0	1.0	0.03529412	540	406
1797976	85	1	578.2902	455.30872	1.0	0.14117648	540	406
1798139	0	0	594.0	1364.0	1.0	0.14117648	540	1346
1798245	106	1	588.24243	1315.0708	1.0	0.12352942	540	1346
1798388	0	0	644.0	424.0	1.0	0.07058824	540	406
1798471	83	1	657.0	433.0	1.0	0.14117648	540	406
1798633	0	0	619.0	1421.0	1.0	0.07058824	540	1346
1798762	129	1	610.0	1387.0	1.0	0.12352942	540	1346
1798893	0	0	614.0	418.0	1.0	0.07058824	540	406
1798988	95	1	628.0	405.0	1.0	0.14117648	540	406
1799163	0	0	609.0	1482.0	1.0	0.10588236	540	1346
1799257	94	1	626.55396	1350.8921	1.0	0.14117648	540	1346
1799423	0	0	622.0	448.0	1.0	0.10588236	540	406
1799516	93	1	628.0	452.0	1.0	0.14117648	540	406
1799669	0	0	616.0	1446.0	1.0	0.07058824	540	1346
1799774	105	1	601.1667	1379.0829	1.0	0.14117648	540	1346
1799907	0	0	615.0	425.0	1.0	0.07058824	540	406
1799989	82	1	637.64014	462.7677	1.0	0.14117648	540	406
1800135	0	0	584.0	1520.0	1.0	0.10588236	540	1346
1800237	102	1	572.258	1439.2921	1.0	0.10588236	540	1346
1800379	0	0	586.0	535.0	1.0	0.0882353	540	406
1800463	84	1	606.0	529.0	1.0	0.14117648	540	406
1800625	0	0	611.0	1520.0	1.0	0.12352942	540	1346
1800732	107	1	589.0	1378.0	1.0	0.12352942	540	1346
1800841	0	0	626.0	490.0	1.0	0.05294118	540	406
1800937	96	1	635.7093	476.55164	1.0	0.15882353	540	406
1801102	0	0	601.0	1451.0	1.0	0.12352942	540	1346
1801217	115	1	595.0	1341.1912	1.0	0.10588236	540	1346
1801325	0	0	600.0	522.0	1.0	0.05294118	540	406
1801432	107	1	622.19354	512.794	1.0	0.14117648	540	406
1801573	0	0	615.0	1348.0	1.0	0.03529412	540	1346
1801669	96	1	609.0	1306.0	1.0	0.14117648	540	1346
1801793	0	0	624.0	491.0	1.0	0.10588236	540	406
1801905	112	1	662.5	530.0	1.0	0.14117648	540	406
1802027	0	0	616.0	1350.0	1.0	0.0882353	540	1346
1802166	139	1	637.563	1190.7081	1.0	0.10588236	540	1346
1802273	0	0	636.0	548.0	1.0	0.0882353	540	406
1802369	96	1	638.0	520.0	1.0	0.15882353	540	406
1802553	0	0	641.0	1493.0	1.0	0.14117648	540	1346
1802649	96	1	620.39905	1484.746	1.0	0.14117648	540	1346
1802780	0	0	628.0	566.0	1.0	0.10588236	540	406
1802875	95	1	634.0	583.0	1.0	0.14117648	540	406
1803018	0	0	592.0	1511.0	1.0	0.10588236	540	1346
1803123	105	1	580.0	1482.0	1.0	0.12352942	540	1346
1803309	0	0	646.0	500.0	1.0	0.10588236	540	406
1803403	94	1	667.0	500.0	1.0	0.14117648	540	406
1803587	0	0	645.0	1436.0	1.0	0.12352942	540	1346
1803706	119	1	622.0	1428.0	1.0	0.14117648	540	1346
1803837	0	0	595.0	610.0	1.0	0.05294118	540	406
1803920	83	1	592.0	597.0	1.0	0.14117648	540	406
1804084	0	0	624.0	1285.0	1.0	0.14117648	540	1346
1804178	94	1	651.0873	1303.5117	1.0	0.12352942	540	1346
1804780	0	0	561.0	521.0	1.0	0.0882353	540	406
1804860	80	1	610.6156	417.55444	1.0	0.14117648	540	406
1805159	0	0	617.0	1314.0	1.0	0.12352942	540	1346
1805228	69	1	622.0	1313.0	1.0	0.14117648	540	1346
1805424	0	0	626.0	443.0	1.0	0.12352942	540	406
1805497	73	1	628.0	460.0	1.0	0.14117648	540	406
1805693	0	0	607.0	1461.0	1.0	0.10588236	540	1346
1805810	117	1	590.0	1466.0	1.0	0.12352942	540	1346
1805962	0	0	579.0	534.0	1.0	0.10588236	540	406
1806057	95	1	600.5386	512.1795	1.0	0.14117648	540	406
1806264	0	0	622.0	1464.0	1.0	0.0882353	540	1346
1806359	95	1	615.0	1389.0	1.0	0.14117648	540	1346
1806511	0	0	593.0	496.0	1.0	0.10588236	540	406
1806596	85	1	596.0	496.0	1.0	0.12352942	540	406
1806792	0	0	604.0	1445.0	1.0	0.0882353	540	1346
1806886	94	1	584.1158	1427.5284	1.0	0.12352942	540	1346
1807029	0	0	635.0	472.0	1.0	0.0882353	540	406
1807123	94	1	649.0	478.0	1.0	0.15882353	540	406
1807332	0	0	598.0	1451.0	1.0	0.12352942	540	1346
1807414	82	1	589.0	1393.0	1.0	0.14117648	540	1346
1807565	0	0	609.0	484.0	1.0	0.10588236	540	406
1807651	86	1	613.1737	488.1737	1.0	0.12352942	540	406
1807859	0	0	574.0	1507.0	1.0	0.10588236	540	1346
1807953	94	1	574.065	1487.7659	1.0	0.12352942	540	1346
1808104	0	0	611.0	570.0	1.0	0.10588236	540	406
1808189	85	1	613.0	538.0	1.0	0.14117648	540	406
1808376	0	0	590.0	1358.0	1.0	0.12352942	540	1346
1808469	93	1	587.0	1298.0	1.0	0.12352942	540	1346
1808621	0	0	609.0	488.0	1.0	0.05294118	540	406
1808717	96	1	617.2478	462.1416	1.0	0.14117648	540	406
1808902	0	0	566.0	1425.0	1.0	0.10588236	540	1346
1808997	95	1	564.64374	1383.1838	1.0	0.14117648	540	1346
1809225	0	0	582.0	563.0	1.0	0.10588236	540	406
1809331	106	1	581.8214	519.2802	1.0	0.14117648	540	406
1809579	0	0	583.0	1360.0	1.0	0.07058824	540	1346
1809675	96	1	569.0	1355.0	1.0	0.14117648	540	1346
1809841	0	0	620.0	397.0	1.0	0.10588236	540	406
1809934	93	1	635.0	418.0	1.0	0.12352942	540	406
1810161	0	0	590.0	1635.0	1.0	0.0882353	540	1346
1810246	85	1	589.26294	1555.8826	1.0	0.14117648	540	1346
1810421	0	0	635.0	461.0	1.0	0.10588236	540	406
1810505	84	1	646.0	471.0	1.0	0.14117648	540	406
1810691	0	0	594.0	1500.0	1.0	0.12352942	540	1346
1810784	93	1	566.0	1437.0	1.0	0.12352942	540	1346
1810971	0	0	588.0	449.0	1.0	0.07058824	540	406
1811053	82	1	591.0	476.0	1.0	0.14117648	540	406
1811239	0	0	598.0	1364.0	1.0	0.10588236	540	1346
1811334	95	1	584.0	1354.0	1.0	0.14117648	540	1346
1811509	0	0	560.0	518.0	1.0	0.10588236	540	406
1811603	94	1	583.0	489.0	1.0	0.12352942	540	406
1811820	0	0	554.0	1369.0	1.0	0.05294118	540	1346
1811904	84	1	547.1948	1371.8052	1.0	0.12352942	540	1346
1812090	0	0	591.0	461.0	1.0	0.12352942	540	406
1812173	83	1	605.7725	447.28967	1.0	0.14117648	540	406
1812412	0	0	578.0	1403.0	1.0	0.0882353	540	1346
1812507	95	1	573.0	1409.0	1.0	0.14117648	540	1346
1812682	0	0	594.0	585.0	1.0	0.10588236	540	406
1812787	105	1	603.2366	569.7634	1.0	0.12352942	540	406
1812996	0	0	626.0	1406.0	1.0	0.10588236	540	1346
1813089	93	1	614.0	1339.0	1.0	0.14117648	540	1346
1813319	0	0	613.0	288.0	1.0	0.10588236	540	406
1813412	93	1	632.0	302.0	1.0	0.12352942	540	406
1813712	0	0	629.0	1476.0	1.0	0.07058824	540	1346
1813802	90	1	608.2853	1485.8605	1.0	0.14117648	540	1346
1813988	0	0	588.0	514.0	1.0	0.0882353	540	406
1814071	83	1	568.0	514.0	1.0	0.14117648	540	406
1814331	0	0	594.0	1497.0	1.0	0.10588236	540	1346
1814416	85	1	581.91797	1488.8359	1.0	0.12352942	540	1346
1814643	0	0	556.0	435.0	1.0	0.03529412	540	406
1814739	96	1	560.0	461.0	1.0	0.12352942	540	406
1814990	0	0	528.0	1401.0	1.0	0.03529412	540	1346
1815073	83	1	540.0	1397.0	1.0	0.12352942	540	1346
1815270	0	0	617.0	388.0	1.0	0.07058824	540	406
1815363	93	1	624.4509	376.0	1.0	0.14117648	540	406
1815601	0	0	577.0	1369.0	1.0	0.0882353	540	1346
1815687	86	1	581.0	1369.0	1.0	0.12352942	540	1346
1815851	0	0	621.0	581.0	1.0	0.12352942	540	406
1815945	94	1	621.24817	512.531	1.0	0.14117648	540	406
1816132	0	0	581.0	1346.0	1.0	0.14117648	540	1346
1816246	114	1	563.8176	1352.6018	1.0	0.10588236	540	1346
1816411	0	0	589.0	478.0	1.0	0.07058824	540	406
1816505	94	1	597.0	433.0	1.0	0.12352942	540	406
1816732	0	0	583.0	1367.0	1.0	0.0882353	540	1346
1816828	96	1	577.17554	1331.9811	1.0	0.12352942	540	1346
1817001	0	0	592.0	448.0	1.0	0.10588236	540	406
1817097	96	1	597.0	460.0	1.0	0.14117648	540	406
1817283	0	0	600.0	1322.0	1.0	0.0882353	540	1346
1817377	94	1	579.0158	1345.0	1.0	0.14117648	540	1346
1817572	0	0	620.0	515.0	1.0	0.12352942	540	406
1817657	85	1	604.80457	503.341	1.0	0.12352942	540	406
1817874	0	0	614.0	1458.0	1.0	0.07058824	540	1346
1817958	84	1	602.1533	1431.3867	1.0	0.14117648	540	1346
1818134	0	0	523.0	536.0	1.0	0.07058824	540	406
1818228	94	1	540.0	515.0	1.0	0.14117648	540	406
1818414	0	0	592.0	1312.0	1.0	0.0882353	540	1346
1818508	94	1	583.0	1330.0	1.0	0.14117648	540	1346
1818682	0	0	581.0	526.0	1.0	0.05294118	540	406
1818766	84	1	586.0	502.0	1.0	0.14117648	540	406
1818974	0	0	588.0	1397.0	1.0	0.12352942	540	1346
1819078	104	1	580.0	1409.0	1.0	0.12352942	540	1346
1819253	0	0	612.0	451.0	1.0	0.05294118	540	406
1819337	84	1	626.4645	427.50708	1.0	0.14117648	540	406
1819564	0	0	627.0	1391.0	1.0	0.12352942	540	1346
1819649	85	1	613.0	1389.0	1.0	0.14117648	540	1346
1819812	0	0	578.0	492.0	1.0	0.12352942	540	406
1819897	85	1	592.0	444.0	1.0	0.14117648	540	406
1820085	0	0	558.0	1509.0	1.0	0.07058824	540	1346
1820166	81	1	549.0414	1507.5702	1.0	0.12352942	540	1346
1820371	0	0	546.0	430.0	1.0	0.14117648	540	406
1820467	96	1	559.0	440.0	1.0	0.14117648	540	406
Total number of taps: 212
