# Supplementary material for: PDKit: A data science toolkit for the digital assessment of Parkinson’s Disease
Source: PLoS Comput Biol. 2021 Mar 12;17(3):e1008833. doi: 10.1371/journal.pcbi.1008833 (PMC7990207; doi:10.1371/journal.pcbi.1008833)
Supplement: S1 Compressed ZIP File — Exported from current GitHub repository including source code, data and documentation. (ZIP) [file pcbi.1008833.s001.zip › pdkit-1.3.2/tests/data/2458/FT_-_ONE_TARGET_-_LEFT_HAND_2016-10-14_10-36-02_-_f73512ccfc_-_2458.csv]

159300977	0	0	348.0	619.0	1.0	0.6	360	584
159301105	128	1	350.7813	619.0	1.0	0.26666668	360	584
159301220	0	0	326.0	625.0	1.0	0.33333334	360	584
159301304	84	1	326.0	625.0	1.0	0.33333334	360	584
159301434	0	0	337.0	627.0	1.0	0.40000004	360	584
159301533	99	1	334.5	623.5	1.0	0.26666668	360	584
159301648	0	0	334.0	640.0	1.0	0.40000004	360	584
159301733	85	1	334.0	640.0	1.0	0.26666668	360	584
159301848	0	0	332.0	653.0	1.0	0.4666667	360	584
159301933	85	1	332.0	653.0	1.0	0.26666668	360	584
159302077	0	0	313.0	651.0	1.0	0.6	360	584
159302162	85	1	313.0	648.5	1.0	0.26666668	360	584
159302291	0	0	330.0	631.0	1.0	0.6666667	360	584
159302376	85	1	330.0	631.0	1.0	0.40000004	360	584
159302505	0	0	324.0	631.0	1.0	0.33333334	360	584
159302576	71	1	324.0	631.0	1.0	0.26666668	360	584
159302705	0	0	326.0	642.0	1.0	0.40000004	360	584
159302790	85	1	326.0	642.0	1.0	0.26666668	360	584
159302920	0	0	324.0	640.0	1.0	0.6	360	584
159303004	84	1	320.7446	640.0	1.0	0.26666668	360	584
159303134	0	0	324.0	643.0	1.0	0.6	360	584
159303204	70	1	324.0	643.0	1.0	0.33333334	360	584
159303334	0	0	329.0	648.0	1.0	0.53333336	360	584
159303418	84	1	329.0	648.0	1.0	0.26666668	360	584
159303548	0	0	340.0	647.0	1.0	0.40000004	360	584
159303633	85	1	340.0	647.0	1.0	0.26666668	360	584
159303762	0	0	326.0	648.0	1.0	0.6	360	584
159303833	71	1	326.0	648.0	1.0	0.20000002	360	584
159303962	0	0	324.0	647.0	1.0	0.6	360	584
159304061	99	1	324.0	651.0	1.0	0.20000002	360	584
159304176	0	0	325.0	689.0	1.0	0.4666667	360	584
159304275	99	1	322.5	689.0	1.0	0.40000004	360	584
159304376	0	0	320.0	646.0	1.0	0.6	360	584
159304475	99	1	320.0	641.5	1.0	0.26666668	360	584
159304576	0	0	301.0	611.0	1.0	0.6	360	584
159304675	99	1	298.5	612.5	1.0	0.40000004	360	584
159304776	0	0	290.0	611.0	1.0	0.6	360	584
159304875	99	1	291.5	611.0	1.0	0.13333334	360	584
159304976	0	0	296.0	613.0	1.0	0.6	360	584
159305075	99	1	296.0	615.01556	1.0	0.20000002	360	584
159305190	0	0	317.0	644.0	1.0	0.6	360	584
159305303	113	1	318.0	646.32684	1.0	0.33333334	360	584
159305419	0	0	326.0	626.0	1.0	0.6	360	584
159305518	99	1	326.0	627.5	1.0	0.40000004	360	584
159305633	0	0	331.0	631.0	1.0	0.4666667	360	584
159305732	99	1	331.0	631.0	1.0	0.40000004	360	584
159305847	0	0	330.0	633.0	1.0	0.4666667	360	584
159305946	99	1	330.0	633.0	1.0	0.40000004	360	584
159306061	0	0	325.0	639.0	1.0	0.4666667	360	584
159306160	99	1	325.0	639.0	1.0	0.33333334	360	584
159306275	0	0	322.0	640.0	1.0	0.6	360	584
159306360	85	1	322.0	640.0	1.0	0.33333334	360	584
159306490	0	0	322.0	615.0	1.0	0.53333336	360	584
159306588	98	1	322.0	617.2202	1.0	0.33333334	360	584
159306704	0	0	323.0	617.0	1.0	0.6	360	584
159306788	84	1	323.0	617.0	1.0	0.33333334	360	584
159306903	0	0	323.0	637.0	1.0	0.6	360	584
159307002	99	1	323.0	637.0	1.0	0.40000004	360	584
159307103	0	0	323.0	635.0	1.0	0.53333336	360	584
159307216	113	1	323.0	636.5	1.0	0.40000004	360	584
159307317	0	0	323.0	624.0	1.0	0.40000004	360	584
159307416	99	1	323.0	624.0	1.0	0.33333334	360	584
159307545	0	0	323.0	628.0	1.0	0.6	360	584
159307630	85	1	323.0	628.0	1.0	0.33333334	360	584
159307745	0	0	324.0	620.0	1.0	0.6	360	584
159307844	99	1	324.0	620.0	1.0	0.26666668	360	584
159307974	0	0	322.0	616.0	1.0	0.6666667	360	584
159308072	98	1	322.0	616.0	1.0	0.40000004	360	584
159308202	0	0	322.0	602.0	1.0	0.6	360	584
159308315	113	1	322.0	604.5	1.0	0.26666668	360	584
159308430	0	0	322.0	609.0	1.0	0.6	360	584
159308529	99	1	319.5	611.5	1.0	0.33333334	360	584
159308644	0	0	316.0	613.0	1.0	0.53333336	360	584
159308743	99	1	315.0	615.5	1.0	0.33333334	360	584
159308872	0	0	321.0	609.0	1.0	0.53333336	360	584
159308971	99	1	321.0	609.0	1.0	0.20000002	360	584
159309101	0	0	334.0	614.0	1.0	0.53333336	360	584
159309214	113	1	332.5	620.0	1.0	0.40000004	360	584
159309329	0	0	322.0	607.0	1.0	0.6	360	584
159309428	99	1	322.0	611.0	1.0	0.20000002	360	584
159309528	0	0	328.0	607.0	1.0	0.53333336	360	584
159309627	99	1	328.0	607.0	1.0	0.26666668	360	584
159309742	0	0	335.0	630.0	1.0	0.4666667	360	584
159309841	99	1	335.0	630.0	1.0	0.33333334	360	584
159309957	0	0	333.0	623.0	1.0	0.6	360	584
159310070	113	1	326.61206	625.38794	1.0	0.26666668	360	584
159310185	0	0	326.0	607.0	1.0	0.6	360	584
159310298	113	1	326.0	608.5	1.0	0.33333334	360	584
159310413	0	0	327.0	634.0	1.0	0.53333336	360	584
159310512	99	1	327.0	634.0	1.0	0.40000004	360	584
159310627	0	0	324.0	609.0	1.0	0.6	360	584
159310726	99	1	324.0	609.0	1.0	0.26666668	360	584
159310841	0	0	324.0	601.0	1.0	0.53333336	360	584
159310940	99	1	324.0	602.0367	1.0	0.33333334	360	584
159311069	0	0	325.0	613.0	1.0	0.6666667	360	584
159311154	85	1	325.0	614.33136	1.0	0.33333334	360	584
159311283	0	0	324.0	616.0	1.0	0.53333336	360	584
159311382	99	1	324.0	617.5	1.0	0.33333334	360	584
159311512	0	0	325.0	623.0	1.0	0.53333336	360	584
159311611	99	1	325.0	623.0	1.0	0.33333334	360	584
159311726	0	0	329.0	625.0	1.0	0.53333336	360	584
159311825	99	1	329.0	625.0	1.0	0.40000004	360	584
159311940	0	0	324.0	647.0	1.0	0.6	360	584
159312038	98	1	322.0	647.0	1.0	0.33333334	360	584
159312154	0	0	325.0	636.0	1.0	0.40000004	360	584
159312253	99	1	325.0	636.0	1.0	0.33333334	360	584
159312396	0	0	324.0	613.0	1.0	0.6	360	584
159312495	99	1	324.0	615.5	1.0	0.20000002	360	584
159312625	0	0	321.0	601.0	1.0	0.6	360	584
159312724	99	1	321.0	601.0	1.0	0.20000002	360	584
159312853	0	0	317.0	620.0	1.0	0.53333336	360	584
159312952	99	1	317.0	621.45844	1.0	0.33333334	360	584
159313067	0	0	311.0	605.0	1.0	0.53333336	360	584
159313180	113	1	311.0	607.5	1.0	0.26666668	360	584
159313310	0	0	316.0	609.0	1.0	0.6	360	584
159313437	127	1	316.0	611.32904	1.0	0.26666668	360	584
159313552	0	0	303.0	604.0	1.0	0.6	360	584
159313651	99	1	303.0	604.0	1.0	0.26666668	360	584
159313766	0	0	310.0	598.0	1.0	0.6	360	584
159313880	114	1	310.0	601.5	1.0	0.40000004	360	584
159314009	0	0	297.0	601.0	1.0	0.53333336	360	584
159314137	128	1	298.36084	604.36084	1.0	0.20000002	360	584
159314237	0	0	319.0	620.0	1.0	0.40000004	360	584
159314350	113	1	317.0	620.0	1.0	0.40000004	360	584
159314466	0	0	327.0	621.0	1.0	0.4666667	360	584
159314593	127	1	327.0	621.0	1.0	0.33333334	360	584
159314708	0	0	322.0	618.0	1.0	0.73333335	360	584
159314808	100	1	322.0	618.0	1.0	0.26666668	360	584
159314937	0	0	323.0	618.0	1.0	0.6	360	584
159315050	113	1	323.0	618.0	1.0	0.33333334	360	584
159315165	0	0	329.0	598.0	1.0	0.53333336	360	584
159315322	157	1	327.0	606.5084	1.0	0.26666668	360	584
159315422	0	0	334.0	618.0	1.0	0.4666667	360	584
159315535	113	1	330.55185	620.4482	1.0	0.4666667	360	584
159315636	0	0	320.0	619.0	1.0	0.6666667	360	584
159315735	99	1	320.0	619.0	1.0	0.26666668	360	584
159315851	0	0	320.0	619.0	1.0	0.4666667	360	584
159315964	113	1	320.0	621.5	1.0	0.26666668	360	584
159316093	0	0	322.0	628.0	1.0	0.53333336	360	584
159316207	114	1	322.0	628.0	1.0	0.33333334	360	584
159316322	0	0	325.0	617.0	1.0	0.40000004	360	584
159316421	99	1	325.0	618.3118	1.0	0.33333334	360	584
159316522	0	0	325.0	612.0	1.0	0.40000004	360	584
159316621	99	1	325.0	612.0	1.0	0.13333334	360	584
159316750	0	0	321.0	604.0	1.0	0.6	360	584
159316877	127	1	321.0	606.5	1.0	0.33333334	360	584
159316993	0	0	322.0	604.0	1.0	0.4666667	360	584
159317106	113	1	322.0	605.19403	1.0	0.20000002	360	584
159317221	0	0	330.0	625.0	1.0	0.4666667	360	584
159317334	113	1	330.0	626.5	1.0	0.33333334	360	584
159317450	0	0	329.0	619.0	1.0	0.53333336	360	584
159317548	98	1	329.0	619.0	1.0	0.33333334	360	584
159317664	0	0	327.0	627.0	1.0	0.4666667	360	584
159317791	127	1	327.0	628.049	1.0	0.33333334	360	584
159317863	0	0	328.0	644.0	1.0	0.40000004	360	584
159317991	128	1	328.0	645.06476	1.0	0.40000004	360	584
159318106	0	0	333.0	635.0	1.0	0.6666667	360	584
159318205	99	1	333.0	635.0	1.0	0.33333334	360	584
159318320	0	0	336.0	630.0	1.0	0.53333336	360	584
159318433	113	1	336.0	632.5	1.0	0.26666668	360	584
159318549	0	0	335.0	634.0	1.0	0.40000004	360	584
159318648	99	1	335.0	635.5	1.0	0.26666668	360	584
159318749	0	0	335.0	640.0	1.0	0.40000004	360	584
159318862	113	1	335.0	640.0	1.0	0.33333334	360	584
159318934	0	0	334.0	628.0	1.0	0.33333334	360	584
159319062	128	1	334.0	628.0	1.0	0.26666668	360	584
159319177	0	0	333.0	639.0	1.0	0.40000004	360	584
159319290	113	1	333.0	639.0	1.0	0.20000002	360	584
159319406	0	0	332.0	627.0	1.0	0.4666667	360	584
159319533	127	1	332.0	629.5	1.0	0.33333334	360	584
159319635	0	0	332.0	612.0	1.0	0.73333335	360	584
159319747	112	1	332.0	613.5	1.0	0.26666668	360	584
159319863	0	0	331.0	612.0	1.0	0.4666667	360	584
159320004	141	1	331.0	617.6141	1.0	0.40000004	360	584
159320105	0	0	329.0	634.0	1.0	0.4666667	360	584
159320219	114	1	329.0	637.4883	1.0	0.26666668	360	584
159320334	0	0	329.0	632.0	1.0	0.40000004	360	584
159320447	113	1	329.0	632.0	1.0	0.33333334	360	584
159320534	0	0	329.0	627.0	1.0	0.4666667	360	584
159320633	99	1	329.0	627.0	1.0	0.40000004	360	584
159320748	0	0	329.0	609.0	1.0	0.53333336	360	584
159320890	142	1	329.0	613.3137	1.0	0.33333334	360	584
159321005	0	0	328.0	607.0	1.0	0.53333336	360	584
159321118	113	1	328.0	609.49774	1.0	0.40000004	360	584
159321234	0	0	313.0	596.0	1.0	0.6	360	584
159321333	99	1	314.11264	596.0	1.0	0.13333334	360	584
159321447	0	0	326.0	604.0	1.0	0.53333336	360	584
159321575	128	1	325.0	606.02716	1.0	0.33333334	360	584
159321690	0	0	324.0	601.0	1.0	0.6	360	584
159321789	99	1	321.0	601.0	1.0	0.33333334	360	584
159321905	0	0	323.0	596.0	1.0	0.6	360	584
159322046	141	1	316.0	597.5	1.0	0.13333334	360	584
159322190	0	0	309.0	598.0	1.0	0.6	360	584
159322289	99	1	313.212	598.0	1.0	0.26666668	360	584
159322419	0	0	304.0	589.0	1.0	0.40000004	360	584
159322575	156	1	305.0643	591.06433	1.0	0.26666668	360	584
159322704	0	0	311.0	595.0	1.0	0.6	360	584
159322817	113	1	307.5	598.5	1.0	0.26666668	360	584
159322933	0	0	317.0	600.0	1.0	0.6	360	584
159323060	127	1	312.5	602.5	1.0	0.20000002	360	584
159323204	0	0	318.0	581.0	1.0	0.4666667	360	584
159323332	128	1	318.0	581.0	1.0	0.40000004	360	584
159323476	0	0	318.0	583.0	1.0	0.40000004	360	584
159323603	127	1	317.0	589.4072	1.0	0.26666668	360	584
159323718	0	0	315.0	589.0	1.0	0.4666667	360	584
159323831	113	1	315.0	592.5	1.0	0.26666668	360	584
159323947	0	0	329.0	595.0	1.0	0.53333336	360	584
159324088	141	1	322.73242	599.2676	1.0	0.26666668	360	584
159324189	0	0	323.0	597.0	1.0	0.6	360	584
159324317	128	1	320.0	597.0	1.0	0.26666668	360	584
159324418	0	0	316.0	584.0	1.0	0.4666667	360	584
159324560	142	1	316.0	586.5	1.0	0.20000002	360	584
159324661	0	0	313.0	578.0	1.0	0.4666667	360	584
159324788	127	1	313.0	578.0	1.0	0.26666668	360	584
159324918	0	0	321.0	586.0	1.0	0.4666667	360	584
159325074	156	1	319.0	589.16034	1.0	0.40000004	360	584
159325160	0	0	329.0	603.0	1.0	0.4666667	360	584
159325288	128	1	326.6684	606.3316	1.0	0.26666668	360	584
159325389	0	0	328.0	618.0	1.0	0.53333336	360	584
159325488	99	1	329.34103	618.0	1.0	0.26666668	360	584
159325603	0	0	337.0	609.0	1.0	0.40000004	360	584
159325745	142	1	336.0	611.5	1.0	0.33333334	360	584
159325845	0	0	333.0	583.0	1.0	0.40000004	360	584
159326002	157	1	333.0	592.0	1.0	0.20000002	360	584
159326088	0	0	337.0	597.0	1.0	0.4666667	360	584
159326215	127	1	334.5	600.5	1.0	0.13333334	360	584
159326331	0	0	331.0	611.0	1.0	0.53333336	360	584
159326459	128	1	331.0	612.054	1.0	0.40000004	360	584
159326559	0	0	332.0	602.0	1.0	0.6	360	584
159326687	128	1	332.0	602.0	1.0	0.26666668	360	584
159326788	0	0	328.0	580.0	1.0	0.40000004	360	584
159326915	127	1	328.0	583.5	1.0	0.33333334	360	584
159327016	0	0	326.0	583.0	1.0	0.4666667	360	584
159327158	142	1	326.0	586.0683	1.0	0.33333334	360	584
159327288	0	0	326.0	605.0	1.0	0.6	360	584
159327415	127	1	326.0	605.0	1.0	0.33333334	360	584
159327531	0	0	324.0	601.0	1.0	0.6	360	584
159327658	127	1	324.0	603.0867	1.0	0.33333334	360	584
159327788	0	0	329.0	592.0	1.0	0.6	360	584
159327915	127	1	326.0	598.0	1.0	0.33333334	360	584
159328030	0	0	327.0	617.0	1.0	0.53333336	360	584
159328158	128	1	327.0	617.0	1.0	0.33333334	360	584
159328259	0	0	328.0	600.0	1.0	0.4666667	360	584
159328386	127	1	328.0	600.0	1.0	0.20000002	360	584
159328516	0	0	328.0	602.0	1.0	0.6	360	584
159328644	128	1	328.0	602.0	1.0	0.40000004	360	584
159328759	0	0	328.0	606.0	1.0	0.6	360	584
159328886	127	1	328.0	609.45996	1.0	0.26666668	360	584
159328988	0	0	329.0	585.0	1.0	0.40000004	360	584
159329115	127	1	329.0	585.0	1.0	0.40000004	360	584
159329216	0	0	329.0	590.0	1.0	0.4666667	360	584
159329330	114	1	329.0	590.0	1.0	0.20000002	360	584
159329459	0	0	328.0	597.0	1.0	0.6	360	584
159329601	142	1	328.0	601.5	1.0	0.40000004	360	584
159329702	0	0	327.0	609.0	1.0	0.6666667	360	584
159329815	113	1	327.0	609.0	1.0	0.26666668	360	584
159329916	0	0	327.0	602.0	1.0	0.53333336	360	584
159330072	156	1	327.0	605.2984	1.0	0.20000002	360	584
159330173	0	0	327.0	614.0	1.0	0.6	360	584
159330300	127	1	327.0	619.5	1.0	0.26666668	360	584
159330415	0	0	328.0	632.0	1.0	0.4666667	360	584
159330557	142	1	328.0	632.0	1.0	0.33333334	360	584
159330672	0	0	329.0	603.0	1.0	0.73333335	360	584
159330786	114	1	329.0	605.4772	1.0	0.33333334	360	584
159330901	0	0	330.0	603.0	1.0	0.73333335	360	584
159331014	113	1	330.0	605.5	1.0	0.26666668	360	584
159331130	0	0	330.0	608.0	1.0	0.4666667	360	584
159331272	142	1	330.0	608.0	1.0	0.26666668	360	584
159331387	0	0	330.0	584.0	1.0	0.6	360	584
159331514	127	1	330.0	586.5	1.0	0.26666668	360	584
159331601	0	0	330.0	585.0	1.0	0.40000004	360	584
159331743	142	1	330.0	595.5	1.0	0.20000002	360	584
159331815	0	0	330.0	609.0	1.0	0.53333336	360	584
159331957	142	1	330.0	613.3165	1.0	0.26666668	360	584
159332058	0	0	330.0	598.0	1.0	0.6	360	584
159332186	128	1	330.0	598.0	1.0	0.26666668	360	584
159332287	0	0	330.0	585.0	1.0	0.40000004	360	584
159332443	156	1	330.0	585.0	1.0	0.40000004	360	584
159332544	0	0	329.0	579.0	1.0	0.40000004	360	584
159332700	156	1	329.0	584.0	1.0	0.20000002	360	584
159332744	0	0	316.0	587.0	1.0	0.26666668	360	584
159332885	141	1	311.5	589.5	1.0	0.33333334	360	584
159333001	0	0	315.0	585.0	1.0	0.4666667	360	584
159333128	127	1	315.0	585.0	1.0	0.33333334	360	584
159333244	0	0	329.0	604.0	1.0	0.6	360	584
159333385	141	1	329.0	609.0	1.0	0.26666668	360	584
159333487	0	0	328.0	596.0	1.0	0.6	360	584
159333600	113	1	328.0	599.5	1.0	0.33333334	360	584
159333701	0	0	324.0	596.0	1.0	0.6	360	584
159333843	142	1	324.0	597.0431	1.0	0.26666668	360	584
159333958	0	0	321.0	588.0	1.0	0.6	360	584
159334085	127	1	320.0	592.5	1.0	0.26666668	360	584
159334201	0	0	315.0	588.0	1.0	0.4666667	360	584
159334328	127	1	310.5	588.0	1.0	0.26666668	360	584
159334415	0	0	321.0	592.0	1.0	0.4666667	360	584
159334556	141	1	315.7867	599.21326	1.0	0.13333334	360	584
159334657	0	0	308.0	597.0	1.0	0.6	360	584
159334813	156	1	309.5	604.5	1.0	0.26666668	360	584
159334915	0	0	317.0	606.0	1.0	0.6	360	584
159335042	127	1	317.0	606.0	1.0	0.26666668	360	584
159335143	0	0	320.0	610.0	1.0	0.6	360	584
159335285	142	1	320.0	610.0	1.0	0.33333334	360	584
159335401	0	0	319.0	611.0	1.0	0.53333336	360	584
159335542	141	1	316.0	616.1232	1.0	0.40000004	360	584
159335629	0	0	319.0	636.0	1.0	0.40000004	360	584
159335770	141	1	323.40497	636.0	1.0	0.20000002	360	584
159335857	0	0	332.0	639.0	1.0	0.33333334	360	584
159336013	156	1	332.0	642.5	1.0	0.33333334	360	584
159336100	0	0	330.0	626.0	1.0	0.4666667	360	584
159336228	128	1	327.5	626.0	1.0	0.40000004	360	584
159336329	0	0	323.0	610.0	1.0	0.6	360	584
159336485	156	1	323.0	615.0	1.0	0.26666668	360	584
159336586	0	0	320.0	602.0	1.0	0.6	360	584
159336713	127	1	316.0	602.0	1.0	0.13333334	360	584
159336829	0	0	309.0	599.0	1.0	0.6	360	584
159336999	170	1	309.0	604.5	1.0	0.13333334	360	584
159337071	0	0	307.0	594.0	1.0	0.40000004	360	584
159337213	142	1	307.0	597.5	1.0	0.26666668	360	584
159337300	0	0	306.0	600.0	1.0	0.6	360	584
159337442	142	1	306.0	602.11523	1.0	0.40000004	360	584
159337542	0	0	305.0	596.0	1.0	0.40000004	360	584
159337684	142	1	305.0	600.5	1.0	0.13333334	360	584
159337757	0	0	313.0	604.0	1.0	0.6	360	584
159337870	113	1	308.5337	604.0	1.0	0.13333334	360	584
159337971	0	0	303.0	598.0	1.0	0.4666667	360	584
159338127	156	1	307.0	607.5	1.0	0.40000004	360	584
159338214	0	0	310.0	608.0	1.0	0.53333336	360	584
159338341	127	1	302.87	609.13	1.0	0.26666668	360	584
159338457	0	0	311.0	622.0	1.0	0.6	360	584
159338584	127	1	305.5	623.5	1.0	0.26666668	360	584
159338685	0	0	299.0	614.0	1.0	0.6	360	584
159338813	128	1	299.0	616.5	1.0	0.26666668	360	584
159338914	0	0	303.0	600.0	1.0	0.6	360	584
159339027	113	1	303.0	600.0	1.0	0.13333334	360	584
159339128	0	0	301.0	593.0	1.0	0.6	360	584
159339270	142	1	297.0	598.4823	1.0	0.26666668	360	584
159339357	0	0	299.0	599.0	1.0	0.53333336	360	584
159339470	113	1	298.0	599.0	1.0	0.26666668	360	584
159339557	0	0	299.0	613.0	1.0	0.6	360	584
159339684	127	1	298.0	613.0	1.0	0.20000002	360	584
159339800	0	0	297.0	604.0	1.0	0.6	360	584
159339956	156	1	297.0	604.0	1.0	0.26666668	360	584
159340056	0	0	292.0	583.0	1.0	0.40000004	360	584
159340170	114	1	292.0	583.0	1.0	0.33333334	360	584
159340285	0	0	289.0	591.0	1.0	0.4666667	360	584
159340441	156	1	289.0	599.38184	1.0	0.20000002	360	584
159340542	0	0	290.0	594.0	1.0	0.40000004	360	584
159340669	127	1	290.0	600.5	1.0	0.26666668	360	584
159340785	0	0	293.0	612.0	1.0	0.6	360	584
159340941	156	1	293.0	614.19525	1.0	0.26666668	360	584
159341027	0	0	300.0	605.0	1.0	0.53333336	360	584
159341141	114	1	300.0	605.0	1.0	0.20000002	360	584
159341256	0	0	294.0	589.0	1.0	0.40000004	360	584
159341383	127	1	293.0	589.0	1.0	0.33333334	360	584
159341499	0	0	288.0	603.0	1.0	0.6	360	584
159341640	141	1	288.0	606.21716	1.0	0.26666668	360	584
159341741	0	0	286.0	592.0	1.0	0.40000004	360	584
159341854	113	1	286.0	592.0	1.0	0.33333334	360	584
159341956	0	0	284.0	603.0	1.0	0.6	360	584
159342126	170	1	284.0	610.1359	1.0	0.33333334	360	584
159342155	0	0	288.0	593.0	1.0	0.20000002	360	584
159342340	185	1	288.0	600.5181	1.0	0.26666668	360	584
159342413	0	0	286.0	599.0	1.0	0.40000004	360	584
159342554	141	1	286.0	599.0	1.0	0.20000002	360	584
159342641	0	0	286.0	597.0	1.0	0.40000004	360	584
159342826	185	1	286.0	603.08044	1.0	0.33333334	360	584
159342898	0	0	287.0	600.0	1.0	0.40000004	360	584
159343054	156	1	287.0	603.4458	1.0	0.26666668	360	584
159343126	0	0	288.0	606.0	1.0	0.4666667	360	584
159343354	228	1	288.0	607.0	1.0	0.20000002	360	584
159343398	0	0	290.0	610.0	1.0	0.33333334	360	584
159343554	156	1	290.0	617.4577	1.0	0.40000004	360	584
159343640	0	0	292.0	615.0	1.0	0.6	360	584
159343782	142	1	292.0	617.5	1.0	0.26666668	360	584
159343897	0	0	293.0	622.0	1.0	0.53333336	360	584
159344054	157	1	293.0	622.0	1.0	0.4666667	360	584
159344154	0	0	294.0	607.0	1.0	0.40000004	360	584
159344296	142	1	294.0	608.5	1.0	0.20000002	360	584
159344397	0	0	293.0	601.0	1.0	0.40000004	360	584
159344568	171	1	293.0	604.5	1.0	0.40000004	360	584
159344640	0	0	293.0	598.0	1.0	0.33333334	360	584
159344796	156	1	293.0	604.5	1.0	0.20000002	360	584
159344897	0	0	292.0	602.0	1.0	0.40000004	360	584
159345054	157	1	292.0	608.4724	1.0	0.20000002	360	584
159345140	0	0	292.0	606.0	1.0	0.53333336	360	584
159345282	142	1	292.0	608.5	1.0	0.40000004	360	584
159345383	0	0	291.0	606.0	1.0	0.4666667	360	584
159345525	142	1	291.0	608.13806	1.0	0.20000002	360	584
159345597	0	0	292.0	612.0	1.0	0.40000004	360	584
159345768	171	1	292.0	617.5	1.0	0.33333334	360	584
159345855	0	0	294.0	618.0	1.0	0.33333334	360	584
159345996	141	1	294.0	618.0	1.0	0.33333334	360	584
159346083	0	0	299.0	620.0	1.0	0.4666667	360	584
159346211	128	1	299.0	620.0	1.0	0.13333334	360	584
159346297	0	0	296.0	609.0	1.0	0.53333336	360	584
159346439	142	1	296.0	611.33307	1.0	0.26666668	360	584
159346511	0	0	296.0	602.0	1.0	0.4666667	360	584
159346653	142	1	296.0	606.5	1.0	0.20000002	360	584
159346740	0	0	296.0	622.0	1.0	0.53333336	360	584
159346896	156	1	296.0	625.5	1.0	0.33333334	360	584
159346983	0	0	296.0	617.0	1.0	0.53333336	360	584
159347168	185	1	296.0	622.5	1.0	0.20000002	360	584
159347226	0	0	295.0	619.0	1.0	0.33333334	360	584
159347368	142	1	295.0	621.5	1.0	0.26666668	360	584
159347426	0	0	295.0	618.0	1.0	0.26666668	360	584
159347567	141	1	295.0	618.0	1.0	0.33333334	360	584
159347654	0	0	295.0	606.0	1.0	0.26666668	360	584
159347810	156	1	295.0	613.0073	1.0	0.40000004	360	584
159347854	0	0	294.0	625.0	1.0	0.26666668	360	584
159348025	171	1	294.0	625.0	1.0	0.26666668	360	584
159348097	0	0	296.0	633.0	1.0	0.20000002	360	584
159348268	171	1	296.0	636.5	1.0	0.26666668	360	584
159348354	0	0	301.0	629.0	1.0	0.33333334	360	584
159348539	185	1	301.0	632.0238	1.0	0.26666668	360	584
159348611	0	0	299.0	628.0	1.0	0.40000004	360	584
159348739	128	1	299.0	628.0	1.0	0.26666668	360	584
159348840	0	0	303.0	637.0	1.0	0.40000004	360	584
159348953	113	1	303.0	637.0	1.0	0.26666668	360	584
159349054	0	0	300.0	624.0	1.0	0.4666667	360	584
159349210	156	1	300.0	624.0	1.0	0.26666668	360	584
159349268	0	0	300.0	604.0	1.0	0.20000002	360	584
159349410	142	1	300.0	607.0476	1.0	0.33333334	360	584
159349454	0	0	299.0	595.0	1.0	0.20000002	360	584
159350224	770	1	299.0	616.0	1.0	0.33333334	360	584
159350296	0	0	296.0	625.0	1.0	0.40000004	360	584
159350452	156	1	296.0	625.0	1.0	0.26666668	360	584
159350539	0	0	301.0	617.0	1.0	0.6	360	584
159350695	156	1	301.0	618.2803	1.0	0.33333334	360	584
159350782	0	0	297.0	603.0	1.0	0.4666667	360	584
159350952	170	1	297.0	609.5	1.0	0.20000002	360	584
159351010	0	0	297.0	608.0	1.0	0.33333334	360	584
159351152	142	1	297.0	609.5	1.0	0.20000002	360	584
159351253	0	0	296.0	606.0	1.0	0.40000004	360	584
159351380	127	1	296.0	606.0	1.0	0.26666668	360	584
159351467	0	0	296.0	606.0	1.0	0.6	360	584
159351609	142	1	296.0	609.12134	1.0	0.20000002	360	584
159351667	0	0	295.0	615.0	1.0	0.20000002	360	584
159351823	156	1	295.0	615.0	1.0	0.20000002	360	584
159351910	0	0	293.0	616.0	1.0	0.40000004	360	584
159352066	156	1	293.0	620.5	1.0	0.33333334	360	584
159352124	0	0	292.0	624.0	1.0	0.40000004	360	584
159352480	356	1	292.0	627.0	1.0	0.26666668	360	584
159352567	0	0	290.0	618.0	1.0	0.4666667	360	584
159352709	142	1	290.0	621.1584	1.0	0.26666668	360	584
159352809	0	0	290.0	628.0	1.0	0.4666667	360	584
159352951	142	1	290.0	630.5	1.0	0.26666668	360	584
159353038	0	0	291.0	643.0	1.0	0.33333334	360	584
159353179	141	1	291.0	647.5	1.0	0.26666668	360	584
159353266	0	0	291.0	659.0	1.0	0.40000004	360	584
159353408	142	1	291.0	659.0	1.0	0.26666668	360	584
159353523	0	0	298.0	637.0	1.0	0.4666667	360	584
159353679	156	1	298.0	642.5	1.0	0.33333334	360	584
159353709	0	0	295.0	629.0	1.0	0.26666668	360	584
159354136	427	1	295.0	642.0	1.0	0.26666668	360	584
159354208	0	0	301.0	637.0	1.0	0.33333334	360	584
159354393	185	1	301.0	638.0	1.0	0.33333334	360	584
159354436	0	0	299.0	642.0	1.0	0.33333334	360	584
159354849	413	1	299.0	646.5	1.0	0.26666668	360	584
159354936	0	0	302.0	635.0	1.0	0.40000004	360	584
159355506	570	1	302.0	635.0	1.0	0.26666668	360	584
159355578	0	0	305.0	630.0	1.0	0.33333334	360	584
159355734	156	1	305.0	633.5	1.0	0.33333334	360	584
159355835	0	0	306.0	634.0	1.0	0.33333334	360	584
159355977	142	1	306.0	636.05664	1.0	0.26666668	360	584
159356049	0	0	304.0	617.0	1.0	0.13333334	360	584
159356234	185	1	304.0	613.0	1.0	0.13333334	360	584
159356263	0	0	304.0	600.0	1.0	0.20000002	360	584
159356605	342	1	304.0	606.0	1.0	0.13333334	360	584
159356691	0	0	304.0	594.0	1.0	0.33333334	360	584
159356862	171	1	304.0	600.5	1.0	0.33333334	360	584
159356906	0	0	303.0	597.0	1.0	0.13333334	360	584
159358161	1255	1	303.0	612.9773	1.0	0.33333334	360	584
159358233	0	0	303.0	590.0	1.0	0.13333334	360	584
159358831	598	1	303.0	605.0	1.0	0.20000002	360	584
159358875	0	0	304.0	625.0	1.0	0.26666668	360	584
159359031	156	1	304.0	625.0	1.0	0.26666668	360	584
159359118	0	0	305.0	629.0	1.0	0.4666667	360	584
159359259	141	1	305.0	629.0	1.0	0.26666668	360	584
159359317	0	0	306.0	621.0	1.0	0.26666668	360	584
159359488	171	1	306.0	622.2322	1.0	0.33333334	360	584
159359532	0	0	304.0	604.0	1.0	0.13333334	360	584
159359688	156	1	304.0	608.48553	1.0	0.26666668	360	584
159359760	0	0	303.0	616.0	1.0	0.13333334	360	584
159359916	156	1	303.0	616.27924	1.0	0.33333334	360	584
159359988	0	0	305.0	624.0	1.0	0.33333334	360	584
159360130	142	1	305.0	624.0	1.0	0.26666668	360	584
159360217	0	0	305.0	622.0	1.0	0.26666668	360	584
159360344	127	1	305.0	622.0	1.0	0.26666668	360	584
159360445	0	0	307.0	624.0	1.0	0.40000004	360	584
159360573	128	1	307.0	624.0	1.0	0.26666668	360	584
159360674	0	0	306.0	612.0	1.0	0.4666667	360	584
159360815	141	1	306.0	612.0	1.0	0.26666668	360	584
159360888	0	0	305.0	617.0	1.0	0.26666668	360	584
159361029	141	1	305.0	619.5	1.0	0.33333334	360	584
159361130	0	0	304.0	614.0	1.0	0.6	360	584
159361258	128	1	304.0	614.0	1.0	0.33333334	360	584
159361359	0	0	303.0	607.0	1.0	0.40000004	360	584
159361515	156	1	303.0	611.5	1.0	0.26666668	360	584
