# Supplementary material for: PDKit: A data science toolkit for the digital assessment of Parkinson’s Disease
Source: PLoS Comput Biol. 2021 Mar 12;17(3):e1008833. doi: 10.1371/journal.pcbi.1008833 (PMC7990207; doi:10.1371/journal.pcbi.1008833)
Supplement: S1 Compressed ZIP File — Exported from current GitHub repository including source code, data and documentation. (ZIP) [file pcbi.1008833.s001.zip › pdkit-1.3.2/tests/data/2458/T_-_PRONATION_SUPINATION_-_LEFT_HAND_-_2016-10-14_10-40-20_-_f73512ccfc_-_2458.csv]

1253728713408340	0.8631097	2.4863784	9.038112	3
1253728723402872	0.90740246	2.8299465	8.9519205	3
1253728733402143	0.9648633	3.1411927	8.875306	3
1253728743410163	1.0163386	3.41892	8.783129	3
1253728753411049	1.0618285	3.654749	8.6574335	3
1253728763415528	1.1216835	3.8714242	8.500613	3
1253728773617507	1.1923125	4.0581717	8.340201	3
1253728783615372	1.2306197	4.23654	8.240842	3
1253728793430007	1.2090719	4.4077253	8.255207	3
1253728803408028	1.1336545	4.5741224	8.396465	3
1253728813524903	1.0570401	4.735731	8.590396	3
1253728823418080	0.9900024	4.8614264	8.763975	3
1253728833408601	0.9660604	4.959589	8.854955	3
1253728843408705	0.9768343	5.020641	8.872911	3
1253728853408549	1.0151415	5.0625396	8.835801	3
1253728863410788	1.055843	5.0984526	8.763975	3
1253728873414955	1.1013328	5.130774	8.700529	3
1253728883414799	1.1492168	5.1702785	8.63828	3
1253728893403497	1.1959038	5.2145715	8.555679	3
1253728903411882	1.2449849	5.2636523	8.4587145	3
1253728913432559	1.2868834	5.306748	8.364143	3
1253728923611413	1.3192052	5.3462524	8.267179	3
1253728933403965	1.3455414	5.377377	8.145074	3
1253728943416570	1.3515269	5.425261	8.02297	3
1253728953417038	1.3491327	5.4803276	7.9104424	3
1253728963414070	1.3383588	5.5282116	7.8062944	3
1253728973436465	1.3503298	5.589264	7.702147	3
1253728983402663	1.353921	5.659893	7.6051817	3
1253728993408236	1.3359646	5.7305217	7.5321584	3
1253729003410684	1.3072342	5.7963624	7.4806833	3
1253729013406830	1.282095	5.8442464	7.4363904	3
1253729023412976	1.2629414	5.8813562	7.3789296	3
1253729033406361	1.2413936	5.9172697	7.314286	3
1253729043416465	1.2114661	5.93762	7.267599	3
1253729053411882	1.1923125	5.9507885	7.313089	3
1253729063431830	1.1923125	5.957971	7.4268136	3
1253729073826674	1.1827357	5.9627595	7.5429325	3
1253729083412142	1.174356	5.973533	7.607576	3
1253729093411986	1.1599907	5.9902925	7.6482773	3
1253729103411517	1.1456255	6.015432	7.6650367	3
1253729113411778	1.1360487	6.051345	7.6482773	3
1253729123439955	1.1360487	6.093243	7.595605	3
1253729133409226	1.1659763	6.1327477	7.526173	3
1253729143409278	1.2054806	6.171055	7.439982	3
1253729153416569	1.2545617	6.199785	7.3286514	3
1253729163409382	1.3096284	6.227319	7.2029557	3
1253729173411778	1.352724	6.2512608	7.1023993	3
1253729183403184	1.376666	6.266823	7.055712	3
1253729193406517	1.3982137	6.2740054	7.067683	3
1253729203412715	1.3958195	6.2763996	7.120356	3
1253729213409903	1.3862427	6.2871737	7.2448545	3
1253729223412715	1.3958195	6.2871737	7.392098	3
1253729233402924	1.4149733	6.279991	7.5189905	3
1253729243413132	1.4341269	6.2728086	7.6231384	3
1253729253407611	1.4496891	6.2847795	7.6853876	3
1253729263404330	1.4377182	6.3099184	7.691373	3
1253729273411622	1.401805	6.3542113	7.657854	3
1253729283410632	1.3670892	6.4044895	7.5812397	3
1253729293405892	1.34195	6.429629	7.48188	3
1253729303408757	1.3563153	6.4392056	7.3777328	3
1253729313404747	1.4030021	6.435614	7.27957	3
1253729323411153	1.4628572	6.4284315	7.1945763	3
1253729333407455	1.5023615	6.43322	7.1395097	3
1253729343415371	1.5215151	6.4547677	7.1071877	3
1253729353410476	1.5155296	6.4846954	7.0712748	3
1253729363431153	1.508347	6.519411	7.035362	3
1253729373407924	1.4951789	6.540959	6.9970546	3
1253729383404642	1.4903905	6.555324	6.9587474	3
1253729393404538	1.4760253	6.564901	6.9168487	3
1253729403405632	1.4568717	6.585252	6.8749504	3
1253729413401778	1.4161704	6.6175733	6.83784	3
1253729423408601	1.3790601	6.657078	6.8486137	3
1253729433430528	1.3587095	6.704962	6.88333	3
1253729443405476	1.3371617	6.7624226	6.906075	3
1253729453404746	1.3275849	6.8162923	6.906075	3
1253729463403913	1.3335704	6.851008	6.896498	3
1253729473401361	1.3503298	6.8653736	6.879739	3
1253729483408653	1.3790601	6.8569937	6.8893156	3
1253729493403965	1.4269443	6.827066	6.9144545	3
1253729503401569	1.4820108	6.787562	6.9348054	3
1253729513406569	1.5394717	6.7600284	6.9360023	3
1253729523407976	1.5921441	6.752846	6.919243	3
1253729533401309	1.6436194	6.7684083	6.8785415	3
1253729543406569	1.685518	6.8043213	6.839037	3
1253729553402090	1.7058687	6.8557963	6.8222775	3
1253729563403809	1.7034745	6.9120603	6.8462195	3
1253729573405111	1.7106571	6.969521	6.8988924	3
1253729583399642	1.7286136	7.0341644	6.9252286	3
1253729593410944	1.7645266	7.1071877	6.921637	3
1253729603413601	1.8555063	7.2209125	6.8905125	3
1253729613406413	1.982399	7.371747	6.8462195	3
1253729623404069	2.12246	7.541735	6.839037	3
1253729633412507	2.2840683	7.7248917	6.9012866	3
1253729643410163	2.4289176	7.8984714	7.0341644	3
1253729653403809	2.5474305	8.058883	7.2448545	3
1253729663409173	2.622848	8.221688	7.502231	3
1253729673405111	2.658761	8.371326	7.7452426	3
1253729683415684	2.6839	8.51857	7.902063	3
1253729693411309	2.682703	8.662222	7.9104424	3
1253729703403132	2.6659436	8.796297	7.7919292	3
1253729713403496	2.6527755	8.937555	7.5692687	3
1253729723404642	2.5222914	9.1350765	7.3537903	3
1253729733419903	2.291251	9.412804	7.145495	3
1253729743435319	1.9895816	9.682152	6.9132576	3
1253729756880736	1.8100165	9.992201	6.39611	3
1253729763414746	1.8100165	9.992201	6.39611	3
1253729773426726	1.899799	9.958682	6.2021794	3
1253729783423705	2.0518308	9.849746	6.136339	3
1253729793425684	2.244564	9.709685	6.135142	3
1253729803415371	2.4193408	9.570822	6.129156	3
1253729813418965	2.5210943	9.446322	6.087258	3
1253729823412350	2.5701754	9.3661175	6.015432	3
1253729833416986	2.5594015	9.345766	5.8693852	3
1253729843430007	2.4600422	9.3733	5.6467247	3
1253729853414382	2.3319526	9.43914	5.398925	3
1253729863414590	2.2254105	9.509769	5.088876	3
1253729873424694	2.1523874	9.536105	4.7788267	3
1253729883426465	2.135628	9.515755	4.560954	3
1253729893417923	2.1416135	9.43914	4.417302	3
1253729903699955	2.172738	9.313444	4.321534	3
1253729913424798	2.2182279	9.161413	4.200627	3
1253729923412246	2.2170308	9.029732	3.9983168	3
1253729933408965	2.1571758	8.9602995	3.739743	3
1253729943405684	2.042254	8.88608	3.513491	3
1253729953404173	1.8950106	8.823831	3.4931402	3
1253729963419642	1.7190368	8.785523	3.6774938	3
1253729973402507	1.5107412	8.707711	3.9863458	3
1253729983399590	1.3491327	8.588001	4.298789	3
1253729993406621	1.2892777	8.412027	4.5274353	3
1253730003403652	1.3491327	8.137892	4.6100354	3
1253730013400944	1.5646108	7.8422074	4.402937	3
1253730023408600	1.697489	7.644686	3.7984009	3
1253730033402298	1.5861586	7.645883	3.1435869	3
1253730043419850	1.3215994	7.7572136	2.6647465	3
1253730053422402	1.0582372	7.9092455	2.4504654	3
1253730063413757	0.8319851	8.042124	2.492364	3
1253730073410892	0.59735334	8.094796	2.7940333	3
1253730083426934	0.40940848	8.09719	3.2992098	3
1253730093413184	0.2789245	8.070854	3.8774097	3
1253730103413184	0.21068975	8.016984	4.396951	3
1253730113420475	0.21428105	7.9068513	4.7656584	3
1253730123415215	0.3184288	7.73806	4.909311	3
1253730133410736	0.50158525	7.517793	4.8757915	3
1253730143425007	0.7517793	7.2843585	4.675876	3
1253730153417507	0.9552865	7.1251445	4.295198	3
1253730163414746	0.9636662	7.1251445	3.8259344	3
1253730173420996	0.78529817	7.2831616	3.3650506	3
1253730183412663	0.51595044	7.52737	2.9831753	3
1253730193415632	0.32202014	7.7727757	2.8107927	3
1253730203423600	0.18555063	7.9343843	2.8514943	3
1253730213411204	0.08140286	8.025364	3.063381	3
1253730223410840	0.007182605	8.104373	3.359065	3
1253730233483288	-0.020350715	8.1642275	3.6511576	3
1253730243413340	0.010773907	8.190564	3.8762126	3
1253730253411100	0.12210429	8.172607	3.9935284	3
1253730263420944	0.2633622	8.098388	4.0497923	3
1253730273410111	0.4297592	8.008605	4.1216183	3
1253730283411569	0.581791	7.9272017	4.146757	3
1253730293421152	0.7194576	7.917625	4.035427	3
1253730303420111	0.7649474	7.9930425	3.728969	3
1253730313415423	0.7015011	8.143877	3.3291376	3
1253730323422402	0.6667852	8.36175	2.9269116	3
1253730333410111	0.6572084	8.566454	2.5809495	3
1253730343411100	0.6799533	8.737639	2.3570917	3
1253730353419277	0.7194576	8.860941	2.2373815	3
1253730363411517	0.7110779	8.91481	2.255338	3
1253730373409902	0.7266402	8.954314	2.754529	3
1253730383419486	0.7314286	8.921992	3.3375173	3
1253730393410111	0.6871359	8.838196	3.3806129	3
1253730403414225	0.6703765	8.763975	3.8127663	3
1253730413419017	0.7230489	8.559271	4.1599255	3
1253730423410007	0.89184016	8.240842	3.8522706	3
1253730433409694	1.0498575	7.8493905	3.5637693	3
1253730443424225	1.1061212	7.493851	3.0538042	3
1253730453409954	1.2114661	7.20535	2.2780828	3
1253730463411777	1.2569559	7.0341644	1.270124	3
1253730473445267	1.2808979	7.335834	0.011971008	3
1253730483416621	1.3383588	7.1670427	-1.3515269	3
1253730493410579	1.7753005	7.228095	-2.6755204	3
1253730503423704	1.6998832	7.228095	-3.8522706	3
1253730513417663	1.9273324	7.195773	-4.6351743	3
1253730523411465	2.1643584	6.9946604	-5.1104236	3
1253730533418079	2.4983494	6.7767878	-5.4264584	3
1253730543421569	2.8335378	6.5469446	-5.619191	3
1253730553412975	3.1352072	6.331466	-5.8945246	3
1253730563418809	3.78643	6.1123967	-6.4427967	3
1253730573408548	4.4903255	5.8885393	-7.231686	3
1253730583410111	4.6399627	5.6467247	-8.1642275	3
1253730593420996	5.449203	5.3618145	-9.018958	3
1253730603411621	5.5497594	5.100847	-9.660604	3
1253730613413288	5.6108117	4.876989	-10.172963	3
1253730623418236	5.3402667	4.6962266	-10.514136	3
1253730633410371	4.5082817	4.6686935	-10.745177	3
1253730643410319	3.6260185	4.7680526	-10.801441	3
1253730653419277	2.9293058	4.7656584	-10.596737	3
1253730663412454	2.6180596	4.674679	-10.02572	3
1253730673410944	2.4289176	4.449624	-9.175778	3
1253730683419746	2.2158337	4.2521024	-8.106767	3
1253730693410371	1.9213469	4.1024647	-6.867768	3
1253730703416100	1.4257472	3.882198	-5.3115363	3
1253730713451725	0.9648633	3.6954503	-3.1160536	3
1253730723419642	0.6404489	3.4105403	-0.37828386	3
1253730733412819	0.5410896	3.1316159	2.7688942	3
1253730743420111	0.7254431	2.8287494	5.4659624	3
1253730753437611	0.8690952	2.670732	7.2628107	3
1253730763421569	0.7637503	2.7461493	8.158242	3
1253730773408340	0.32321724	2.9496565	8.342596	3
1253730783412611	-0.14844051	3.1639376	8.078036	3
1253730793411465	-0.33877954	3.2824504	7.428011	3
1253730803419694	-0.16998832	3.2333694	6.4380083	3
1253730813409590	0.2861071	3.0825348	5.151125	3
1253730823409902	0.8619126	2.9113493	3.5805287	3
1253730833418548	1.471237	2.8814218	1.7884687	3
1253730843410944	2.007538	3.0693667	-0.24779987	3
1253730853409590	2.3882163	3.3722332	-2.4109612	3
1253730863408548	2.694674	3.8067808	-4.3993454	3
1253730873409954	2.9041667	4.2904096	-6.1040173	3
1253730883411256	3.0226796	4.7536874	-7.406463	3
1253730893428704	3.145981	5.1355624	-8.34499	3
1253730903413860	3.2273839	5.400122	-8.966286	3
1253730913433600	3.2094274	5.619191	-9.336189	3
1253730923472610	3.027468	5.8382607	-9.481039	3
1253730933422142	2.741361	6.0321913	-9.356541	3
1253730943413288	2.4732103	6.1806316	-8.983045	3
1253730953422038	2.1667526	6.253655	-8.431181	3
1253730963411985	1.7872716	6.2991447	-7.6147585	3
1253730973417975	1.4161704	6.3099184	-6.599617	3
1253730983421673	0.8810662	6.2225304	-5.407305	3
1253730993411725	0.08499416	6.125565	-3.5649664	3
1253731003411100	-0.6679823	6.0645127	-0.7757214	3
1253731013503131	-1.1348516	5.9483943	2.6001031	3
1253731023405110	-1.1480197	5.746084	5.601235	3
1253731033415475	-1.067814	5.5461683	7.6267295	3
1253731043423704	-1.163582	5.4180784	8.422802	3
1253731053411465	-1.5682021	5.400122	8.236053	3
1253731063409590	-2.0039468	5.4204726	7.4603324	3
1253731073420475	-2.0446482	5.317522	6.329072	3
1253731083412038	-1.6519991	4.97156	5.064934	3
1253731093411569	-0.90620536	4.5753193	3.727772	3
1253731103417194	-0.050278235	4.225766	2.220622	3
1253731113408652	0.60932434	3.9252937	0.60333884	3
1253731123409694	1.1815386	3.7672763	-0.973243	3
1253731133420319	1.8028339	3.7074213	-2.5366566	3
1253731143411152	2.4277205	3.705027	-4.1491513	3
1253731153421204	3.015497	3.788824	-5.943606	3
1253731163423340	3.3806129	3.9480386	-7.750031	3
1253731173426933	3.5302503	4.1503487	-9.23683	3
1253731183434902	3.6463692	4.283227	-10.248381	3
1253731193433131	3.7984009	4.2820296	-10.709264	3
1253731203415631	3.9983168	4.2197804	-10.759542	3
1253731213412402	4.155137	4.110844	-10.569203	3
1253731223488912	4.1802764	4.0258503	-10.144233	3
1253731233406256	4.11683	3.9875429	-9.55885	3
1253731243411100	3.9456444	3.9815574	-8.880095	3
1253731253421777	3.655946	4.033033	-8.11395	3
1253731263411881	3.2860417	4.1718965	-7.2987237	3
1253731273413131	2.7569232	4.3167458	-6.4882865	3
1253731283422298	1.8351556	4.3885717	-5.4180784	3
1253731293413860	0.90500826	4.6519337	-3.5482068	3
1253731303411829	0.12330139	4.844667	-0.9900024	3
1253731313422194	-0.37229836	4.856638	1.7788919	3
1253731323412037	-0.49200845	4.817134	3.9636009	3
1253731333412923	-0.6368576	4.8542438	5.199009	3
1253731343422767	-0.9911995	5.0864816	5.517438	3
1253731353414433	-1.508347	5.407305	4.9907136	3
1253731363411360	-2.0266917	5.645528	3.9145198	3
1253731373422246	-2.148796	5.639542	2.693477	3
1253731383413652	-1.6831238	5.237316	1.4700398	3
1253731393412975	-0.7266402	4.6160207	0.23822308	3
1253731403421673	0.46686932	4.072537	-1.1180922	3
1253731413412142	1.5394717	3.7481227	-2.6671407	3
1253731423412767	2.2972364	3.6727054	-4.3897686	3
1253731433422142	2.8048072	3.7684734	-6.179435	3
1253731443801933	3.1136594	3.8594532	-7.8158712	3
1253731453426569	3.3291376	3.9827545	-9.036914	3
1253731463428496	3.4751837	4.1096473	-9.818622	3
1253731473415475	3.5913026	4.1946416	-10.176555	3
1253731483445319	3.6403837	4.2461166	-10.17416	3
1253731493410527	3.6487634	4.308366	-9.919178	3
1253731503408392	3.6511576	4.345476	-9.569624	3
1253731513414694	3.5470097	4.3598413	-9.112331	3
1253731523410787	3.333926	4.423288	-8.553286	3
1253731533412454	3.0071173	4.5166616	-7.884106	3
1253731543412194	2.5845408	4.63278	-7.0593038	3
1253731553422610	1.8590976	4.6902413	-6.0106435	3
1253731563411308	0.9660604	4.8374844	-4.2425256	3
1253731573406464	0.011971008	5.1343656	-1.6065093	3
1253731583409433	-0.7410054	5.4061074	1.4149733	3
1253731593413235	-1.1659763	5.4743423	3.8774097	3
1253731603410527	-1.3826514	5.5282116	5.437232	3
1253731613422714	-1.6208745	5.567716	5.9412117	3
1253731623411881	-1.9512744	5.6706667	5.5497594	3
1253731633413391	-2.1823149	5.807136	4.590882	3
1253731643421308	-2.1799207	5.783194	3.2728736	3
1253731653412402	-1.8195933	5.6000376	1.8650831	3
1253731663414225	-1.1923125	5.2504845	0.45609543	3
1253731673421777	-0.4333505	4.8757915	-0.866701	3
1253731683496673	0.40701428	4.582502	-2.0590134	3
1253731693428808	1.2054806	4.3287168	-3.2453403	3
1253731703424485	1.9321208	4.143166	-4.5358152	3
1253731713414746	2.5845408	4.0198646	-5.889736	3
1253731723405266	3.169923	3.952827	-7.2268977	3
1253731733408964	3.6128504	3.915717	-8.483853	3
1253731743420423	3.9025488	3.9228995	-9.496601	3
1253731753438027	3.9863458	3.9348705	-10.295067	3
1253731763412766	3.9731777	4.0282445	-10.840945	3
1253731773419433	3.9228995	4.0976763	-11.087548	3
1253731783413131	3.8989575	4.0904937	-10.99178	3
1253731793408704	3.9109285	4.047398	-10.605117	3
1253731803412037	3.9228995	3.9839516	-9.987412	3
1253731813412558	3.6822822	3.8953662	-9.208099	3
1253731823421673	2.9975405	3.9396589	-7.9954367	3
1253731833415735	2.1057005	4.260482	-6.066907	3
1253731843413391	1.2186487	4.6363716	-3.3722332	3
1253731853413079	0.62847793	4.882974	-0.51475334	3
1253731863414381	0.31244332	4.9763484	1.508347	3
1253731873415631	-0.02873042	5.0721164	2.4612393	3
1253731883423964	-0.4429273	5.1690817	2.3918076	3
1253731893420006	-0.91937345	5.1942205	1.6077064	3
1253731903548704	-1.1061212	5.1906295	0.50397944	3
1253731914016100	-0.93613285	5.0613422	-0.7302315	3
1253731923544277	-0.4321534	4.7500963	-2.0602105	3
1253731933556412	0.35793316	4.3526587	-3.5362358	3
1253731944790266	1.3623008	3.9839516	-5.2780175	3
1253731953512506	2.3894134	3.630807	-7.28795	3
1253731963523808	3.192668	3.323152	-9.233239	3
1253731973406100	3.726575	3.0693667	-10.729615	3
1253731983405527	4.1024647	2.8778305	-11.641806	3
1253731993403183	4.404134	2.742558	-11.990162	3
1253732003411777	4.5286326	2.645593	-11.903971	3
1253732013403548	4.4963107	2.6623523	-11.52449	3
1253732023403027	4.3598413	2.7641058	-10.9582615	3
1253732033415995	4.1060557	2.896984	-10.238804	3
1253732043416152	3.7684734	3.0765493	-9.427169	3
1253732053417714	3.3961751	3.2609026	-8.635885	3
1253732063424329	2.755726	3.3925838	-7.824251	3
1253732073414693	1.8579005	3.7122097	-6.527791	3
1253732083415735	0.94810385	4.214992	-4.5394063	3
1253732093425579	0.093373865	4.6351743	-2.0326772	3
1253732103417923	-0.50637364	5.009867	0.5554548	3
1253732113415787	-0.89782566	5.249287	2.4552538	3
1253732123425370	-1.2174516	5.446809	3.5003228	3
1253732133414850	-1.5143325	5.6060233	3.7241807	3
1253732143416360	-1.7896658	5.755661	3.2824504	3
1253732153439485	-1.9632454	5.8741736	2.4013844	3
1253732163425839	-1.9608512	5.8705826	1.3263878	3
1253732173411725	-1.6579847	5.7389016	0.20350714	3
1253732183427818	-1.1073183	5.445612	-0.9947908	3
1253732193415006	-0.37469256	5.105635	-2.243367	3
1253732203411568	0.4345476	4.855441	-3.596091	3
1253732213423443	1.1599907	4.71538	-5.1726727	3
1253732223411152	1.7429788	4.6698904	-6.9383965	3
1253732233413808	2.1176715	4.6495395	-8.649054	3
1253732243423495	2.3295584	4.6591167	-9.988609	3
1253732253408860	2.4720132	4.6830587	-10.84334	3
1253732263417089	2.6599581	4.6710877	-11.253945	3
1253732273428235	2.8694508	4.5525746	-11.233594	3
1253732283409797	3.071761	4.413711	-10.8624935	3
1253732293416464	3.1794999	4.2760444	-10.248381	3
1253732303427297	3.1435869	4.185065	-9.458294	3
1253732313415579	2.9364884	4.10845	-8.53054	3
1253732323415422	2.5486276	4.1359835	-7.419631	3
1253732333423704	1.9536686	4.2880154	-6.206968	3
1253732344482454	1.1097125	4.4723687	-4.84347	3
1253732353415370	0.11971009	4.7896004	-2.9891608	3
1253732363413652	-0.78529817	5.1642933	-0.48362875	3
1253732373413600	-1.3144168	5.2648497	2.1811178	3
1253732383414485	-1.365892	5.067328	4.158728	3
1253732393422506	-1.2629414	4.8877625	5.1343656	3
1253732403413235	-1.2904748	4.867412	5.109226	3
1253732413417245	-1.4185646	4.972757	4.132392	3
1253732423421777	-1.673547	5.033809	2.432509	3
1253732433411620	-1.6531962	4.993108	0.6823475	3
1253732443412714	-1.163582	4.746505	-0.8355764	3
1253732453456360	-0.35434186	4.3598413	-2.1571758	3
1253732463411933	0.5494693	4.059369	-3.3770216	3
1253732473413443	1.2880806	3.927688	-4.6662993	3
1253732483421204	1.7824832	3.98874	-6.1219735	3
1253732493412974	2.0458453	4.1240125	-7.6291237	3
1253732503411829	2.1619642	4.274847	-8.930372	3
1253732513423339	2.1643584	4.426879	-9.831789	3
1253732523413599	2.146402	4.581305	-10.234015	3
1253732533412818	2.134431	4.7201686	-10.20289	3
1253732543421777	2.087744	4.8123455	-9.894038	3
1253732553411933	2.0135236	4.9105077	-9.379285	3
1253732563418235	1.934515	4.999093	-8.755595	3
1253732573427818	1.7908629	5.044583	-8.067263	3
1253732583410631	1.3263878	5.076905	-7.195773	3
1253732593415370	0.7517793	5.318719	-5.907693	3
1253732603425839	0.035913024	5.6096144	-4.232949	3
1253732613418495	-0.5758055	5.925649	-2.1440077	3
1253732623416412	-0.89184016	6.041768	-0.23343466	3
1253732633426099	-1.0307038	6.0345855	0.9708488	3
1253732643416151	-1.1480197	6.0716953	1.3611037	3
1253732653415683	-1.365892	6.1399302	0.94092125	3
1253732663424224	-1.5933412	6.2608376	-0.06584055	3
1253732673414641	-1.6484078	6.2943563	-1.4951789	3
1253732683414849	-1.4149733	6.172252	-3.1783028	3
1253732693422870	-0.89782566	5.979519	-4.9404354	3
1253732703435214	-0.24540567	5.792771	-6.619968	3
1253732713435370	0.36032736	5.6347537	-8.072051	3
1253732723434589	0.8619126	5.535394	-9.221268	3
1253732733415579	1.2593501	5.4312468	-10.043676	3
1253732743591672	1.5777789	5.2923827	-10.485406	3
1253732753433704	1.8734628	5.141548	-10.5704	3
1253732763507922	2.1392193	4.959589	-10.352529	3
1253732773415943	2.3678656	4.8027687	-9.915586	3
1253732783455266	2.4839842	4.6662993	-9.382876	3
1253732793416464	2.4648306	4.608838	-8.790312	3
1253732803414537	2.2601264	4.6375685	-8.186973	3
1253732813425943	1.8722657	4.771644	-7.571663	3
1253732823413808	1.2497733	4.960786	-6.919243	3
1253732833413235	0.40462008	5.2289367	-5.9926867	3
1253732843412401	-0.39264908	5.6239796	-4.594473	3
1253732853409016	-1.1312603	5.9124813	-2.847903	3
1253732863410162	-1.7022774	6.126762	-0.80684596	3
1253732873424172	-1.9871874	6.229713	1.0953473	3
1253732883410214	-2.123657	6.257246	2.3870192	3
1253732893422662	-2.2409728	6.3099184	2.992752	3
1253732903429901	-2.3558946	6.4020953	2.9053638	3
1253732913416203	-2.4768016	6.528988	2.1619642	3
1253732923416308	-2.5366566	6.631939	0.9684546	3
1253732933426568	-2.4851813	6.622362	-0.46208093	3
1253732943423756	-2.1942859	6.6247563	-1.8507179	3
1253732953416308	-1.79206	6.645107	-3.083732	3
1253732963426360	-1.4784195	6.697779	-4.086902	3
1253732973422193	-1.2018893	6.8581905	-4.914099	3
1253732983417610	-0.92176765	6.989872	-5.6898203	3
1253732993427974	-0.63087213	7.0581064	-6.5146227	3
1253733003420943	-0.40102878	7.121553	-7.2472486	3
1253733013415526	-0.21667525	7.2005615	-7.7452426	3
1253733023422974	-0.04070143	7.225701	-8.013393	3
1253733033415891	0.17357962	7.20535	-8.032547	3
1253733043415058	0.46447513	7.1347213	-7.884106	3
1253733053424537	0.7613561	6.9886746	-7.691373	3
1253733063416880	1.0235212	6.8450227	-7.503428	3
1253733073415474	1.1851299	6.715736	-7.3071036	3
1253733083427922	1.2366052	6.633136	-7.1071877	3
1253733093414693	1.1001357	6.5924344	-6.8486137	3
1253733103415214	0.7469909	6.6391215	-6.4882865	3
1253733113425474	-0.010773907	6.682217	-5.887342	3
1253733123414120	-0.89184016	6.8988924	-4.667496	3
1253733133417662	-1.6986861	7.129933	-2.717419	3
1253733143424433	-2.220622	7.1526775	-0.30406362	3
1253733153902610	-2.3080103	6.9587474	1.8219875	3
1253733163447297	-2.2230163	6.7839704	3.169923	3
1253733173411255	-2.2876596	6.7253127	3.630807	3
1253733183414068	-2.4408886	6.7624226	2.1775265	3
1253733193413026	-2.5941176	6.7444663	2.1775265	3
1253733203408495	-2.5582044	6.613982	0.7541735	3
1253733213410995	-2.146402	6.353014	-0.82480246	3
1253733223413339	-1.459266	5.99149	-2.4049757	3
1253733233423495	-0.7026982	5.663484	-3.8510735	3
1253733243409172	-0.050278235	5.4791307	-5.1583076	3
1253733253412401	0.4213795	5.4432178	-6.3985043	3
1253733263418339	0.7577648	5.497087	-7.529764	3
1253733273410110	1.0199299	5.554548	-8.461109	3
1253733283415214	1.174356	5.5701103	-9.097966	3
1253733293424224	1.2880806	5.5976434	-9.40203	3
1253733303416151	1.364695	5.5976434	-9.41879	3
1253733313414485	1.4030021	5.571307	-9.204509	3
1253733323425943	1.163582	5.4563856	-8.816648	3
1253733333417193	0.81283146	5.4899044	-7.979874	3
1253733343415578	0.45489833	5.626374	-6.721721	3
1253733353426203	-0.016759412	5.7365074	-5.1918263	3
1253733363415578	-0.37229836	5.9807158	-3.50152	3
1253733373420110	-0.60094464	6.1746464	-2.2014685	3
1253733383430318	-0.80564886	6.3709707	-1.4449008	3
1253733393417610	-1.0342951	6.637924	-1.3036429	3
1253733403421412	-1.3503298	6.9132576	-1.7585411	3
1253733413424537	-1.7106571	7.1670427	-2.5246856	3
1253733423414641	-1.9428947	7.3286514	-3.335123	3
1253733433414953	-1.9859903	7.418434	-4.0378213	3
1253733443423651	-1.9009962	7.4687123	-4.5501804	3
1253733453415787	-1.7322049	7.502231	-4.8961425	3
1253733463414745	-1.5334862	7.499837	-5.2085857	3
1253733473429432	-1.3551182	7.5070195	-5.5629277	3
1253733483415682	-1.2509704	7.575254	-5.9531827	3
1253733493415266	-1.2485762	7.6949644	-6.3206925	3
1253733503424849	-1.2892777	7.8302364	-6.6175733	3
1253733513413547	-1.2940661	7.914034	-6.827066	3
1253733523414276	-1.2126632	7.920019	-6.9048777	3
1253733533425839	-1.0414777	7.8529816	-6.851008	3
1253733543416412	-0.80086046	7.7344685	-6.7205243	3
1253733556312974	-0.35075054	7.536947	-6.443994	3
1253733563422870	-0.35075054	7.536947	-6.443994	3
1253733573420630	-0.23463176	7.511808	-6.3901243	3
1253733583427714	-0.19153613	7.523779	-6.4392056	3
1253733593409432	-0.24660277	7.577648	-6.551733	3
1253733603416828	-0.35314476	7.66384	-6.6522894	3
1253733613405162	-0.5614403	7.7069354	-6.68102	3
1253733623402089	-1.0354922	7.711724	-6.447585	3
1253733633401568	-1.5658079	7.8086886	-5.647922	3
1253733643401255	-2.0003555	7.8948803	-4.2640734	3
1253733653408339	-2.2373815	7.8733325	-2.574964	3
1253733663403078	-2.2589293	7.797915	-1.0582372	3
1253733673401880	-2.291251	7.771579	0.019153614	3
1253733683411984	-2.456451	7.837419	0.50996494	3
1253733693413078	-2.695871	7.9954367	0.4177882	3
1253733703413391	-2.9628246	8.143877	-0.15682021	3
1253733713420005	-3.156755	8.234857	-1.5813702	3
1253733723415891	-3.2692823	8.275558	-2.730587	3
1253733733428339	-3.2752678	8.317456	-3.004723	3
1253733743416932	-3.1615434	8.395268	-3.3075895	3
1253733753425734	-2.955642	8.437167	-3.5206735	3
1253733763407349	-2.7210102	8.461109	-3.763685	3
1253733773427609	-2.4863784	8.457518	-4.0426097	3
1253733783409953	-1.9620483	8.423999	-4.3263226	3
1253733793414901	-2.088941	8.423999	-4.537012	3
1253733803424797	-1.9452889	8.350976	-4.638766	3
1253733813408026	-1.7824832	8.252813	-4.650737	3
1253733823413703	-1.4065934	8.12592	-4.5860934	3
1253733833415995	-1.2078748	8.019379	-4.5262384	3
1253733843420161	-1.1049241	7.9750857	-4.559757	3
1253733853418964	-1.1528081	8.038532	-4.701015	3
1253733863428078	-1.3347675	8.137892	-4.891354	3
1253733873415630	-1.5370775	8.274361	-4.984728	3
1253733883416620	-1.6831238	8.408437	-4.951209	3
1253733893420943	-1.7262194	8.469488	-4.84347	3
1253733903412609	-1.6891093	8.456321	-4.7381253	3
1253733913410786	-1.6041151	8.418014	-4.703409	3
1253733923427661	-1.472434	8.352173	-4.8135424	3
1253733933410109	-1.2521675	8.26239	-5.0864816	3
1253733943413755	-0.9672575	8.1163435	-5.5162406	3
1253733953424641	-0.7146692	7.928399	-5.9843073	3
1253733963413911	-0.48722005	7.787141	-6.3589997	3
1253733973414224	-0.35194764	7.6650367	-6.6762314	3
1253733983433130	-0.3196259	7.6171527	-6.849811	3
1253733993416255	-0.3184288	7.6482773	-6.897695	3
1253734003414536	-0.32202014	7.651869	-6.9120603	3
1253734013424380	-0.29209262	7.6470804	-6.9264255	3
1253734023415266	-0.25139117	7.6506715	-6.9731126	3
1253734033415630	-0.2621651	7.6506715	-7.0365586	3
1253734043429016	-0.4165911	7.6111674	-6.9958572	3
1253734053415578	-0.760159	7.553706	-6.5720835	3
1253734063415422	-1.1180922	7.5668745	-5.565322	3
1253734073423338	-1.3383588	7.5668745	-4.119224	3
1253734083414745	-1.3862427	7.49026	-2.6276364	3
1253734093415578	-1.3443443	7.428011	-1.4532804	3
1253734103426307	-1.3802572	7.467515	-0.8283938	3
1253734113415526	-1.5765818	7.627927	-0.8403648	3
1253734123415161	-1.9189527	7.831434	-1.3455414	3
1253734133423443	-2.2385786	8.013393	-2.0470424	3
1253734143413338	-2.3810337	8.137892	-2.694674	3
1253734153411776	-2.3714569	8.183381	-3.205836	3
1253734163435213	-2.2254105	8.256405	-3.5170822	3
1253734173418911	-2.0099323	8.279149	-3.7193923	3
1253734183417453	-1.7657237	8.230068	-3.8774097	3
1253734193427088	-1.5107412	8.196549	-4.0497923	3
1253734203414224	-1.2940661	8.186973	-4.259285	3
1253734213414588	-1.0953473	8.2037325	-4.5645456	3
1253734223426515	-0.9648633	8.207323	-4.957195	3
1253734233414432	-0.89782566	8.213309	-5.291186	3
1253734243416463	-0.8475474	8.230068	-5.4623713	3
1253734253426307	-0.78170687	8.2169	-5.48751	3
1253734263414849	-0.7170634	8.208521	-5.379771	3
1253734273415265	-0.6811504	8.2169	-5.21936	3
1253734283430161	-0.6715736	8.232463	-5.106832	3
1253734293412974	-0.7553706	8.276755	-5.00867	3
1253734303412713	-0.8463503	8.407239	-4.8722005	3
1253734313422453	-0.9744401	8.508993	-4.7381253	3
1253734323466099	-1.1324574	8.620323	-4.5765166	3
1253734333417193	-1.3084313	8.684967	-4.404134	3
1253734343425109	-1.5346833	8.710106	-4.084508	3
1253734353416203	-1.6795325	8.748413	-3.5565867	3
1253734363415682	-1.780089	8.708909	-2.9412768	3
1253734373425630	-1.887828	8.647857	-2.2888567	3
1253734383415995	-1.9476831	8.620323	-1.6771383	3
1253734393415317	-1.9955671	8.574833	-1.2725182	3
1253734403426047	-2.0745757	8.578424	-1.1420342	3
1253734413415317	-2.1918917	8.65025	-1.3251907	3
1253734423413599	-2.3187842	8.730456	-1.8088194	3
1253734433424588	-2.3918076	8.810662	-2.480393	3
1253734443741984	-2.3870192	8.86932	-3.2034419	3
1253734453436828	-2.2864625	8.880095	-3.8630445	3
1253734463428963	-2.0685902	8.866926	-4.3861775	3
1253734473417140	-1.7968484	8.77834	-4.8015714	3
1253734483415578	-1.532289	8.669404	-5.067328	3
1253734493429692	-1.3000516	8.564059	-5.2002063	3
1253734503420682	-1.0785879	8.462306	-5.197812	3
1253734513415109	-0.85473	8.347384	-5.105635	3
1253734523425109	-0.700304	8.214506	-5.0062757	3
1253734533414276	-0.7062895	8.12592	-4.844667	3
1253734543415005	-0.8379706	8.130709	-4.572925	3
1253734553424849	-1.0941502	8.159439	-4.1539397	3
1253734563415942	-1.3491327	8.246828	-3.5422213	3
1253734573417713	-1.5562311	8.307879	-2.8538885	3
1253734583411411	-1.7262194	8.349778	-2.19668	3
1253734593415786	-1.8710686	8.391677	-1.7142484	3
1253734603413911	-2.0278888	8.420407	-1.4221559	3
1253734613422817	-2.1619642	8.471883	-1.2569559	3
1253734623415786	-2.256535	8.526949	-1.1959038	3
1253734633415890	-2.3307555	8.579621	-1.2401965	3
1253734643426411	-2.3714569	8.640674	-1.377863	3
1253734653417922	-2.4408886	8.72088	-1.6065093	3
1253734663415578	-2.540248	8.853758	-1.851915	3
1253734673426151	-2.6791117	8.981848	-2.042254	3
1253734683414849	-2.8514943	9.075222	-2.0458453	3
1253734693416567	-2.8886044	9.192537	-1.8507179	3
1253734703426567	-2.7976246	9.196129	-1.6280571	3
1253734713416932	-2.6396074	9.139865	-1.4939818	3
1253734723413494	-2.4779987	9.097966	-1.555034	3
1253734733425317	-2.3331497	9.078813	-1.8579005	3
1253734743444953	-2.207454	9.08001	-2.3259668	3
1253734753456619	-2.0638018	9.058462	-2.870648	3
1253734763424849	-1.8806454	9.006987	-3.4129345	3
1253734773416203	-1.6639702	8.941146	-3.879804	3
1253734783444484	-1.4389153	8.874108	-4.259285	3
1253734793425474	-1.2126632	8.809465	-4.5741224	3
1253734803413494	-1.0067618	8.748413	-4.830302	3
1253734813422869	-0.8655039	8.688558	-5.0302176	3
1253734823426046	-0.78888947	8.64666	-5.109226	3
1253734833412765	-0.7517793	8.639477	-5.097255	3
1253734843417140	-0.760159	8.631097	-5.076905	3
1253734853462453	-0.81642276	8.623915	-5.0661306	3
1253734863418078	-0.8810662	8.604761	-5.0362034	3
1253734873411724	-0.9660604	8.5700445	-4.969166	3
1253734883422453	-1.0690111	8.543709	-4.83509	3
1253734893422713	-1.174356	8.535329	-4.654328	3
1253734903416567	-1.3060371	8.53054	-4.453215	3
1253734913427349	-1.435324	8.544906	-4.2544966	3
1253734923414640	-1.5298948	8.553286	-4.107253	3
1253734933414588	-1.5765818	8.541314	-4.045004	3
1253734943412661	-1.5478514	8.514978	-4.122815	3
1253734953433130	-1.4987702	8.459911	-4.289212	3
1253734963419744	-1.4568717	8.425196	-4.4639893	3
1253734973430265	-1.4508862	8.4108305	-4.5872903	3
1253734983423130	-1.4413095	8.426393	-4.6519337	3
1253734993421776	-1.412579	8.428787	-4.697424	3
1253735003427869	-1.3563153	8.404845	-4.7285485	3
1253735013415578	-1.3120226	8.3821	-4.733337	3
1253735023415890	-1.2916719	8.364143	-4.721366	3
1253735033408755	-1.2976574	8.350976	-4.6603136	3
1253735043409328	-1.3156139	8.343793	-4.537012	3
1253735053411046	-1.4221559	8.313866	-4.331111	3
1253735063426515	-1.5885528	8.325836	-3.9564183	3
1253735073413807	-1.7657237	8.355764	-3.4332852	3
1253735083417140	-1.9261353	8.385692	-2.778471	3
1253735093412140	-1.9967642	8.4108305	-2.111686	3
1253735103414328	-2.0326772	8.404845	-1.6041151	3
1253735113415057	-2.1080947	8.429984	-1.283292	3
1253735123427348	-2.1751323	8.508993	-1.1683705	3
1253735133414380	-2.2397757	8.589199	-1.2366052	3
1253735143416619	-2.2732944	8.678981	-1.4293385	3
1253735153424171	-2.2816741	8.775947	-1.7274165	3
1253735163428859	-2.2900538	8.878897	-2.1068976	3
1253735173420682	-2.3068132	9.015367	-2.5342624	3
1253735183427192	-2.3211784	9.148245	-2.9532478	3
1253735193417296	-2.304419	9.248801	-3.2908301	3
1253735203416880	-2.243367	9.308656	-3.4955344	3
1253735213424484	-2.136825	9.323022	-3.5853171	3
1253735223417088	-2.0039468	9.303867	-3.594894	3
1253735233416723	-1.8531121	9.270349	-3.58412	3
1253735243427609	-1.7070658	9.211691	-3.6284127	3
1253735253415421	-1.5705963	9.150639	-3.7361517	3
1253735263417609	-1.459266	9.100361	-3.891775	3
1253735273427244	-1.353921	9.040505	-4.0402155	3
1253735283415005	-1.2425907	8.968679	-4.155137	3
1253735293417453	-1.1444284	8.883685	-4.2161894	3
1253735303426307	-1.0606314	8.799889	-4.200627	3
1253735313421932	-1.0031705	8.728063	-4.1479545	3
1253735323414900	-1.0223241	8.680179	-4.096479	3
1253735333425005	-1.1731589	8.669404	-4.0222588	3
1253735343416932	-1.3730747	8.717288	-3.8474822	3
1253735353415421	-1.5526398	8.760384	-3.5697548	3
1253735363424275	-1.6699557	8.789114	-3.240552	3
1253735373417088	-1.7369933	8.797494	-2.980781	3
1253735383414119	-1.8004397	8.815451	-2.8909986	3
1253735393425630	-1.8770541	8.854955	-2.955642	3
1253735403417661	-1.9488802	8.890868	-3.0909145	3
1253735413415838	-2.0171149	8.89446	-3.1723173	3
1253735423426203	-2.0231004	8.878897	-3.13401	3
1253735433416046	-1.9656396	8.835801	-3.0107086	3
1253735443417348	-1.875857	8.772355	-2.883816	3
1253735453427817	-1.7908629	8.732851	-2.8395233	3
1253735463413911	-1.7262194	8.722076	-2.9245174	3
1253735473414588	-1.685518	8.731653	-3.1364043	3
1253735483426463	-1.6364368	8.746018	-3.4237084	3
1253735493415265	-1.5406688	8.735245	-3.7301662	3
1253735503414900	-1.3874398	8.686164	-4.0054994	3
1253735513429223	-1.198298	8.617929	-4.2305546	3
1253735523414692	-0.9995792	8.550891	-4.3897686	3
1253735533415473	-0.8391677	8.492233	-4.522647	3
1253735543427661	-0.7445967	8.456321	-4.6232033	3
1253735553416723	-0.6859388	8.429984	-4.677073	3
1253735563417817	-0.6488287	8.391677	-4.6603136	3
1253735573426307	-0.6500258	8.349778	-4.5657425	3
1253735583404900	-0.6787562	8.342596	-4.423288	3
1253735593405786	-0.7577648	8.3629465	-4.31076	3
1253735603410369	-0.8774749	8.432379	-4.250905	3
1253735613415213	-0.9828198	8.506598	-4.298789	3
1253735623410265	-1.0714053	8.571242	-4.396951	3
1253735633424432	-1.1288661	8.62152	-4.461595	3
1253735643413911	-1.151611	8.643068	-4.483143	3
1253735653409744	-1.1444284	8.644265	-4.4364557	3
1253735663424223	-1.1456255	8.614338	-4.344279	3
1253735673416307	-1.2270284	8.574833	-4.1611223	3
1253735683415838	-1.3072342	8.562862	-3.8307228	3
1253735693426463	-1.3587095	8.544906	-3.41892	3
1253735703415994	-1.411382	8.556877	-3.016694	3
1253735713416359	-1.4867992	8.602366	-2.7365725	3
1253735723425942	-1.6244658	8.665813	-2.5917234	3
1253735733416150	-1.7836803	8.756793	-2.5115175	3
1253735743426359	-1.9548657	8.835801	-2.4277205	3
1253735753429067	-2.12246	8.887277	-2.2050598	3
1253735763412921	-2.1990743	8.92319	-1.8770541	3
1253735773524536	-2.2158337	8.937555	-1.5646108	3
1253735783411254	-2.2170308	8.961497	-1.401805	3
1253735793418650	-2.2266076	9.006987	-1.460463	3
1253735803414744	-2.2397757	9.069236	-1.6819267	3
1253735813409223	-2.2337902	9.136273	-1.99437	3
1253735823415265	-2.2146366	9.184157	-2.3439236	3
1253735833415109	-2.1859062	9.217676	-2.633622	3
1253735843419119	-2.1751323	9.220071	-2.8083985	3
1253735853416619	-2.172738	9.208099	-2.822764	3
1253735863414848	-2.1260512	9.197326	-2.7114334	3
1253735873425421	-2.0602105	9.1590185	-2.5833437	3
1253735883420838	-1.9967642	9.129091	-2.529474	3
1253735893424484	-1.946486	9.109938	-2.645593	3
1253735903429067	-1.8842367	9.093178	-2.8766334	3
1253735913417504	-1.8076223	9.064447	-3.1304188	3
1253735923416619	-1.7010803	9.018958	-3.323152	3
1253735933433754	-1.5682021	8.953117	-3.4632127	3
1253735943418859	-1.4389153	8.881291	-3.596091	3
1253735953419900	-1.340753	8.829816	-3.7553053	3
1253735963425942	-1.2844892	8.803479	-3.9516299	3
1253735973416827	-1.282095	8.809465	-4.188656	3
1253735983414900	-1.3132197	8.833407	-4.4280763	3
1253735993429119	-1.3599066	8.852561	-4.5980644	3
1253736003455786	-1.4293385	8.846576	-4.6363716	3
1253736013415161	-1.4652514	8.836999	-4.5202527	3
1253736023426098	-1.4532804	8.785523	-4.346673	3
1253736033419171	-1.412579	8.707711	-4.1695023	3
1253736043416254	-1.3575124	8.632295	-4.0665517	3
1253736053426411	-1.3096284	8.568848	-4.0797195	3
1253736063415109	-1.2629414	8.528147	-4.2102036	3
1253736073415473	-1.22224	8.49343	-4.437653	3
1253736083424744	-1.1851299	8.450335	-4.6818614	3
1253736093410265	-1.1468226	8.404845	-4.871003	3
1253736103414952	-1.0953473	8.366538	-4.975151	3
1253736113424848	-1.0402806	8.321048	-5.0122614	3
1253736123415317	-0.9756372	8.273164	-5.020641	3
1253736133414223	-0.90500826	8.222886	-5.0421886	3
1253736143411411	-0.8403648	8.171411	-5.092467	3
1253736153413858	-0.78050977	8.128315	-5.141548	3
1253736163422348	-0.7290344	8.095993	-5.2037973	3
1253736173432036	-0.6991069	8.085219	-5.29358	3
1253736183417036	-0.688333	8.099585	-5.397728	3
1253736193415681	-0.7074866	8.115147	-5.493496	3
1253736203425577	-0.7206547	8.1343	-5.5341973	3
1253736213415421	-0.7278373	8.14268	-5.5102553	3
1253736223414431	-0.7350199	8.139089	-5.409699	3
1253736233423286	-0.7302315	8.121132	-5.2444987	3
1253736243413129	-0.700304	8.093599	-5.070919	3
1253736253415108	-0.664391	8.076839	-4.9548006	3
1253736263424379	-0.6452374	8.066066	-4.911705	3
1253736273416827	-0.6560113	8.078036	-4.9176903	3
1253736283416150	-0.700304	8.118738	-4.950012	3
1253736293413963	-0.82001406	8.182184	-4.9655743	3
1253736303415681	-0.9708488	8.289924	-4.903325	3
1253736313414067	-1.0989386	8.396465	-4.7740383	3
1253736323424067	-1.1899183	8.486248	-4.6339774	3
1253736333416410	-1.2306197	8.542512	-4.5860934	3
1253736343415838	-1.2689269	8.59279	-4.5860934	3
1253736353423806	-1.2904748	8.639477	-4.619612	3
1253736363415994	-1.2773066	8.665813	-4.6710877	3
1253736373417713	-1.198298	8.663419	-4.7165775	3
1253736383424483	-1.0953473	8.617929	-4.76925	3
1253736393414744	-0.9947908	8.579621	-4.8362875	3
1253736403415681	-0.93972415	8.564059	-4.9284644	3
1253736413424952	-0.92176765	8.577228	-4.984728	3
1253736423416202	-0.94331545	8.580819	-4.983531	3
1253736433416046	-1.0151415	8.595184	-4.855441	3
1253736443427452	-1.2473791	8.583213	-4.519056	3
1253736453415160	-1.5251064	8.626308	-3.83192	3
1253736463416254	-1.7357962	8.653842	-2.8874073	3
1253736473428025	-1.8423382	8.631097	-1.8459295	3
1253736483416306	-1.8770541	8.62152	-0.91817635	3
1253736493414900	-1.946486	8.627506	-0.2908955	3
1253736503425785	-2.0566192	8.689755	-0.0023942017	3
1253736513416202	-2.1906946	8.783129	-0.022744916	3
1253736523414952	-2.328361	8.89446	-0.2777274	3
1253736533427608	-2.4552538	9.028535	-0.6464345	3
1253736543416150	-2.529474	9.150639	-1.0175357	3
1253736553413962	-2.5306711	9.275137	-1.2629414	3
1253736563425265	-2.4851813	9.378088	-1.400608	3
1253736573416358	-2.4600422	9.435549	-1.4341269	3
1253736583405890	-2.4349031	9.464279	-1.3359646	3
1253736593407400	-2.4193408	9.454702	-1.127669	3
1253736603410369	-2.3762453	9.421184	-0.81522566	3
1253736613417087	-2.2900538	9.36492	-0.49200845	3
1253736623412348	-2.208651	9.299079	-0.30885202	3
1253736633414379	-2.1559787	9.264363	-0.30765492	3
1253736643416515	-2.1452048	9.259575	-0.50517654	3
1253736653426827	-2.1990743	9.291897	-0.85473	3
1253736663414431	-2.267309	9.357738	-1.270124	3
1253736673415108	-2.3355439	9.433155	-1.661576	3
1253736683426150	-2.396596	9.52174	-1.9428947	3
1253736693414587	-2.420538	9.603143	-2.098518	3
1253736703415212	-2.3989902	9.646238	-2.1859062	3
1253736713423025	-2.336741	9.645041	-2.244564	3
1253736723414119	-2.2996306	9.588778	-2.2709002	3
1253736733415160	-2.2373815	9.5253315	-2.1535845	3
1253736743431410	-2.1428106	9.411607	-1.9285295	3
1253736753489431	-1.8830396	9.143456	-1.3874398	3
1253736763417504	-1.8830396	9.143456	-1.3874398	3
1253736773418442	-1.7441759	9.001001	-1.3335704	3
1253736783416202	-1.6196774	8.892065	-2.1284454	3
1253736793415994	-1.5047557	8.805874	-2.540248	3
1253736803425264	-1.3862427	8.728063	-3.1364043	3
1253736813422139	-1.258153	8.65025	-3.858256	3
1253736823414744	-1.198298	8.559271	-4.5406036	3
1253736833428077	-1.127669	8.512584	-4.584896	3
1253736843415473	-0.9935937	8.450335	-4.638766	3
1253736853412139	-0.81043726	8.342596	-4.6842556	3
1253736863423389	-0.59735334	8.208521	-4.8027687	3
1253736873413754	-0.39624038	8.070854	-5.0505686	3
1253736883443442	-0.22146365	7.9451585	-5.3678	3
1253736893432087	-0.09696517	7.843405	-5.663484	3
1253736903418181	-0.0047884034	7.7703815	-5.8717794	3
1253736913415160	0.107739076	7.395689	-6.0166287	3
1253736923428181	0.25857377	7.4830775	-6.125565	3
1253736933414483	0.4405331	7.3609734	-6.2249246	3
1253736943416827	0.59017074	7.285556	-6.295553	3
1253736953424483	0.6799533	7.249643	-6.362591	3
1253736963416827	0.7433996	7.231686	-6.4463882	3
1253736973414796	0.82719666	7.1969705	-6.597223	3
1253736983438650	1.2054806	7.1754227	-6.7684083	3
1253736993417035	0.61650693	7.15986	-6.908469	3
1253737003416254	0.8870517	7.1311297	-6.8809357	3
1253737013426358	0.33638534	7.219715	-6.469133	3
1253737023416098	0.034715924	7.297527	-5.7664347	3
1253737033413389	-0.29448682	7.3729444	-4.8255134	3
1253737043426306	-0.5734113	7.499837	-3.8019924	3
1253737053414900	-0.80564886	7.6231384	-2.9269116	3
1253737063414848	-1.0390835	7.751228	-2.3307555	3
1253737073425316	-1.2737153	7.892486	-2.0745757	3
1253737083415421	-1.496376	8.037335	-2.1164744	3
1253737093413962	-1.673547	8.166622	-2.3582888	3
1253737103423806	-1.780089	8.286332	-2.6994624	3
1253737113415421	-1.8255788	8.402451	-3.0538042	3
1253737123415577	-1.8327614	8.508993	-3.3925838	3
1253737133425577	-1.8028339	8.59279	-3.6703112	3
1253737143413754	-1.7405846	8.663419	-3.8235402	3
1253737153414066	-1.6543933	8.710106	-3.845088	3
1253737164323702	-1.5717934	8.747216	-3.7816415	3
1253737173424014	-1.5059528	8.7951	-3.7433343	3
1253737183418806	-1.496376	8.829816	-3.8007953	3
1253737193427608	-1.5813702	8.89446	-3.8881836	3
1253737203416202	-1.7202339	8.996213	-3.9396589	3
1253737213415212	-1.8351556	9.097966	-3.9348705	3
1253737223424483	-1.8974048	9.165004	-3.86903	3
1253737233415056	-1.9273324	9.203311	-3.7672763	3
1253737243415368	-1.9608512	9.2308445	-3.6595373	3
1253737253423546	-2.054225	9.244013	-3.4739866	3
1253737263415421	-2.134431	9.269152	-3.1471782	3
1253737273415316	-2.1751323	9.255983	-2.7234044	3
1253737283425368	-2.1883004	9.229648	-2.2613235	3
1253737293416827	-2.195483	9.202114	-1.8770541	3
1253737303414848	-2.2110453	9.184157	-1.6591818	3
1253737313415264	-2.2397757	9.181764	-1.6077064	3
1253737323416566	-2.2864625	9.185355	-1.6663644	3
1253737333415785	-2.3116016	9.208099	-1.769315	3
1253737343424223	-2.327164	9.229648	-1.8950106	3
1253737353414743	-2.3439236	9.259575	-2.0231004	3
1253737363407504	-2.349909	9.2787285	-2.1523874	3
1253737373409691	-2.3822308	9.279925	-2.2421699	3
1253737383415577	-2.4121583	9.279925	-2.2397757	3
1253737393413441	-2.468422	9.241618	-2.134431	3
1253737403473546	-2.5067291	9.198523	-1.8914193	3
1253737413413181	-2.4875755	9.156625	-1.578976	3
1253737423413285	-2.4396915	9.096769	-1.34195	3
1253737433422504	-2.3989902	9.066842	-1.2844892	3
1253737443425160	-2.3714569	9.062054	-1.4520833	3
1253737453417712	-2.3546975	9.078813	-1.7908629	3
1253737463424743	-2.3139958	9.100361	-2.2373815	3
1253737473414587	-2.2301989	9.102755	-2.706645	3
1253737483412868	-2.0925324	9.076419	-3.1172507	3
1253737493425941	-1.9201498	9.015367	-3.4272997	3
1253737503412348	-1.7597382	8.939949	-3.6164417	3
1253737513415108	-1.6184803	8.871715	-3.6834793	3
1253737523421931	-1.567005	8.802282	-3.66672	3
1253737533442920	-1.5753847	8.780735	-3.5314474	3
1253737543412920	-1.5885528	8.78672	-3.3147724	3
1253737553420212	-1.5813702	8.7771435	-3.1148565	3
1253737563421410	-1.5466543	8.763975	-3.0334535	3
1253737573414639	-1.5179238	8.74123	-3.1399956	3
1253737583410212	-1.4796166	8.72088	-3.4249055	3
1253737593413598	-1.3958195	8.688558	-3.833117	3
1253737603414118	-1.2725182	8.627506	-4.2820296	3
1253737613424483	-1.0965444	8.546103	-4.677073	3
1253737623413858	-0.91099375	8.441956	-4.9643774	3
1253737633414848	-0.736217	8.335413	-5.116409	3
1253737643423858	-0.5710171	8.236053	-5.163096	3
1253737653414275	-0.4297592	8.1343	-5.1475334	3
1253737663415681	-0.32441434	8.06008	-5.106832	3
1253737673425368	-0.24420857	8.013393	-5.0960584	3
1253737683414587	-0.19991584	7.97748	-5.1583076	3
1253737693414847	-0.17956513	7.943961	-5.2720323	3
1253737703424483	-0.16879122	7.917625	-5.400122	3
1253737713415472	-0.16160862	7.8876977	-5.5222263	3
1253737723415577	-0.1376666	7.8529816	-5.6096144	3
1253737733422712	-0.079008654	7.8050976	-5.6766524	3
1253737743430993	-0.007182605	7.7464395	-5.7760115	3
1253737754811983	0.020350715	7.726089	-5.9052987	3
1253737763415004	-0.01436521	7.7464395	-6.0489507	3
1253737773423597	-0.05865794	7.7943234	-6.206968	3
1253737783503025	-0.06703765	7.831434	-6.3709707	3
1253737793425056	-0.038307227	7.8266454	-6.5230026	3
1253737803415941	-0.029927522	7.788338	-6.619968	3
1253737813423025	-0.039504327	7.771579	-6.5625067	3
1253737823429066	-0.061052144	7.7428484	-6.3206925	3
1253737833460577	-0.06703765	7.7009497	-5.9064956	3
1253737843416983	-0.053869538	7.651869	-5.42167	3
1253737853429743	-0.062249243	7.6123643	-5.0026846	3
1253737863417139	-0.1400608	7.6243353	-4.72376	3
1253737873426670	-0.32680854	7.6961613	-4.572925	3
1253737883433181	-0.581791	7.8422074	-4.5202527	3
1253737893422504	-0.92296475	8.00621	-4.522647	3
1253737903419066	-1.270124	8.198944	-4.4340615	3
1253737913425056	-1.5514427	8.367735	-4.2281604	3
1253737923416306	-1.7621324	8.491036	-3.9121256	3
1253737933416462	-1.9117701	8.589199	-3.5410242	3
1253737943425108	-2.0506337	8.668207	-3.157952	3
1253737953415160	-2.1499932	8.76996	-2.7724855	3
1253737963414118	-2.195483	8.851364	-2.4612393	3
1253737973425577	-2.1799207	8.89446	-2.3008277	3
1253737983415889	-2.15957	8.924387	-2.2601264	3
1253737993421670	-2.1452048	8.9602995	-2.2852654	3
1253738003427295	-2.1404164	8.996213	-2.3319526	3
1253738013409327	-2.1583729	9.027337	-2.2972364	3
1253738023415524	-2.1547816	9.051279	-2.1643584	3
1253738033420524	-2.1188686	9.054871	-1.9859903	3
1253738043418441	-2.0733786	9.058462	-1.8124107	3
1253738053415160	-2.0530279	9.070433	-1.6819267	3
1253738063425160	-2.0697873	9.109938	-1.6005238	3
1253738073414952	-2.12246	9.15423	-1.5634137	3
1253738083414795	-2.1883004	9.203311	-1.5095441	3
1253738093425889	-2.2146366	9.23683	-1.4748282	3
1253738103413962	-2.2254105	9.244013	-1.496376	3
1253738113414066	-2.2517467	9.255983	-1.5610195	3
1253738123429274	-2.3116016	9.289502	-1.6603789	3
1253738133413806	-2.3870192	9.357738	-1.769315	3
1253738143413337	-2.4672248	9.419987	-1.851915	3
1253738153422556	-2.5342624	9.449914	-1.8674773	3
1253738163414274	-2.5450363	9.451111	-1.816002	3
1253738173423129	-2.5187001	9.417592	-1.7274165	3
1253738183429326	-2.4768016	9.376891	-1.6519991	3
1253738193416358	-2.4672248	9.337387	-1.6364368	3
1253738203414847	-2.4744074	9.321824	-1.6579847	3
1253738213427243	-2.4636335	9.31105	-1.7046716	3
1253738223415368	-2.4313118	9.300277	-1.7872716	3
1253738233415108	-2.3930047	9.296685	-1.9249382	3
1253738243426566	-2.3594859	9.293094	-2.12246	3
1253738253415160	-2.3355439	9.2907	-2.3235726	3
1253738263414066	-2.3127987	9.291897	-2.493561	3
1253738273426774	-2.2948422	9.272743	-2.60968	3
1253738283412816	-2.280477	9.242816	-2.6204538	3
1253738293415264	-2.2230163	9.194932	-2.5510218	3
1253738303425368	-2.136825	9.112331	-2.4432828	3
1253738313415056	-2.0350714	9.038112	-2.349909	3
1253738323415889	-1.9536686	8.969876	-2.3295584	3
1253738333425003	-1.9009962	8.935161	-2.408567	3
1253738343419483	-1.8555063	8.929175	-2.6024973	3
1253738353416774	-1.8195933	8.925584	-2.8886044	3
1253738363423858	-1.7944542	8.932767	-3.2118216	3
1253738373416358	-1.7741034	8.933964	-3.5206735	3
1253738383417503	-1.7585411	8.919599	-3.7349546	3
1253738393424691	-1.7441759	8.887277	-3.8031895	3
1253738403415212	-1.6950948	8.831013	-3.7349546	3
1253738413413806	-1.5969325	8.740033	-3.5996823	3
1253738423424691	-1.4784195	8.647857	-3.4739866	3
1253738433415524	-1.3874398	8.578424	-3.4332852	3
1253738443417764	-1.3347675	8.541314	-3.50152	3
1253738453425733	-1.3108255	8.541314	-3.6499605	3
1253738463414378	-1.3000516	8.546103	-3.843891	3
1253738473415368	-1.271321	8.550891	-4.0677485	3
1253738483424014	-1.2138603	8.542512	-4.296395	3
1253738493414431	-1.1528081	8.526949	-4.498705	3
1253738503414431	-1.079785	8.517372	-4.6244006	3
1253738513425472	-1.0055647	8.499416	-4.6818614	3
1253738523413493	-0.93972415	8.48146	-4.691438	3
1253738533414222	-0.8846575	8.462306	-4.691438	3
1253738543426722	-0.8415619	8.447941	-4.7177744	3
1253738553414326	-0.81522566	8.435969	-4.7740383	3
1253738563425055	-0.80086046	8.432379	-4.865018	3
1253738573412555	-0.78649527	8.423999	-4.9559975	3
1253738583409066	-0.748188	8.397662	-5.0122614	3
1253738593413337	-0.6775591	8.359355	-5.031415	3
1253738603421878	-0.59974754	8.309077	-5.043386	3
1253738613411878	-0.5267244	8.26239	-5.068525	3
1253738623411514	-0.46686932	8.2276745	-5.116409	3
1253738633420785	-0.4261679	8.202535	-5.185841	3
1253738643413076	-0.39264908	8.184579	-5.2564697	3
1253738653416670	-0.35194764	8.165425	-5.3318872	3
1253738663420420	-0.32561144	8.145074	-5.401319	3
1253738673412451	-0.30765492	8.135497	-5.445612	3
1253738683412816	-0.30406362	8.135497	-5.482722	3
1253738693416305	-0.31244332	8.1402855	-5.5162406	3
1253738703566462	-0.31364042	8.147469	-5.54138	3
1253738713521305	-0.31124622	8.148665	-5.556942	3
1253738723423545	-0.30406362	8.149862	-5.5641246	3
1253738733412035	-0.32441434	8.147469	-5.554548	3
1253738743434482	-0.34356794	8.1558485	-5.506664	3
1253738753415107	-0.37469256	8.161834	-5.4324436	3
1253738763421878	-0.41060558	8.173804	-5.3079453	3
1253738773447087	-0.4405331	8.189367	-5.2049947	3
1253738783428649	-0.47884035	8.207323	-5.141548	3
1253738793500628	-0.5279215	8.239645	-5.1116204	3
1253738803407295	-0.5650316	8.273164	-5.117606	3
1253738813425993	-0.581791	8.293514	-5.1379566	3
1253738823418128	-0.5566519	8.281544	-5.1523223	3
1253738833412191	-0.49200845	8.243237	-5.1702785	3
1253738843725212	-0.40462008	8.194156	-5.2002063	3
1253738853411774	-0.29688102	8.153454	-5.2516813	3
1253738863414170	-0.17717093	8.100781	-5.3965306	3
1253738873429222	-0.08020575	8.081628	-5.5844755	3
1253738883410524	-0.01436521	8.067263	-5.837064	3
1253738893417451	-0.094570965	8.046912	-6.021417	3
1253738903432139	-0.23343466	8.103176	-5.9268465	3
1253738913428076	-0.35314476	8.1642275	-5.619191	3
1253738923424951	-0.4261679	8.219295	-5.1762643	3
1253738933435212	-0.47524905	8.238448	-4.8003745	3
1253738943418441	-0.56982	8.288726	-4.486734	3
1253738953426774	-0.700304	8.364143	-4.249708	3
1253738964669743	-0.8403648	8.441956	-4.0414124	3
1253738973431982	-0.961272	8.486248	-3.8163576	3
1253738983420055	-1.1204864	8.476671	-3.5098996	3
1253738993436826	-1.2677298	8.48146	-3.0418332	3
1253739003419534	-1.3838485	8.469488	-2.4959552	3
1253739013406514	-1.5682021	8.452729	-1.8710686	3
1253739023417399	-1.8016368	8.4826565	-1.1563994	3
1253739033407034	-2.0602105	8.548497	-0.40342298	3
1253739043403128	-2.2505496	8.644265	0.32321724	3
1253739053414118	-2.3750482	8.723274	0.8511387	3
1253739063398545	-2.456451	8.797494	1.1097125	3
1253739073402607	-2.4995465	8.86932	1.1085154	3
1253739083409482	-2.517503	8.943541	0.91458505	3
1253739093404534	-2.4899697	9.006987	0.5805939	3
1253739103418753	-2.4756045	9.050082	0.17238252	3
1253739113432659	-2.505532	9.119514	-0.12330139	3
1253739123414587	-2.5103204	9.233239	-0.25737667	3
1253739133421566	-2.5594015	9.31105	-0.29448682	3
1253739143427399	-2.6156654	9.425972	-0.20709845	3
1253739153416670	-2.5941176	9.506178	-0.12449849	3
1253739163415368	-2.5115175	9.536105	-0.1376666	3
1253739173437607	-2.397793	9.5492735	-0.32800564	3
1253739183415576	-2.2158337	9.519346	-0.7350199	3
1253739193413857	-1.9883845	9.460688	-1.3144168	3
1253739203421305	-1.7274165	9.398438	-2.0015526	3
1253739213417295	-1.5251064	9.296685	-2.730587	3
1253739223414274	-1.3682863	9.260772	-3.240552	3
1253739233422659	-1.2066777	9.226056	-3.527856	3
1253739243410993	-1.0821792	9.184157	-3.6032736	3
1253739253417295	-0.973243	9.160215	-3.4871547	3
1253739263423857	-0.8643068	9.113529	-3.288436	3
1253739273413909	-0.7769185	9.076419	-3.13401	3
1253739283411618	-0.7170634	9.087193	-3.145981	3
1253739293427139	-0.7254431	9.094376	-3.3602622	3
1253739303411722	-0.92296475	9.078813	-3.6332011	3
1253739313414222	-1.2449849	9.100361	-3.6236243	3
1253739323422086	-1.5310919	9.108741	-3.2441432	3
1253739333424534	-1.7130513	9.050082	-2.505532	3
1253739343417086	-1.7741034	8.947132	-1.5741876	3
1253739353428232	-1.7345991	8.829816	-0.7781156	3
1253739363416514	-1.7202339	8.761581	-0.35673606	3
1253739373420993	-1.8016368	8.761581	-0.34476504	3
1253739383427764	-1.9405005	8.815451	-0.6751649	3
1253739393418961	-2.0518308	8.881291	-1.2318168	3
1253739403415524	-2.055422	8.913613	-1.8902222	3
1253739413432191	-1.9213469	8.892065	-2.5605986	3
1253739423800524	-1.685518	8.833407	-3.8043866	3
1253739433427503	-1.4089876	8.76637	-3.7493198	3
1253739443425836	-1.1540052	8.718486	-4.2317514	3
1253739453417555	-0.94331545	8.682572	-4.629189	3
1253739463416409	-0.78410107	8.634688	-4.9296613	3
1253739473423857	-0.7218518	8.559271	-5.031415	3
1253739483445628	-0.7505822	8.487445	-4.805163	3
1253739493419013	-0.8439561	8.453926	-4.2640734	3
1253739503424170	-0.93972415	8.444349	-3.5003228	3
1253739513418180	-0.9876082	8.443152	-2.6994624	3
1253739523411045	-1.0175357	8.445546	-2.1092918	3
1253739533428545	-1.0690111	8.465898	-1.8614918	3
1253739543412659	-1.1647792	8.519767	-1.9285295	3
1253739553411722	-1.2892777	8.597578	-2.2349873	3
1253739563421826	-1.389834	8.670602	-2.6551697	3
1253739573417972	-1.436521	8.706514	-3.064578	3
1253739583409638	-1.4030021	8.746018	-3.3794158	3
1253739593423493	-1.3144168	8.793902	-3.6379895	3
1253739603410680	-1.2198458	8.838196	-3.8965633	3
1253739613423961	-1.1204864	8.871715	-4.1946416	3
1253739623429222	-1.0067618	8.880095	-4.5022964	3
1253739633417451	-0.90021986	8.870518	-4.7800236	3
1253739643416930	-0.79846627	8.846576	-4.9883194	3
1253739653430524	-0.7134721	8.796297	-5.1020436	3
1253739663416826	-0.6440403	8.740033	-5.1223946	3
1253739673420055	-0.5722142	8.6813755	-5.0996494	3
1253739683425003	-0.5291186	8.599973	-5.080496	3
1253739693422711	-0.5386954	8.544906	-5.00867	3
1253739703417295	-0.62129533	8.511387	-4.88058	3
1253739713429013	-0.7613561	8.522161	-4.6244006	3
1253739723417138	-0.90141696	8.561666	-4.261679	3
1253739733424170	-1.0259154	8.595184	-3.870227	3
1253739743429274	-1.1444284	8.64666	-3.5182793	3
1253739753720315	-1.2569559	8.696938	-3.2692823	3
1253739763467659	-1.3611037	8.740033	-3.1196449	3
1253739773433649	-1.4401124	8.774749	-3.0466216	3
1253739783420263	-1.4449008	8.799889	-3.0418332	3
1253739793497138	-1.4305356	8.784326	-3.1423898	3
1253739803420993	-1.447295	8.792706	-3.2668881	3
1253739813417555	-1.4915876	8.838196	-3.3758245	3
1253739823412555	-1.5251064	8.876503	-3.4464533	3
1253739833424170	-1.5358804	8.90643	-3.4500446	3
1253739843414378	-1.5622166	8.907627	-3.3973722	3
1253739853423492	-1.6484078	8.901642	-3.2249897	3
1253739863430211	-1.70946	8.89805	-2.9005754	3
1253739873430784	-1.7441759	8.853758	-2.4911668	3
1253739883423857	-1.7597382	8.823831	-2.005144	3
1253739893434951	-1.769315	8.805874	-1.5586253	3
1253739903986722	-1.7932571	8.804677	-1.2210429	3
1253739913426670	-1.8375498	8.823831	-1.0546459	3
1253739923411982	-1.9249382	8.878897	-1.0271125	3
1253739933417086	-2.054225	8.992621	-1.1085154	3
1253739943416565	-2.2038627	9.144653	-1.2725182	3
1253739953419065	-2.3463178	9.294291	-1.460463	3
1253739963409065	-2.445677	9.41879	-1.5598224	3
1253739973404951	-2.4899697	9.509769	-1.555034	3
1253739983401826	-2.4995465	9.562442	-1.4640543	3
1253739993406513	-2.4875755	9.574412	-1.3036429	3
1253740003404482	-2.44448	9.556456	-1.1145009	3
1253740013434586	-2.36188	9.519346	-0.93493575	3
1253740023404690	-2.2541409	9.461885	-0.82599956	3
1253740033402451	-2.160767	9.417592	-0.8343793	3
1253740043409690	-2.112883	9.398438	-0.9684546	3
1253740053422555	-2.1272483	9.423578	-1.1492168	3
1253740063414638	-2.2134395	9.483433	-1.3120226	3
1253740073424117	-2.3558946	9.554062	-1.34195	3
1253740083413701	-2.457648	9.61272	-0.8834604	3
1253740093415784	-2.5031378	9.615114	-0.90261406	3
1253740103427399	-2.505532	9.586384	-0.25857377	3
1253740113418232	-2.4875755	9.5492735	-0.25857377	3
1253740123415055	-2.469619	9.522937	-0.05746084	3
1253740133427815	-2.4492683	9.506178	-0.05746084	3
1253740143416461	-2.4169466	9.490616	-0.39384618	3
1253740153417190	-2.3714569	9.481039	-0.6943185	3
1253740163427555	-2.3211784	9.473856	-1.0654198	3
1253740173467034	-2.2469583	9.457097	-1.447295	3
1253740183427190	-2.1559787	9.433155	-1.7848774	3
1253740193424794	-2.0614076	9.38168	-2.0254946	3
1253740203426513	-2.0015526	9.38168	-2.1296425	3
1253740213415107	-1.9788077	9.352949	-2.0949266	3
1253740223421097	-1.9632454	9.269152	-1.9620483	3
1253740233412086	-1.9249382	9.269152	-1.8016368	3
1253740243515055	-1.5765818	9.156625	-1.6938977	3
1253740253421461	-1.8303672	9.120711	-1.7393875	3
1253740263411357	-1.79206	9.095572	-1.9141643	3
1253740273415419	-1.7705121	9.075222	-2.1547816	3
1253740283420263	-1.7393875	9.040505	-2.3930047	3
1253740293408492	-1.6927006	8.991425	-2.586935	3
1253740303411149	-1.6364368	8.948329	-2.7126305	3
1253740313420992	-1.6077064	8.930372	-2.7665	3
1253740323418388	-1.602918	8.930372	-2.778471	3
1253740333416409	-1.5981296	8.925584	-2.8083985	3
1253740343424638	-1.5873557	8.937555	-2.8909986	3
1253740353422190	-1.6208745	8.941146	-3.0310593	3
1253740363422294	-1.6567876	8.956709	-3.095703	3
1253740373428440	-1.6663644	8.955511	-3.0789435	3
1253740383417034	-1.7010803	8.919599	-2.9843724	3
1253740393415367	-1.6915035	8.893262	-2.802413	3
1253740403424534	-1.6376339	8.817844	-2.6372132	3
1253740413415732	-1.5634137	8.74123	-2.505532	3
1253740423414326	-1.4664485	8.669404	-2.5007436	3
1253740433426930	-1.3611037	8.583213	-2.6635494	3
1253740443947555	-1.2234371	8.517372	-2.9759927	3
1253740453434899	-1.0618285	8.438364	-3.4045548	3
1253740463430315	-0.8559271	8.341399	-3.9133227	3
1253740473418336	-0.6428431	8.239645	-4.4448357	3
1253740483450211	-0.47405192	8.158242	-4.8733974	3
1253740493425836	-0.32800564	8.100781	-5.1930237	3
1253740503415732	-0.3172317	8.026561	-5.374983	3
1253740513418336	-0.2908955	8.012196	-5.3354783	3
1253740523425003	-0.19153613	7.94037	-5.2325277	3
1253740533415836	-0.035913024	7.8050976	-5.1846437	3
1253740543416669	0.11971009	7.6614456	-5.2636523	3
1253740553423805	0.25737667	7.5201874	-5.4911017	3
1253740563416409	0.38067806	7.394492	-5.8095303	3
1253740573415940	0.49440265	7.2831616	-6.199785	3
1253740583408648	0.60453594	7.1826053	-6.6415157	3
1253740593416878	0.7314286	7.0844426	-7.0952168	3
1253740603414846	0.90620536	6.980295	-7.5201874	3
1253740613425107	1.1001357	6.849811	-7.8888946	3
1253740623413961	1.2210429	6.7109475	-8.148665	3
1253740633414742	1.2725182	6.637924	-8.208521	3
1253740643423128	1.3036429	6.5936313	-8.082825	3
1253740653414794	1.3215994	6.5337763	-7.837419	3
1253740663413753	1.3311762	6.505046	-7.5309615	3
1253740673425523	1.3467385	6.493075	-7.3310456	3
1253740683414430	1.3072342	6.5206084	-7.240066	3
1253740693414326	1.2126632	6.613982	-7.2664022	3
1253740703422034	1.043872	6.742072	-7.441179	3
1253740713412346	0.842759	6.906075	-7.6865845	3
1253740723412242	0.6500258	7.047333	-7.9571295	3
1253740733422919	0.5446809	7.144298	-8.182184	3
1253740743432346	0.48243165	7.144298	-8.294712	3
1253740753888388	0.45010993	7.1263413	-8.197746	3
1253740763728648	0.4213795	7.0605006	-7.9212165	3
1253740773425523	0.31004912	6.9599442	-7.430405	3
1253740783414950	0.14963761	6.8869214	-6.6403184	3
1253740793422867	-0.08140286	6.825869	-5.601235	3
1253740803415628	-0.29448682	6.825869	-4.333505	3
1253740813421878	-0.47764325	6.827066	-3.0370448	3
1253740823423909	-0.6931214	6.879739	-1.8950106	3
1253740833414325	-0.9768343	7.0186024	-1.0295067	3
1253740843413284	-1.3275849	7.2209125	-0.50397944	3
1253740853424273	-1.7010803	7.4735007	-0.25019407	3
1253740863412138	-2.0398598	7.7081323	-0.18315643	3
1253740873413909	-2.3403323	7.8996687	-0.16879122	3
1253740883420732	-2.5115175	8.09719	-0.073023155	3
1253740893420523	-2.6240451	8.250419	0.053869538	3
1253740903417711	-2.730587	8.418014	0.24779987	3
1253740913424846	-2.8191724	8.585608	0.4225766	3
1253740923413336	-2.9005754	8.726865	0.5470751	3
1253740933412711	-2.89459	8.865729	0.5554548	3
1253740943421044	-2.8491	8.961497	0.31603462	3
1253740953438075	-2.825158	9.088389	-0.089782566	3
1253740963417555	-2.8179753	9.202114	-0.61770403	3
1253740973424534	-2.7832594	9.294291	-1.1695676	3
1253740983444169	-2.6803088	9.3733	-1.6496049	3
1253740993413648	-2.56419	9.41879	-2.019509	3
1253741003428127	-2.4349031	9.449914	-2.2768857	3
1253741013412919	-2.2948422	9.461885	-2.4720132	3
1253741023415002	-2.1619642	9.459491	-2.6443958	3
1253741033417607	-1.9907787	9.461885	-2.8179753	3
1253741043413336	-1.8243817	9.427169	-3.0681696	3
1253741053416461	-1.7082629	9.416395	-3.3183637	3
1253741063421044	-1.6496049	9.404425	-3.570952	3
1253741073414638	-1.6256629	9.361329	-3.7074213	3
1253741083411513	-1.5765818	9.295488	-3.6475663	3
1253741093420680	-1.496376	9.184157	-3.465607	3
1253741103409325	-1.4089876	9.076419	-3.2225955	3
1253741113411825	-1.3682863	9.00579	-3.039439	3
1253741123422555	-1.4173675	8.990228	-2.9903579	3
1253741133413284	-1.5191209	9.028535	-3.0681696	3
1253741143412502	-1.6304513	9.064447	-3.241749	3
1253741153422294	-1.7357962	9.087193	-3.4249055	3
1253741163412242	-1.7788919	9.099164	-3.539827	3
1253741173629169	-1.7549498	9.058462	-3.5853171	3
1253741183428752	-1.6795325	8.985439	-3.5697548	3
1253741193414534	-1.5658079	8.89805	-3.525462	3
1253741203412711	-1.4329298	8.799889	-3.4883518	3
1253741213423857	-1.3060371	8.711303	-3.4943373	3
1253741223412815	-1.1887212	8.62152	-3.5877113	3
1253741233412867	-1.1049241	8.541314	-3.7493198	3
1253741243423336	-1.0426749	8.477868	-3.9145198	3
1253741253415732	-0.9923966	8.420407	-4.060566	3
1253741263412502	-0.9672575	8.358158	-4.1503487	3
1253741273422034	-0.94211835	8.313866	-4.1635165	3
1253741283411929	-0.9576807	8.274361	-4.122815	3
1253741293411409	-0.9983821	8.268375	-4.027047	3
1253741303422294	-1.0534488	8.274361	-3.918111	3
1253741313411825	-1.1133038	8.2995	-3.8019924	3
1253741323412294	-1.1348516	8.318654	-3.7361517	3
1253741333421617	-1.103727	8.309077	-3.7600937	3
1253741343410575	-1.0295067	8.279149	-3.8905778	3
1253741353409221	-0.91578215	8.232463	-4.119224	3
1253741363418231	-0.7649474	8.167819	-4.3861775	3
1253741373411929	-0.5781997	8.080431	-4.6698904	3
1253741383411356	-0.39025488	7.9870567	-4.9823337	3
1253741393421409	-0.24420857	7.9355817	-5.297171	3
1253741403412554	-0.12330139	7.9128366	-5.6108117	3
1253741413412346	0.0023942017	7.896077	-5.920861	3
1253741423422034	0.1340753	7.8613615	-6.223727	3
1253741433412294	0.22744916	7.8182654	-6.491878	3
1253741443414690	0.29568392	7.7931266	-6.655881	3
1253741453421461	0.34955344	7.7572136	-6.695385	3
1253741463413492	0.4213795	7.7224975	-6.6486983	3
1253741473411825	0.50158525	7.6710224	-6.6522894	3
1253741483423075	0.45968673	7.6530657	-6.6307416	3
1253741493413388	0.31603462	7.702147	-6.4739213	3
1253741503414169	0.08379706	7.7727757	-6.135142	3
1253741513426304	-0.1448492	7.8829093	-5.6084175	3
1253741523411617	-0.33877954	7.9822683	-4.9883194	3
1253741533413336	-0.48841715	8.067263	-4.417302	3
1253741543422398	-0.60453594	8.1558485	-4.0318356	3
1253741553410888	-0.7038953	8.230068	-3.9097314	3
1253741563412659	-0.80205756	8.3150625	-3.9827545	3
1253741573422450	-0.89303726	8.406042	-4.1718965	3
1253741583405106	-0.94810385	8.4826565	-4.394557	3
1253741593407971	-0.92535895	8.529344	-4.578911	3
1253741603410002	-0.8619126	8.526949	-4.7177744	3
1253741613412502	-0.81043726	8.520964	-4.759673	3
1253741623411408	-0.7685388	8.53054	-4.698621	3
1253741633421929	-0.7110779	8.542512	-4.593276	3
1253741643414533	-0.6476316	8.525752	-4.6016555	3
1253741653412450	-0.6476316	8.540117	-4.661511	3
1253741663440836	-0.712275	8.586804	-4.771644	3
1253741673442033	-0.80924016	8.643068	-4.9081135	3
1253741683420002	-0.90620536	8.706514	-4.9943047	3
1253741693426148	-1.0486604	8.718486	-4.973954	3
1253741703416408	-1.1959038	8.743625	-4.709395	3
1253741713416096	-1.3491327	8.752005	-4.2437224	3
1253741723423544	-1.5059528	8.762778	-3.5936968	3
1253741733413283	-1.6124948	8.78672	-2.837129	3
1253741743434377	-1.6831238	8.807071	-2.148796	3
1253741753808804	-1.7549498	8.845378	-1.3144168	3
1253741763469950	-1.8243817	8.882488	-1.3275849	3
1253741773425263	-1.8974048	8.930372	-1.2282255	3
1253741783422190	-1.958457	8.985439	-1.2976574	3
1253741793411669	-2.0087352	9.035717	-1.4736311	3
1253741803510419	-2.042254	9.090784	-1.6747441	3
1253741813420679	-2.043451	9.14585	-1.8567034	3
1253741823420315	-2.0123265	9.194932	-1.9847932	3
1253741833418335	-1.9656396	9.229648	-2.055422	3
1253741843412919	-2.0015526	9.247604	-2.0374656	3
1253741853410783	-2.054225	9.27394	-1.8136078	3
1253741863410002	-2.0338743	9.270349	-1.459266	3
1253741873430106	-1.9728222	9.238028	-1.0833763	3
1253741883410471	-1.9081788	9.215282	-0.81522566	3
1253741893422554	-1.8746599	9.19972	-0.7661445	3
1253741903431356	-1.8866309	9.228451	-0.8738836	3
1253741913417398	-1.9297266	9.28232	-1.0989386	3
1253741923422450	-1.99437	9.334992	-1.34195	3
1253741933427606	-2.0147207	9.385271	-1.5167267	3
1253741943420627	-2.0278888	9.411607	-1.6077064	3
1253741953416929	-2.0219033	9.441534	-1.6232687	3
1253741963425679	-1.9967642	9.452309	-1.6196774	3
1253741973416408	-1.970428	9.473856	-1.6328455	3
1253741983414325	-1.9476831	9.508572	-1.6950948	3
1253741993424742	-1.9321208	9.522937	-1.7908629	3
1253742003420835	-1.9476831	9.506178	-1.8698715	3
1253742013415315	-1.9476831	9.483433	-1.8818425	3
1253742023426877	-1.9333179	9.440337	-1.8459295	3
1253742033418179	-1.9045875	9.391256	-1.8016368	3
1253742043418179	-1.8698715	9.348161	-1.8171991	3
1253742053427242	-1.8483237	9.329007	-1.9440918	3
1253742063417450	-1.839944	9.344569	-2.19668	3
1253742073414012	-1.8471266	9.356541	-2.5390508	3
1253742083425575	-1.8794483	9.349358	-2.8323407	3
1253742093415940	-1.8674773	9.357738	-2.9652188	3
1253742103415992	-1.7824832	9.314642	-2.9939492	3
1253742113427398	-1.6376339	9.232041	-2.967613	3
1253742123415002	-1.4652514	9.130288	-2.9819782	3
1253742133415783	-1.292869	9.03452	-3.1016884	3
1253742143424742	-1.1073183	8.931569	-3.3446999	3
1253742153415575	-0.91817635	8.804677	-3.6894648	3
1253742163415575	-0.7398083	8.670602	-4.0773253	3
1253742173426773	-0.62129533	8.51857	-4.4077253	3
1253742183433700	-0.5291186	8.378509	-4.5681367	3
1253742193416773	-0.36990416	8.215703	-4.6112323	3
1253742203426721	-0.15322891	8.008605	-4.6220064	3
1253742213414117	0.07062895	7.8146744	-4.712986	3
1253742223440940	0.23463176	7.675811	-4.9536033	3
1253742233422554	0.33039984	7.597999	-5.3354783	3
1253742243411148	0.3842694	7.547721	-5.791574	3
1253742253421721	0.4429273	7.49026	-6.2488666	3
1253742263424117	0.5291186	7.406463	-6.6307416	3
1253742273415158	0.6476316	7.299921	-6.8881183	3
1253742283413387	0.79846627	7.1706343	-7.03177	3
1253742293420835	0.9660604	7.0221934	-7.0952168	3
1253742303413075	1.1480197	6.879739	-7.1083846	3
1253742313412554	1.3311762	6.742072	-7.1131735	3
1253742323421564	1.4927847	6.623559	-7.1502833	3
1253742333407398	1.6077064	6.5265937	-7.2364745	3
1253742343412814	1.6903064	6.4463882	-7.3442135	3
1253742353421564	1.7609353	6.364985	-7.4387846	3
1253742363412502	1.8195933	6.291962	-7.502231	3
1253742373412710	1.8674773	6.235698	-7.5213847	3
1253742383412450	1.8866309	6.1866174	-7.499837	3
1253742393409585	1.8710686	6.159084	-7.419631	3
1253742403409742	1.8423382	6.1542954	-7.2951326	3
1253742413421044	1.7980455	6.1638722	-7.15986	3
1253742423409794	1.7286136	6.211756	-7.023391	3
1253742433408856	1.6352397	6.2740054	-6.9240313	3
1253742443421617	1.5622166	6.35062	-6.8785415	3
1253742453410419	1.5286977	6.405687	-6.941988	3
1253742463409846	1.4879963	6.4583592	-7.062895	3
1253742473420158	1.4413095	6.530185	-7.1826053	3
1253742483409898	1.3371617	6.573281	-7.253234	3
1253742493410627	1.2030864	6.637924	-7.111976	3
1253742503418596	1.0881647	6.727707	-6.7863646	3
1253742513412554	0.9660604	6.8067155	-6.363788	3
1253742523409637	0.82001406	6.9144545	-5.9160724	3
1253742533418023	0.6344634	7.052121	-5.5258174	3
1253742543409585	0.4141969	7.2209125	-5.209783	3
1253742553410054	0.17717093	7.398083	-4.9643774	3
1253742563419481	-0.08619126	7.575254	-4.734534	3
1253742573417085	-0.31124622	7.739257	-4.473566	3
1253742583410419	-0.48722005	7.856573	-4.2078094	3
1253742593424429	-0.62847793	7.961918	-3.954024	3
1253742603411304	-0.7469909	8.06008	-3.738546	3
1253742613411825	-0.85473	8.171411	-3.5853171	3
1253742623418596	-0.9516952	8.307879	-3.5326445	3
1253742633409794	-1.0498575	8.449138	-3.5817258	3
1253742643410366	-1.163582	8.614338	-3.6715083	3
1253742653422658	-1.2593501	8.7771435	-3.7792473	3
1253742663410783	-1.3204023	8.901642	-3.879804	3
1253742673411512	-1.340753	8.990228	-3.916914	3
1253742683421981	-1.3479356	9.046491	-3.8714242	3
1253742693412502	-1.3623008	9.082404	-3.7349546	3
1253742703413856	-1.3910311	9.109938	-3.5326445	3
1253742713422918	-1.4281414	9.14226	-3.2716765	3
1253742723412658	-1.4736311	9.180567	-2.9975405	3
1253742733411460	-1.5298948	9.2308445	-2.7629087	3
1253742743428127	-1.5933412	9.285912	-2.610877	3
1253742753821616	-1.6675615	9.356541	-2.541445	3
1253742763759950	-1.7441759	9.437943	-2.5558102	3
1253742773432814	-1.8171991	9.522937	-2.633622	3
1253742783415783	-1.875857	9.5971575	-2.7449522	3
1253742793413804	-1.8938135	9.655815	-2.8742392	3
1253742803446981	-1.8782512	9.68694	-2.9975405	3
1253742813421616	-1.839944	9.701305	-3.0945058	3
1253742823419168	-1.8255788	9.702502	-3.144784	3
1253742833433491	-1.839944	9.702502	-3.120842	3
1253742843412606	-1.8447324	9.685743	-3.0107086	3
1253742853416773	-1.8219875	9.643845	-2.858677	3
1253742863424533	-1.804031	9.588778	-2.7018566	3
1253742873414950	-1.8076223	9.544485	-2.5462334	3
1253742883414898	-1.8243817	9.504981	-2.4193408	3
1253742893419898	-1.8459295	9.470264	-2.3439236	3
1253742903412710	-1.8555063	9.431957	-2.3475149	3
1253742913415731	-1.851915	9.390059	-2.4384944	3
1253742923421981	-1.827973	9.348161	-2.586935	3
1253742933412450	-1.7860745	9.306262	-2.777274	3
1253742943415054	-1.7405846	9.263166	-2.96881	3
1253742953422189	-1.6891093	9.229648	-3.1435869	3
1253742963411929	-1.6687586	9.179369	-3.2704794	3
1253742973413231	-1.6352397	9.149442	-3.3135753	3
1253742983424637	-1.5813702	9.106346	-3.3363202	3
1253742993412293	-1.5131354	9.046491	-3.3279405	3
1253743003418752	-1.4065934	8.978256	-3.311181	3
1253743013425991	-1.292869	8.883685	-3.335123	3
1253743023412918	-1.1671734	8.793902	-3.3961751	3
1253743033409220	-1.0295067	8.688558	-3.5170822	3
1253743043408700	-0.8846575	8.572439	-3.6978445	3
1253743053412137	-0.7350199	8.468291	-3.9312792	3
1253743063413439	-0.59136784	8.367735	-4.2173862	3
1253743073411043	-0.44891283	8.282741	-4.533421	3
1253743083412658	-0.3172317	8.212111	-4.8518496	3
1253743093413283	-0.22385786	8.159439	-5.1343656	3
1253743103420470	-0.18914193	8.121132	-5.321113	3
1253743113410939	-0.19393034	8.100781	-5.3701944	3
1253743123413439	-0.17717093	8.081628	-5.3259015	3
1253743133422033	-0.16280572	8.034941	-5.233725	3
1253743143410835	-0.12808979	7.991845	-5.112818	3
1253743153412502	-0.055066638	7.926005	-5.044583	3
1253743163420522	0.049081136	7.8469963	-5.064934	3
1253743173410939	0.18076223	7.764396	-5.21936	3
1253743183985522	0.32202014	7.369353	-5.807136	3
1253743193442241	0.48482585	7.5668745	-5.807136	3
1253743203452293	0.6655881	7.1311297	-6.4020953	3
1253743213421147	0.8559271	7.2987237	-6.6307416	3
1253743223454637	1.0498575	7.1586633	-6.6307416	3
1253743233413804	1.2485762	7.0102224	-6.8222775	3
1253743243411512	1.4389153	6.867768	-6.9838862	3
1253743253423804	1.5981296	6.7444663	-7.1107793	3
1253743263412554	1.7106571	6.64391	-7.1981673	3
1253743273410210	1.7729063	6.567295	-7.240066	3
1253743283420783	1.7896658	6.5146227	-7.241263	3
1253743293412918	1.7633295	6.481104	-7.1993647	3
1253743303414689	1.7046716	6.4751186	-7.007828	3
1253743313423960	1.6196774	6.4978633	-6.8689647	3
1253743323426147	1.5239093	6.5337763	-6.7468605	3
1253743333418074	1.42455	6.575675	-6.6630635	3
1253743343421877	1.3275849	6.623559	-6.619968	3
1253743353411408	1.2413936	6.6750345	-6.6247563	3
1253743363413439	1.174356	7.025785	-6.683414	3
1253743373423179	1.1061212	6.7612257	-6.7600284	3
1253743383410887	1.0486604	6.8127007	-6.8342485	3
1253743393411668	1.021127	6.8761473	-6.8988924	3
1253743403423543	1.033098	6.9000893	-6.9946604	3
1253743413420470	1.0989386	6.9012866	-7.1490865	3
1253743423411877	1.1683705	6.9240313	-7.302315	3
1253743433424949	1.5215151	6.9479733	-7.455544	3
1253743443449637	1.3036429	6.955156	-7.565677	3
1253743453455054	1.2964603	6.943185	-7.565677	3
1253743463423491	1.2773066	6.944382	-7.4387846	3
1253743473424272	0.9708488	6.9467764	-7.1861963	3
1253743483421564	1.2018893	6.9886746	-6.7983356	3
1253743493428856	0.93972415	7.061698	-6.3446345	3
1253743503410731	0.7457938	7.15986	-5.8634	3
1253743513453439	0.50278234	7.301118	-5.3737855	3
1253743523422085	0.21547815	7.466318	-4.8997335	3
1253743533408022	-0.073023155	7.6530657	-4.4568067	3
1253743543409064	-0.33039984	7.837419	-4.1024647	3
1253743553419793	-0.545878	7.9942393	-3.8881836	3
1253743563412033	-0.7278373	8.147469	-3.8139634	3
1253743573418856	-0.89064306	8.297106	-3.8666358	3
1253743583409064	-1.0187328	8.440758	-4.000711	3
1253743593410210	-1.0965444	8.565256	-4.164714	3
1253743603409272	-1.1324574	8.659827	-4.3155484	3
1253743613421251	-1.1180922	8.730456	-4.4484267	3
1253743623410783	-1.0773908	8.779537	-4.5741224	3
1253743633410418	-1.0319009	8.817844	-4.6842556	3
1253743643417970	-0.9911995	8.854955	-4.775235	3
1253743653408126	-0.973243	8.88608	-4.847061	3
1253743663410262	-1.0079589	8.913613	-4.8638206	3
1253743673418387	-1.0749966	8.949526	-4.739322	3
1253743683409897	-1.1288661	8.983045	-4.5046906	3
1253743693410054	-1.1623849	8.9998045	-4.200627	3
1253743703419220	-1.1791444	9.018958	-3.8965633	3
1253743713409064	-1.1875241	9.040505	-3.691859	3
1253743723411095	-1.2030864	9.064447	-3.6260185	3
1253743733420210	-1.2306197	9.094376	-3.66672	3
1253743743416929	-1.258153	9.124303	-3.762488	3
1253743754271460	-1.271321	9.14585	-3.8630445	3
1253743763410053	-1.2665327	9.149442	-3.928885	3
1253743773414428	-1.2378023	9.138668	-3.9444473	3
1253743783413022	-1.1923125	9.123106	-3.942053	3
1253743793432085	-1.1540052	9.107543	-3.9324763	3
1253743803413178	-1.1324574	9.100361	-3.9133227	3
1253743813423751	-1.1324574	9.108741	-3.9025488	3
1253743823411147	-1.1504139	9.121908	-3.8989575	3
1253743833412449	-1.2018893	9.136273	-3.8714242	3
1253743843406512	-1.2641385	9.149442	-3.7804444	3
1253743853414897	-1.3024458	9.147048	-3.6367924	3
1253743863407449	-1.3096284	9.114726	-3.4715924	3
1253743873408491	-1.2868834	9.075222	-3.3435028	3
1253743883417970	-1.2545617	9.029732	-3.2716765	3
1253743893417970	-1.2054806	8.983045	-3.2549171	3
1253743903424949	-1.1456255	8.939949	-3.300407	3
1253743913430574	-1.0893618	8.89805	-3.3961751	3
1253743923414168	-1.0426749	8.86932	-3.514688	3
1253743933426668	-1.0127473	8.845378	-3.6403837	3
1253743943427501	-0.997185	8.827422	-3.7361517	3
1253743953410887	-0.9947908	8.811859	-3.7912183	3
1253743963443908	-0.9911995	8.799889	-3.8055837	3
1253743973420939	-0.997185	8.796297	-3.774459	3
1253743983413126	-1.009156	8.798691	-3.7217865	3
1253743993411668	-1.0223241	8.802282	-3.681085	3
1253744003430939	-1.055843	8.815451	-3.6332011	3
1253744013415053	-1.0833763	8.835801	-3.5697548	3
1253744023410783	-1.1013328	8.842984	-3.4955344	3
1253744033415366	-1.0953473	8.836999	-3.4201171	3
1253744043412605	-1.0785879	8.825027	-3.359065	3
1253744053413595	-1.0486604	8.805874	-3.3363202	3
1253744063422397	-1.0175357	8.7951	-3.3650506	3
1253744073412033	-0.997185	8.796297	-3.4584243	3
1253744083410158	-0.9864111	8.813056	-3.5853171	3
1253744093422137	-0.9684546	8.832211	-3.7229836	3
1253744103411512	-0.9516952	8.836999	-3.8522706	3
1253744113411824	-0.9504981	8.848969	-3.9336734	3
1253744123422293	-0.9564836	8.858546	-3.9432502	3
1253744133411303	-0.9552865	8.863335	-3.8666358	3
1253744143412762	-0.92296475	8.848969	-3.7361517	3
1253744153422137	-0.8643068	8.816648	-3.6092591	3
1253744163411408	-0.80325466	8.785523	-3.5410242	3
1253744173411303	-0.7637503	8.76637	-3.5757403	3
1253744183420105	-0.7529764	8.750807	-3.7002387	3
1253744193417918	-0.748188	8.752005	-3.8881836	3
1253744203414376	-0.7314286	8.755595	-4.1000705	3
1253744213421928	-0.6955156	8.7532015	-4.298789	3
1253744223412449	-0.6619968	8.744822	-4.4723687	3
1253744233410314	-0.6428431	8.737639	-4.583699	3
1253744243423022	-0.62488663	8.740033	-4.596867	3
1253744253414116	-0.59256494	8.732851	-4.5262384	3
1253744263412345	-0.5446809	8.717288	-4.435259	3
1253744273420730	-0.49320555	8.693346	-4.3777976	3
1253744283412970	-0.439336	8.65863	-4.3897686	3
1253744293410105	-0.37588966	8.614338	-4.474763	3
1253744303422657	-0.29688102	8.544906	-4.618415	3
1253744313411616	-0.18794483	8.455123	-4.7764325	3
1253744323411355	-0.062249243	8.35337	-4.9200845	3
1253744333422397	0.055066638	8.246828	-5.0278234	3
1253744343411355	0.16160862	8.146272	-5.0960584	3
1253744353411355	0.23822308	8.06008	-5.153519	3
1253744363423335	0.2645593	8.007407	-5.225345	3
1253744373412970	0.22625206	7.997831	-5.318719	3
1253744383410887	0.1400608	8.020576	-5.422867	3
1253744393421772	0.04309563	8.062474	-5.5042696	3
1253744403411147	-0.047884032	8.098388	-5.5389857	3
1253744413411147	-0.12210429	8.136695	-5.5270147	3
1253744423422032	-0.16879122	8.171411	-5.475539	3
1253744433411147	-0.19033903	8.180987	-5.412093	3
1253744443415574	-0.19153613	8.176199	-5.3642087	3
1253744453419793	-0.17118542	8.1558485	-5.363012	3
1253744463411407	-0.1400608	8.1343	-5.407305	3
1253744473410782	-0.11252748	8.110358	-5.4911017	3
1253744483427657	-0.06703765	8.090008	-5.602432	3
1253744493412241	-0.0011971008	8.069656	-5.734113	3
1253744503411616	0.08259996	8.033744	-5.8717794	3
1253744513424428	0.17477672	7.989451	-5.9902925	3
1253744523413334	0.2717419	7.94037	-6.077681	3
1253744533411199	0.35913026	7.892486	-6.129156	3
1253744543419689	0.4285621	7.854179	-6.14831	3
1253744553409741	0.46088383	7.825448	-6.126762	3
1253744563409793	0.45609543	7.809886	-6.045359	3
1253744573427449	0.4309563	7.811083	-5.90889	3
1253744583408387	0.39983168	7.8170686	-5.7544637	3
1253744593411616	0.35314476	7.835025	-5.6227827	3
1253744603420730	0.2873042	7.878121	-5.5485625	3
1253744613412762	0.19871874	7.9355817	-5.554548	3
1253744623412084	0.08379706	8.015787	-5.583278	3
1253744633424116	-0.03232172	8.099585	-5.6096144	3
1253744643411876	-0.11731588	8.175002	-5.626374	3
1253744653412397	-0.16280572	8.220491	-5.6203885	3
1253744663423334	-0.1604115	8.23366	-5.6000376	3
1253744673414376	-0.12808979	8.234857	-5.583278	3
1253744683411095	-0.077811554	8.230068	-5.5760956	3
1253744693420886	-0.015562311	8.218098	-5.5856724	3
1253744703410314	0.05267244	8.192958	-5.5976434	3
1253744713411824	0.11133038	8.154651	-5.602432	3
1253744723422241	0.11133038	8.118738	-5.565322	3
1253744733410314	0.011971008	8.095993	-5.436035	3
1253744743425001	-0.12210429	8.139089	-5.1607018	3
1253744754043439	-0.272939	8.189367	-4.7860093	3
1253744763412501	-0.40821138	8.239645	-4.3634324	3
1253744773422084	-0.52073884	8.281544	-3.989937	3
1253744783423647	-0.60573304	8.323442	-3.7469256	3
1253744793413595	-0.6787562	8.365341	-3.667917	3
1253744803411251	-0.7326257	8.408437	-3.7181952	3
1253744813420991	-0.770933	8.444349	-3.858256	3
1253744823418595	-0.80445176	8.497022	-4.000711	3
1253744833415001	-0.82360536	8.546103	-4.1012673	3
1253744843414949	-0.82121116	8.584411	-4.1635165	3
1253744853415782	-0.81283146	8.623915	-4.187459	3
1253744863413178	-0.82240826	8.677784	-4.187459	3
1253744873427553	-0.8487445	8.744822	-4.1706996	3
1253744883413282	-0.8726865	8.811859	-4.140772	3
1253744893419168	-0.8810662	8.857349	-4.134786	3
1253744903417657	-0.8846575	8.889671	-4.152743	3
1253744913412761	-0.89543146	8.908825	-4.1718965	3
1253744923413022	-0.91817635	8.91481	-4.1706996	3
1253744933424376	-0.9528923	8.908825	-4.1132383	3
1253744943411616	-1.0199299	8.899248	-3.9707835	3
1253744953411147	-1.0965444	8.917204	-3.7217865	3
1253744963421459	-1.1767502	8.948329	-3.4129345	3
1253744973412553	-1.2629414	8.991425	-3.1040826	3
1253744983409532	-1.3491327	9.050082	-2.8502972	3
1253744993418543	-1.4437037	9.118318	-2.6922798	3
1253745003421407	-1.5370775	9.186552	-2.6264393	3
1253745013415782	-1.614889	9.246407	-2.6264393	3
1253745023425001	-1.6747441	9.291897	-2.6551697	3
1253745033411147	-1.7106571	9.323022	-2.6886885	3
1253745043413126	-1.7262194	9.3421755	-2.7210102	3
1253745053420678	-1.7441759	9.360131	-2.7497406	3
1253745063412553	-1.769315	9.385271	-2.753332	3
1253745073412657	-1.8195933	9.404425	-2.7018566	3
1253745083422240	-1.863886	9.41879	-2.56419	3
1253745093414845	-1.8938135	9.421184	-2.3762453	3
1253745103411303	-1.9153614	9.41879	-2.172738	3
1253745113420990	-1.9057846	9.404425	-2.0123265	3
1253745123411563	-1.8818425	9.379285	-1.9237411	3
1253745133410261	-1.8555063	9.354146	-1.8974048	3
1253745143422188	-1.8315643	9.325416	-1.9548657	3
1253745153412970	-1.8387469	9.306262	-2.0518308	3
1253745163412918	-1.8339585	9.299079	-2.1320367	3
1253745173421563	-1.8195933	9.283517	-2.2146366	3
1253745183409532	-1.8112136	9.28232	-2.2756886	3
1253745193429063	-1.7968484	9.284714	-2.3247697	3
1253745203434428	-1.7729063	9.287108	-2.4049757	3
1253745213423751	-1.7609353	9.287108	-2.4049757	3
1253745223416511	-1.7585411	9.291897	-2.4001873	3
1253745233415053	-1.7477672	9.291897	-2.3666685	3
1253745243413334	-1.7286136	9.284714	-2.3331497	3
1253745253408490	-1.6986861	9.270349	-2.3319526	3
1253745263414740	-1.6591818	9.252393	-2.3906105	3
1253745273411043	-1.614889	9.23683	-2.5103204	3
1253745283409845	-1.5873557	9.209297	-2.670732	3
1253745293413959	-1.5370775	9.186552	-2.814384	3
1253745303408074	-1.4449008	9.150639	-2.96881	3
1253745313410782	-1.3204023	9.095572	-3.1232362	3
1253745323422292	-1.1755531	9.021352	-3.276465	3
1253745333410730	-1.0223241	8.939949	-3.4380736	3
1253745343413074	-0.8631097	8.858546	-3.5984852	3
1253745353419532	-0.7326257	8.76637	-3.7553053	3
1253745363411251	-0.61530983	8.684967	-3.8786068	3
1253745373411251	-0.51116204	8.603564	-3.9815574	3
1253745383420626	-0.46806642	8.534132	-4.0306387	3
1253745393412709	-0.44891283	8.48984	-4.035427	3
1253745403409949	-0.50038815	8.455123	-4.010288	3
1253745413419792	-0.5566519	8.459911	-3.9360676	3
1253745423410105	-0.5793968	8.443152	-3.9121256	3
1253745433411824	-0.5602432	8.409634	-3.9839516	3
1253745443424636	-0.5279215	8.378509	-4.2054152	3
1253745453408751	-0.46926352	8.342596	-4.5274353	3
1253745463410938	-0.36631286	8.285135	-4.8841715	3
1253745473420313	-0.21547815	8.206126	-5.2301335	3
1253745483409949	-0.016759412	8.095993	-5.5246205	3
1253745493412084	0.19752164	7.9726915	-5.7664347	3
1253745503420469	0.40462008	7.8589673	-5.969942	3
1253745513413126	0.5805939	7.7679873	-6.1447186	3
1253745523410938	0.7410054	7.6949644	-6.2979474	3
1253745533420730	0.8822633	7.619547	-6.4272346	3
1253745543411147	1.0019734	7.541735	-6.5241995	3
1253745553410626	1.0965444	7.4603324	-6.5804634	3
1253745563420886	1.151611	7.386112	-6.59004	3
1253745573412292	1.1587936	7.3298483	-6.5337763	3
1253745583407657	1.1408371	7.2951326	-6.4344172	3
1253745593421199	1.0953473	7.2807674	-6.3099184	3
1253745603411199	1.0187328	7.2951326	-6.194997	3
1253745613410938	0.92057055	7.339425	-6.1399302	3
1253745623420730	0.80804306	7.4124484	-6.1399302	3
1253745633410001	0.7146692	7.4854717	-6.1806316	3
1253745643410990	0.6536171	7.5453267	-6.2524576	3
1253745653421928	0.62488663	7.5884223	-6.3326635	3
1253745663411563	0.61650693	7.606379	-6.4152637	3
1253745673410417	0.62249243	7.619547	-6.4763155	3
1253745683418803	0.65242	7.619547	-6.5349736	3
1253745693410157	0.6979098	7.603985	-6.59004	3
1253745703409897	0.7625532	7.57286	-6.6510925	3
1253745713420469	0.8451532	7.5321584	-6.7145386	3
1253745723411042	0.91578215	7.4830775	-6.767211	3
1253745733409792	0.91338795	7.442376	-6.7708025	3
1253745743430469	0.8631097	7.4495587	-6.6630635	3
1253745754960157	0.80205756	7.477092	-6.4858923	3
1253745763645678	0.7254431	7.515399	-6.257246	3
1253745773433334	0.6560113	7.5764513	-6.0357823	3
1253745783416459	0.5590461	7.6291237	-5.8837504	3
1253745793412501	0.40222588	7.714118	-5.717354	3
1253745803426199	0.21308395	7.8170686	-5.518635	3
1253745813422969	0.015562311	7.9307933	-5.243302	3
1253745823425678	-0.15682021	8.036138	-4.923676	3
1253745833427657	-0.29568392	8.117541	-4.608838	3
1253745843409792	-0.40821138	8.190564	-4.35625	3
1253745853409532	-0.51475334	8.264784	-4.19105	3
1253745863407553	-0.60333884	8.346188	-4.1096473	3
1253745873414428	-0.6811504	8.412027	-4.0976763	3
1253745883409636	-0.7278373	8.48146	-4.11683	3
1253745893416667	-0.748188	8.540117	-4.1599255	3
1253745903414584	-0.78050977	8.59279	-4.2078094	3
1253745913411876	-0.82121116	8.64666	-4.211401	3
1253745923423230	-0.8463503	8.692149	-4.1455603	3
1253745933410834	-0.8583213	8.726865	-4.023456	3
1253745943414219	-0.8655039	8.752005	-3.8786068	3
1253745953420730	-0.89543146	8.76637	-3.7205894	3
1253745963431667	-0.9636662	8.77834	-3.5242648	3
1253745973417188	-1.0833763	8.787917	-3.2441432	3
1253745983425521	-1.2174516	8.801085	-2.8538885	3
1253745993410834	-1.3575124	8.807071	-2.3942018	3
1253746003414740	-1.5179238	8.826224	-1.9093759	3
1253746013428803	-1.6759412	8.880095	-1.5059528	3
1253746023414896	-1.8327614	8.953117	-1.2437878	3
1253746033411771	-1.9716251	9.041702	-1.1540052	3
1253746043422501	-2.0733786	9.14226	-1.2150574	3
1253746053413230	-2.1308396	9.234436	-1.3754689	3
1253746063411251	-2.1416135	9.3026705	-1.5813702	3
1253746073422605	-2.1057005	9.345766	-1.7836803	3
1253746083414948	-2.0410569	9.372103	-1.9596541	3
1253746093416511	-1.9680338	9.386468	-2.0961237	3
1253746103421303	-1.899799	9.394848	-2.1823149	3
1253746113411198	-1.8722657	9.398438	-2.2146366	3
1253746123410990	-1.9093759	9.408015	-2.1392193	3
1253746133424063	-1.9488802	9.423578	-1.9560628	3
1253746143417969	-1.9608512	9.421184	-1.7274165	3
1253746153433803	-1.9632454	9.415198	-1.5478514	3
1253746163429948	-1.982399	9.421184	-1.4879963	3
1253746173415000	-2.0087352	9.448717	-1.5634137	3
1253746183413125	-2.0207062	9.48463	-1.745373	3
1253746193431928	-1.9967642	9.5253315	-1.9776106	3
1253746203413386	-1.9476831	9.548077	-2.2266076	3
1253746213415053	-1.8782512	9.546879	-2.4600422	3
1253746223424271	-1.7884687	9.536105	-2.64679	3
1253746233413594	-1.6831238	9.522937	-2.791639	3
1253746243411928	-1.578976	9.5013895	-2.918532	3
1253746253446459	-1.484405	9.472659	-3.0334535	3
1253746263411771	-1.411382	9.441534	-3.1364043	3
1253746273411198	-1.3575124	9.403227	-3.2202013	3
1253746283423490	-1.3718776	9.354146	-3.241749	3
1253746293409115	-1.3994108	9.321824	-3.1639376	3
1253746303411459	-1.400608	9.267955	-3.039439	3
1253746313414584	-1.3790601	9.197326	-2.9173348	3
1253746323411094	-1.34195	9.118318	-2.8550856	3
1253746333410261	-1.2988545	9.0476885	-2.8886044	3
1253746343422605	-1.2509704	8.990228	-3.0142999	3
1253746353412709	-1.2006922	8.943541	-3.2070332	3
1253746363411980	-1.1336545	8.89446	-3.4165258	3
1253746373422032	-1.0319009	8.841787	-3.618836	3
1253746383411980	-0.91338795	8.7771435	-3.8175547	3
1253746393410157	-0.79008657	8.718486	-4.0019083	3
1253746403423021	-0.6715736	8.653842	-4.175488	3
1253746413411875	-0.5626374	8.586804	-4.334702	3
1253746423410730	-0.48602295	8.516175	-4.465186	3
1253746433423073	-0.4261679	8.447941	-4.5358152	3
1253746443414115	-0.37349546	8.377312	-4.5657425	3
1253746453410365	-0.33997664	8.303091	-4.557363	3
1253746463420052	-0.29209262	8.238448	-4.5154643	3
1253746473409115	-0.23343466	8.170214	-4.485537	3
1253746483409740	-0.18076223	8.127118	-4.5034933	3
1253746493421511	-0.17238252	8.110358	-4.593276	3
1253746503411927	-0.19632454	8.121132	-4.722563	3
1253746513413334	-0.20829555	8.143877	-5.16549	3
1253746523421302	-0.18794483	8.148665	-4.995502	3
1253746533411927	-0.1328782	8.1402855	-5.4312468	3
1253746543410625	-0.05626374	8.11395	-5.257667	3
1253746553420521	0.029927522	8.078036	-5.3833623	3
1253746563411198	0.12928689	8.039729	-5.8119245	3
1253746573409792	0.21308395	7.997831	-5.6563015	3
1253746583407709	0.2753332	7.9691005	-5.675455	3
1253746593411511	0.32800564	7.949947	-5.6706667	3
1253746603410782	0.36272156	7.93199	-5.673061	3
1253746613421615	0.39384618	7.920019	-5.708974	3
1253746623412136	0.4177882	7.9008656	-5.7736173	3
1253746633411927	0.4309563	7.8888946	-5.8705826	3
1253746643421146	0.4429273	7.878121	-5.9902925	3
1253746653413802	0.45489833	7.8625584	-6.090849	3
1253746663411511	0.48003745	7.8039002	-6.167464	3
1253746673420417	0.5374983	7.7548194	-6.2261214	3
1253746683412292	0.61291564	7.7129207	-6.2883706	3
1253746693411094	0.6823475	7.69257	-6.362591	3
1253746703419792	0.7338228	7.679402	-6.4404025	3
1253746713410000	0.7541735	7.6770077	-6.4870896	3
1253746723412813	0.7589619	7.6746135	-6.4990606	3
1253746733422761	0.7625532	7.667431	-6.4787097	3
1253746743425209	0.7625532	7.657854	-6.445191	3
1253746753430521	0.7769185	7.6410947	-6.4272346	3
1253746763604844	0.7410054	7.6255326	-6.4140663	3
1253746773420625	0.6631939	7.6363063	-6.367379	3
1253746783412709	0.5710171	7.657854	-6.253655	3
1253746793423802	0.49799395	7.6722193	-6.077681	3
1253746803421250	0.45609543	7.680599	-5.8909335	3
1253746813409323	0.4201824	7.691373	-5.7664347	3
1253746823511198	0.36750996	7.7248917	-5.7125654	3
1253746833415417	0.30286652	7.765593	-5.7245364	3
1253746843412188	0.23463176	7.8146744	-5.746084	3
1253746853424584	0.15322891	7.8505874	-5.7484784	3
1253746863415000	0.074220255	7.890092	-5.6706667	3
1253746873415573	0.034715924	7.926005	-5.5258174	3
1253746883423750	0.022744916	7.9451585	-5.3522377	3
1253746893417188	0.027533319	7.9595237	-5.21098	3
1253746903415886	0.027533319	7.9834657	-5.142745	3
1253746913426250	0.020350715	8.02297	-5.140351	3
1253746923411042	0.020350715	8.057686	-5.2121773	3
1253746933413281	0.017956512	8.09719	-5.3199162	3
1253746943421823	0.015562311	8.128315	-5.4384294	3
1253746953410834	0.015562311	8.154651	-5.533	3
1253746963411094	-0.0011971008	8.180987	-5.5581393	3
1253746973422240	-0.025139118	8.209718	-5.5006785	3
1253746983411302	-0.049081136	8.238448	-5.380968	3
1253746993413750	-0.07182605	8.268375	-5.2301335	3
1253747003421875	-0.09816227	8.294712	-5.094861	3
1253747013418334	-0.11971009	8.321048	-4.999093	3
1253747023415990	-0.1388637	8.349778	-4.9464207	3
1253747033411771	-0.14604631	8.376115	-4.92607	3
1253747043414896	-0.1436521	8.389283	-4.92607	3
1253747053412448	-0.14604631	8.401254	-4.9320555	3
1253747063420729	-0.17238252	8.4108305	-4.9224787	3
1253747073412604	-0.23104046	8.426393	-4.8841715	3
1253747083411823	-0.32202014	8.459911	-4.8003745	3
1253747093424063	-0.4309563	8.508993	-4.6686935	3
1253747103409427	-0.5482722	8.567651	-4.5058875	3
1253747113409011	-0.6631939	8.634688	-4.343082	3
1253747123419323	-0.7553706	8.696938	-4.2102036	3
1253747133410521	-0.8283938	8.742428	-4.10845	3
1253747143411667	-0.8810662	8.768764	-4.0186677	3
1253747153422500	-0.90859956	8.775947	-3.9396589	3
1253747163411458	-0.93014735	8.765172	-3.8654387	3
1253747173411615	-0.94690675	8.755595	-3.7840357	3
1253747183422396	-0.9624691	8.7532015	-3.7193923	3
1253747193411094	-0.9888053	8.760384	-3.681085	3
1253747203430729	-1.0283096	8.779537	-3.6822822	3
1253747213425677	-1.0809821	8.822633	-3.6966474	3
1253747223417083	-1.1300632	8.881291	-3.7098155	3
1253747233410781	-1.1575965	8.930372	-3.7313633	3
1253747243455313	-1.163582	8.972271	-3.751714	3
1253747253411146	-1.1540052	9.001001	-3.7720647	3
1253747263411563	-1.1432313	9.027337	-3.7792473	3
1253747273421510	-1.1145009	9.033323	-3.7804444	3
1253747283413229	-1.0642227	9.018958	-3.78643	3
1253747293414531	-1.0007763	8.995016	-3.799598	3
1253747303422083	-0.93732995	8.962694	-3.822343	3
1253747313411406	-0.8810662	8.929175	-3.8534677	3
1253747323411510	-0.8355764	8.899248	-3.8881836	3
1253747333423333	-0.81283146	8.876503	-3.918111	3
1253747343412500	-0.81522566	8.862138	-3.9348705	3
1253747353410781	-0.8391677	8.862138	-3.9312792	3
1253747363421979	-0.8798691	8.871715	-3.8977604	3
1253747373412500	-0.93732995	8.896853	-3.8402996	3
1253747383412604	-1.0019734	8.932767	-3.775656	3
1253747393413125	-1.0666169	8.968679	-3.727772	3
1253747403410521	-1.115698	9.002198	-3.6978445	3
1253747413409063	-1.1444284	9.021352	-3.6858735	3
1253747423420052	-1.1408371	9.027337	-3.6846764	3
1253747433409896	-1.1168951	9.0237465	-3.6990416	3
1253747443413333	-1.0857705	9.0081835	-3.7217865	3
1253747453420625	-1.0534488	8.987833	-3.7421372	3
1253747463410000	-1.021127	8.961497	-3.764882	3
1253747473409583	-0.9995792	8.941146	-3.788824	3
1253747483419219	-1.0007763	8.932767	-3.8067808	3
1253747493410417	-1.0103531	8.929175	-3.8019924	3
1253747503410677	-1.0151415	8.919599	-3.7708676	3
1253747513421615	-1.009156	8.911219	-3.7241807	3
1253747523409948	-1.0055647	8.900445	-3.6727054	3
1253747533409583	-1.0043676	8.893262	-3.6260185	3
1253747543420365	-1.0067618	8.884883	-3.608062	3
1253747553409062	-1.0103531	8.881291	-3.6236243	3
1253747563410729	-1.0247183	8.8884735	-3.654749	3
1253747573419010	-1.0510546	8.901642	-3.6715083	3
1253747583408906	-1.0690111	8.918402	-3.669114	3
1253747593413333	-1.0761937	8.932767	-3.6595373	3
1253747603422812	-1.0893618	8.944737	-3.6583402	3
1253747613411302	-1.1097125	8.954314	-3.6655228	3
1253747623412187	-1.1192893	8.953117	-3.6774938	3
1253747633421823	-1.1085154	8.939949	-3.679888	3
1253747643412187	-1.0857705	8.918402	-3.66672	3
1253747653412969	-1.0522517	8.893262	-3.643975	3
1253747663422031	-1.0199299	8.871715	-3.6152446	3
1253747673411875	-0.985214	8.856153	-3.5984852	3
1253747683413802	-0.9660604	8.852561	-3.6044707	3
1253747693420052	-0.9636662	8.8645315	-3.6367924	3
1253747703412083	-0.973243	8.8884735	-3.6834793	3
1253747713412135	-0.9816227	8.911219	-3.7349546	3
1253747723422812	-0.9828198	8.926781	-3.7828386	3
1253747733411198	-0.9804256	8.929175	-3.8127663	3
1253747743419948	-0.9660604	8.92319	-3.8187518	3
1253747753434375	-0.9576807	8.9124155	-3.8115692	3
1253747763415781	-0.9564836	8.899248	-3.7912183	3
1253747773420260	-0.9648633	8.899248	-3.7612908	3
1253747783411979	-0.9816227	8.911219	-3.728969	3
1253747793412812	-1.0079589	8.933964	-3.702633	3
1253747803412812	-1.0402806	8.959103	-3.6822822	3
1253747813407552	-1.0785879	8.9842415	-3.6715083	3
1253747823413594	-1.1121067	8.998607	-3.667917	3
1253747833416250	-1.1264719	8.9998045	-3.6774938	3
1253747843415885	-1.1264719	8.98903	-3.693056	3
1253747853413594	-1.115698	8.972271	-3.7122097	3
1253747863418073	-1.0965444	8.9519205	-3.74094	3
1253747873425677	-1.0690111	8.931569	-3.7804444	3
1253747883411562	-1.0354922	8.913613	-3.8187518	3
1253747893417396	-1.0007763	8.89805	-3.8426938	3
1253747903411823	-0.985214	8.89446	-3.8534677	3
1253747913412187	-0.9995792	8.911219	-3.8546648	3
1253747923413281	-1.0271125	8.937555	-3.8295257	3
1253747933408854	-1.0570401	8.959103	-3.7828386	3
1253747943411302	-1.0809821	8.966286	-3.7313633	3
1253747953411927	-1.0977415	8.962694	-3.693056	3
1253747963423854	-1.1085154	8.959103	-3.6739025	3
1253747973412604	-1.1097125	8.947132	-3.690662	3
1253747983412448	-1.0941502	8.932767	-3.7229836	3
1253747993422916	-1.067814	8.913613	-3.7696705	3
1253748003411771	-1.043872	8.902839	-3.8307228	3
1253748013418385	-1.033098	8.90643	-3.8833952	3
1253748023426094	-1.0450691	8.921992	-3.918111	3
1253748033420156	-1.0642227	8.945934	-3.928885	3
1253748043412239	-1.0893618	8.968679	-3.9121256	3
1253748053420833	-1.1121067	8.987833	-3.881001	3
1253748063411458	-1.1336545	8.99741	-3.845088	3
1253748073413177	-1.1456255	8.993818	-3.8127663	3
1253748083421823	-1.1384429	8.981848	-3.7828386	3
1253748093413541	-1.1085154	8.959103	-3.7660792	3
1253748103413021	-1.0594343	8.924387	-3.774459	3
1253748113422135	-0.9935937	8.893262	-3.8235402	3
1253748123413698	-0.93493575	8.866926	-3.9085343	3
1253748133412343	-0.90620536	8.865729	-3.9815574	3
1253748143422500	-0.91697925	8.887277	-4.023456	3
1253748153410989	-0.94211835	8.916007	-4.0078936	3
1253748163412031	-0.9768343	8.935161	-3.942053	3
1253748173422448	-1.0187328	8.947132	-3.833117	3
1253748183411979	-1.0510546	8.955511	-3.7181952	3
1253748193410364	-1.0773908	8.953117	-3.632004	3
1253748203416875	-1.0905589	8.941146	-3.5936968	3
1253748213413593	-1.0714053	8.926781	-3.606865	3
1253748223412708	-1.0342951	8.9124155	-3.669114	3
1253748233423021	-0.9923966	8.899248	-3.752911	3
1253748243411614	-0.94810385	8.89805	-3.8379054	3
1253748253412343	-0.90141696	8.901642	-3.918111	3
1253748263423125	-0.8631097	8.902839	-3.9875429	3
1253748273413229	-0.8295909	8.905233	-4.050989	3
1253748283411666	-0.80804306	8.908825	-4.1120415	3
1253748293421771	-0.80205756	8.910022	-4.1623197	3
1253748303409166	-0.79607207	8.907627	-4.1718965	3
1253748313411041	-0.770933	8.8884735	-4.146757	3
1253748323422968	-0.7302315	8.857349	-4.107253	3
1253748333410781	-0.6979098	8.825027	-4.07134	3
1253748343411250	-0.6895301	8.805874	-4.0342298	3
1253748353420573	-0.6955156	8.797494	-3.9839516	3
1253748363411875	-0.700304	8.798691	-3.940856	3
1253748373411198	-0.7314286	8.799889	-3.9121256	3
1253748383431979	-0.7637503	8.819042	-3.857059	3
1253748393430364	-0.7757214	8.822633	-3.7984009	3
1253748403414479	-0.7649474	8.822633	-3.7493198	3
1253748413426823	-0.7386112	8.815451	-3.7445314	3
1253748423412968	-0.7158663	8.805874	-3.787627	3
1253748433410781	-0.700304	8.802282	-3.8869865	3
1253748443425416	-0.7015011	8.808268	-4.024653	3
1253748453411718	-0.7218518	8.819042	-4.152743	3
1253748463412604	-0.7350199	8.829816	-4.2461166	3
1253748473420260	-0.7457938	8.823831	-4.27365	3
1253748483412343	-0.7374141	8.819042	-4.2317514	3
1253748493413541	-0.7062895	8.792706	-4.156334	3
1253748503421041	-0.6548142	8.761581	-4.0797195	3
1253748513410677	-0.59974754	8.726865	-4.039018	3
1253748523411718	-0.5434838	8.690952	-4.0414124	3
1253748533421823	-0.47884035	8.653842	-4.0701427	3
1253748543411823	-0.41299978	8.616732	-4.1156325	3
1253748553410573	-0.35553896	8.589199	-4.19105	3
1253748563424739	-0.32680854	8.583213	-4.308366	3
1253748573412708	-0.33279404	8.59279	-4.4723687	3
1253748583518177	-0.36990416	8.614338	-4.6483426	3
1253748593410416	-0.4333505	8.641871	-4.759673	3
1253748603410677	-0.48123455	8.662222	-4.748899	3
1253748613409791	-0.49320555	8.659827	-4.6399627	3
1253748623420989	-0.48003745	8.6334915	-4.501099	3
1253748633409791	-0.45010993	8.611943	-4.392163	3
1253748643409322	-0.4213795	8.586804	-4.344279	3
1253748653421250	-0.39264908	8.565256	-4.382586	3
1253748663409531	-0.35434186	8.546103	-4.495114	3
1253748673410677	-0.30645782	8.520964	-4.6519337	3
1253748683421666	-0.24779987	8.495825	-4.823119	3
1253748693409218	-0.19153613	8.467094	-4.960786	3
1253748703409583	-0.12928689	8.4347725	-5.0362034	3
[truncated: 1,195 more rows]
