# Supplementary material for: PDKit: A data science toolkit for the digital assessment of Parkinson’s Disease
Source: PLoS Comput Biol. 2021 Mar 12;17(3):e1008833. doi: 10.1371/journal.pcbi.1008833 (PMC7990207; doi:10.1371/journal.pcbi.1008833)
Supplement: S1 Compressed ZIP File — Exported from current GitHub repository including source code, data and documentation. (ZIP) [file pcbi.1008833.s001.zip › pdkit-1.3.2/tests/data/2458/T_-_REST_TREMOR_AMPLITUDE_-_LEFT_HAND_-_2016-10-14_10-49-11_-_f73512ccfc_-_2458.csv]

1254259573540013	-0.8619126	2.3546975	1.6962919	3
1254259583532825	-0.7326257	2.2481554	2.669535	3
1254259593525586	-0.62728083	2.1511903	3.5302503	3
1254259603530378	-0.5363012	2.0638018	4.296395	3
1254259613534492	-0.46088383	1.9895816	4.9703627	3
1254259623532565	-0.39983168	1.9213469	5.556942	3
1254259633544075	-0.34237084	1.8590976	6.06571	3
1254259643535638	-0.2885013	1.8016368	6.513426	3
1254259653608867	-0.23942018	1.7465701	6.906075	3
1254259663541419	-0.19393034	1.697489	7.249643	3
1254259673539128	-0.15442601	1.6627731	7.5429325	3
1254259683535898	-0.12808979	1.6376339	7.7967176	3
1254259693542096	-0.110133275	1.6208745	8.012196	3
1254259703535169	-0.094570965	1.6101006	8.200141	3
1254259713542930	-0.075417355	1.6017209	8.37013	3
1254259723530325	-0.053869538	1.5921441	8.51857	3
1254259733551888	-0.034715924	1.5825673	8.647857	3
1254259743535950	-0.015562311	1.5693992	8.756793	3
1254259753698763	0.008379706	1.555034	8.850166	3
1254259763530950	0.02873042	1.5370775	8.933964	3
1254259773528138	0.04070143	1.520318	9.0081835	3
1254259783526002	0.053869538	1.5023615	9.065644	3
1254259793533034	0.06703765	1.484405	9.174581	3
1254259803553242	0.077811554	1.4688427	9.174581	3
1254259813521784	0.088585466	1.4580688	9.235633	3
1254259823527513	0.094570965	1.4496891	9.293094	3
1254259833523034	0.093373865	1.447295	9.351752	3
1254259843524127	0.088585466	1.4496891	9.403227	3
1254259853528034	0.08738836	1.4520833	9.446322	3
1254259863519961	0.089782566	1.459266	9.467871	3
1254259873525377	0.08619126	1.4700398	9.472659	3
1254259883522877	0.08379706	1.472434	9.466674	3
1254259893523450	0.092176765	1.4736311	9.460688	3
1254259903543346	0.09935937	1.4676456	9.446322	3
1254259913530065	0.10295067	1.4616601	9.436746	3
1254259923532930	0.10414778	1.460463	9.434352	3
1254259933531732	0.09935937	1.4556746	9.443929	3
1254259943537148	0.095768064	1.4520833	9.460688	3
1254259953550534	0.09696517	1.4520833	9.478644	3
1254259963530586	0.093373865	1.448492	9.502586	3
1254259973534023	0.092176765	1.447295	9.519346	3
1254259983526888	0.08619126	1.4520833	9.53012	3
1254259993535169	0.079008654	1.4580688	9.543288	3
1254260003530325	0.075417355	1.4652514	9.556456	3
1254260013527461	0.07182605	1.4700398	9.5732155	3
1254260023533346	0.073023155	1.4748282	9.585187	3
1254260033532982	0.075417355	1.4760253	9.593566	3
1254260043528190	0.077811554	1.4760253	9.591172	3
1254260053531940	0.08259996	1.4760253	9.569624	3
1254260063524961	0.08379706	1.471237	9.543288	3
1254260073529284	0.093373865	1.4628572	9.524135	3
1254260083529284	0.10175357	1.4556746	9.512163	3
1254260093532929	0.10534488	1.448492	9.507375	3
1254260103527773	0.11252748	1.4425066	9.512163	3
1254260113534596	0.11731588	1.4377182	9.52174	3
1254260123530794	0.12449849	1.4317327	9.536105	3
1254260133524804	0.1316811	1.4257472	9.548077	3
1254260143530742	0.1328782	1.4221559	9.55885	3
1254260153532357	0.1340753	1.4209588	9.56723	3
1254260163525221	0.130484	1.423353	9.569624	3
1254260173531784	0.12090719	1.4293385	9.580399	3
1254260183526211	0.11611878	1.435324	9.586384	3
1254260193528086	0.11133038	1.4377182	9.588778	3
1254260203535481	0.107739076	1.4413095	9.587581	3
1254260213535013	0.095768064	1.4460979	9.579201	3
1254260223530638	0.08499416	1.4496891	9.557653	3
1254260233534231	0.076614454	1.4520833	9.537302	3
1254260243529388	0.06943185	1.4568717	9.520543	3
1254260253526523	0.06584055	1.4628572	9.514558	3
1254260263533554	0.06823475	1.4664485	9.514558	3
1254260273532565	0.06464344	1.4676456	9.52174	3
1254260283531367	0.06584055	1.4688427	9.528923	3
1254260293546263	0.075417355	1.4640543	9.531317	3
1254260303529492	0.094570965	1.4556746	9.533711	3
1254260313528659	0.11252748	1.4425066	9.543288	3
1254260323529909	0.12090719	1.436521	9.562442	3
1254260333521992	0.11731588	1.436521	9.588778	3
1254260343525742	0.110133275	1.4281414	9.61272	3
1254260353534284	0.108936176	1.4257472	9.64145	3
1254260363528346	0.110133275	1.4257472	9.662998	3
1254260373526211	0.10654198	1.4209588	9.664195	3
1254260383529179	0.10654198	1.4209588	9.646238	3
1254260393532148	0.10534488	1.42455	9.617508	3
1254260403525377	0.10175357	1.4281414	9.581595	3
1254260413529856	0.107739076	1.4341269	9.546879	3
1254260423528398	0.11372458	1.4425066	9.51336	3
1254260433530690	0.11611878	1.4460979	9.490616	3
1254260443539231	0.11731588	1.4520833	9.489418	3
1254260453527200	0.11851298	1.4508862	9.5013895	3
1254260463523763	0.11851298	1.447295	9.515755	3
1254260473532721	0.11971009	1.4437037	9.531317	3
1254260483527096	0.11133038	1.4389153	9.548077	3
1254260493526888	0.110133275	1.4293385	9.57561	3
1254260503524283	0.108936176	1.42455	9.57561	3
1254260513524908	0.09935937	1.4209588	9.592369	3
1254260523525065	0.093373865	1.4209588	9.611523	3
1254260533527252	0.08738836	1.42455	9.627085	3
1254260543524908	0.08259996	1.4329298	9.627085	3
1254260553528658	0.079008654	1.4389153	9.61272	3
1254260563550325	0.075417355	1.4496891	9.593566	3
1254260573523554	0.079008654	1.4520833	9.570822	3
1254260583522721	0.08738836	1.4556746	9.551667	3
1254260593543033	0.09696517	1.4544775	9.539697	3
1254260603521992	0.10175357	1.4508862	9.533711	3
1254260613721367	0.11133038	1.4317327	9.5253315	3
1254260623542669	0.12330139	1.4317327	9.527725	3
1254260633538971	0.130484	1.4077905	9.543288	3
1254260643542565	0.1352724	1.4077905	9.556456	3
1254260653534335	0.1376666	1.400608	9.581595	3
1254260663537096	0.1364695	1.3946224	9.607931	3
1254260673539960	0.1328782	1.3910311	9.619903	3
1254260683539127	0.1352724	1.3934253	9.61272	3
1254260693545013	0.1352724	1.400608	9.598354	3
1254260703664440	0.1328782	1.4065934	9.574412	3
1254260713546054	0.11731588	1.4149733	9.551667	3
1254260723546002	0.11731588	1.4197617	9.545682	3
1254260733536940	0.11851298	1.4221559	9.552865	3
1254260743563919	0.10175357	1.4221559	9.562442	3
1254260753549231	0.095768064	1.4149733	9.564836	3
1254260763532565	0.092176765	1.411382	9.566033	3
1254260773584544	0.09935937	1.4077905	9.562442	3
1254260783681106	0.10654198	1.4041992	9.55885	3
1254260793610325	0.108936176	1.3994108	9.55885	3
1254260803525585	0.11372458	1.3958195	9.566033	3
1254260813524960	0.12090719	1.3958195	9.581595	3
1254260823524440	0.12090719	1.3970166	9.603143	3
1254260833521263	0.11851298	1.3970166	9.624691	3
1254260843521783	0.11971009	1.3994108	9.640253	3
1254260853521471	0.11731588	1.3994108	9.639056	3
1254260863519440	0.11252748	1.401805	9.628283	3
1254260873521627	0.11133038	1.4065934	9.598354	3
1254260883529023	0.11133038	1.412579	9.564836	3
1254260893525429	0.11133038	1.4197617	9.532514	3
1254260903536783	0.11252748	1.42455	9.509769	3
1254260913538658	0.11372458	1.4269443	9.5013895	3
1254260923537825	0.11252748	1.4293385	9.506178	3
1254260933549179	0.10654198	1.4269443	9.524135	3
1254260943537408	0.10175357	1.423353	9.543288	3
1254260953540637	0.10654198	1.4149733	9.55885	3
1254260963549908	0.11133038	1.4053963	9.564836	3
1254260973538554	0.11731588	1.3970166	9.56723	3
1254260983538294	0.11971009	1.3934253	9.572019	3
1254260993552408	0.11372458	1.3922282	9.585187	3
1254261003538658	0.10414778	1.3946224	9.599552	3
1254261013556679	0.09935937	1.3970166	9.619903	3
1254261023545117	0.10414778	1.3994108	9.637859	3
1254261033539804	0.107739076	1.3982137	9.640253	3
1254261043534648	0.10414778	1.3958195	9.621099	3
1254261053549960	0.10654198	1.3982137	9.595961	3
1254261063537929	0.107739076	1.3982137	9.563639	3
1254261073571419	0.11492168	1.3982137	9.532514	3
1254261083547721	0.12330139	1.3982137	9.515755	3
1254261093541835	0.1316811	1.400608	9.516952	3
1254261103537148	0.130484	1.401805	9.53012	3
1254261113549127	0.12330139	1.401805	9.551667	3
1254261123537773	0.11731588	1.400608	9.576807	3
1254261133534752	0.11851298	1.3850456	9.599552	3
1254261143541783	0.12689269	1.3670892	9.621099	3
1254261153533762	0.1340753	1.3551182	9.64145	3
1254261163532200	0.12569559	1.3503298	9.645041	3
1254261173555377	0.10534488	1.352724	9.625888	3
1254261183548137	0.08738836	1.365892	9.603143	3
1254261193538710	0.077811554	1.3802572	9.580399	3
1254261203548398	0.074220255	1.3946224	9.568427	3
1254261213540481	0.06943185	1.4101849	9.561244	3
1254261223537200	0.062249243	1.4257472	9.562442	3
1254261233548919	0.053869538	1.435324	9.564836	3
1254261243532304	0.05267244	1.4437037	9.574412	3
1254261253531210	0.05746084	1.4413095	9.581595	3
1254261263533242	0.06584055	1.435324	9.583989	3
1254261273537148	0.075417355	1.423353	9.582792	3
1254261283534491	0.08379706	1.4137762	9.578004	3
1254261293548241	0.090979666	1.4041992	9.563639	3
1254261303538085	0.09935937	1.3934253	9.545682	3
1254261313537929	0.107739076	1.388637	9.540894	3
1254261323548971	0.11611878	1.3850456	9.5492735	3
1254261333537096	0.11971009	1.3838485	9.572019	3
1254261343535533	0.12569559	1.389834	9.594764	3
1254261353544700	0.12928689	1.3994108	9.605537	3
1254261363535585	0.12449849	1.4089876	9.607931	3
1254261373532669	0.12330139	1.4161704	9.601946	3
1254261383539700	0.12449849	1.4209588	9.583989	3
1254261393531835	0.12210429	1.4257472	9.56723	3
1254261403532148	0.11851298	1.4257472	9.554062	3
1254261413541939	0.11731588	1.4209588	9.5492735	3
1254261423531523	0.11492168	1.4173675	9.545682	3
1254261433531627	0.107739076	1.4137762	9.539697	3
1254261443544700	0.10414778	1.411382	9.540894	3
1254261453531627	0.09696517	1.4030021	9.5492735	3
1254261463531783	0.090979666	1.3934253	9.55885	3
1254261473539648	0.08738836	1.389834	9.578004	3
1254261483531835	0.08499416	1.3862427	9.605537	3
1254261493532460	0.088585466	1.3850456	9.623494	3
1254261503540377	0.095768064	1.3826514	9.639056	3
1254261513531002	0.108936176	1.3790601	9.642648	3
1254261523532304	0.12090719	1.3742718	9.634268	3
1254261533540325	0.130484	1.3706805	9.607931	3
1254261543532200	0.1376666	1.3706805	9.585187	3
1254261553532096	0.1400608	1.3706805	9.556456	3
1254261563537043	0.1412579	1.3730747	9.526528	3
1254261573535950	0.1388637	1.377863	9.506178	3
1254261583535325	0.12928689	1.3850456	9.504981	3
1254261593545377	0.12090719	1.3862427	9.510966	3
1254261603535012	0.12210429	1.389834	9.528923	3
1254261613574700	0.12090719	1.3934253	9.551667	3
1254261623547096	0.11971009	1.3922282	9.56723	3
1254261633548918	0.11851298	1.3934253	9.574412	3
1254261643537825	0.12449849	1.3922282	9.578004	3
1254261653553346	0.12689269	1.3910311	9.582792	3
1254261663564023	0.130484	1.3862427	9.586384	3
1254261673542564	0.1340753	1.3850456	9.595961	3
1254261683686054	0.1352724	1.3838485	9.605537	3
1254261693537096	0.130484	1.3850456	9.611523	3
1254261703535377	0.12330139	1.3910311	9.616311	3
1254261713544127	0.11731588	1.3970166	9.617508	3
1254261723538918	0.11133038	1.3994108	9.61272	3
1254261733540533	0.11252748	1.3994108	9.599552	3
1254261743548710	0.11372458	1.401805	9.581595	3
1254261753536627	0.11372458	1.4030021	9.557653	3
1254261763540481	0.11133038	1.4077905	9.534908	3
1254261773557304	0.10654198	1.4089876	9.520543	3
1254261783543554	0.09696517	1.4137762	9.510966	3
1254261793541470	0.090979666	1.4149733	9.510966	3
1254261803550481	0.08738836	1.4149733	9.516952	3
1254261813541210	0.08259996	1.4149733	9.531317	3
1254261823540585	0.08020575	1.4161704	9.552865	3
1254261833550273	0.08259996	1.4137762	9.582792	3
1254261843540064	0.088585466	1.411382	9.611523	3
1254261853538137	0.094570965	1.4089876	9.636662	3
1254261863547095	0.09935937	1.401805	9.654618	3
1254261873534387	0.10534488	1.3934253	9.653421	3
1254261883541835	0.110133275	1.3862427	9.637859	3
1254261893548918	0.11492168	1.377863	9.609129	3
1254261903536887	0.11971009	1.3706805	9.579201	3
1254261913539075	0.12928689	1.365892	9.548077	3
1254261923548970	0.1340753	1.3623008	9.531317	3
1254261933537981	0.1364695	1.3670892	9.527725	3
1254261943539804	0.1352724	1.3754689	9.536105	3
1254261953548554	0.1352724	1.3838485	9.55047	3
1254261963538918	0.1364695	1.3910311	9.566033	3
1254261973537252	0.1352724	1.3958195	9.576807	3
1254261983544700	0.1352724	1.400608	9.582792	3
1254261993538189	0.12808979	1.3994108	9.585187	3
1254262003537720	0.11851298	1.401805	9.591172	3
1254262013548658	0.107739076	1.4041992	9.598354	3
1254262023536679	0.09816227	1.4041992	9.609129	3
1254262033542043	0.088585466	1.4089876	9.617508	3
1254262043547460	0.08619126	1.4173675	9.617508	3
1254262053539075	0.08020575	1.42455	9.600749	3
1254262063534439	0.076614454	1.4317327	9.568427	3
1254262073545481	0.079008654	1.4377182	9.536105	3
1254262083535950	0.08379706	1.4401124	9.514558	3
1254262093535481	0.090979666	1.4389153	9.506178	3
1254262103542720	0.093373865	1.435324	9.515755	3
1254262113543345	0.09935937	1.4293385	9.5385	3
1254262123535950	0.10534488	1.4269443	9.569624	3
1254262133543814	0.107739076	1.4209588	9.598354	3
1254262143539127	0.107739076	1.4149733	9.611523	3
1254262153539647	0.108936176	1.4065934	9.61272	3
1254262163548866	0.11851298	1.3970166	9.613917	3
1254262173539283	0.12808979	1.3934253	9.61272	3
1254262183535793	0.1328782	1.3850456	9.604341	3
1254262193548658	0.1376666	1.3862427	9.588778	3
1254262203539127	0.1364695	1.389834	9.563639	3
1254262213539387	0.1340753	1.3934253	9.5385	3
1254262223545533	0.12689269	1.4041992	9.522937	3
1254262233537616	0.11492168	1.411382	9.509769	3
1254262243582460	0.10654198	1.4173675	9.506178	3
1254262253562356	0.09816227	1.423353	9.514558	3
1254262263539595	0.08379706	1.4305356	9.544485	3
1254262273537564	0.07182605	1.4305356	9.574412	3
1254262283546887	0.06943185	1.435324	9.587581	3
1254262293539960	0.06464344	1.4341269	9.592369	3
1254262303534908	0.059855044	1.4305356	9.594764	3
1254262313543970	0.06584055	1.4281414	9.600749	3
1254262323533970	0.075417355	1.42455	9.601946	3
1254262333537772	0.08020575	1.4221559	9.600749	3
1254262343549127	0.08259996	1.4197617	9.593566	3
1254262353537199	0.08379706	1.4197617	9.583989	3
1254262363535845	0.088585466	1.4209588	9.5732155	3
1254262373545429	0.088585466	1.4221559	9.557653	3
1254262383536314	0.088585466	1.4257472	9.548077	3
1254262393535689	0.088585466	1.4293385	9.537302	3
1254262403548658	0.08738836	1.4377182	9.531317	3
1254262413539022	0.08738836	1.4437037	9.531317	3
1254262423534022	0.089782566	1.4460979	9.534908	3
1254262433546106	0.092176765	1.4496891	9.543288	3
1254262443543189	0.094570965	1.448492	9.551667	3
1254262453537304	0.09696517	1.4449008	9.563639	3
1254262463546418	0.095768064	1.4425066	9.580399	3
1254262473534960	0.093373865	1.4377182	9.601946	3
1254262483534335	0.08619126	1.4329298	9.618706	3
1254262493546054	0.079008654	1.4305356	9.623494	3
1254262503536939	0.08140286	1.4257472	9.622296	3
1254262513530168	0.08020575	1.42455	9.610326	3
1254262523529699	0.079008654	1.4257472	9.591172	3
1254262533532772	0.08020575	1.42455	9.568427	3
1254262543539908	0.08379706	1.4281414	9.55047	3
1254262553533918	0.08619126	1.4293385	9.533711	3
1254262563536314	0.079008654	1.4317327	9.5253315	3
1254262573533658	0.073023155	1.4329298	9.528923	3
1254262583548449	0.07182605	1.4341269	9.534908	3
1254262593538137	0.079008654	1.4293385	9.544485	3
1254262603535533	0.08738836	1.4281414	9.557653	3
1254262613733345	0.092176765	1.42455	9.5732155	3
1254262623620845	0.095768064	1.4221559	9.592369	3
1254262633540324	0.095768064	1.4257472	9.611523	3
1254262643537147	0.08738836	1.4293385	9.627085	3
1254262653532512	0.079008654	1.4341269	9.625888	3
1254262663533241	0.07062895	1.4377182	9.616311	3
1254262673548241	0.06703765	1.4413095	9.600749	3
1254262683530793	0.06584055	1.4425066	9.586384	3
1254262693536418	0.06464344	1.4460979	9.572019	3
1254262703564543	0.059855044	1.4532804	9.557653	3
1254262713536262	0.05626374	1.4616601	9.5385	3
1254262723536939	0.05626374	1.4676456	9.522937	3
1254262733548189	0.059855044	1.472434	9.512163	3
1254262743536262	0.06344634	1.4748282	9.512163	3
1254262753538033	0.06584055	1.4700398	9.519346	3
1254262763546106	0.062249243	1.4688427	9.5385	3
1254262773539543	0.05626374	1.4640543	9.570822	3
1254262783572356	0.053869538	1.4556746	9.604341	3
1254262793530012	0.05865794	1.4437037	9.623494	3
1254262803529543	0.06584055	1.4341269	9.625888	3
1254262813537147	0.073023155	1.4257472	9.615114	3
1254262823534595	0.08020575	1.4221559	9.595961	3
1254262833549439	0.08619126	1.4197617	9.568427	3
1254262843538710	0.093373865	1.4197617	9.544485	3
1254262853544335	0.10175357	1.423353	9.528923	3
1254262863535428	0.10295067	1.4269443	9.520543	3
1254262873535428	0.10295067	1.4341269	9.516952	3
1254262883544439	0.095768064	1.4449008	9.51336	3
1254262893538241	0.08619126	1.4508862	9.520543	3
1254262903535480	0.08020575	1.4568717	9.544485	3
1254262913545897	0.074220255	1.4640543	9.576807	3
1254262923538918	0.06584055	1.4676456	9.600749	3
1254262933538293	0.05626374	1.4688427	9.613917	3
1254262943547824	0.051475335	1.4688427	9.615114	3
1254262953532876	0.053869538	1.4640543	9.609129	3
1254262963531522	0.062249243	1.4532804	9.598354	3
1254262973544335	0.06943185	1.4460979	9.579201	3
1254262983533085	0.073023155	1.436521	9.564836	3
1254262993535741	0.074220255	1.4329298	9.5492735	3
1254263003545637	0.076614454	1.4341269	9.537302	3
1254263013538085	0.073023155	1.4389153	9.533711	3
1254263023536418	0.06703765	1.447295	9.54209	3
1254263033553970	0.06703765	1.4544775	9.561244	3
1254263043537512	0.06823475	1.4568717	9.586384	3
1254263053537460	0.073023155	1.459266	9.599552	3
1254263063548189	0.073023155	1.460463	9.606734	3
1254263073536991	0.074220255	1.4580688	9.604341	3
1254263083537199	0.079008654	1.4532804	9.587581	3
1254263093549074	0.08619126	1.447295	9.560047	3
1254263103536262	0.092176765	1.4413095	9.531317	3
1254263113536782	0.092176765	1.4341269	9.512163	3
1254263123547095	0.094570965	1.4293385	9.509769	3
1254263133538918	0.09696517	1.4257472	9.520543	3
1254263143537407	0.093373865	1.423353	9.54209	3
1254263153548345	0.08619126	1.4257472	9.569624	3
1254263163538866	0.074220255	1.4305356	9.618706	3
1254263173540949	0.06464344	1.435324	9.627085	3
1254263183548814	0.059855044	1.4413095	9.618706	3
1254263193538397	0.06464344	1.4460979	9.604341	3
1254263203537928	0.06703765	1.447295	9.582792	3
1254263213548345	0.06943185	1.4496891	9.55885	3
1254263223551262	0.06943185	1.4496891	9.55885	3
1254263233532720	0.07182605	1.447295	9.515755	3
1254263243535689	0.06943185	1.4425066	9.515755	3
1254263253540116	0.07182605	1.4389153	9.512163	3
1254263263534334	0.06703765	1.436521	9.518148	3
1254263273542772	0.062249243	1.4341269	9.554062	3
1254263283533762	0.05865794	1.4329298	9.56723	3
1254263293533709	0.05865794	1.4329298	9.57561	3
1254263303544439	0.055066638	1.436521	9.580399	3
1254263313540689	0.053869538	1.4437037	9.579201	3
1254263323535480	0.051475335	1.4449008	9.574412	3
1254263333542720	0.053869538	1.4460979	9.569624	3
1254263343533762	0.05267244	1.448492	9.55885	3
1254263353533553	0.051475335	1.4508862	9.554062	3
1254263363543397	0.049081136	1.4496891	9.546879	3
1254263373535741	0.05746084	1.4496891	9.546879	3
1254263383532928	0.06823475	1.4508862	9.546879	3
1254263393540845	0.073023155	1.4508862	9.5492735	3
1254263403532147	0.077811554	1.4508862	9.557653	3
1254263413594334	0.079008654	1.447295	9.56723	3
1254263423541314	0.08140286	1.4413095	9.569624	3
1254263433540168	0.08259996	1.436521	9.5732155	3
1254263443534282	0.074220255	1.4305356	9.576807	3
1254263453542303	0.06344634	1.4281414	9.576807	3
1254263463542043	0.049081136	1.4329298	9.57561	3
1254263473537720	0.04070143	1.4341269	9.572019	3
1254263483544543	0.04070143	1.4389153	9.556456	3
1254263493534386	0.037110128	1.448492	9.546879	3
1254263503536157	0.034715924	1.4532804	9.540894	3
1254263513532147	0.034715924	1.459266	9.5385	3
1254263523534959	0.037110128	1.4652514	9.536105	3
1254263533535376	0.035913024	1.4652514	9.537302	3
1254263543546105	0.037110128	1.4628572	9.54209	3
1254263553535428	0.038307227	1.459266	9.548077	3
1254263563536001	0.035913024	1.4496891	9.552865	3
1254263573547303	0.035913024	1.4413095	9.561244	3
1254263583532459	0.038307227	1.436521	9.572019	3
1254263593533084	0.045489833	1.4293385	9.579201	3
1254263603544803	0.047884032	1.4281414	9.582792	3
1254263613576782	0.046686932	1.4329298	9.57561	3
1254263623546209	0.04309563	1.4377182	9.564836	3
1254263633543136	0.044292733	1.447295	9.556456	3
1254263643540376	0.047884032	1.4556746	9.5492735	3
1254263653534230	0.044292733	1.4640543	9.539697	3
1254263663546001	0.04189853	1.4676456	9.53012	3
1254263673538501	0.04070143	1.4748282	9.53012	3
1254263683533709	0.038307227	1.4760253	9.536105	3
1254263693534491	0.035913024	1.4748282	9.540894	3
1254263703536730	0.037110128	1.4676456	9.548077	3
1254263713578032	0.044292733	1.4568717	9.561244	3
1254263723566261	0.049081136	1.4437037	9.583989	3
1254263733533449	0.049081136	1.4329298	9.600749	3
1254263743538188	0.044292733	1.4257472	9.601946	3
1254263753548866	0.04189853	1.4209588	9.592369	3
1254263763539647	0.04309563	1.4161704	9.579201	3
1254263773538866	0.04070143	1.4137762	9.572019	3
1254263783548136	0.04189853	1.411382	9.572019	3
1254263793535063	0.04070143	1.4161704	9.570822	3
1254263803533866	0.034715924	1.4209588	9.570822	3
1254263813543032	0.02633622	1.4317327	9.566033	3
1254263823534959	0.022744916	1.4425066	9.560047	3
1254263833536105	0.021547815	1.4460979	9.557653	3
1254263843546991	0.025139118	1.448492	9.562442	3
1254263853537511	0.027533319	1.4520833	9.569624	3
1254263863533813	0.027533319	1.4496891	9.572019	3
1254263873544126	0.02633622	1.447295	9.576807	3
1254263883534751	0.023942016	1.4449008	9.578004	3
1254263893534074	0.023942016	1.4377182	9.568427	3
1254263903546990	0.023942016	1.435324	9.55047	3
1254263913537511	0.020350715	1.4401124	9.534908	3
1254263923536209	0.016759412	1.435324	9.528923	3
1254263933547147	0.020350715	1.4377182	9.54209	3
1254263943539490	0.023942016	1.4413095	9.569624	3
1254263953537563	0.021547815	1.4413095	9.598354	3
1254263963545428	0.021547815	1.4425066	9.618706	3
1254263973534595	0.023942016	1.4401124	9.623494	3
1254263983569595	0.033518825	1.436521	9.609129	3
1254263993549647	0.047884032	1.4305356	9.581595	3
1254264003537980	0.059855044	1.4221559	9.556456	3
1254264013535740	0.07062895	1.4149733	9.5492735	3
1254264023545168	0.076614454	1.4077905	9.552865	3
1254264033541053	0.079008654	1.400608	9.556456	3
1254264043532563	0.075417355	1.3994108	9.561244	3
1254264053545428	0.07182605	1.400608	9.56723	3
1254264063536418	0.062249243	1.4041992	9.568427	3
1254264073539490	0.055066638	1.411382	9.55885	3
1254264083549074	0.04309563	1.4173675	9.548077	3
1254264093536574	0.03232172	1.4257472	9.548077	3
1254264103536001	0.02633622	1.4329298	9.556456	3
1254264113552615	0.021547815	1.4389153	9.564836	3
1254264123539178	0.022744916	1.4460979	9.5732155	3
1254264133538136	0.023942016	1.4544775	9.581595	3
1254264143547303	0.023942016	1.4568717	9.588778	3
1254264153538501	0.023942016	1.4580688	9.585187	3
1254264163537720	0.025139118	1.4556746	9.582792	3
1254264173550115	0.025139118	1.4520833	9.585187	3
1254264183536574	0.023942016	1.4437037	9.576807	3
1254264193537147	0.02633622	1.4377182	9.566033	3
1254264203546938	0.031124622	1.4305356	9.5492735	3
1254264213572772	0.037110128	1.4257472	9.532514	3
1254264223533970	0.04309563	1.423353	9.516952	3
1254264233542042	0.051475335	1.4257472	9.509769	3
1254264243536834	0.055066638	1.4293385	9.512163	3
1254264253544230	0.055066638	1.4329298	9.52174	3
1254264263550167	0.05865794	1.4401124	9.5385	3
1254264273536313	0.061052144	1.4425066	9.554062	3
1254264283537980	0.05746084	1.4401124	9.568427	3
1254264293545949	0.055066638	1.435324	9.578004	3
1254264303535584	0.047884032	1.4305356	9.586384	3
1254264313536834	0.04189853	1.4293385	9.588778	3
1254264323548136	0.033518825	1.4293385	9.586384	3
1254264333536730	0.031124622	1.4293385	9.579201	3
1254264343535480	0.037110128	1.4317327	9.56723	3
1254264353545167	0.038307227	1.4329298	9.555259	3
1254264363536730	0.034715924	1.4341269	9.543288	3
1254264373535063	0.029927522	1.436521	9.540894	3
1254264383547772	0.02633622	1.4413095	9.540894	3
1254264393538344	0.031124622	1.4389153	9.545682	3
1254264403539074	0.034715924	1.4377182	9.556456	3
1254264413547511	0.035913024	1.4413095	9.562442	3
1254264423537667	0.04189853	1.4460979	9.564836	3
1254264433537824	0.044292733	1.447295	9.564836	3
1254264443549855	0.051475335	1.4449008	9.562442	3
1254264453554594	0.061052144	1.4425066	9.568427	3
1254264463553605	0.06703765	1.436521	9.570822	3
1254264473573553	0.073023155	1.4281414	9.568427	3
1254264483558813	0.079008654	1.4221559	9.554062	3
1254264493553917	0.077811554	1.4197617	9.539697	3
1254264503556313	0.06703765	1.4173675	9.5385	3
1254264513536834	0.062249243	1.4173675	9.543288	3
1254264523537563	0.062249243	1.4209588	9.552865	3
1254264533547459	0.061052144	1.4221559	9.566033	3
1254264543535272	0.06344634	1.423353	9.574412	3
1254264553534751	0.06584055	1.4269443	9.579201	3
1254264563546053	0.06464344	1.4269443	9.576807	3
1254264573534907	0.06344634	1.4293385	9.5732155	3
1254264583537719	0.05746084	1.4293385	9.570822	3
1254264593546469	0.051475335	1.423353	9.5732155	3
1254264603534907	0.047884032	1.4173675	9.580399	3
1254264613552303	0.050278235	1.4161704	9.583989	3
1254264623541834	0.049081136	1.412579	9.583989	3
1254264633538605	0.046686932	1.4149733	9.582792	3
1254264643541521	0.035913024	1.4185646	9.578004	3
1254264653578084	0.033518825	1.4197617	9.568427	3
1254264663538188	0.04189853	1.423353	9.560047	3
1254264673538813	0.04189853	1.4281414	9.560047	3
1254264683623188	0.037110128	1.436521	9.555259	3
1254264693553032	0.03232172	1.4437037	9.545682	3
1254264703544074	0.027533319	1.4496891	9.540894	3
1254264713534126	0.029927522	1.4532804	9.537302	3
1254264723551105	0.02873042	1.4520833	9.543288	3
1254264733533605	0.027533319	1.4496891	9.551667	3
1254264743540740	0.02873042	1.447295	9.561244	3
1254264753544021	0.031124622	1.4413095	9.574412	3
1254264763536261	0.04070143	1.4341269	9.582792	3
1254264773546053	0.047884032	1.4293385	9.586384	3
1254264783534282	0.05865794	1.4221559	9.580399	3
1254264793538657	0.06703765	1.4185646	9.574412	3
1254264803546521	0.06943185	1.4173675	9.570822	3
1254264813542823	0.06584055	1.4149733	9.569624	3
1254264823536938	0.062249243	1.4197617	9.566033	3
1254264833547459	0.05746084	1.4257472	9.55885	3
1254264843566990	0.053869538	1.4305356	9.546879	3
1254264853533709	0.050278235	1.4293385	9.532514	3
1254264863541990	0.049081136	1.4281414	9.514558	3
1254264873534698	0.051475335	1.4281414	9.502586	3
1254264883535115	0.049081136	1.4269443	9.51336	3
1254264893543813	0.045489833	1.4281414	9.537302	3
1254264903536469	0.04189853	1.4293385	9.562442	3
1254264913535896	0.044292733	1.4341269	9.578004	3
1254264923548396	0.045489833	1.4413095	9.592369	3
1254264933536834	0.039504327	1.4425066	9.601946	3
1254264943540115	0.029927522	1.4437037	9.601946	3
1254264953545740	0.022744916	1.4460979	9.601946	3
1254264963536157	0.017956512	1.447295	9.600749	3
1254264973535844	0.011971008	1.4449008	9.589975	3
1254264983545323	0.011971008	1.4437037	9.572019	3
1254264993537250	0.010773907	1.4460979	9.55047	3
1254265003537042	0.015562311	1.4437037	9.533711	3
1254265013545948	0.019153614	1.4437037	9.527725	3
1254265023535219	0.022744916	1.4449008	9.532514	3
1254265033542719	0.022744916	1.4413095	9.537302	3
1254265043547303	0.031124622	1.4401124	9.537302	3
1254265053537875	0.035913024	1.4413095	9.537302	3
1254265063537250	0.039504327	1.4425066	9.539697	3
1254265073546105	0.04189853	1.4401124	9.544485	3
1254265083537303	0.04189853	1.436521	9.543288	3
1254265093544021	0.039504327	1.4341269	9.545682	3
1254265103546053	0.031124622	1.435324	9.554062	3
1254265113535480	0.022744916	1.4341269	9.557653	3
1254265123536105	0.01316811	1.4389153	9.561244	3
1254265133545636	0.0047884034	1.4460979	9.572019	3
1254265143535948	0.0047884034	1.4532804	9.587581	3
1254265153537407	-0.0023942017	1.460463	9.598354	3
1254265163546417	-0.0023942017	1.4676456	9.601946	3
1254265173535636	0.0047884034	1.4748282	9.593566	3
1254265183536365	0.017956512	1.4760253	9.57561	3
1254265193544282	0.031124622	1.4772224	9.560047	3
1254265203546625	0.04189853	1.4688427	9.546879	3
1254265213543032	0.045489833	1.4628572	9.533711	3
1254265223548448	0.046686932	1.4580688	9.522937	3
1254265233539230	0.051475335	1.4520833	9.514558	3
1254265243569282	0.050278235	1.4449008	9.515755	3
1254265253545115	0.047884032	1.4437037	9.522937	3
1254265263541261	0.04070143	1.4425066	9.534908	3
1254265273538605	0.03232172	1.4425066	9.552865	3
1254265283566209	0.027533319	1.447295	9.580399	3
1254265293537146	0.023942016	1.4508862	9.601946	3
1254265303530427	0.021547815	1.4520833	9.613917	3
1254265313546417	0.023942016	1.4520833	9.61272	3
1254265323532146	0.023942016	1.4496891	9.599552	3
1254265333535480	0.025139118	1.4460979	9.583989	3
1254265343545844	0.023942016	1.447295	9.563639	3
1254265353535323	0.022744916	1.4460979	9.534908	3
1254265363536209	0.019153614	1.4437037	9.516952	3
1254265373547250	0.015562311	1.448492	9.519346	3
1254265383538084	0.011971008	1.4520833	9.533711	3
1254265393537407	0.008379706	1.4544775	9.546879	3
1254265403547198	0.009576807	1.459266	9.557653	3
1254265413536938	0.010773907	1.4616601	9.568427	3
1254265423538032	0.010773907	1.4616601	9.569624	3
1254265433545323	0.01436521	1.4628572	9.566033	3
1254265443542459	0.017956512	1.4616601	9.557653	3
1254265453535792	0.016759412	1.4640543	9.551667	3
1254265463547146	0.010773907	1.4664485	9.545682	3
1254265473536886	0.0047884034	1.4736311	9.54209	3
1254265483537250	0.007182605	1.4748282	9.54209	3
1254265493546157	0.01436521	1.4736311	9.55047	3
1254265503536469	0.016759412	1.471237	9.55885	3
1254265513540479	0.019153614	1.4664485	9.568427	3
1254265523543500	0.029927522	1.4616601	9.579201	3
1254265533535063	0.04070143	1.4556746	9.586384	3
1254265543537042	0.047884032	1.448492	9.586384	3
1254265553545740	0.05746084	1.4425066	9.57561	3
1254265563537146	0.062249243	1.4377182	9.55885	3
1254265573537198	0.061052144	1.435324	9.544485	3
1254265583548084	0.05626374	1.4305356	9.533711	3
1254265593538344	0.046686932	1.4293385	9.531317	3
1254265603535792	0.034715924	1.4329298	9.539697	3
1254265613637198	0.022744916	1.4377182	9.5492735	3
1254265623549386	0.01316811	1.4425066	9.555259	3
1254265633540584	0.0047884034	1.447295	9.555259	3
1254265643553813	0.0047884034	1.4556746	9.5492735	3
1254265653541209	-0.0023942017	1.4628572	9.5385	3
1254265663538604	-0.0023942017	1.471237	9.536105	3
1254265673609959	-0.0011971008	1.4736311	9.5492735	3
1254265683546938	0.0023942017	1.4760253	9.568427	3
1254265693547146	0.005985504	1.4772224	9.591172	3
1254265703546000	0.008379706	1.4748282	9.5971575	3
1254265713572302	0.008379706	1.4700398	9.591172	3
1254265723542042	0.009576807	1.4616601	9.574412	3
1254265733532146	0.01316811	1.4508862	9.554062	3
1254265743540063	0.020350715	1.4401124	9.536105	3
1254265753533969	0.02873042	1.4329298	9.534908	3
1254265763547719	0.033518825	1.4293385	9.561244	3
1254265773538292	0.034715924	1.4293385	9.570822	3
1254265783537511	0.03232172	1.4341269	9.576807	3
1254265793546886	0.02633622	1.4425066	9.570822	3
1254265803537719	0.022744916	1.448492	9.561244	3
1254265813533344	0.017956512	1.4568717	9.554062	3
1254265823546573	0.015562311	1.4652514	9.552865	3
1254265833566156	0.010773907	1.4688427	9.556456	3
1254265843550427	0.010773907	1.4676456	9.561244	3
1254265853551417	0.01316811	1.4664485	9.557653	3
1254265863539229	0.0047884034	1.4568717	9.545682	3
1254265873540375	-0.0011971008	1.4520833	9.540894	3
1254265883547302	-0.0011971008	1.447295	9.539697	3
1254265893536521	0.0011971008	1.4437037	9.543288	3
1254265903538344	0.0047884034	1.4401124	9.551667	3
1254265913546365	0.007182605	1.4413095	9.563639	3
1254265923537250	0.008379706	1.4437037	9.5732155	3
1254265933538761	0.019153614	1.448492	9.57561	3
1254265943551365	0.021547815	1.4532804	9.57561	3
1254265953535636	0.02633622	1.4556746	9.570822	3
1254265963537302	0.039504327	1.4580688	9.566033	3
1254265973546156	0.04309563	1.4580688	9.561244	3
1254265983538083	0.04070143	1.4544775	9.557653	3
1254265993537458	0.037110128	1.4520833	9.551667	3
1254266003547719	0.02633622	1.4496891	9.545682	3
1254266013536573	0.016759412	1.4437037	9.540894	3
1254266023536625	0.017956512	1.4401124	9.533711	3
1254266033553344	0.021547815	1.4389153	9.527725	3
1254266043537615	0.020350715	1.4401124	9.531317	3
1254266053536729	0.017956512	1.4413095	9.540894	3
1254266063548188	0.016759412	1.4413095	9.55047	3
1254266073538344	0.017956512	1.4401124	9.554062	3
1254266083537406	0.022744916	1.436521	9.56723	3
1254266093546781	0.02873042	1.435324	9.578004	3
1254266103536000	0.02873042	1.4329298	9.579201	3
1254266113532927	0.02633622	1.4305356	9.57561	3
1254266123531469	0.022744916	1.4329298	9.564836	3
1254266133532354	0.019153614	1.435324	9.5492735	3
1254266143536469	0.020350715	1.436521	9.532514	3
1254266153531208	0.019153614	1.4401124	9.526528	3
1254266163534333	0.011971008	1.4425066	9.528923	3
1254266173532042	0.005985504	1.4437037	9.528923	3
1254266183544698	0.0023942017	1.4460979	9.534908	3
1254266193537667	0.0047884034	1.447295	9.544485	3
1254266203535583	0.005985504	1.448492	9.5492735	3
1254266213545219	0.0023942017	1.4460979	9.554062	3
1254266223537563	0.0011971008	1.4449008	9.563639	3
1254266233536990	0.0047884034	1.4401124	9.570822	3
1254266243546156	0.016759412	1.4317327	9.5732155	3
1254266254128656	0.029927522	1.4257472	9.578004	3
1254266263542146	0.033518825	1.4221559	9.588778	3
1254266273549438	0.027533319	1.4209588	9.591172	3
1254266283537510	0.02633622	1.4185646	9.585187	3
1254266293539281	0.029927522	1.4197617	9.578004	3
1254266303546104	0.03232172	1.4197617	9.574412	3
1254266313538760	0.03232172	1.4209588	9.570822	3
1254266323541937	0.03232172	1.4257472	9.55885	3
1254266333572719	0.02873042	1.4293385	9.548077	3
1254266343544333	0.027533319	1.4341269	9.536105	3
1254266353540323	0.023942016	1.435324	9.532514	3
1254266363549698	0.016759412	1.435324	9.536105	3
1254266373538656	0.010773907	1.4377182	9.537302	3
1254266383533812	0.007182605	1.4389153	9.5385	3
1254266393544802	0.007182605	1.4413095	9.544485	3
1254266403534854	-0.0023942017	1.4425066	9.5492735	3
1254266413585427	-0.0035913025	1.4413095	9.552865	3
1254266423543292	-0.0035913025	1.4413095	9.554062	3
1254266433535792	-0.0035913025	1.4437037	9.552865	3
1254266443547823	-0.0011971008	1.447295	9.55885	3
1254266453532198	0.007182605	1.447295	9.569624	3
1254266463531937	0.017956512	1.4449008	9.576807	3
1254266473535792	0.020350715	1.4425066	9.588778	3
1254266483531000	0.017956512	1.4413095	9.591172	3
1254266493538760	0.01316811	1.436521	9.581595	3
1254266503534437	0.010773907	1.4329298	9.56723	3
1254266513532927	0.009576807	1.4269443	9.555259	3
1254266523534698	0.008379706	1.423353	9.540894	3
1254266533533552	0.0023942017	1.4257472	9.53012	3
1254266543544385	-0.0047884034	1.4317327	9.527725	3
1254266553534021	-0.010773907	1.4389153	9.528923	3
1254266563535167	-0.01436521	1.447295	9.53012	3
1254266573537458	-0.016759412	1.4532804	9.536105	3
1254266583536937	-0.015562311	1.4556746	9.54209	3
1254266593536833	-0.007182605	1.4556746	9.544485	3
1254266603543917	-0.007182605	1.4520833	9.552865	3
1254266613552250	-0.0011971008	1.447295	9.56723	3
1254266623536625	0.0011971008	1.435324	9.57561	3
1254266633533187	0.011971008	1.4269443	9.582792	3
1254266643540844	0.01436521	1.4185646	9.580399	3
1254266653535739	0.011971008	1.412579	9.580399	3
1254266663546364	0.01316811	1.412579	9.581595	3
1254266673532302	0.01316811	1.4173675	9.586384	3
1254266683535531	0.010773907	1.42455	9.585187	3
1254266693934333	0.0047884034	1.4329298	9.582792	3
1254266703555844	0.0011971008	1.447295	9.572019	3
1254266713542875	-0.005985504	1.4568717	9.55885	3
1254266723534802	-0.010773907	1.4652514	9.540894	3
1254266733533291	-0.01316811	1.4736311	9.53012	3
1254266743534229	-0.020350715	1.4772224	9.52174	3
1254266753545479	-0.02873042	1.4760253	9.524135	3
1254266763537771	-0.03232172	1.4736311	9.531317	3
1254266773532041	-0.037110128	1.4664485	9.546879	3
1254266783539646	-0.034715924	1.459266	9.563639	3
1254266793534541	-0.033518825	1.4496891	9.5732155	3
1254266803562458	-0.029927522	1.4449008	9.580399	3
1254266813530114	-0.025139118	1.4389153	9.581595	3
1254266823531208	-0.019153614	1.4341269	9.576807	3
1254266833538344	-0.015562311	1.4281414	9.568427	3
1254266843534021	-0.010773907	1.42455	9.563639	3
1254266853537146	-0.005985504	1.4221559	9.557653	3
1254266863536573	-0.0023942017	1.4209588	9.555259	3
1254266873548187	-0.0035913025	1.423353	9.5492735	3
1254266883537562	-0.0035913025	1.4257472	9.537302	3
1254266893535531	-0.0035913025	1.4305356	9.53012	3
1254266903545844	-0.007182605	1.4377182	9.533711	3
1254266913536312	-0.008379706	1.4425066	9.5385	3
1254266923536781	-0.005985504	1.4449008	9.546879	3
1254266933545531	-0.0035913025	1.4508862	9.555259	3
1254266943539437	-0.005985504	1.4520833	9.561244	3
1254266953538239	-0.008379706	1.4508862	9.56723	3
1254266963547875	0.0011971008	1.447295	9.569624	3
1254266973537666	0.0035913025	1.4425066	9.566033	3
1254266983537510	0.0047884034	1.4389153	9.555259	3
1254266993549073	0.0023942017	1.4389153	9.5492735	3
1254267003536312	-0.0023942017	1.4389153	9.557653	3
1254267013536260	-0.005985504	1.436521	9.569624	3
1254267023545739	-0.005985504	1.4425066	9.578004	3
1254267033541260	-0.008379706	1.4460979	9.57561	3
1254267043534958	-0.008379706	1.4460979	9.568427	3
1254267053551573	-0.007182605	1.4508862	9.563639	3
1254267063539906	-0.009576807	1.4532804	9.555259	3
1254267073536573	-0.007182605	1.4520833	9.540894	3
1254267083547614	-0.005985504	1.448492	9.536105	3
1254267093540479	-0.0035913025	1.4437037	9.54209	3
1254267103536521	0.0011971008	1.435324	9.5492735	3
1254267113547562	0.0023942017	1.4317327	9.556456	3
1254267123537823	0.0035913025	1.4293385	9.566033	3
1254267133536573	0.0035913025	1.4269443	9.56723	3
1254267143546052	0.0023942017	1.4269443	9.564836	3
1254267153535739	-0.0023942017	1.4329298	9.562442	3
1254267163537041	-0.011971008	1.4377182	9.560047	3
1254267173545479	-0.016759412	1.4437037	9.551667	3
1254267183536000	-0.016759412	1.4496891	9.539697	3
1254267193536625	-0.015562311	1.4532804	9.5385	3
1254267203547198	-0.010773907	1.4568717	9.546879	3
1254267213536208	-0.005985504	1.4580688	9.554062	3
1254267223536104	-0.0011971008	1.4544775	9.560047	3
1254267233546156	0.0035913025	1.4520833	9.564836	3
1254267243539437	0.0035913025	1.447295	9.561244	3
1254267253535739	0.0035913025	1.4437037	9.5492735	3
1254267263556052	0.0047884034	1.4377182	9.544485	3
1254267273537458	0.0035913025	1.4329298	9.552865	3
1254267283542198	-0.0035913025	1.4281414	9.568427	3
1254267293547823	-0.010773907	1.4269443	9.583989	3
1254267303535687	-0.011971008	1.4305356	9.593566	3
1254267313538656	-0.005985504	1.4329298	9.587581	3
1254267323548083	-0.005985504	1.4413095	9.574412	3
1254267333536312	0.0011971008	1.448492	9.556456	3
1254267343536052	0.0035913025	1.4556746	9.537302	3
1254267353537875	0.005985504	1.4640543	9.5253315	3
1254267363537406	0.009576807	1.4652514	9.520543	3
1254267373536052	0.010773907	1.4676456	9.52174	3
1254267383547979	0.005985504	1.4676456	9.526528	3
1254267393536885	-0.007182605	1.4616601	9.533711	3
1254267403536520	-0.011971008	1.4568717	9.544485	3
1254267413547041	-0.01316811	1.448492	9.554062	3
1254267423535739	-0.008379706	1.4389153	9.555259	3
1254267433535010	-0.005985504	1.4329298	9.551667	3
1254267443560791	-0.0047884034	1.4305356	9.546879	3
1254267453543812	0.0011971008	1.4293385	9.544485	3
1254267463539385	0.005985504	1.4293385	9.546879	3
1254267473547041	0.010773907	1.4305356	9.551667	3
1254267483605479	0.016759412	1.435324	9.563639	3
1254267493538812	0.01316811	1.4413095	9.586384	3
1254267503546000	0.007182605	1.4508862	9.601946	3
1254267513535062	0.0035913025	1.4544775	9.603143	3
1254267523537614	0.0011971008	1.4580688	9.594764	3
1254267533546520	-0.0047884034	1.4628572	9.576807	3
1254267543534697	-0.009576807	1.4640543	9.552865	3
1254267553536885	-0.007182605	1.4616601	9.531317	3
1254267563545791	-0.0023942017	1.460463	9.510966	3
1254267573536312	-0.0047884034	1.460463	9.490616	3
1254267583535739	-0.008379706	1.460463	9.482236	3
1254267593546208	-0.01436521	1.4616601	9.490616	3
1254267603537302	-0.020350715	1.4640543	9.506178	3
1254267613545947	-0.023942016	1.4640543	9.5253315	3
1254267623542718	-0.02633622	1.4652514	9.551667	3
1254267633535322	-0.02633622	1.4640543	9.582792	3
1254267643538864	-0.023942016	1.4616601	9.604341	3
1254267653612406	-0.020350715	1.4568717	9.616311	3
1254267663536885	-0.01436521	1.4508862	9.613917	3
1254267673532927	-0.0023942017	1.4437037	9.600749	3
1254267683546520	0.005985504	1.436521	9.583989	3
1254267693541989	0.011971008	1.4305356	9.56723	3
1254267703536572	0.022744916	1.4281414	9.552865	3
1254267713617927	0.02633622	1.4293385	9.5385	3
1254267723538864	0.016759412	1.436521	9.527725	3
1254267733527249	0.009576807	1.4496891	9.528923	3
1254267743552041	0.0035913025	1.459266	9.531317	3
1254267753539489	-0.0047884034	1.472434	9.53012	3
1254267763538708	-0.011971008	1.4784195	9.528923	3
1254267773553083	-0.017956512	1.4879963	9.53012	3
1254267783541833	-0.02633622	1.4939818	9.533711	3
1254267793533708	-0.033518825	1.496376	9.54209	3
1254267803547041	-0.034715924	1.4939818	9.5492735	3
1254267813538187	-0.031124622	1.4879963	9.555259	3
1254267823537666	-0.027533319	1.4784195	9.55885	3
1254267833549229	-0.020350715	1.4700398	9.557653	3
1254267843538604	-0.011971008	1.459266	9.55885	3
1254267853537874	-0.009576807	1.4508862	9.568427	3
1254267863546937	-0.0035913025	1.4437037	9.578004	3
1254267873538083	0.0011971008	1.4413095	9.581595	3
1254267883537249	0.005985504	1.4377182	9.581595	3
1254267893548187	0.010773907	1.435324	9.583989	3
1254267903536520	0.01436521	1.436521	9.581595	3
1254267913538031	0.016759412	1.4401124	9.568427	3
1254267923547458	0.009576807	1.4544775	9.543288	3
1254267933539385	-0.0047884034	1.4688427	9.514558	3
1254267943539697	-0.005985504	1.4772224	9.495404	3
1254267953549489	-0.007182605	1.4867992	9.487024	3
1254267963541729	-0.017956512	1.4856021	9.488221	3
1254267973535218	-0.027533319	1.4891934	9.5013895	3
1254267983544333	-0.038307227	1.4951789	9.531317	3
1254267993535739	-0.045489833	1.4951789	9.562442	3
1254268003535531	-0.04189853	1.4879963	9.588778	3
1254268013545479	-0.027533319	1.484405	9.611523	3
1254268023535010	-0.020350715	1.4748282	9.618706	3
1254268033539645	-0.021547815	1.471237	9.607931	3
1254268043544906	-0.017956512	1.4676456	9.579201	3
1254268053534333	-0.0047884034	1.459266	9.552865	3
1254268063536312	0.01436521	1.4544775	9.540894	3
1254268073545322	0.022744916	1.448492	9.534908	3
1254268083533551	0.022744916	1.447295	9.533711	3
1254268093536624	0.019153614	1.448492	9.537302	3
1254268103546624	0.015562311	1.4532804	9.543288	3
1254268113536885	0.009576807	1.4544775	9.546879	3
1254268123531833	0.0047884034	1.4628572	9.5492735	3
1254268133530843	-0.0047884034	1.4676456	9.554062	3
1254268143531103	-0.010773907	1.4700398	9.564836	3
1254268153530426	-0.010773907	1.472434	9.57561	3
1254268163538760	-0.007182605	1.471237	9.57561	3
1254268173534541	-0.009576807	1.4688427	9.560047	3
1254268183534749	-0.016759412	1.4700398	9.539697	3
1254268193531416	-0.023942016	1.471237	9.527725	3
1254268203532093	-0.02633622	1.4688427	9.52174	3
1254268213534124	-0.023942016	1.4664485	9.5253315	3
1254268223532093	-0.022744916	1.4664485	9.537302	3
1254268233533239	-0.022744916	1.4688427	9.544485	3
1254268243532458	-0.02873042	1.471237	9.54209	3
1254268253530478	-0.031124622	1.4772224	9.545682	3
1254268263536833	-0.027533319	1.4820108	9.552865	3
1254268273532458	-0.01436521	1.483208	9.55885	3
1254268283530999	-0.0011971008	1.4820108	9.564836	3
1254268293531520	0.0023942017	1.4796166	9.57561	3
1254268303534228	0.0023942017	1.4760253	9.581595	3
1254268313532718	0.0011971008	1.471237	9.574412	3
1254268323532093	0.0011971008	1.4664485	9.561244	3
1254268333532353	0.0035913025	1.4628572	9.5492735	3
1254268343531416	0.005985504	1.4580688	9.537302	3
1254268353531520	0.0047884034	1.4544775	9.5253315	3
1254268363530322	0.0047884034	1.4532804	9.520543	3
1254268373529905	0.0011971008	1.4520833	9.520543	3
1254268383530270	-0.0011971008	1.4532804	9.53012	3
1254268393534176	-0.011971008	1.4580688	9.5492735	3
1254268408522093	-0.02633622	1.4664485	9.564836	3
1254268413532458	-0.02633622	1.4664485	9.564836	3
1254268423538708	-0.02633622	1.471237	9.566033	3
1254268433552926	-0.027533319	1.4760253	9.562442	3
1254268443532770	-0.027533319	1.4808137	9.561244	3
1254268453578291	-0.027533319	1.4820108	9.560047	3
1254268463531885	-0.02633622	1.483208	9.560047	3
1254268473533083	-0.027533319	1.4772224	9.554062	3
1254268483531416	-0.027533319	1.472434	9.5492735	3
1254268493536312	-0.021547815	1.4652514	9.552865	3
1254268503527718	-0.015562311	1.460463	9.556456	3
1254268513531885	-0.016759412	1.459266	9.554062	3
1254268523534332	-0.016759412	1.4544775	9.557653	3
1254268533534489	-0.01436521	1.4520833	9.55885	3
1254268543532614	-0.007182605	1.448492	9.555259	3
1254268553533551	-0.0011971008	1.4496891	9.555259	3
1254268563533395	-0.0011971008	1.4544775	9.555259	3
1254268573533343	-0.0035913025	1.4580688	9.554062	3
1254268583533135	-0.0047884034	1.4676456	9.546879	3
1254268593533499	-0.010773907	1.4760253	9.540894	3
1254268603531780	-0.022744916	1.483208	9.5385	3
1254268613547041	-0.033518825	1.4903905	9.54209	3
1254268623540114	-0.04070143	1.4927847	9.544485	3
1254268633541832	-0.039504327	1.4939818	9.55047	3
1254268643536885	-0.04070143	1.496376	9.552865	3
1254268653532666	-0.04189853	1.4951789	9.552865	3
1254268663533760	-0.04070143	1.4939818	9.556456	3
1254268673547614	-0.035913024	1.4856021	9.562442	3
1254268683536260	-0.02873042	1.4784195	9.568427	3
1254268693534749	-0.022744916	1.472434	9.57561	3
1254268703535582	-0.019153614	1.4640543	9.574412	3
1254268713539384	-0.01436521	1.460463	9.560047	3
1254268723531728	-0.007182605	1.4580688	9.5385	3
1254268733532093	-0.008379706	1.4580688	9.528923	3
1254268743533187	-0.010773907	1.459266	9.532514	3
1254268753537457	-0.01436521	1.4652514	9.537302	3
1254268763533134	-0.020350715	1.472434	9.540894	3
1254268773545582	-0.023942016	1.4772224	9.548077	3
1254268783532718	-0.02873042	1.4856021	9.551667	3
1254268793533447	-0.034715924	1.4939818	9.556456	3
1254268803533187	-0.04070143	1.4987702	9.555259	3
1254268813534437	-0.039504327	1.5035586	9.555259	3
1254268823533603	-0.039504327	1.5071499	9.556456	3
1254268833532457	-0.045489833	1.5047557	9.551667	3
1254268843530322	-0.047884032	1.4999673	9.539697	3
1254268853532301	-0.045489833	1.4927847	9.533711	3
1254268863533187	-0.04309563	1.4856021	9.527725	3
1254268873534124	-0.037110128	1.4748282	9.5253315	3
1254268883532301	-0.029927522	1.4676456	9.53012	3
1254268893532041	-0.025139118	1.4640543	9.537302	3
1254268903530739	-0.020350715	1.4628572	9.5385	3
1254268913534176	-0.01436521	1.4580688	9.540894	3
1254268923532978	-0.007182605	1.4568717	9.552865	3
1254268933533082	-0.0035913025	1.4532804	9.569624	3
1254268943538291	-0.005985504	1.448492	9.580399	3
1254268953531780	-0.011971008	1.4496891	9.588778	3
1254268963531728	-0.019153614	1.4508862	9.592369	3
1254268973533239	-0.029927522	1.4568717	9.583989	3
1254268983531572	-0.035913024	1.4616601	9.56723	3
1254268993531572	-0.038307227	1.4676456	9.555259	3
1254269003532197	-0.039504327	1.4760253	9.543288	3
1254269013534280	-0.039504327	1.4856021	9.531317	3
1254269023532145	-0.04070143	1.4915876	9.519346	3
1254269033535947	-0.038307227	1.4987702	9.51336	3
1254269043532249	-0.035913024	1.4999673	9.509769	3
1254269053532145	-0.031124622	1.4999673	9.509769	3
1254269063534228	-0.023942016	1.4939818	9.520543	3
1254269073537145	-0.019153614	1.4856021	9.536105	3
1254269083531364	-0.016759412	1.4772224	9.5492735	3
1254269093534436	-0.01436521	1.472434	9.556456	3
1254269103531780	-0.023942016	1.4688427	9.566033	3
1254269113533916	-0.033518825	1.4640543	9.579201	3
1254269123533916	-0.029927522	1.4580688	9.588778	3
1254269133533134	-0.021547815	1.447295	9.598354	3
1254269143533030	-0.017956512	1.4413095	9.601946	3
1254269153534332	-0.017956512	1.435324	9.593566	3
1254269163534176	-0.01436521	1.4317327	9.57561	3
1254269173534072	-0.009576807	1.4293385	9.556456	3
1254269183532666	-0.005985504	1.4317327	9.536105	3
1254269193533186	-0.0047884034	1.435324	9.520543	3
1254269203531103	-0.005985504	1.4437037	9.51336	3
1254269213532822	-0.010773907	1.4520833	9.516952	3
1254269223532197	-0.015562311	1.459266	9.53012	3
1254269233532093	-0.020350715	1.4640543	9.543288	3
1254269243533030	-0.02873042	1.4664485	9.5492735	3
1254269253532613	-0.037110128	1.4688427	9.554062	3
1254269263535947	-0.04070143	1.471237	9.55047	3
1254269273534645	-0.044292733	1.472434	9.55047	3
1254269283533395	-0.04309563	1.471237	9.552865	3
1254269293535843	-0.039504327	1.4688427	9.560047	3
1254269303532613	-0.034715924	1.4640543	9.56723	3
1254269313533186	-0.029927522	1.460463	9.572019	3
1254269323535218	-0.025139118	1.4544775	9.572019	3
1254269333536832	-0.020350715	1.4508862	9.566033	3
1254269343534020	-0.01436521	1.447295	9.557653	3
1254269353540634	-0.008379706	1.4449008	9.544485	3
1254269363538707	-0.009576807	1.447295	9.53012	3
1254269373536259	-0.009576807	1.448492	9.526528	3
1254269383533915	-0.010773907	1.448492	9.527725	3
1254269393534280	-0.010773907	1.4460979	9.539697	3
1254269403531363	-0.015562311	1.4460979	9.55047	3
1254269413537353	-0.020350715	1.4460979	9.561244	3
1254269423532874	-0.022744916	1.4449008	9.563639	3
1254269433531988	-0.021547815	1.4449008	9.568427	3
1254269443561936	-0.020350715	1.4389153	9.578004	3
1254269453545738	-0.015562311	1.435324	9.586384	3
1254269463535634	-0.015562311	1.4329298	9.585187	3
1254269473534176	-0.015562311	1.4341269	9.570822	3
1254269483536207	-0.022744916	1.4389153	9.561244	3
1254269493533290	-0.029927522	1.4413095	9.551667	3
1254269503530061	-0.035913024	1.448492	9.543288	3
1254269513529384	-0.045489833	1.4568717	9.534908	3
1254269523529853	-0.053869538	1.4652514	9.53012	3
1254269533532249	-0.059855044	1.471237	9.53012	3
1254269543528811	-0.05746084	1.472434	9.53012	3
1254269553534124	-0.049081136	1.4700398	9.532514	3
1254269563533655	-0.039504327	1.4652514	9.531317	3
1254269573544436	-0.035913024	1.4616601	9.533711	3
1254269583587457	-0.021547815	1.4532804	9.544485	3
1254269593535895	-0.010773907	1.4496891	9.551667	3
1254269603540947	-0.01316811	1.4460979	9.557653	3
1254269613939697	-0.027533319	1.4425066	9.566033	3
1254269623542457	-0.02873042	1.4377182	9.574412	3
1254269633564697	-0.029927522	1.4377182	9.586384	3
1254269643569436	-0.034715924	1.4341269	9.5971575	3
1254269653772405	-0.038307227	1.435324	9.591172	3
1254269663678551	-0.04309563	1.4425066	9.569624	3
1254269673545374	-0.046686932	1.4496891	9.554062	3
1254269683537770	-0.046686932	1.4532804	9.540894	3
1254269693776572	-0.045489833	1.4580688	9.528923	3
1254269703532509	-0.04309563	1.459266	9.522937	3
1254269713533915	-0.039504327	1.4628572	9.531317	3
1254269723529020	-0.038307227	1.460463	9.54209	3
1254269733563395	-0.035913024	1.4544775	9.554062	3
1254269743528290	-0.03232172	1.448492	9.56723	3
1254269753534853	-0.029927522	1.4437037	9.569624	3
1254269763531884	-0.037110128	1.4377182	9.563639	3
1254269773602197	-0.04309563	1.4377182	9.55885	3
1254269783536207	-0.04070143	1.4341269	9.555259	3
1254269793544853	-0.031124622	1.4305356	9.554062	3
1254269803532457	-0.029927522	1.4317327	9.560047	3
1254269813543238	-0.033518825	1.436521	9.562442	3
1254269823536103	-0.039504327	1.4449008	9.557653	3
1254269833543967	-0.046686932	1.4556746	9.5492735	3
1254269843541415	-0.045489833	1.4652514	9.540894	3
1254269853537665	-0.044292733	1.4736311	9.539697	3
1254269863535269	-0.039504327	1.4772224	9.54209	3
1254269873533863	-0.034715924	1.4760253	9.5492735	3
1254269883531936	-0.031124622	1.472434	9.55047	3
1254269893540009	-0.031124622	1.4628572	9.551667	3
1254269903526259	-0.02873042	1.4520833	9.5492735	3
1254269913526467	-0.022744916	1.4401124	9.548077	3
1254269923523915	-0.019153614	1.4269443	9.548077	3
1254269933526467	-0.017956512	1.4185646	9.555259	3
1254269943522197	-0.021547815	1.4161704	9.560047	3
1254269953521832	-0.023942016	1.4149733	9.561244	3
1254269963521519	-0.027533319	1.4197617	9.56723	3
1254269973524957	-0.02873042	1.4269443	9.576807	3
1254269983521467	-0.02873042	1.436521	9.581595	3
1254269993532874	-0.031124622	1.4460979	9.576807	3
1254270003530165	-0.034715924	1.4544775	9.564836	3
1254270013538759	-0.034715924	1.4616601	9.546879	3
1254270023533394	-0.02873042	1.4640543	9.524135	3
1254270033535530	-0.025139118	1.4664485	9.504981	3
1254270043531311	-0.027533319	1.4676456	9.495404	3
1254270053541571	-0.029927522	1.4628572	9.500193	3
1254270063533082	-0.029927522	1.4580688	9.524135	3
1254270073532717	-0.031124622	1.4520833	9.561244	3
1254270083531259	-0.02873042	1.4425066	9.594764	3
1254270093538863	-0.025139118	1.4377182	9.615114	3
1254270103532926	-0.020350715	1.4305356	9.621099	3
1254270113543186	-0.015562311	1.4281414	9.613917	3
1254270123533446	-0.0047884034	1.42455	9.601946	3
1254270133537769	-0.0011971008	1.42455	9.587581	3
1254270143527613	0.0023942017	1.423353	9.570822	3
1254270153533811	0.0011971008	1.4281414	9.556456	3
1254270163528030	-0.0035913025	1.4341269	9.55047	3
1254270173538082	-0.015562311	1.4413095	9.554062	3
1254270183533499	-0.027533319	1.4520833	9.555259	3
1254270193529749	-0.037110128	1.4652514	9.55047	3
1254270203530478	-0.04189853	1.471237	9.54209	3
1254270213542717	-0.045489833	1.4784195	9.539697	3
1254270223535217	-0.049081136	1.4808137	9.533711	3
1254270233536155	-0.045489833	1.4808137	9.5253315	3
1254270243533759	-0.04070143	1.4784195	9.515755	3
1254270253533342	-0.037110128	1.4736311	9.509769	3
1254270263611363	-0.034715924	1.4664485	9.51336	3
1254270273549696	-0.03232172	1.4568717	9.524135	3
1254270283532092	-0.02873042	1.4496891	9.540894	3
1254270293537769	-0.02633622	1.4425066	9.557653	3
1254270303528134	-0.02633622	1.4401124	9.566033	3
1254270313538134	-0.02633622	1.4389153	9.56723	3
1254270323531623	-0.021547815	1.436521	9.563639	3
1254270333539540	-0.015562311	1.4341269	9.568427	3
1254270343531676	-0.008379706	1.4329298	9.580399	3
1254270353530946	-0.0011971008	1.435324	9.589975	3
1254270363532873	-0.0011971008	1.4401124	9.592369	3
1254270373541311	-0.005985504	1.447295	9.589975	3
1254270383535530	-0.01436521	1.4520833	9.583989	3
1254270393534071	-0.016759412	1.4556746	9.570822	3
1254270403531519	-0.022744916	1.460463	9.551667	3
1254270413538707	-0.031124622	1.4640543	9.539697	3
1254270423531936	-0.038307227	1.4688427	9.532514	3
1254270433534176	-0.04189853	1.471237	9.526528	3
1254270443530894	-0.045489833	1.4748282	9.522937	3
1254270453539540	-0.044292733	1.4772224	9.53012	3
1254270463533290	-0.046686932	1.4856021	9.534908	3
1254270473534175	-0.050278235	1.4856021	9.534908	3
1254270483531207	-0.047884032	1.484405	9.537302	3
1254270493538603	-0.039504327	1.4760253	9.546879	3
1254270503530842	-0.031124622	1.4664485	9.560047	3
1254270513533082	-0.02633622	1.4568717	9.568427	3
1254270523533863	-0.022744916	1.447295	9.576807	3
1254270533538082	-0.022744916	1.4401124	9.576807	3
1254270543534123	-0.022744916	1.4317327	9.574412	3
1254270553534280	-0.022744916	1.4281414	9.57561	3
1254270563531728	-0.021547815	1.4293385	9.580399	3
1254270573539748	-0.022744916	1.4341269	9.568427	3
1254270583531728	-0.031124622	1.4425066	9.548077	3
1254270593533655	-0.04070143	1.4568717	9.536105	3
1254270603532353	-0.045489833	1.4688427	9.526528	3
1254270613553707	-0.045489833	1.4760253	9.527725	3
1254270623540113	-0.045489833	1.4867992	9.534908	3
1254270633548811	-0.047884032	1.4891934	9.539697	3
1254270643532769	-0.047884032	1.4891934	9.5492735	3
1254270653534905	-0.038307227	1.4879963	9.555259	3
1254270663533498	-0.035913024	1.4820108	9.555259	3
1254270673537457	-0.031124622	1.4760253	9.555259	3
1254270683536988	-0.023942016	1.4700398	9.557653	3
1254270693537352	-0.022744916	1.460463	9.556456	3
1254270703536519	-0.021547815	1.4544775	9.554062	3
1254270713540790	-0.023942016	1.4520833	9.552865	3
1254270723534488	-0.029927522	1.4532804	9.560047	3
1254270733533602	-0.03232172	1.4568717	9.56723	3
1254270743535738	-0.031124622	1.460463	9.572019	3
1254270753594436	-0.03232172	1.4640543	9.586384	3
1254270763545425	-0.034715924	1.4688427	9.586384	3
1254270773539175	-0.035913024	1.471237	9.591172	3
1254270783532977	-0.037110128	1.472434	9.592369	3
1254270793535165	-0.033518825	1.472434	9.581595	3
1254270803528498	-0.031124622	1.4700398	9.562442	3
1254270813528134	-0.02633622	1.4700398	9.53012	3
1254270823527248	-0.025139118	1.4700398	9.49301	3
1254270833524540	-0.02873042	1.4760253	9.475053	3
1254270843531259	-0.034715924	1.4796166	9.479841	3
1254270853527665	-0.044292733	1.4856021	9.495404	3
1254270863522405	-0.051475335	1.4939818	9.520543	3
1254270873521936	-0.06584055	1.5035586	9.55047	3
1254270883530946	-0.075417355	1.5119383	9.5732155	3
1254270893538134	-0.08020575	1.5227122	9.582792	3
1254270903531311	-0.077811554	1.5263035	9.582792	3
1254270913532144	-0.076614454	1.5286977	9.576807	3
1254270923534957	-0.07062895	1.5251064	9.56723	3
1254270933535009	-0.059855044	1.5167267	9.554062	3
1254270943531571	-0.049081136	1.5095441	9.534908	3
1254270953537040	-0.04189853	1.5071499	9.51336	3
1254270963530946	-0.035913024	1.5023615	9.490616	3
1254270973535373	-0.02633622	1.4951789	9.481039	3
1254270983533290	-0.020350715	1.4879963	9.803059	3
1254270993534071	-0.022744916	1.4820108	9.528923	3
1254271003532457	-0.03232172	1.4772224	9.566033	3
1254271013536467	-0.04070143	1.4772224	9.599552	3
1254271023533446	-0.046686932	1.4784195	9.630676	3
1254271033541779	-0.049081136	1.4748282	9.618706	3
1254271043532769	-0.047884032	1.4760253	9.601946	3
1254271053537040	-0.044292733	1.4772224	9.582792	3
1254271063533707	-0.04309563	1.4772224	9.561244	3
1254271073537092	-0.045489833	1.483208	9.537302	3
1254271083537509	-0.049081136	1.4927847	9.51336	3
1254271093534332	-0.051475335	1.4999673	9.5013895	3
1254271103533759	-0.051475335	1.5035586	9.498995	3
1254271113534748	-0.055066638	1.508347	9.5013895	3
1254271123532352	-0.062249243	1.5131354	9.514558	3
1254271133536467	-0.06823475	1.5131354	9.528923	3
1254271143530790	-0.073023155	1.5119383	9.54209	3
1254271153532144	-0.07062895	1.5095441	9.5492735	3
1254271163533915	-0.05626374	1.5047557	9.555259	3
1254271173533081	-0.05267244	1.4999673	9.562442	3
1254271183533186	-0.055066638	1.4975731	9.5732155	3
1254271193536311	-0.051475335	1.4927847	9.579201	3
1254271203531884	-0.051475335	1.4891934	9.587581	3
1254271213533863	-0.050278235	1.483208	9.587581	3
1254271223533915	-0.04189853	1.4772224	9.581595	3
1254271233537456	-0.03232172	1.4760253	9.5732155	3
1254271243534696	-0.033518825	1.4760253	9.561244	3
1254271253536311	-0.037110128	1.4796166	9.546879	3
1254271263532613	-0.031124622	1.483208	9.537302	3
1254271273534123	-0.027533319	1.4879963	9.534908	3
1254271283532196	-0.03232172	1.4915876	9.536105	3
1254271293534279	-0.037110128	1.4975731	9.534908	3
1254271303534227	-0.04309563	1.5035586	9.533711	3
1254271313534279	-0.05267244	1.5095441	9.53012	3
1254271323533133	-0.059855044	1.5119383	9.531317	3
1254271333535738	-0.06823475	1.5143325	9.534908	3
1254271343535894	-0.075417355	1.5131354	9.5385	3
1254271353879540	-0.079008654	1.5095441	9.545682	3
1254271363544904	-0.075417355	1.5059528	9.545682	3
1254271373536154	-0.06823475	1.5035586	9.540894	3
1254271383532092	-0.06344634	1.5035586	9.539697	3
1254271393532717	-0.06464344	1.508347	9.539697	3
1254271403528498	-0.061052144	1.5119383	9.544485	3
1254271413532196	-0.053869538	1.5155296	9.548077	3
1254271423527561	-0.049081136	1.5179238	9.552865	3
1254271433532248	-0.046686932	1.5191209	9.551667	3
1254271443531258	-0.045489833	1.5179238	9.552865	3
1254271453535217	-0.045489833	1.5167267	9.5492735	3
1254271463532300	-0.045489833	1.5155296	9.540894	3
1254271473531779	-0.051475335	1.5119383	9.5253315	3
1254271483532092	-0.05626374	1.5071499	9.510966	3
1254271493533446	-0.055066638	1.5047557	9.51336	3
1254271503528654	-0.053869538	1.5023615	9.528923	3
1254271513532665	-0.053869538	1.4999673	9.543288	3
1254271523531675	-0.051475335	1.4999673	9.55885	3
1254271533532925	-0.051475335	1.4975731	9.570822	3
1254271543530998	-0.049081136	1.4975731	9.574412	3
1254271553531467	-0.045489833	1.496376	9.566033	3
1254271563532300	-0.04189853	1.4951789	9.557653	3
1254271573529592	-0.037110128	1.496376	9.548077	3
1254271583530946	-0.039504327	1.4939818	9.537302	3
1254271593532873	-0.037110128	1.4927847	9.532514	3
1254271603530685	-0.038307227	1.496376	9.540894	3
1254271613552925	-0.044292733	1.5023615	9.545682	3
1254271623537821	-0.050278235	1.5095441	9.539697	3
1254271633535633	-0.055066638	1.5143325	9.537302	3
1254271643533446	-0.05746084	1.5155296	9.54209	3
1254271653535269	-0.05746084	1.5119383	9.5492735	3
1254271663534279	-0.05746084	1.5107412	9.552865	3
1254271673531675	-0.05746084	1.5059528	9.552865	3
1254271683532613	-0.05865794	1.5035586	9.551667	3
1254271693534852	-0.055066638	1.4987702	9.55047	3
1254271703969123	-0.047884032	1.4951789	9.540894	3
1254271713550269	-0.04309563	1.4927847	9.53012	3
1254271723540060	-0.04309563	1.4951789	9.526528	3
1254271733545008	-0.04309563	1.5023615	9.531317	3
1254271743535113	-0.047884032	1.508347	9.536105	3
1254271753535008	-0.050278235	1.5107412	9.5385	3
1254271763532821	-0.046686932	1.5143325	9.551667	3
1254271773533133	-0.046686932	1.5179238	9.563639	3
1254271783539383	-0.051475335	1.5131354	9.55885	3
1254271793531467	-0.049081136	1.5095441	9.551667	3
1254271803530373	-0.047884032	1.5059528	9.551667	3
1254271813531675	-0.044292733	1.5011644	9.546879	3
1254271823534071	-0.04189853	1.4975731	9.540894	3
1254271833533342	-0.04070143	1.4951789	9.537302	3
1254271843539748	-0.04309563	1.4939818	9.533711	3
1254271853535165	-0.04070143	1.4927847	9.526528	3
1254271863547717	-0.039504327	1.4939818	9.520543	3
1254271873538290	-0.044292733	1.496376	9.52174	3
1254271883531987	-0.045489833	1.5011644	9.527725	3
1254271893528394	-0.053869538	1.5035586	9.536105	3
1254271903528029	-0.06344634	1.5095441	9.543288	3
1254271913533185	-0.07062895	1.5155296	9.552865	3
1254271923537196	-0.074220255	1.5179238	9.55885	3
1254271933537977	-0.07062895	1.5191209	9.563639	3
1254271943531154	-0.06943185	1.5179238	9.560047	3
1254271953534019	-0.06703765	1.5179238	9.554062	3
1254271963533342	-0.05865794	1.5167267	9.551667	3
1254271973534904	-0.049081136	1.5131354	9.552865	3
1254271983532508	-0.039504327	1.5107412	9.544485	3
1254271993532769	-0.035913024	1.5071499	9.534908	3
1254272003540842	-0.035913024	1.5035586	9.53012	3
1254272013555373	-0.035913024	1.4999673	9.524135	3
1254272023564956	-0.037110128	1.4939818	9.522937	3
1254272033557769	-0.035913024	1.4915876	9.531317	3
1254272043574852	-0.039504327	1.4879963	9.540894	3
1254272053580894	-0.04189853	1.4903905	9.546879	3
1254272063574539	-0.047884032	1.496376	9.55047	3
1254272074228289	-0.05267244	1.4999673	9.555259	3
1254272083892612	-0.053869538	1.5047557	9.552865	3
1254272093563446	-0.053869538	1.5095441	9.546879	3
1254272103567196	-0.05746084	1.5107412	9.544485	3
1254272113641883	-0.06344634	1.5131354	9.544485	3
1254272123547560	-0.06464344	1.5095441	9.544485	3
1254272133558810	-0.062249243	1.5059528	9.544485	3
1254272143613862	-0.061052144	1.4999673	9.545682	3
1254272153544331	-0.061052144	1.4939818	9.546879	3
1254272163551571	-0.05626374	1.4903905	9.544485	3
1254272173530581	-0.051475335	1.4879963	9.544485	3
1254272183529383	-0.051475335	1.4879963	9.540894	3
1254272193533967	-0.051475335	1.4927847	9.537302	3
1254272203532300	-0.05267244	1.4951789	9.537302	3
1254272213529800	-0.049081136	1.4975731	9.544485	3
1254272223525112	-0.044292733	1.5011644	9.55047	3
1254272233529383	-0.038307227	1.5035586	9.554062	3
1254272243528810	-0.034715924	1.5059528	9.552865	3
1254272253524956	-0.031124622	1.508347	9.548077	3
1254272263528237	-0.033518825	1.5107412	9.539697	3
1254272273528914	-0.035913024	1.5107412	9.532514	3
1254272283528810	-0.038307227	1.5095441	9.527725	3
1254272293526154	-0.04070143	1.5095441	9.5253315	3
1254272303523498	-0.050278235	1.5059528	9.527725	3
1254272313527456	-0.059855044	1.5047557	9.533711	3
1254272323526258	-0.06703765	1.5035586	9.545682	3
1254272333528914	-0.06823475	1.4975731	9.556456	3
1254272343526258	-0.06703765	1.4939818	9.566033	3
1254272353531571	-0.06703765	1.4915876	9.572019	3
1254272363533914	-0.06584055	1.4891934	9.56723	3
1254272373530841	-0.059855044	1.4891934	9.556456	3
1254272383533081	-0.05267244	1.4879963	9.546879	3
1254272393532664	-0.045489833	1.4867992	9.540894	3
1254272403532039	-0.04189853	1.4867992	9.54209	3
1254272413538341	-0.04309563	1.4856021	9.543288	3
1254272423535425	-0.044292733	1.4867992	9.5492735	3
1254272433538237	-0.049081136	1.4915876	9.556456	3
1254272443535321	-0.055066638	1.4939818	9.562442	3
1254272453540893	-0.062249243	1.496376	9.569624	3
1254272463537404	-0.059855044	1.4975731	9.574412	3
1254272473541883	-0.055066638	1.4951789	9.569624	3
1254272483538758	-0.053869538	1.4951789	9.560047	3
1254272493536831	-0.055066638	1.4975731	9.545682	3
1254272503535321	-0.050278235	1.4975731	9.528923	3
1254272513533914	-0.044292733	1.4987702	9.519346	3
1254272523535946	-0.039504327	1.4975731	9.515755	3
1254272533541154	-0.039504327	1.496376	9.515755	3
1254272543542039	-0.04309563	1.4939818	9.518148	3
1254272553578862	-0.046686932	1.4927847	9.524135	3
1254272563550164	-0.051475335	1.4939818	9.526528	3
1254272573543237	-0.05626374	1.4939818	9.534908	3
1254272583557925	-0.05746084	1.4915876	9.557653	3
1254272593545633	-0.059855044	1.4879963	9.582792	3
1254272603540321	-0.059855044	1.484405	9.594764	3
1254272613546831	-0.05626374	1.4796166	9.5971575	3
1254272623614539	-0.047884032	1.4748282	9.582792	3
1254272633510529	-0.047884032	1.4748282	9.582792	3
1254272643537977	-0.049081136	1.4748282	9.564836	3
1254272653533602	-0.049081136	1.4772224	9.544485	3
1254272663537404	-0.05267244	1.483208	9.520543	3
1254272673535477	-0.059855044	1.4891934	9.509769	3
1254272683538706	-0.06823475	1.496376	9.514558	3
1254272693537300	-0.079008654	1.5047557	9.5253315	3
1254272703983550	-0.08259996	1.5143325	9.5385	3
1254272713537300	-0.08619126	1.5191209	9.5492735	3
1254272723542248	-0.08619126	1.520318	9.552865	3
1254272733543341	-0.08379706	1.5191209	9.551667	3
1254272743553029	-0.07182605	1.5131354	9.55047	3
1254272753554956	-0.055066638	1.5047557	9.545682	3
1254272763528862	-0.039504327	1.4951789	9.54209	3
1254272773543133	-0.029927522	1.4856021	9.54209	3
1254272783880008	-0.025139118	1.4760253	9.54209	3
1254272793736779	-0.021547815	1.4700398	9.5492735	3
1254272803606414	-0.025139118	1.4652514	9.562442	3
1254272813534956	-0.035913024	1.4616601	9.569624	3
1254272823543550	-0.049081136	1.4640543	9.570822	3
1254272833538341	-0.05746084	1.4676456	9.566033	3
1254272843539070	-0.06584055	1.4760253	9.55885	3
1254272853528914	-0.06823475	1.4867992	9.551667	3
1254272863530685	-0.07062895	1.496376	9.548077	3
1254272873525425	-0.07182605	1.5035586	9.55047	3
1254272883523185	-0.07182605	1.5095441	9.55047	3
1254272893533966	-0.074220255	1.5119383	9.55047	3
1254272903536414	-0.07062895	1.5131354	9.548077	3
1254272913535008	-0.06464344	1.5131354	9.546879	3
1254272923533706	-0.06344634	1.5095441	9.552865	3
1254272933535633	-0.06344634	1.5059528	9.551667	3
1254272943533497	-0.062249243	1.4987702	9.543288	3
1254272953536675	-0.061052144	1.4915876	9.536105	3
1254272963535320	-0.061052144	1.4867992	9.5385	3
1254272973536727	-0.062249243	1.4820108	9.55047	3
1254272983533654	-0.059855044	1.4796166	9.561244	3
1254272993535425	-0.059855044	1.4808137	9.563639	3
1254273003536622	-0.062249243	1.4879963	9.55885	3
1254273013537143	-0.07062895	1.4987702	9.5492735	3
1254273023536362	-0.06943185	1.5023615	9.54209	3
1254273033539695	-0.06344634	1.5119383	9.545682	3
1254273043535372	-0.06703765	1.5155296	9.5492735	3
1254273053537820	-0.075417355	1.5179238	9.554062	3
1254273063535633	-0.079008654	1.520318	9.555259	3
1254273073534747	-0.08379706	1.5179238	9.546879	3
1254273083534695	-0.08259996	1.5131354	9.54209	3
1254273093535789	-0.08259996	1.5107412	9.536105	3
1254273103536883	-0.08499416	1.4999673	9.519346	3
1254273113535372	-0.08499416	1.4927847	9.506178	3
1254273123535685	-0.08140286	1.4903905	9.502586	3
1254273133533654	-0.08140286	1.4856021	9.509769	3
1254273143534747	-0.077811554	1.483208	9.528923	3
1254273153535268	-0.074220255	1.4808137	9.5492735	3
1254273163533602	-0.074220255	1.4796166	9.569624	3
1254273173540268	-0.074220255	1.4796166	9.582792	3
1254273183532352	-0.06943185	1.4820108	9.585187	3
1254273193532768	-0.06823475	1.4856021	9.5732155	3
1254273203532820	-0.06943185	1.4927847	9.563639	3
1254273213536883	-0.06823475	1.496376	9.562442	3
1254273223535424	-0.062249243	1.496376	9.5732155	3
1254273233535841	-0.05865794	1.4927847	9.583989	3
1254273243534956	-0.059855044	1.4915876	9.583989	3
1254273253538445	-0.06464344	1.4927847	9.57561	3
1254273263536049	-0.06584055	1.4915876	9.566033	3
1254273273538185	-0.062249243	1.4915876	9.554062	3
1254273283536206	-0.05746084	1.4915876	9.539697	3
1254273293534799	-0.055066638	1.4915876	9.528923	3
1254273303532195	-0.050278235	1.4915876	9.52174	3
1254273313537404	-0.047884032	1.4915876	9.514558	3
1254273323537456	-0.051475335	1.4951789	9.516952	3
1254273333534435	-0.05626374	1.4987702	9.526528	3
1254273343535424	-0.05626374	1.4975731	9.539697	3
1254273353536622	-0.05626374	1.4999673	9.551667	3
1254273363536049	-0.05746084	1.4975731	9.562442	3
1254273373534643	-0.061052144	1.4975731	9.569624	3
1254273383534799	-0.06344634	1.4975731	9.561244	3
1254273393537820	-0.06703765	1.4975731	9.543288	3
1254273403537195	-0.06344634	1.4975731	9.526528	3
1254273413534435	-0.059855044	1.4951789	9.510966	3
1254273423534643	-0.05746084	1.4903905	9.51336	3
1254273433538654	-0.05626374	1.4927847	9.53012	3
1254273443532924	-0.06344634	1.4951789	9.544485	3
1254273453536779	-0.06703765	1.4927847	9.555259	3
1254273463535372	-0.059855044	1.4879963	9.572019	3
1254273473535841	-0.051475335	1.4856021	9.585187	3
1254273483535529	-0.049081136	1.483208	9.57561	3
1254273493535164	-0.045489833	1.4808137	9.561244	3
1254273503531779	-0.04309563	1.4796166	9.543288	3
1254273513533133	-0.037110128	1.4760253	9.526528	3
1254273523533185	-0.02873042	1.4736311	9.519346	3
1254273533536153	-0.021547815	1.4784195	9.539697	3
1254273543537664	-0.02633622	1.4808137	9.560047	3
1254273553535112	-0.034715924	1.4879963	9.581595	3
1254273563532768	-0.038307227	1.4927847	9.595961	3
1254273573535893	-0.04070143	1.4927847	9.589975	3
1254273583533549	-0.047884032	1.496376	9.57561	3
1254273593534278	-0.05626374	1.5011644	9.563639	3
1254273603534383	-0.059855044	1.5059528	9.548077	3
1254273613552247	-0.062249243	1.508347	9.528923	3
1254273623537976	-0.06464344	1.5119383	9.516952	3
1254273633536310	-0.06464344	1.5131354	9.510966	3
1254273643536935	-0.06464344	1.5143325	9.510966	3
1254273653592039	-0.05865794	1.5143325	9.520543	3
1254273663533497	-0.05865794	1.5167267	9.5385	3
1254273673540008	-0.047884032	1.5131354	9.557653	3
1254273683537351	-0.044292733	1.5071499	9.572019	3
1254273693547091	-0.039504327	1.4999673	9.581595	3
1254273703535893	-0.038307227	1.4867992	9.583989	3
1254273713558653	-0.033518825	1.4760253	9.581595	3
1254273723570112	-0.02873042	1.4664485	9.5732155	3
1254273733629122	-0.02633622	1.460463	9.561244	3
1254273743542247	-0.025139118	1.4616601	9.555259	3
1254273753574487	-0.02873042	1.4688427	9.537302	3
1254273763534851	-0.039504327	1.484405	9.516952	3
1254273773535893	-0.047884032	1.4987702	9.507375	3
1254273783533393	-0.047884032	1.5155296	9.510966	3
1254273793533341	-0.051475335	1.5275006	9.519346	3
1254273803535372	-0.061052144	1.5358804	9.534908	3
1254273813537039	-0.07182605	1.5442601	9.5492735	3
1254273823532508	-0.08020575	1.5466543	9.555259	3
1254273833533133	-0.08140286	1.541866	9.555259	3
1254273843532768	-0.079008654	1.5346833	9.552865	3
1254273853536622	-0.06703765	1.5215151	9.5492735	3
1254273863534747	-0.05626374	1.5071499	9.545682	3
1254273873535580	-0.047884032	1.4939818	9.545682	3
1254273883539174	-0.038307227	1.4856021	9.548077	3
1254273893537455	-0.03232172	1.4796166	9.551667	3
1254273903535060	-0.02873042	1.4760253	9.548077	3
1254273913535789	-0.029927522	1.4736311	9.548077	3
1254273923534226	-0.033518825	1.4760253	9.556456	3
1254273933539747	-0.039504327	1.4772224	9.563639	3
1254273943533028	-0.046686932	1.4820108	9.572019	3
1254273953536153	-0.055066638	1.4891934	9.581595	3
1254273963533549	-0.059855044	1.496376	9.579201	3
1254273973538237	-0.061052144	1.5023615	9.566033	3
1254273983534851	-0.059855044	1.5059528	9.55047	3
1254273993537247	-0.055066638	1.508347	9.540894	3
1254274003535424	-0.053869538	1.5059528	9.527725	3
1254274013535424	-0.049081136	1.4999673	9.526528	3
1254274023536935	-0.044292733	1.496376	9.536105	3
1254274033542195	-0.044292733	1.4891934	9.55047	3
1254274043534226	-0.04070143	1.484405	9.56723	3
1254274053536414	-0.037110128	1.483208	9.580399	3
1254274063534278	-0.034715924	1.4856021	9.576807	3
1254274073533653	-0.034715924	1.484405	9.564836	3
1254274083533757	-0.035913024	1.4879963	9.555259	3
1254274093536414	-0.039504327	1.4939818	9.554062	3
1254274103534018	-0.044292733	1.4999673	9.556456	3
1254274113536049	-0.055066638	1.5071499	9.555259	3
1254274123537924	-0.06584055	1.520318	9.5492735	3
1254274133538341	-0.07182605	1.5263035	9.539697	3
1254274143535997	-0.06703765	1.5275006	9.534908	3
1254274153535424	-0.06584055	1.5298948	9.537302	3
1254274163553393	-0.07062895	1.5275006	9.536105	3
1254274173539643	-0.075417355	1.5251064	9.539697	3
1254274183536257	-0.075417355	1.5227122	9.548077	3
1254274193538028	-0.06823475	1.5119383	9.551667	3
1254274203535216	-0.05626374	1.5047557	9.546879	3
1254274213533705	-0.049081136	1.496376	9.536105	3
1254274223532299	-0.044292733	1.4915876	9.524135	3
1254274233536309	-0.04070143	1.4903905	9.520543	3
1254274243534018	-0.038307227	1.4891934	9.527725	3
1254274253534799	-0.04070143	1.4915876	9.540894	3
1254274263536153	-0.04189853	1.496376	9.552865	3
1254274273607976	-0.044292733	1.496376	9.556456	3
1254274283553914	-0.047884032	1.4987702	9.560047	3
1254274293536882	-0.050278235	1.5011644	9.564836	3
1254274303549018	-0.059855044	1.5059528	9.55885	3
1254274313537351	-0.06943185	1.5119383	9.546879	3
1254274323533237	-0.07182605	1.5155296	9.537302	3
1254274333534851	-0.06943185	1.5179238	9.533711	3
1254274343535580	-0.06703765	1.5227122	9.543288	3
1254274353537664	-0.06943185	1.5251064	9.55047	3
1254274363534695	-0.076614454	1.5298948	9.552865	3
1254274373534643	-0.08379706	1.5334862	9.555259	3
1254274383536830	-0.08140286	1.5334862	9.561244	3
1254274393536101	-0.074220255	1.5298948	9.560047	3
1254274403534851	-0.06943185	1.5263035	9.551667	3
1254274413538028	-0.06464344	1.5227122	9.546879	3
1254274423533809	-0.05626374	1.5155296	9.5385	3
1254274433536414	-0.045489833	1.5071499	9.536105	3
1254274443540580	-0.04070143	1.4999673	9.54209	3
1254274453534434	-0.037110128	1.4927847	9.5492735	3
1254274463532611	-0.038307227	1.4903905	9.554062	3
1254274473532664	-0.037110128	1.4915876	9.552865	3
1254274483531934	-0.044292733	1.496376	9.548077	3
1254274493539330	-0.05267244	1.5023615	9.545682	3
1254274503534851	-0.05746084	1.508347	9.546879	3
1254274513537299	-0.06703765	1.5119383	9.55047	3
1254274523533497	-0.077811554	1.5131354	9.552865	3
1254274533534330	-0.08379706	1.5143325	9.556456	3
1254274543533184	-0.08499416	1.5179238	9.551667	3
1254274553537039	-0.08619126	1.520318	9.546879	3
1254274563535007	-0.08379706	1.5215151	9.540894	3
1254274573535789	-0.075417355	1.5227122	9.536105	3
1254274583535372	-0.06464344	1.5251064	9.536105	3
1254274593534174	-0.059855044	1.5263035	9.5385	3
1254274603533288	-0.053869538	1.5263035	9.545682	3
1254274613555111	-0.044292733	1.5227122	9.548077	3
1254274623541934	-0.039504327	1.5215151	9.546879	3
1254274633543549	-0.035913024	1.5227122	9.552865	3
1254274643537038	-0.038307227	1.5191209	9.560047	3
1254274653532507	-0.045489833	1.5155296	9.566033	3
1254274663534122	-0.047884032	1.5131354	9.568427	3
1254274673538445	-0.051475335	1.5107412	9.56723	3
1254274683544851	-0.05746084	1.5071499	9.555259	3
1254274693536205	-0.06344634	1.508347	9.545682	3
1254274703550111	-0.06943185	1.5107412	9.543288	3
1254274713554747	-0.073023155	1.5143325	9.536105	3
1254274723529174	-0.07182605	1.5191209	9.527725	3
1254274733531205	-0.07062895	1.5227122	9.526528	3
1254274743524903	-0.06943185	1.5251064	9.531317	3
1254274753526830	-0.06584055	1.5275006	9.534908	3
1254274763526986	-0.06344634	1.5286977	9.531317	3
1254274773527351	-0.06344634	1.5239093	9.53012	3
1254274783526205	-0.059855044	1.5227122	9.5385	3
1254274793525788	-0.05746084	1.520318	9.55047	3
1254274803526570	-0.059855044	1.5131354	9.568427	3
1254274813538288	-0.05865794	1.5119383	9.579201	3
1254274823536465	-0.05267244	1.5095441	9.581595	3
1254274833533809	-0.047884032	1.508347	9.574412	3
1254274843533757	-0.044292733	1.5071499	9.563639	3
1254274853534538	-0.044292733	1.5071499	9.554062	3
1254274863535059	-0.046686932	1.5095441	9.54209	3
1254274873533236	-0.047884032	1.5119383	9.528923	3
1254274883533757	-0.051475335	1.5131354	9.51336	3
1254274893534747	-0.05626374	1.5155296	9.503783	3
1254274903533340	-0.05865794	1.5179238	9.506178	3
1254274913534538	-0.059855044	1.5191209	9.518148	3
1254274923536309	-0.059855044	1.5191209	9.533711	3
1254274933535997	-0.061052144	1.5215151	9.55047	3
1254274943537872	-0.06344634	1.520318	9.561244	3
1254274953532455	-0.06344634	1.5179238	9.564836	3
1254274963532872	-0.059855044	1.5155296	9.564836	3
1254274973535007	-0.061052144	1.5143325	9.560047	3
1254274983534903	-0.06943185	1.5131354	9.554062	3
1254274993535215	-0.06943185	1.5107412	9.5492735	3
1254275003535840	-0.06823475	1.5095441	9.548077	3
1254275013534851	-0.06823475	1.5095441	9.548077	3
1254275023534226	-0.07062895	1.5107412	9.545682	3
1254275033535215	-0.073023155	1.5143325	9.545682	3
1254275043536257	-0.074220255	1.5155296	9.548077	3
1254275053534538	-0.074220255	1.5179238	9.55047	3
1254275063535997	-0.07182605	1.5167267	9.5492735	3
1254275073537455	-0.06703765	1.5179238	9.54209	3
1254275083533809	-0.06464344	1.5167267	9.534908	3
1254275093534434	-0.06464344	1.5143325	9.532514	3
1254275103532559	-0.059855044	1.5095441	9.527725	3
1254275113532611	-0.05865794	1.5023615	9.5253315	3
1254275123532195	-0.05865794	1.5035586	9.5385	3
1254275133536205	-0.059855044	1.5047557	9.557653	3
1254275143532611	-0.05865794	1.5047557	9.576807	3
1254275153536622	-0.05746084	1.5119383	9.593566	3
1254275163534747	-0.061052144	1.5155296	9.603143	3
1254275173536153	-0.06464344	1.5179238	9.599552	3
1254275183534122	-0.06464344	1.5167267	9.583989	3
1254275193534382	-0.059855044	1.5131354	9.56723	3
1254275203533028	-0.05746084	1.5095441	9.543288	3
1254275213535111	-0.05865794	1.508347	9.514558	3
1254275223536465	-0.05865794	1.5095441	9.490616	3
1254275233535945	-0.05626374	1.5107412	9.479841	3
1254275243535580	-0.05626374	1.5143325	9.485827	3
1254275253536413	-0.055066638	1.5179238	9.5013895	3
1254275263534642	-0.055066638	1.5191209	9.519346	3
1254275273535215	-0.05626374	1.5215151	9.543288	3
1254275283541101	-0.05865794	1.5155296	9.563639	3
1254275293536101	-0.05626374	1.5095441	9.576807	3
1254275303535788	-0.051475335	1.5023615	9.581595	3
1254275313535319	-0.050278235	1.4975731	9.576807	3
1254275323533392	-0.055066638	1.4939818	9.56723	3
1254275333614799	-0.05626374	1.4915876	9.560047	3
1254275343547090	-0.059855044	1.4951789	9.506178	3
1254275353543340	-0.06823475	1.5035586	9.49301	3
1254275363537351	-0.073023155	1.5167267	9.488221	3
1254275373536361	-0.076614454	1.532289	9.491813	3
1254275383535267	-0.08020575	1.5394717	9.494206	3
1254275393533444	-0.077811554	1.5442601	9.498995	3
1254275403537299	-0.079008654	1.5478514	9.506178	3
1254275413532663	-0.079008654	1.5466543	9.519346	3
1254275423532194	-0.07182605	1.5406688	9.528923	3
1254275433536309	-0.062249243	1.532289	9.526528	3
1254275443562715	-0.05865794	1.5191209	9.522937	3
1254275453541726	-0.053869538	1.5095441	9.528923	3
1254275463533392	-0.044292733	1.4951789	9.540894	3
1254275473535163	-0.038307227	1.483208	9.555259	3
1254275483533705	-0.033518825	1.4760253	9.56723	3
1254275493533601	-0.035913024	1.4736311	9.574412	3
1254275503530944	-0.039504327	1.4760253	9.572019	3
1254275513534330	-0.04309563	1.4820108	9.561244	3
1254275523529330	-0.044292733	1.4891934	9.546879	3
1254275533532924	-0.047884032	1.4975731	9.534908	3
1254275543532715	-0.059855044	1.5119383	9.526528	3
1254275553539538	-0.075417355	1.5215151	9.520543	3
1254275563561726	-0.08140286	1.5298948	9.516952	3
1254275573537559	-0.08738836	1.5346833	9.524135	3
1254275583534017	-0.093373865	1.5370775	9.53012	3
1254275593533444	-0.095768064	1.5382746	9.53012	3
1254275603531621	-0.094570965	1.5358804	9.5253315	3
1254275613548444	-0.094570965	1.532289	9.527725	3
1254275623563132	-0.089782566	1.5275006	9.536105	3
1254275633539434	-0.079008654	1.520318	9.5385	3
1254275643535424	-0.06943185	1.5131354	9.540894	3
1254275653714069	-0.06584055	1.508347	9.548077	3
1254275663534642	-0.059855044	1.5035586	9.555259	3
1254275673537871	-0.053869538	1.496376	9.564836	3
1254275683536101	-0.051475335	1.4903905	9.572019	3
1254275693536153	-0.05267244	1.4867992	9.576807	3
1254275703536048	-0.05865794	1.4867992	9.5732155	3
1254275713566621	-0.06823475	1.4891934	9.569624	3
1254275723550007	-0.07062895	1.4903905	9.561244	3
1254275733555944	-0.06703765	1.4939818	9.556456	3
1254275743537767	-0.06703765	1.4999673	9.554062	3
1254275753536778	-0.074220255	1.5071499	9.546879	3
1254275763531257	-0.079008654	1.5143325	9.5385	3
1254275773533340	-0.08259996	1.5227122	9.528923	3
1254275783533340	-0.08259996	1.5215151	9.52174	3
1254275793531361	-0.079008654	1.5215151	9.52174	3
1254275803531986	-0.073023155	1.5191209	9.524135	3
1254275813535892	-0.06703765	1.5155296	9.520543	3
1254275823532507	-0.06703765	1.5107412	9.5253315	3
1254275833532819	-0.062249243	1.508347	9.526528	3
1254275843533236	-0.059855044	1.5035586	9.520543	3
1254275853532871	-0.05865794	1.5047557	9.524135	3
1254275863531257	-0.061052144	1.5023615	9.528923	3
1254275873544590	-0.06703765	1.5035586	9.536105	3
1254275883537038	-0.07182605	1.5059528	9.539697	3
1254275893535215	-0.076614454	1.508347	9.546879	3
1254275903532767	-0.079008654	1.5071499	9.555259	3
1254275913532507	-0.08020575	1.5071499	9.552865	3
1254275923530840	-0.08020575	1.5059528	9.543288	3
1254275933533132	-0.076614454	1.5047557	9.531317	3
1254275943533132	-0.07062895	1.5023615	9.522937	3
1254275953533444	-0.06344634	1.5011644	9.520543	3
1254275963532298	-0.053869538	1.4975731	9.522937	3
1254275973536986	-0.053869538	1.4951789	9.534908	3
1254275983534121	-0.053869538	1.4927847	9.551667	3
1254275993532715	-0.055066638	1.4879963	9.562442	3
1254276003532611	-0.05746084	1.483208	9.566033	3
1254276013532923	-0.05865794	1.4784195	9.560047	3
1254276023530267	-0.061052144	1.4760253	9.552865	3
1254276033534434	-0.06584055	1.4760253	9.5492735	3
1254276043532611	-0.06464344	1.4760253	9.5492735	3
1254276053533809	-0.06943185	1.484405	9.546879	3
1254276063531100	-0.079008654	1.4975731	9.533711	3
1254276073531986	-0.08379706	1.5059528	9.518148	3
1254276083533184	-0.08379706	1.5167267	9.516952	3
1254276093531934	-0.08259996	1.5215151	9.522937	3
1254276103531934	-0.08140286	1.5239093	9.532514	3
1254276113531830	-0.08619126	1.5286977	9.540894	3
1254276123537975	-0.093373865	1.5286977	9.55047	3
1254276133534017	-0.09816227	1.520318	9.555259	3
1254276143532194	-0.090979666	1.5095441	9.554062	3
1254276153533600	-0.08140286	1.4975731	9.551667	3
1254276163532819	-0.075417355	1.4867992	9.551667	3
1254276173534746	-0.07062895	1.4808137	9.554062	3
1254276183533809	-0.06703765	1.4748282	9.555259	3
1254276193533132	-0.06344634	1.4736311	9.556456	3
1254276203531934	-0.05267244	1.4736311	9.555259	3
1254276213533392	-0.04309563	1.4772224	9.552865	3
1254276223532402	-0.04309563	1.484405	9.555259	3
1254276233533184	-0.045489833	1.4927847	9.556456	3
1254276243534173	-0.053869538	1.4975731	9.551667	3
1254276253532663	-0.05865794	1.5035586	9.548077	3
1254276263532194	-0.06584055	1.5035586	9.548077	3
1254276273534017	-0.075417355	1.5071499	9.544485	3
1254276283539590	-0.08499416	1.5071499	9.537302	3
1254276293535684	-0.090979666	1.5035586	9.528923	3
1254276303534173	-0.092176765	1.5011644	9.520543	3
1254276313534069	-0.093373865	1.4987702	9.52174	3
1254276323533340	-0.095768064	1.496376	9.526528	3
1254276333533392	-0.094570965	1.496376	9.536105	3
1254276343532090	-0.094570965	1.496376	9.548077	3
1254276353533392	-0.089782566	1.4939818	9.55885	3
1254276363534069	-0.08379706	1.4903905	9.562442	3
1254276373533288	-0.073023155	1.4867992	9.562442	3
1254276383528704	-0.06464344	1.483208	9.55885	3
1254276393529486	-0.05865794	1.4808137	9.554062	3
1254276403528184	-0.05626374	1.4772224	9.5492735	3
1254276413531673	-0.053869538	1.4760253	9.545682	3
1254276423527819	-0.05626374	1.4772224	9.548077	3
1254276433531204	-0.05746084	1.483208	9.55047	3
1254276443532871	-0.062249243	1.4867992	9.557653	3
1254276453531152	-0.06943185	1.4903905	9.563639	3
1254276463531257	-0.074220255	1.4975731	9.56723	3
1254276473530996	-0.076614454	1.5035586	9.563639	3
1254276483533132	-0.076614454	1.5047557	9.551667	3
1254276493532559	-0.074220255	1.5047557	9.536105	3
1254276503530788	-0.07182605	1.5011644	9.51336	3
1254276513536673	-0.06943185	1.5011644	9.496601	3
1254276523530632	-0.06464344	1.4999673	9.498995	3
1254276533531517	-0.06344634	1.4987702	9.516952	3
1254276543531882	-0.061052144	1.4951789	9.5385	3
1254276553531517	-0.05746084	1.4951789	9.561244	3
1254276563531881	-0.059855044	1.4927847	9.57561	3
1254276573532298	-0.059855044	1.4903905	9.581595	3
1254276583528392	-0.059855044	1.483208	9.581595	3
1254276593530788	-0.05626374	1.4784195	9.57561	3
1254276603532350	-0.055066638	1.4748282	9.572019	3
1254276613554277	-0.05626374	1.471237	9.562442	3
1254276623535527	-0.05865794	1.4688427	9.5492735	3
1254276633539381	-0.062249243	1.4736311	9.540894	3
1254276643533340	-0.061052144	1.4772224	9.533711	3
1254276653532090	-0.06464344	1.484405	9.534908	3
1254276663533184	-0.07062895	1.4939818	9.539697	3
1254276673533548	-0.076614454	1.5023615	9.54209	3
1254276683533809	-0.08020575	1.5095441	9.543288	3
1254276693546517	-0.08140286	1.5155296	9.5385	3
1254276703535840	-0.08020575	1.5155296	9.52174	3
1254276713540788	-0.073023155	1.5143325	9.518148	3
1254276723539746	-0.06344634	1.5095441	9.524135	3
1254276733537819	-0.053869538	1.5023615	9.533711	3
1254276743533236	-0.046686932	1.4915876	9.551667	3
1254276753602298	-0.044292733	1.4891934	9.569624	3
1254276763535267	-0.045489833	1.484405	9.582792	3
1254276773532506	-0.04070143	1.483208	9.591172	3
1254276783531204	-0.04070143	1.4820108	9.593566	3
1254276793535267	-0.049081136	1.4820108	9.587581	3
1254276803532767	-0.05267244	1.4820108	9.5732155	3
1254276813532558	-0.051475335	1.484405	9.55047	3
1254276823532506	-0.05267244	1.4879963	9.53012	3
1254276833532298	-0.05746084	1.496376	9.516952	3
1254276843531673	-0.05626374	1.4999673	9.506178	3
1254276853534798	-0.05626374	1.5035586	9.504981	3
1254276863532871	-0.05267244	1.5071499	9.524135	3
1254276873534069	-0.05267244	1.5047557	9.539697	3
1254276883532975	-0.053869538	1.5035586	9.55047	3
1254276893532558	-0.05626374	1.5011644	9.55885	3
1254276903532923	-0.05865794	1.4975731	9.563639	3
1254276913532663	-0.05626374	1.4903905	9.562442	3
1254276923532558	-0.05626374	1.4879963	9.556456	3
1254276933533913	-0.06464344	1.4879963	9.5492735	3
1254276943535319	-0.07062895	1.4903905	9.551667	3
1254276953532558	-0.06823475	1.4939818	9.554062	3
1254276963531673	-0.06344634	1.5011644	9.548077	3
1254276973535111	-0.062249243	1.5095441	9.533711	3
1254276983533861	-0.06823475	1.5191209	9.512163	3
1254276993533079	-0.06823475	1.5275006	9.506178	3
1254277003531933	-0.062249243	1.5275006	9.514558	3
1254277013539121	-0.055066638	1.5239093	9.522937	3
1254277023530996	-0.05626374	1.5191209	9.532514	3
1254277033532090	-0.062249243	1.5131354	9.545682	3
1254277043530423	-0.06344634	1.5059528	9.5492735	3
1254277053533079	-0.05746084	1.496376	9.5492735	3
1254277063532819	-0.053869538	1.4915876	9.5492735	3
1254277073535735	-0.046686932	1.483208	9.545682	3
1254277083666256	-0.044292733	1.4808137	9.540894	3
1254277093596256	-0.04189853	1.4808137	9.539697	3
1254277103704277	-0.04189853	1.4796166	9.539697	3
1254277113600215	-0.046686932	1.484405	9.545682	3
1254277123774694	-0.051475335	1.4867992	9.551667	3
1254277133772558	-0.053869538	1.4879963	9.55885	3
1254277143535788	-0.05626374	1.4939818	9.564836	3
1254277153526881	-0.05865794	1.4975731	9.56723	3
1254277163526933	-0.062249243	1.5023615	9.55885	3
1254277173524485	-0.06584055	1.5095441	9.551667	3
1254277183523913	-0.06344634	1.5095441	9.548077	3
1254277193524121	-0.059855044	1.5107412	9.543288	3
1254277203523913	-0.055066638	1.5095441	9.533711	3
1254277213533756	-0.05626374	1.5059528	9.519346	3
1254277223531933	-0.05865794	1.5059528	9.516952	3
1254277233525683	-0.059855044	1.5011644	9.515755	3
1254277243523965	-0.05746084	1.4987702	9.519346	3
1254277253526100	-0.05626374	1.4987702	9.53012	3
1254277263525527	-0.05865794	1.4987702	9.545682	3
1254277273525215	-0.062249243	1.4975731	9.561244	3
1254277283534485	-0.06464344	1.4987702	9.57561	3
1254277293527350	-0.06344634	1.5011644	9.583989	3
1254277303525787	-0.05865794	1.5047557	9.585187	3
1254277313526100	-0.053869538	1.5035586	9.576807	3
1254277323525006	-0.050278235	1.5023615	9.563639	3
1254277333526621	-0.046686932	1.5035586	9.554062	3
1254277343524537	-0.04189853	1.5023615	9.539697	3
1254277353525319	-0.04189853	1.4999673	9.532514	3
1254277363525423	-0.044292733	1.4975731	9.53012	3
1254277373535996	-0.046686932	1.496376	9.527725	3
1254277383530944	-0.047884032	1.4987702	9.5253315	3
1254277393530787	-0.051475335	1.5011644	9.520543	3
1254277403530944	-0.055066638	1.5059528	9.52174	3
1254277413531256	-0.059855044	1.508347	9.522937	3
1254277423538027	-0.059855044	1.5095441	9.527725	3
1254277433533131	-0.059855044	1.5119383	9.5385	3
1254277443532142	-0.06584055	1.5119383	9.5492735	3
1254277453532871	-0.075417355	1.5107412	9.554062	3
1254277463533079	-0.076614454	1.5107412	9.55047	3
1254277473530944	-0.079008654	1.5095441	9.544485	3
1254277483534225	-0.075417355	1.508347	9.536105	3
1254277493533183	-0.07182605	1.5059528	9.527725	3
1254277503533444	-0.079008654	1.5059528	9.5253315	3
1254277513537767	-0.075417355	1.5059528	9.532514	3
1254277523531100	-0.06584055	1.5047557	9.545682	3
1254277533533600	-0.053869538	1.5071499	9.564836	3
1254277543532298	-0.049081136	1.5047557	9.587581	3
1254277553532246	-0.047884032	1.5047557	9.599552	3
1254277563533079	-0.047884032	1.5011644	9.595961	3
1254277573531673	-0.051475335	1.496376	9.582792	3
1254277583532350	-0.047884032	1.4879963	9.568427	3
1254277593533079	-0.046686932	1.483208	9.55047	3
1254277603534121	-0.050278235	1.4796166	9.527725	3
1254277613551360	-0.05626374	1.4796166	9.510966	3
1254277623549537	-0.06464344	1.484405	9.502586	3
1254277633543287	-0.06943185	1.4891934	9.507375	3
1254277643538912	-0.06943185	1.496376	9.524135	3
1254277653533392	-0.06943185	1.5035586	9.54209	3
1254277663533548	-0.075417355	1.508347	9.55885	3
1254277673537037	-0.079008654	1.5131354	9.574412	3
1254277683532089	-0.076614454	1.5119383	9.5732155	3
1254277693535839	-0.073023155	1.5095441	9.556456	3
1254277703532923	-0.07182605	1.5071499	9.539697	3
1254277713539329	-0.06464344	1.5011644	9.53012	3
1254277723542246	-0.062249243	1.4939818	9.520543	3
1254277733534329	-0.06344634	1.4891934	9.516952	3
1254277743534694	-0.06344634	1.4867992	9.526528	3
1254277753543079	-0.061052144	1.4867992	9.536105	3
1254277763537662	-0.05865794	1.4879963	9.539697	3
1254277773537141	-0.061052144	1.4927847	9.539697	3
1254277783532766	-0.05865794	1.496376	9.545682	3
1254277793532975	-0.053869538	1.496376	9.544485	3
1254277803532037	-0.049081136	1.4987702	9.54209	3
1254277813531985	-0.044292733	1.4999673	9.54209	3
1254277823530891	-0.044292733	1.5047557	9.540894	3
1254277833533496	-0.050278235	1.5071499	9.54209	3
1254277843533756	-0.05267244	1.5071499	9.55047	3
1254277853531360	-0.05746084	1.5071499	9.556456	3
1254277863532298	-0.06584055	1.5095441	9.551667	3
1254277873534173	-0.07182605	1.508347	9.544485	3
1254277883533756	-0.07182605	1.5059528	9.539697	3
1254277893533808	-0.06703765	1.5047557	9.533711	3
1254277903532454	-0.06703765	1.5011644	9.533711	3
1254277913533496	-0.06823475	1.4987702	9.540894	3
1254277923534485	-0.06703765	1.4975731	9.539697	3
1254277933534016	-0.06344634	1.4927847	9.537302	3
1254277943538339	-0.061052144	1.4915876	9.54209	3
1254277953531777	-0.05746084	1.4939818	9.548077	3
1254277963532246	-0.050278235	1.4939818	9.5492735	3
1254277973533131	-0.047884032	1.4951789	9.545682	3
1254277983532193	-0.046686932	1.4999673	9.539697	3
1254277993533912	-0.046686932	1.4987702	9.5385	3
1254278003532923	-0.04309563	1.5011644	9.534908	3
1254278013533652	-0.04070143	1.5023615	9.534908	3
1254278023530266	-0.04309563	1.5059528	9.536105	3
1254278033529016	-0.047884032	1.5119383	9.536105	3
1254278043529433	-0.053869538	1.5143325	9.5385	3
1254278053533079	-0.05865794	1.5167267	9.545682	3
1254278063530110	-0.06464344	1.5143325	9.55047	3
1254278073535475	-0.06464344	1.5119383	9.552865	3
1254278083533808	-0.062249243	1.5059528	9.556456	3
1254278093532089	-0.059855044	1.5011644	9.554062	3
1254278103534902	-0.05746084	1.4927847	9.5492735	3
1254278113536256	-0.045489833	1.484405	9.540894	3
1254278123538391	-0.035913024	1.4772224	9.533711	3
1254278133535839	-0.029927522	1.472434	9.526528	3
1254278143534537	-0.029927522	1.471237	9.52174	3
1254278153532766	-0.03232172	1.4760253	9.518148	3
1254278163532506	-0.038307227	1.4796166	9.518148	3
1254278173534850	-0.046686932	1.484405	9.5253315	3
1254278183532818	-0.055066638	1.4903905	9.532514	3
1254278193534016	-0.05865794	1.4951789	9.544485	3
1254278203532558	-0.06464344	1.4999673	9.552865	3
1254278213534016	-0.06943185	1.5047557	9.552865	3
1254278223532610	-0.075417355	1.5095441	9.548077	3
1254278233533860	-0.077811554	1.5131354	9.539697	3
1254278243532037	-0.075417355	1.5107412	9.527725	3
1254278253532193	-0.073023155	1.5119383	9.52174	3
1254278263531568	-0.07182605	1.5095441	9.5253315	3
1254278273534902	-0.075417355	1.508347	9.534908	3
1254278283594329	-0.075417355	1.5071499	9.544485	3
1254278293551673	-0.073023155	1.5035586	9.552865	3
1254278303531152	-0.06584055	1.4999673	9.556456	3
1254278313532141	-0.061052144	1.4939818	9.554062	3
1254278323530318	-0.055066638	1.4867992	9.544485	3
1254278333531881	-0.045489833	1.483208	9.528923	3
1254278343535110	-0.033518825	1.4784195	9.515755	3
1254278353533287	-0.022744916	1.4784195	9.512163	3
1254278363534381	-0.017956512	1.4808137	9.52174	3
1254278373535214	-0.022744916	1.483208	9.533711	3
1254278383533652	-0.029927522	1.4856021	9.546879	3
1254278393535214	-0.04189853	1.4891934	9.561244	3
1254278403535839	-0.055066638	1.4915876	9.5732155	3
1254278413532141	-0.06823475	1.4879963	9.585187	3
1254278423532037	-0.073023155	1.484405	9.591172	3
1254278433533495	-0.079008654	1.483208	9.586384	3
1254278444069850	-0.08379706	1.484405	9.569624	3
1254278453549902	-0.08379706	1.483208	9.555259	3
1254278463533652	-0.075417355	1.4903905	9.539697	3
1254278473531464	-0.07062895	1.4939818	9.53012	3
1254278483533287	-0.06943185	1.5011644	9.527725	3
1254278493537818	-0.06823475	1.5059528	9.5385	3
1254278503530475	-0.06703765	1.508347	9.540894	3
1254278513533652	-0.06584055	1.5095441	9.54209	3
1254278523532975	-0.06703765	1.5131354	9.546879	3
1254278533533339	-0.075417355	1.508347	9.552865	3
1254278543532245	-0.08020575	1.5023615	9.544485	3
1254278553532193	-0.075417355	1.4975731	9.536105	3
1254278563536881	-0.079008654	1.4987702	9.537302	3
1254278573560214	-0.08499416	1.5011644	9.531317	3
1254278583538599	-0.090979666	1.5095441	9.518148	3
1254278593535422	-0.094570965	1.5191209	9.509769	3
1254278603532141	-0.10295067	1.5239093	9.507375	3
1254278613566047	-0.10534488	1.5286977	9.508572	3
1254278623555474	-0.110133275	1.5263035	9.51336	3
1254278633537818	-0.11851298	1.5239093	9.520543	3
1254278643543027	-0.1328782	1.5131354	9.536105	3
1254278653532662	-0.1376666	1.4999673	9.546879	3
1254278663533756	-0.1400608	1.4856021	9.55885	3
1254278673538547	-0.1352724	1.472434	9.570822	3
1254278683533912	-0.12330139	1.459266	9.578004	3
1254278693527610	-0.107739076	1.447295	9.581595	3
1254278703536152	-0.090979666	1.4317327	9.579201	3
1254278713544277	-0.076614454	1.4221559	9.581595	3
1254278723544641	-0.05865794	1.412579	9.589975	3
1254278733558912	-0.050278235	1.4101849	9.599552	3
1254278743535370	-0.05267244	1.4149733	9.595961	3
1254278753545162	-0.05865794	1.4293385	9.5732155	3
1254278763535787	-0.06344634	1.4496891	9.54209	3
1254278773535006	-0.06464344	1.4736311	9.522937	3
1254278783533964	-0.05865794	1.4975731	9.527725	3
1254278793534849	-0.049081136	1.5215151	9.544485	3
1254278803533287	-0.04189853	1.5478514	9.563639	3
1254278813536204	-0.038307227	1.5693992	9.5732155	3
1254278823531620	-0.035913024	1.5885528	9.560047	3
1254278833534120	-0.029927522	1.5981296	9.526528	3
1254278843532297	-0.016759412	1.6005238	9.488221	3
1254278853534849	-0.007182605	1.5921441	9.44752	3
1254278863533026	-0.007182605	1.5777789	9.424775	3
1254278873533235	-0.016759412	1.5586253	9.431957	3
1254278883536360	-0.03232172	1.5346833	9.467871	3
1254278893534954	-0.05267244	1.5119383	9.52174	3
1254278903532870	-0.08020575	1.4927847	9.57561	3
1254278913533235	-0.11372458	1.471237	9.613917	3
1254278923531881	-0.1412579	1.4580688	9.629479	3
1254278933533756	-0.16160862	1.459266	9.618706	3
1254278943533964	-0.17597382	1.4676456	9.591172	3
1254278953530943	-0.17717093	1.484405	9.563639	3
1254278963529485	-0.16759412	1.5071499	9.543288	3
1254278973533703	-0.14963761	1.5275006	9.531317	3
1254278983532922	-0.12689269	1.541866	9.518148	3
1254278993535787	-0.10414778	1.5574282	9.514558	3
1254279003532662	-0.08140286	1.5682021	9.516952	3
1254279013535943	-0.06943185	1.5729905	9.518148	3
1254279023532714	-0.04309563	1.5634137	9.515755	3
1254279033538131	-0.01316811	1.5442601	9.518148	3
1254279043531672	0.0035913025	1.5215151	9.51336	3
1254279053533026	0.005985504	1.4927847	9.504981	3
1254279063533131	0.0023942017	1.4628572	9.504981	3
1254279073536360	-0.009576807	1.4341269	9.506178	3
1254279083531151	-0.023942016	1.411382	9.51336	3
1254279093540110	-0.044292733	1.3982137	9.5385	3
1254279103532297	-0.075417355	1.3910311	9.569624	3
1254279113534381	-0.11492168	1.3970166	9.588778	3
1254279123532558	-0.14604631	1.4185646	9.591172	3
1254279133532662	-0.16998832	1.4401124	9.594764	3
1254279143534172	-0.18435353	1.4676456	9.600749	3
1254279153533547	-0.18555063	1.4987702	9.607931	3
1254279163532297	-0.18195933	1.8339585	9.615114	3
1254279173533026	-0.16639702	1.5682021	9.603143	3
1254279183533339	-0.142455	1.5825673	9.57561	3
1254279193533443	-0.108936176	1.5861586	9.537302	3
1254279203535110	-0.076614454	1.5825673	9.494206	3
1254279213532922	-0.044292733	1.567005	9.459491	3
1254279223532662	0.2885013	1.5442601	9.437943	3
1254279233532610	0.0011971008	1.5131354	9.435549	3
1254279243532141	0.0011971008	1.4784195	9.459491	3
1254279253533183	-0.019153614	1.447295	9.508572	3
1254279263532610	-0.050278235	1.4281414	9.564836	3
1254279273533912	-0.08738836	1.42455	9.610326	3
1254279283532974	-0.12928689	1.4329298	9.637859	3
1254279293540630	-0.1592144	1.4437037	9.653421	3
1254279303534901	-0.16879122	1.4616601	9.660604	3
1254279313533391	-0.17238252	1.4796166	9.654618	3
1254279323533078	-0.17357962	1.4999673	9.634268	3
1254279333535214	-0.16400282	1.5227122	9.604341	3
1254279343532297	-0.14724341	1.5454572	9.568427	3
1254279353533547	-0.12449849	1.5634137	9.528923	3
1254279363532453	-0.09696517	1.5801731	9.488221	3
1254279373533026	-0.06943185	1.5885528	9.4535055	3
1254279383534537	-0.051475335	1.5921441	9.424775	3
1254279393533078	-0.04309563	1.5885528	9.41879	3
1254279403534537	-0.035913024	1.5825673	9.435549	3
1254279413532505	-0.033518825	1.5658079	9.471462	3
1254279423532818	-0.035913024	1.5454572	9.518148	3
1254279433535057	-0.044292733	1.5227122	9.566033	3
1254279443535735	-0.059855044	1.5011644	9.606734	3
1254279453533599	-0.076614454	1.483208	9.630676	3
1254279463532089	-0.094570965	1.4688427	9.630676	3
1254279473532401	-0.110133275	1.4580688	9.61272	3
1254279483534693	-0.12090719	1.4532804	9.588778	3
1254279493531932	-0.12569559	1.4532804	9.569624	3
1254279503530110	-0.1316811	1.4628572	9.557653	3
1254279513530630	-0.1400608	1.4796166	9.544485	3
1254279523529172	-0.1436521	1.4999673	9.528923	3
1254279533532766	-0.14724341	1.5179238	9.512163	3
1254279543530266	-0.142455	1.5382746	9.502586	3
1254279553533495	-0.1388637	1.5490485	9.495404	3
1254279563533130	-0.1316811	1.5562311	9.496601	3
[truncated: 1,196 more rows]
