# Supplementary material for: PDKit: A data science toolkit for the digital assessment of Parkinson’s Disease
Source: PLoS Comput Biol. 2021 Mar 12;17(3):e1008833. doi: 10.1371/journal.pcbi.1008833 (PMC7990207; doi:10.1371/journal.pcbi.1008833)
Supplement: S1 Compressed ZIP File — Exported from current GitHub repository including source code, data and documentation. (ZIP) [file pcbi.1008833.s001.zip › pdkit-1.3.2/tests/data/2458/T_-_KINETIC_TREMOR_OF_HANDS_-_RIGHT_HAND_-_2016-10-14_10-50-20_-_f73512ccfc_-_2458.csv]

1254328173460195	3.5087025	4.201824	4.0976763	3
1254328183302226	3.9217024	4.4580035	2.8119898	3
1254328193331081	4.253299	4.6698904	1.6639702	3
1254328203302487	4.5561657	4.8542438	0.676362	3
1254328213310560	4.9057193	5.043386	-0.15682021	3
1254328223290976	5.281609	5.233725	-0.8726865	3
1254328233297018	5.663484	5.410896	-1.4640543	3
1254328243298997	5.993884	5.5820813	-1.9357121	3
1254328253296914	6.2368956	5.7424927	-2.280477	3
1254328263773789	6.411672	5.8681884	-2.4660277	3
1254328273301133	6.5218053	5.985504	-2.5378537	3
1254328283338737	6.602011	6.0836663	-2.6120741	3
1254328293293737	6.739678	6.187814	-2.7210102	3
1254328303300351	6.879739	6.30513	-2.8191724	3
1254328313308841	7.073669	6.4032927	-2.9771898	3
1254328323290456	7.321469	6.4990606	-3.2118216	3
1254328333353320	7.6135616	6.599617	-3.3961751	3
1254328343293268	7.896077	6.6415157	-3.490746	3
1254328353291914	8.0445175	6.5577183	-3.4727895	3
1254328363355768	7.9487495	6.384139	-3.4368765	3
1254328373291341	7.644686	6.1327477	-3.4763808	3
1254328383292383	7.2544312	5.8693852	-3.6391866	3
1254328393291966	6.7684083	5.5856724	-3.9240966	3
1254328403296601	6.203377	5.3247046	-4.382586	3
1254328413295508	5.6826377	5.0745106	-4.9224787	3
1254328424460455	5.234922	4.8542438	-5.3378725	3
1254328433299726	4.84347	4.5884876	-5.6335564	3
1254328443292695	4.501099	4.277241	-5.741296	3
1254328453286393	4.1706996	3.9336734	-5.7017913	3
1254328463301028	3.8726213	3.526659	-5.710171	3
1254328473296914	3.4823663	3.0897174	-5.9663506	3
1254328483297955	3.063381	2.6479871	-6.575675	3
1254328493297643	2.6755204	2.232593	-7.41604	3
1254328503289570	2.3259668	1.8734628	-8.441956	3
1254328513299778	1.922544	1.4951789	-9.623494	3
1254328523903580	1.2808979	1.0977415	-10.867282	3
1254328533307174	0.61530983	0.6572084	-11.975797	3
1254328545071549	0.046686932	0.1316811	-12.653356	3
1254328553313893	-0.5315128	-0.4225766	-13.062764	3
1254328563316445	-1.0905589	-0.9983821	-13.4183035	3
1254328573314257	-1.6819267	-1.5346833	-13.796587	3
1254328583322122	-2.2218192	-1.9919758	-14.168885	3
1254328593301810	-2.7162218	-2.397793	-14.510059	3
1254328603317591	-3.1423898	-2.777274	-14.816517	3
1254328613396341	-3.4979286	-3.1196449	-15.055938	3
1254328624027382	-3.9025488	-3.4165258	-15.309723	3
1254328633294570	-4.27365	-3.6727054	-15.618575	3
1254328643300768	-4.547786	-3.8367083	-15.886725	3
1254328653293320	-4.7309427	-3.9336734	-16.07108	3
1254328663325455	-4.8482585	-3.9636009	-16.146496	3
1254328673876810	-4.9200845	-3.9384618	-16.114174	3
1254328683298112	-4.915296	-3.8534677	-15.974113	3
1254328693296862	-4.8506527	-3.716998	-15.763424	3
1254328703299570	-4.7560816	-3.5577838	-15.519216	3
1254328713295299	-4.6603136	-3.38181	-15.271416	3
1254328723951445	-4.5645456	-3.192668	-15.018827	3
1254328733327330	-4.425682	-2.9747956	-14.733917	3
1254328743296237	-4.2640734	-2.7246015	-14.392743	3
1254328753289935	-4.110844	-2.4839842	-13.995306	3
1254328763323320	-3.9923313	-2.2756886	-13.549985	3
1254328773800664	-3.916914	-2.0817583	-13.133393	3
1254328783299726	-3.834314	-1.8902222	-12.823344	3
1254328793299778	-3.6858735	-1.6962919	-12.601881	3
1254328803290195	-3.4392707	-1.4556746	-12.434286	3
1254328813294257	-3.145981	-1.1911154	-12.325351	3
1254328823707747	-2.9101522	-0.93493575	-12.258312	3
1254328833298007	-2.7389667	-0.7062895	-12.223597	3
1254328843296080	-2.5965118	-0.5374983	-12.118252	3
1254328853313997	-2.5390508	-0.4189853	-11.912351	3
1254328863292122	-2.5845408	-0.37588966	-11.63582	3
1254328873289830	-2.7234044	-0.3842694	-11.33056	3
1254328883296705	-2.9053638	-0.4357447	-11.040861	3
1254328893288320	-3.0358477	-0.49559975	-10.7990465	3
1254328903291341	-2.9891608	-0.51475334	-10.650606	3
1254328913294309	-2.7234044	-0.4297592	-10.614694	3
1254328923288424	-2.2182279	-0.23822308	-10.736797	3
1254328933285716	-1.5741876	0.01316811	-10.952275	3
1254328943294466	-0.91578215	0.29448682	-11.018116	3
1254328953287018	-0.33997664	0.51235914	-10.753557	3
1254328963288476	0.107739076	0.6703765	-10.086772	3
1254328973291757	0.4417302	0.78529817	-9.109938	3
1254328983292539	0.6811504	0.8607155	-8.066066	3
1254328993288059	0.80924016	0.8595184	-7.265205	3
1254329003292955	0.878672	0.78050977	-6.88333	3
1254329013289622	0.9816227	0.7206547	-6.9371996	3
1254329023291705	1.1994951	0.7769185	-7.4495587	3
1254329033288164	1.7369933	0.92296475	-8.336611	3
1254329043289518	2.6443958	1.2282255	-9.244013	3
1254329053287174	3.7600937	1.6220716	-9.85214	3
1254329063298007	4.7656584	2.0362685	-9.944317	3
1254329073293111	5.494693	2.384625	-9.5013895	3
1254329083298164	6.003461	2.7042508	-8.611943	3
1254329093296184	6.3697734	3.0454245	-7.457938	3
1254329103291497	6.566098	3.3961751	-6.3458314	3
1254329113289466	6.5457473	3.6523547	-5.687426	3
1254329123294934	6.3985043	3.845088	-5.6084175	3
1254329133290559	6.3218894	4.0617633	-5.9723363	3
1254329143291393	6.4787097	4.313154	-6.599617	3
1254329153292382	6.871359	4.619612	-7.479486	3
1254329163293268	7.356185	4.96318	-7.4615297	3
1254329173289622	7.715315	5.246893	-7.4926543	3
1254329183298997	7.856573	5.4312468	-7.347805	3
1254329193287226	7.789535	5.5401826	-7.1311297	3
1254329203284414	7.597999	5.6084175	-6.932411	3
1254329213300976	7.3406224	5.6467247	-6.766014	3
1254329223309830	7.0425444	5.6778493	-6.8198833	3
1254329233297643	6.745663	5.6563015	-6.9252286	3
1254329243301028	6.518214	5.6563015	-7.053318	3
1254329253303111	6.3901243	5.657499	-7.181408	3
1254329263301809	6.4104753	5.6886234	-7.243657	3
1254329273312747	6.5577183	5.8634	-7.2448545	3
1254329283299518	6.6965823	5.896919	-7.2233067	3
1254329293294882	6.752846	5.9064956	-7.1885905	3
1254329303311861	6.715736	5.85502	-7.192182	3
1254329313297799	6.661866	5.779603	-7.204153	3
1254329323304726	6.670246	5.7245364	-7.2065473	3
1254329333311393	6.743269	5.66947	-7.2448545	3
1254329343306809	6.733692	5.6000376	-7.2484455	3
1254329353295820	6.6762314	5.517438	-7.1909847	3
1254329363321080	6.5984197	5.391742	-7.1131735	3
1254329373313268	6.528988	5.234922	-7.0784574	3
1254329383310038	6.477513	5.0625396	-7.1251445	3
1254329393314570	6.4284315	4.892551	-7.229292	3
1254329403298216	6.3889275	4.739322	-7.394492	3
1254329413298684	6.339846	4.5633483	-7.565677	3
1254329423305195	6.167464	4.3538556	-7.6961613	3
1254329433294570	5.8262897	4.144363	-7.843405	3
1254329443289986	5.425261	3.9240966	-7.8948803	3
1254329453286549	5.0062757	3.6535518	-7.833828	3
1254329463289882	4.607641	3.3087866	-7.750031	3
1254329473288736	4.1503487	2.8562827	-7.6853876	3
1254329483319153	3.5649664	2.303222	-7.776367	3
1254329493289830	2.9041667	1.6460136	-8.10557	3
1254329503289934	2.1811178	0.9528923	-8.63828	3
1254329513314622	1.5215151	0.2765303	-9.354146	3
1254329523301288	0.8487445	-0.41299978	-10.193314	3
1254329533302174	0.15682021	-1.0642227	-11.127052	3
1254329543311653	-0.5243302	-1.6986861	-12.040441	3
1254329553303320	-1.2916719	-2.3355439	-12.850878	3
1254329563302643	-2.0817583	-2.9221232	-13.573927	3
1254329573312278	-2.823961	-3.4871547	-14.089877	3
1254329583304361	-3.549404	-4.0198646	-14.452599	3
1254329593299361	-4.235343	-4.522647	-14.718355	3
1254329603302486	-4.859032	-5.0062757	-14.83208	3
1254329613299830	-5.4743423	-5.425261	-14.883554	3
1254329623301340	-6.009446	-5.759252	-14.958972	3
1254329633307903	-6.363788	-5.9878983	-14.982914	3
1254329643305299	-6.602011	-6.1100025	-14.958972	3
1254329653298892	-6.7863646	-6.1542954	-14.947001	3
1254329663313267	-6.9371996	-6.131551	-14.930242	3
1254329673302695	-7.029376	-6.0441623	-14.872781	3
1254329683329101	-7.0066314	-5.9124813	-14.680048	3
1254329693307955	-6.908469	-5.729325	-14.3496475	3
1254329703300142	-6.791153	-5.5162406	-13.95221	3
1254329713298476	-6.6726403	-5.2852	-13.541605	3
1254329723308111	-6.5218053	-5.04578	-13.146562	3
1254329733299205	-6.3542113	-4.8099513	-12.825739	3
1254329743299257	-6.181829	-4.578911	-12.625823	3
1254329753312695	-5.9902925	-4.357447	-12.513295	3
1254329763305299	-5.7903767	-4.146757	-12.442666	3
1254329773303267	-5.60722	-3.964798	-12.378023	3
1254329783310403	-5.434838	-3.7924154	-12.313379	3
1254329793300351	-5.249287	-3.6272156	-12.24275	3
1254329803297695	-5.0254292	-3.453636	-12.142194	3
1254329813311913	-4.7776294	-3.2692823	-12.035652	3
1254329823302330	-4.547786	-3.0801406	-11.941081	3
1254329833301705	-4.3742065	-2.8933928	-11.87524	3
1254329843310767	-4.2521024	-2.7042508	-11.848905	3
1254329853303215	-4.11683	-2.517503	-11.811794	3
1254329863302538	-3.9480386	-2.3642743	-11.727997	3
1254329873309934	-3.7900212	-2.2421699	-11.614272	3
1254329883311549	-3.6487634	-2.1296425	-11.455058	3
1254329893306340	-3.4979286	-2.030283	-11.209652	3
1254329903313059	-3.347094	-1.9632454	-10.857705	3
1254329913302069	-3.1399956	-1.910573	-10.409989	3
1254329923300455	-2.8323407	-1.8423382	-9.931149	3
1254329933311861	-2.4875755	-1.7537527	-9.488221	3
1254329943316757	-2.1655555	-1.6579847	-9.179369	3
1254329953304257	-1.8351556	-1.5753847	-9.114726	3
1254329963312278	-1.3503298	-1.401805	-9.357738	3
1254329973306236	-0.6619968	-1.1468226	-9.779117	3
1254329983300715	0.19871874	-0.8439561	-10.059238	3
1254329993309465	1.0833763	-0.49440265	-10.081984	3
1254330003300976	1.8710686	-0.15322891	-9.8437605	3
1254330013301705	2.5677812	0.17836803	-9.339781	3
1254330023312226	3.1663318	0.47644615	-8.655039	3
1254330033301080	3.6176388	0.7553706	-8.000225	3
1254330043301809	3.8977604	0.9552865	-7.595605	3
1254330053310559	4.027047	1.0726024	-7.503428	3
1254330063300299	4.0976763	1.1695676	-7.583634	3
1254330073303163	4.167108	1.2593501	-7.759608	3
1254330083312122	4.1623197	1.3467385	-7.9343843	3
1254330093302538	4.177882	1.4772224	-8.153454	3
1254330103300976	4.2437224	1.6843209	-8.519767	3
1254330113310871	4.547786	1.9177556	-8.986636	3
1254330123302069	5.0374002	2.2385786	-9.329007	3
1254330133300351	5.567716	2.5965118	-9.362526	3
1254330143308319	6.0166287	2.9747956	-9.038112	3
1254330153302642	6.409278	3.3554738	-8.494628	3
1254330163300507	6.775591	3.7720647	-7.916428	3
1254330173313424	7.0461354	4.1479545	-7.4615297	3
1254330183303267	7.153875	4.449624	-7.2089415	3
1254330193301861	7.153875	4.710592	-7.117962	3
1254330203309830	7.193379	4.935647	-7.1347213	3
1254330213303788	7.3657618	5.1666875	-7.2029557	3
1254330223307538	7.551312	5.3965306	-7.2939353	3
1254330233315194	7.651869	5.571307	-7.433996	3
1254330243310559	7.6889787	5.671864	-7.619547	3
1254330253302642	7.7224975	5.7305217	-7.7703815	3
1254330263344674	7.7224975	5.7640405	-7.884106	3
1254330273301496	7.6853876	5.7748146	-8.024167	3
1254330283300976	7.6710224	5.771223	-8.1319065	3
1254330293309049	7.7081323	5.7604494	-8.165425	3
1254330303305871	7.747637	5.7389016	-8.158242	3
1254330313297226	7.77517	5.6886234	-8.099585	3
1254330323307590	7.7919292	5.595249	-7.988254	3
1254330333301080	7.813477	5.434838	-7.8709383	3
1254330343300767	7.777564	5.2516813	-7.7584105	3
1254330353308476	7.6722193	5.0625396	-7.6626425	3
1254330363303059	7.5201874	4.820725	-7.5764513	3
1254330373303736	7.267599	4.5645456	-7.529764	3
1254330383313059	6.909666	4.31076	-7.5070195	3
1254330393301340	6.527791	4.048595	-7.505822	3
1254330403299517	6.2009826	3.7972038	-7.469909	3
1254330413313423	5.935226	3.5685577	-7.463924	3
1254330423304934	5.7365074	3.3063924	-7.5465236	3
1254330433302746	5.543774	3.0310593	-7.619547	3
1254330443311444	5.366603	2.7401638	-7.7093296	3
1254330453300923	5.104438	2.4301147	-7.773973	3
1254330463302330	4.736928	2.111686	-7.7691846	3
1254330473586653	4.3275194	1.7896658	-7.7703815	3
1254330483325663	3.9133227	1.4676456	-7.8493905	3
1254330493303944	3.4608185	1.1623849	-8.048109	3
1254330503315194	2.882619	0.80325466	-8.408437	3
1254330513302798	2.2505496	0.4345476	-8.8645315	3
1254330523297278	1.614889	0.05626374	-9.321824	3
1254330533311028	1.0271125	-0.36152446	-9.657013	3
1254330543301913	0.48602295	-0.80804306	-9.862914	3
1254330553338059	-0.10414778	-1.3084313	-10.012551	3
1254330563314361	-0.6799533	-1.7932571	-10.20289	3
1254330573302382	-1.1875241	-2.231396	-10.388441	3
1254330583304048	-1.6603789	-2.6539726	-10.593145	3
1254330593311028	-2.0769699	-3.0119057	-10.8708725	3
1254330603302486	-2.4708161	-3.3387144	-11.190498	3
1254330613301757	-2.777274	-3.6176388	-11.489774	3
1254330623311861	-2.9783869	-3.8402996	-11.717223	3
1254330633303944	-3.1280246	-4.0557775	-11.909956	3
1254330643304569	-3.301604	-4.2916064	-12.113463	3
1254330653310142	-3.5924997	-4.578911	-12.400767	3
1254330663302017	-3.9875429	-4.8865657	-12.76349	3
1254330673300246	-4.3897686	-5.1666875	-13.1477585	3
1254330683311132	-4.712986	-5.403713	-13.478158	3
1254330693301184	-4.987122	-5.5964465	-13.789405	3
1254330703302538	-5.213374	-5.7389016	-14.091074	3
1254330713310923	-5.3701944	-5.8215013	-14.335282	3
1254330723303684	-5.459977	-5.8574142	-14.512454	3
1254330733307121	-5.481525	-5.839458	-14.585477	3
1254330743313267	-5.4671597	-5.7784057	-14.551958	3
1254330753301288	-5.4312468	-5.6886234	-14.404715	3
1254330763302173	-5.353435	-5.5701103	-14.155718	3
1254330773315611	-5.243302	-5.4324436	-13.822924	3
1254330783299257	-5.1319714	-5.29358	-13.445837	3
1254330793298527	-5.044583	-5.1666875	-13.06037	3
1254330803307121	-4.9548006	-5.0505686	-12.695254	3
1254330813302590	-4.832696	-4.9416323	-12.3516865	3
1254330823300350	-4.6722846	-4.8338933	-12.051214	3
1254330833308892	-4.486734	-4.699818	-11.847707	3
1254330843302225	-4.253299	-4.5418005	-11.798626	3
1254330853302538	-3.965995	-4.3598413	-11.865664	3
1254330863311600	-3.6487634	-4.1539397	-11.971008	3
1254330873303111	-3.3303347	-3.930082	-12.056003	3
1254330883300715	-3.0358477	-3.7002387	-12.100295	3
1254330893319048	-2.7976246	-3.4859576	-12.095507	3
1254330903301548	-2.6276364	-3.301604	-12.035652	3
1254330913302017	-2.5103204	-3.1376014	-11.908759	3
1254330923310142	-2.4169466	-3.0023289	-11.702858	3
1254330933301652	-2.3343468	-2.8754363	-11.4359045	3
1254330943305871	-2.2768857	-2.7497406	-11.125855	3
1254330953308423	-2.2337902	-2.634819	-10.788273	3
1254330963302277	-2.1691468	-2.5306711	-10.45069	3
1254330973302329	-2.0901382	-2.4384944	-10.141838	3
1254330983308007	-1.9512744	-2.3331497	-9.927557	3
1254330993298163	-1.7142484	-2.2218192	-9.874885	3
1254331003300819	-1.3946224	-2.0745757	-9.982624	3
1254331013310142	-1.0414777	-1.8974048	-10.207679	3
1254331023303319	-0.7158663	-1.7142484	-10.455479	3
1254331033298632	-0.40821138	-1.5406688	-10.6158905	3
1254331043312694	-0.11372458	-1.3970166	-10.641029	3
1254331053302017	0.16998832	-1.283292	-10.534488	3
1254331063301965	0.45968673	-1.1911154	-10.274716	3
1254331073333527	0.748188	-1.1228806	-9.913192	3
1254331083301340	0.9660604	-1.0642227	-9.548077	3
1254331093302382	1.1097125	-1.0414777	-9.241618	3
1254331103313319	1.2401965	-1.0546459	-8.987833	3
1254331113923632	1.472434	-1.0666169	-8.799889	3
1254331123309777	1.8567034	-1.0151415	-8.74961	3
1254331133298163	2.2732944	-0.91458505	-8.828619	3
1254331143304204	2.6084828	-0.7553706	-9.102755	3
1254331153332590	2.9340942	-0.581791	-9.601946	3
1254331163310715	3.369839	-0.33039984	-10.20289	3
1254331173301757	3.8881836	0.016759412	-10.79785	3
1254331183301392	4.3981485	0.35314476	-11.18571	3
1254331193311861	4.8267107	0.6572084	-11.148601	3
1254331203301444	5.2085857	0.9504981	-10.609905	3
1254331213301027	5.554548	1.3455414	-8.750807	3
1254331223411288	5.861006	1.79206	-8.635885	3
1254331233306861	6.149507	2.2337902	-7.7967176	3
1254331243319673	6.399701	2.6635494	-7.2927384	3
1254331253293840	6.5804634	3.063381	-7.1047935	3
1254331263296340	6.645107	3.4165258	-7.086837	3
1254331273300454	6.603208	3.705027	-7.101202	3
1254331283295819	6.5230026	3.916914	-7.037756	3
1254331293300559	6.4308257	4.0892963	-6.8881183	3
1254331303300194	6.319495	4.2281604	-6.754043	3
1254331313301236	6.197391	4.3287168	-6.692991	3
1254331323302902	6.051345	4.4077253	-6.716933	3
1254331333300298	5.9064956	4.462792	-6.813898	3
1254331343309100	5.827487	4.5058875	-6.95755	3
1254331353299361	5.804742	4.570531	-7.1167645	3
1254331363302173	5.8442464	4.6375685	-7.3106947	3
1254331373340246	5.8717794	4.7177744	-7.523779	3
1254331383309361	5.8801594	4.794389	-7.6949644	3
1254331393302538	5.9005103	4.8398786	-7.801506	3
1254331403309621	5.911284	4.8422728	-7.811083	3
1254331413299204	5.911284	4.8027687	-7.753622	3
1254331423311444	5.946	4.71538	-7.6961613	3
1254331433317798	6.0166287	4.620809	-7.654263	3
1254331443299725	6.0920463	4.5561657	-7.6889787	3
1254331453299465	6.155493	4.525041	-7.8086886	3
1254331463310663	6.184223	4.5118732	-7.9595237	3
1254331473299621	6.1758432	4.51307	-8.082825	3
1254331483299933	6.1004257	4.525041	-8.183381	3
1254331493308892	5.993884	4.4795513	-8.230068	3
1254331503299048	5.8562174	4.39336	-8.224083	3
1254331513306496	5.707777	4.2341456	-8.197746	3
1254331523314361	5.5760956	4.0258503	-8.130709	3
1254331533299777	5.4085016	3.7948096	-8.0684595	3
1254331543302017	5.199009	3.5805287	-8.1163435	3
1254331553313527	4.973954	3.4356794	-8.453926	3
1254331563303319	4.782418	3.3399115	-8.678981	3
1254331573300715	4.605247	3.2513258	-8.858546	3
1254331583307381	4.4113164	3.1591492	-9.036914	3
1254331593302069	4.1826706	3.0418332	-9.215282	3
1254331603302486	3.9444473	2.5761611	-9.346964	3
1254331613315663	3.70383	2.3714569	-9.448717	3
1254331623300819	3.4763808	2.4349031	-9.557653	3
1254331633300090	3.204639	1.922544	-9.67018	3
1254331643312694	2.8574798	1.6759412	-9.82341	3
1254331653301600	2.4528596	1.448492	-10.03769	3
1254331663301600	1.7513585	1.2282255	-10.220847	3
1254331673313110	1.3718776	1.009156	-10.396821	3
1254331683301652	1.0295067	0.7493851	-10.492589	3
1254331693302069	0.7386112	0.38067806	-10.447099	3
1254331703311860	0.36631286	-0.06464344	-10.346542	3
1254331713302121	-0.14844051	-0.5530606	-10.424355	3
1254331723302642	-0.6727707	-1.021127	-10.694899	3
1254331733311756	-1.1180922	-1.4628572	-11.083957	3
1254331743302121	-1.4891934	-1.8674773	-11.546038	3
1254331753302746	-1.7956513	-2.195483	-12.032061	3
1254331763311235	-2.098518	-2.4983494	-12.513295	3
1254331773305090	-2.396596	-2.7736826	-12.949039	3
1254331783301548	-2.6755204	-3.0466216	-13.207614	3
1254331793313267	-2.9520507	-3.3303347	-13.29979	3
1254331803302798	-3.21661	-3.5901055	-13.283031	3
1254331813301496	-3.4464533	-3.8127663	-13.226768	3
1254331823300142	-3.6846764	-4.0222588	-13.201628	3
1254331833298319	-4.0306387	-4.203021	-13.314156	3
1254331843298892	-4.3873744	-4.3394904	-13.53921	3
1254331853310402	-4.6279917	-4.465186	-13.681665	3
1254331863300350	-4.772841	-4.5537715	-13.686454	3
1254331873302850	-4.8733974	-4.6100354	-13.645753	3
1254331883319204	-4.92607	-4.6232033	-13.5775175	3
1254331893309621	-4.9224787	-4.5992613	-13.43626	3
1254331903305350	-4.8494554	-4.5322237	-13.230358	3
1254331913519152	-4.712986	-4.4328647	-12.978968	3
1254331923310142	-4.560954	-4.307169	-12.686874	3
1254331933305506	-4.405331	-4.1718965	-12.401965	3
1254331943296340	-4.238934	-4.024653	-12.145785	3
1254331953347537	-4.0737343	-3.86903	-11.942278	3
1254331963302121	-3.9013517	-3.7181952	-11.8094	3
1254331973316756	-3.7086184	-3.5541923	-11.733982	3
1254331983300298	-3.5003228	-3.3913867	-11.692084	3
1254331993303267	-3.3123782	-3.2549171	-11.677719	3
1254332003310194	-3.1759086	-3.1435869	-11.7064495	3
1254332013300246	-3.1004913	-3.072958	-11.76391	3
1254332023339881	-3.0801406	-3.0262709	-11.812991	3
1254332033301392	-3.0909145	-2.9975405	-11.844116	3
1254332043304412	-3.0765493	-2.96881	-11.815386	3
1254332053304412	-3.0346506	-2.9269116	-11.701661	3
1254332063309621	-2.96881	-2.8802247	-11.546038	3
1254332073306808	-2.8933928	-2.8299465	-11.371261	3
1254332083299829	-2.8179753	-2.7832594	-11.200075	3
1254332093313423	-2.719813	-2.7126305	-11.058818	3
1254332103302433	-2.5737667	-2.6048915	-10.971429	3
1254332113301600	-2.3475149	-2.4624364	-10.896012	3
1254332123316912	-2.0219033	-2.2541409	-10.8229885	3
1254332133302381	-1.661576	-1.9979613	-10.724827	3
1254332143302485	-1.3587095	-1.7669208	-10.556035	3
1254332153322069	-1.1611878	-1.5837644	-10.341754	3
1254332163305506	-1.0666169	-1.4688427	-10.101137	3
1254332173307954	-1.0175357	-1.4053963	-9.838972	3
1254332183312225	-1.0163386	-1.376666	-9.592369	3
1254332193303006	-1.0390835	-1.3802572	-9.391256	3
1254332203302589	-1.0007763	-1.3443443	-9.276335	3
1254332213311235	-0.7697359	-1.2449849	-9.44752	3
1254332223339621	-0.22505496	-1.0426749	-9.940725	3
1254332233308058	0.60932434	-0.700304	-10.590752	3
1254332243316444	1.5239093	-0.2657564	-11.173739	3
1254332253300194	2.3235726	0.12330139	-11.415554	3
1254332263303058	2.9712043	0.4285621	-11.066	3
1254332273374621	3.5470097	0.81761986	-10.143036	3
1254332283298891	4.0821137	1.2557588	-9.002198	3
1254332293299516	4.4544125	1.6328455	-8.115147	3
1254332303310558	4.6279917	1.9009962	-7.788338	3
1254332313298579	4.71538	2.100912	-7.8876977	3
1254332323314048	4.784812	2.2278047	-8.124723	3
1254332333297798	4.8015714	2.3295584	-8.282741	3
1254332343355714	4.685453	2.432509	-8.391677	3
1254332353301444	4.5322237	2.5187001	-8.559271	3
1254332363320298	4.5022964	2.6324248	-8.810662	3
1254332373312329	4.6112323	2.7940333	-9.082404	3
1254332383304516	4.794389	2.9771898	-9.2787285	3
1254332393310141	4.9895163	3.1268275	-9.224859	3
1254332403302225	5.175067	3.3051953	-8.809465	3
1254332413300246	5.3235073	3.5541923	-8.129512	3
1254332423332954	5.427655	3.821146	-7.3633676	3
1254332433302954	5.4288526	4.048595	-6.707356	3
1254332443304204	5.2995653	4.220978	-6.3446345	3
1254332453311444	5.109226	4.3382936	-6.2943563	3
1254332463300037	4.9416323	4.4520183	-6.447585	3
1254332473314100	4.8135424	4.5681367	-6.7241154	3
1254332483313631	4.7560816	4.6782703	-7.015011	3
1254332493304152	4.796783	4.784812	-7.229292	3
1254332503302016	4.950012	4.8961425	-7.3310456	3
1254332513316756	5.2085857	5.019444	-7.3897038	3
1254332523300662	5.494693	5.1487308	-7.40766	3
1254332533301964	5.759252	5.243302	-7.3753386	3
1254332543310871	5.9184666	5.269638	-7.299921	3
1254332553302902	5.922058	5.249287	-7.2005615	3
1254332563301131	5.831078	5.1918263	-7.129933	3
1254332573316443	5.7065797	5.1343656	-7.089231	3
1254332583303423	5.6359506	5.0721164	-7.121553	3
1254332593301652	5.671864	5.00867	-7.2340803	3
1254332603312016	5.717354	4.935647	-7.33344	3
1254332613307485	5.722142	4.8135424	-7.4136457	3
1254332623302954	5.6108117	4.6579194	-7.4854717	3
1254332633311808	5.4659624	4.5034933	-7.536947	3
1254332643300923	5.366603	4.3861775	-7.5824366	3
1254332653301652	5.3247046	4.3047748	-7.631518	3
1254332663313683	5.3342814	4.2173862	-7.7105265	3
1254332673302746	5.3318872	4.0916905	-7.797915	3
1254332683300923	5.2600613	3.916914	-7.902063	3
1254332693313943	5.115212	3.6870706	-8.0684595	3
1254332703301443	4.9057193	3.4201171	-8.257602	3
1254332713428527	4.667496	3.1280246	-8.446744	3
1254332723333631	4.4005427	2.8514943	-8.64666	3
1254332733306600	4.1395745	2.6527755	-8.881291	3
1254332743303891	3.930082	2.4995465	-9.161413	3
1254332753311912	3.7960067	2.3953989	-9.3661175	3
1254332763302537	3.6379895	2.268506	-9.470264	3
1254332773307745	3.3375173	2.0709844	-9.482236	3
1254332783311443	2.9149406	1.780089	-9.41041	3
1254332793302277	2.4959552	1.4185646	-9.2787285	3
1254332803301548	2.12246	1.0103531	-9.139865	3
1254332813346235	1.7609353	0.5434838	-9.157822	3
1254332823356131	1.4460979	0.08738836	-9.358934	3
1254332833319881	1.1360487	-0.34596214	-9.720459	3
1254332843316027	0.8451532	-0.7493851	-10.223241	3
1254332853302120	0.59974754	-1.1180922	-10.800244	3
1254332863302485	0.34596214	-1.4425066	-11.395203	3
1254332873313943	0.14963761	-1.7178397	-11.954249	3
1254332883301808	-0.015562311	-2.007538	-12.413936	3
1254332893464985	-0.19871874	-2.3403323	-12.768278	3
1254332903337589	-0.40821138	-2.705448	-13.048399	3
1254332913299256	-0.6739678	-3.1304188	-13.256695	3
1254332923309152	-1.0007763	-3.5326445	-13.455414	3
1254332933315662	-1.316811	-3.8738184	-13.6493435	3
1254332943298162	-1.6986861	-4.187459	-13.907918	3
1254332953300662	-2.100912	-4.4448357	-14.217967	3
1254332963350975	-2.44448	-4.654328	-14.471752	3
1254332973302641	-2.7281928	-4.8362875	-14.664485	3
1254332983300037	-2.932897	-5.0014873	-14.775816	3
1254332993302120	-3.13401	-5.1355624	-14.842854	3
1254333003299725	-3.3530796	-5.246893	-14.89792	3
1254333013298631	-3.5446155	-5.3139305	-14.879964	3
1254333023307433	-3.669114	-5.33069	-14.742297	3
1254333033304100	-3.7181952	-5.297171	-14.4849205	3
1254333043310454	-3.6870706	-5.21936	-14.131776	3
1254333053335245	-3.6104562	-5.1080294	-13.741521	3
1254333063319464	-3.5338416	-4.973954	-13.366828	3
1254333073974568	-3.4632127	-4.830302	-13.048399	3
1254333083309047	-3.3913867	-4.6902413	-12.777855	3
1254333093319568	-3.300407	-4.533421	-12.534843	3
1254333103344829	-3.180697	-4.3634324	-12.310986	3
1254333113353266	-3.0502129	-4.188656	-12.101493	3
1254333123368214	-2.9340942	-4.0497923	-11.900379	3
1254333133453631	-2.8455088	-3.9444473	-11.723208	3
1254333143344777	-2.7748797	-3.8893807	-11.57836	3
1254333153302745	-2.7329812	-3.855862	-11.468226	3
1254333163319672	-2.707842	-3.8259344	-11.391612	3
1254333173317224	-2.6743233	-3.787627	-11.358093	3
1254333183344412	-2.634819	-3.762488	-11.344925	3
1254333193291808	-2.610877	-3.7349546	-11.323377	3
1254333203306235	-2.6072857	-3.714604	-11.264719	3
1254333213314724	-2.6060886	-3.693056	-11.166556	3
1254333223299099	-2.585738	-3.655946	-11.02889	3
1254333233309985	-2.5091233	-3.572149	-10.875661	3
1254333243308214	-2.328361	-3.4249055	-10.755951	3
1254333253306079	-2.079364	-3.2477345	-10.638636	3
1254333263327329	-1.8243817	-3.0538042	-10.498574	3
1254333273291027	-1.5933412	-2.8670566	-10.377667	3
1254333283292485	-1.388637	-2.718616	-10.253169	3
1254333293296652	-1.2665327	-2.6156654	-10.1226845	3
1254333303291235	-1.2162545	-2.5486276	-9.976639	3
1254333313301079	-1.1707647	-2.4983494	-9.759963	3
1254333323317329	-1.0737995	-2.4504654	-9.4535055	3
1254333333302068	-0.92895025	-2.4025815	-9.137471	3
1254333343300870	-0.7386112	-2.384625	-8.91481	3
1254333353309204	-0.45729253	-2.3546975	-8.838196	3
1254333363307433	-0.0011971008	-2.2709002	-8.937555	3
1254333373301704	0.557849	-2.1499932	-9.148245	3
1254333383313318	1.127669	-2.0087352	-9.3661175	3
1254333393302016	1.5837644	-1.8686744	-9.506178	3
1254333403299464	1.9201498	-1.7729063	-9.520543	3
1254333413312693	2.1332338	-1.733402	-9.42238	3
1254333423304047	2.232593	-1.7166426	-9.272743	3
1254333433306704	2.3331497	-1.7250223	-9.096769	3
1254333443314412	2.4253263	-1.6555905	-9.016563	3
1254333453301495	2.7030537	-1.4772224	-9.284714	3
1254333463301599	3.3602622	-1.1755531	-9.813833	3
1254333473312224	4.3622355	-0.6596026	-10.481815	3
1254333483302485	5.395334	-0.035913024	-11.076775	3
1254333493303058	6.208165	0.5303157	-11.305421	3
1254333503311391	6.6989765	1.0007763	-11.087548	3
1254333513307693	6.9144545	1.4508862	-10.579977	3
1254333523300401	6.96593	1.8543092	-9.964667	3
1254333533309204	6.89171	2.1739352	-9.400833	3
1254333543301287	6.743269	2.4181437	-8.954314	3
1254333553302329	6.576872	2.5821466	-8.567651	3
1254333563309620	6.329072	2.6563668	-8.198944	3
1254333573301443	5.961562	2.670732	-7.821857	3
1254333583300662	5.493496	2.6599581	-7.443573	3
1254333593311183	4.997896	2.6372132	-7.1263413	3
1254333603301651	4.7058034	2.6755204	-6.9491706	3
1254333613305922	4.630386	2.8179753	-6.9240313	3
1254333623310089	4.703409	2.980781	-7.0365586	3
1254333633300974	4.8422728	3.1387985	-7.2352777	3
1254333643299099	4.993108	3.2932243	-7.466318	3
1254333653312537	5.1559134	3.4261026	-7.7093296	3
1254333663303214	5.327099	3.5218706	-7.967903	3
1254333673301651	5.4504004	3.5936968	-8.197746	3
1254333683311495	5.4791307	3.6164417	-8.4108305	3
1254333693301026	5.42167	3.6008794	-8.604761	3
1254333703300349	5.3282957	3.5685577	-8.737639	3
1254333713311131	5.2564697	3.5206735	-8.826224	3
1254333723300974	5.255273	3.4799721	-8.91481	3
1254333733301599	5.3079453	3.4572272	-9.011775	3
1254333743310037	5.3606176	3.4356794	-9.096769	3
1254333753301339	5.3378725	3.393781	-9.161413	3
1254333763302016	5.221754	3.289633	-9.200917	3
1254333773312537	5.0505686	3.1615434	-9.212888	3
1254333783301131	4.8638206	3.0490158	-9.200917	3
1254333793301703	4.7046065	2.9317	-9.172187	3
1254333803311547	4.5741224	2.7964275	-9.156625	3
1254333813302641	4.4424415	2.6539726	-9.172187	3
1254333823302120	4.272453	2.516306	-9.215282	3
1254333833311860	4.0821137	2.3714569	-9.269152	3
1254333843305401	3.8989575	2.2493525	-9.295488	3
1254333853300818	3.7373488	2.1523874	-9.26556	3
1254333863308891	3.5553896	2.0721815	-9.220071	3
1254333873302172	3.3973722	2.0087352	-9.163807	3
1254333883301130	3.301604	1.9728222	-9.082404	3
1254333893319412	3.2872388	1.9165585	-9.00579	3
1254333903307172	3.2788591	1.8207904	-8.942344	3
1254333913302797	3.1663318	1.6807296	-8.943541	3
1254333923312485	2.9975405	1.4856021	-9.045294	3
1254333933302276	2.7976246	1.2797008	-9.498995	3
1254333943305766	2.5689783	1.091756	-9.67856	3
1254333953311183	2.3403323	0.91937345	-9.76954	3
1254333963303110	2.0937295	0.79487497	-9.842564	3
1254333973302537	1.8435353	0.6619968	-9.785102	3
1254333983308318	1.5705963	0.50757074	-9.595961	3
1254333993298891	1.2773066	0.005985504	-9.368511	3
1254334003298683	1.0007763	-0.22744916	-9.172187	3
1254334013311443	0.7290344	-0.51235914	-9.065644	3
1254334023302224	0.47046062	-0.9576807	-9.090784	3
1254334033298578	0.19871874	-1.376666	-9.376891	3
1254334043311912	-0.15203181	-1.7609353	-9.968259	3
1254334053302172	-0.48961425	-2.1045034	-10.764331	3
1254334063301339	-1.1228806	-2.3678656	-11.648989	3
1254334073311339	-1.009156	-2.5438392	-12.4702	3
1254334083301026	-1.055843	-2.6527755	-13.128605	3
1254334093307693	-0.9696517	-2.7102363	-13.615825	3
1254334103311651	-0.91338795	-2.7700913	-13.930662	3
1254334113301235	-0.89184016	-2.8766334	-14.104242	3
1254334123302120	-0.9947908	-3.0382419	-14.265851	3
1254334133311912	-1.2210429	-3.2345665	-14.478935	3
1254334143301495	-1.5334862	-3.4524388	-14.701595	3
1254334153310297	-1.8950106	-3.6978445	-14.877569	3
1254334163317745	-2.2780828	-3.9360676	-14.984112	3
1254334173301391	-2.657564	-4.1491513	-14.997279	3
1254334183303057	-2.9831753	-4.333505	-14.907496	3
1254334193309724	-3.2369606	-4.4723687	-14.743494	3
1254334203300557	-3.4512417	-4.5741224	-14.542381	3
1254334213301130	-3.6332011	-4.6220064	-14.295778	3
1254334223303526	-3.751714	-4.617218	-13.986926	3
1254334233299880	-3.7912183	-4.560954	-13.602657	3
1254334243297641	-3.7780502	-4.461595	-13.186066	3
1254334253312276	-3.738546	-4.343082	-12.785037	3
1254334263306078	-3.678691	-4.200627	-12.418724	3
1254334273336339	-3.6140475	-4.0653543	-12.091916	3
1254334283320037	-3.5613751	-3.9468415	-11.81778	3
1254334293313474	-3.5194764	-3.834314	-11.60709	3
1254334303351651	-3.4871547	-3.7553053	-11.465832	3
1254334313303474	-3.4572272	-3.6954503	-11.3880205	3
1254334323291130	-3.4452562	-3.654749	-11.394006	3
1254334333293682	-3.4261026	-3.6164417	-11.431116	3
1254334343311755	-3.3734303	-3.5877113	-11.437101	3
1254334353294516	-3.3195608	-3.550601	-11.434708	3
1254334363296859	-3.2549171	-3.50152	-11.449073	3
1254334373290297	-3.1783028	-3.4440591	-11.439496	3
1254334383289412	-3.1184478	-3.3913867	-11.395203	3
1254334393312849	-3.0801406	-3.3423057	-11.341333	3
1254334403313109	-3.0597897	-3.2944214	-11.293449	3
1254334413301495	-3.0418332	-3.2489316	-11.2371855	3
1254334423302641	-2.9999347	-3.2082303	-11.174936	3
1254334433325141	-2.955642	-3.1555579	-11.101913	3
1254334443305401	-2.920926	-3.122039	-10.97502	3
1254334453302016	-2.8574798	-3.1052797	-10.767922	3
1254334463310193	-2.7473464	-3.0789435	-10.488997	3
1254334473302589	-2.541445	-3.0454245	-10.172963	3
1254334483299776	-2.207454	-2.9963434	-9.871294	3
1254334493311391	-1.816002	-2.906561	-9.627085	3
1254334503302432	-1.4209588	-2.8083985	-9.467871	3
1254334513306234	-1.055843	-2.7090392	-9.351752	3
1254334523310089	-0.7038953	-2.6408045	-9.222465	3
1254334533299203	-0.35434186	-2.585738	-9.096769	3
1254334543299776	0.061052144	-2.5091233	-9.044097	3
1254334553311078	0.51954174	-2.4229321	-9.095572	3
1254334563302641	0.9995792	-2.3235726	-9.248801	3
1254334573302589	1.4748282	-2.207454	-9.427169	3
1254334583309932	1.922544	-2.0817583	-9.563639	3
1254334593301182	2.3475149	-1.958457	-9.604341	3
1254334603303214	2.7605145	-1.8327614	-9.531317	3
1254334613298214	3.2333694	-1.685518	-9.391256	3
1254334623299359	3.7062242	-1.4951789	-9.186552	3
1254334633300297	4.0916905	-1.22224	-9.054871	3
1254334643308891	4.5046906	-0.8714894	-9.215282	3
1254334653298474	5.127183	-0.40342298	-9.522937	3
1254334663299516	5.9507885	0.20590134	-9.82341	3
1254334673308891	6.7971387	0.8523358	-9.974244	3
1254334683301182	7.4806833	1.448492	-9.827001	3
1254334693303630	7.9248075	1.9596541	-9.421184	3
1254334703308734	8.160637	2.421735	-8.857349	3
1254334713300401	8.255207	2.815581	-8.206126	3
1254334723299359	8.2276745	3.1232362	-7.589619	3
1254334733310401	8.0684595	3.3494883	-7.1275387	3
1254334743299724	7.7967176	3.4943373	-6.849811	3
1254334753298995	7.4375877	3.5733461	-6.6870055	3
1254334763308422	7.019799	3.608062	-6.573281	3
1254334773299463	6.5589156	3.6152446	-6.4990606	3
1254334783299307	6.0585275	3.5913026	-6.4846954	3
1254334793307432	5.595249	3.5613751	-6.540959	3
1254334803305245	5.2564697	3.5637693	-6.6905966	3
1254334813303005	5.0493712	3.5853171	-6.9144545	3
1254334823310505	4.961983	3.6391866	-7.16824	3
1254334833303682	4.972757	3.7122097	-7.441179	3
1254334843301182	5.057751	3.7960067	-7.704541	3
1254334853311182	5.1726727	3.892972	-7.926005	3
1254334863300297	5.279215	3.9576154	-8.073248	3
1254334873303734	5.3259015	3.9959226	-8.14268	3
1254334883310713	5.318719	3.9959226	-8.173804	3
1254334893301234	5.297171	3.9791632	-8.186973	3
1254334903310818	5.2684407	3.928885	-8.209718	3
1254334913314047	5.2852	3.8786068	-8.277952	3
1254334923301130	5.3127337	3.8379054	-8.39886	3
1254334933301651	5.327099	3.7816415	-8.564059	3
1254334943312901	5.3474493	3.716998	-8.717288	3
1254334953634515	5.3402667	3.654749	-8.820239	3
1254334963324099	5.2397103	3.5913026	-8.882488	3
1254334973315193	5.0254292	3.515885	-8.883685	3
1254334983302588	4.7548847	3.4081461	-8.820239	3
1254334993302901	4.4999022	3.2668881	-8.713697	3
1254335003310088	4.309563	3.1268275	-8.626308	3
1254335013300818	4.224569	3.0178912	-8.643068	3
1254335023301755	4.2904096	2.907758	-8.74123	3
1254335033303109	4.4460325	2.7964275	-8.89805	3
1254335043301911	4.6136265	2.6503813	-9.114726	3
1254335053301859	4.675876	2.5103204	-9.3182335	3
1254335063311703	4.578911	2.3355439	-9.490616	3
1254335073302432	4.3119574	2.1643584	-9.624691	3
1254335083302328	3.9671922	2.0147207	-9.690532	3
1254335093310193	3.6523547	1.8974048	-9.636662	3
1254335103301078	3.3877954	1.816002	-9.4774475	3
1254335113301859	3.1507695	1.733402	-9.3182335	3
1254335123313630	2.9400797	1.6017209	-9.187749	3
1254335133302328	2.742558	1.4173675	-9.050082	3
1254335143301078	2.5234885	1.1779473	-8.939949	3
1254335153311859	2.328361	0.90381116	-8.865729	3
1254335163302692	2.134431	0.58897364	-8.866926	3
1254335173304463	1.8339585	0.22864626	-9.065644	3
1254335183312588	1.483208	-0.130484	-9.483433	3
1254335193302276	1.0582372	-0.48362875	-10.032902	3
1254335203301807	0.5542577	-0.830788	-10.632649	3
1254335213313630	0.11611878	-1.1456255	-11.118672	3
1254335223312276	-0.21667525	-1.4652514	-11.403583	3
1254335233301703	-0.5482722	-1.8507179	-11.538856	3
1254335243296651	-0.93852705	-2.303222	-11.611878	3
1254335253302328	-1.3958195	-2.8167782	-11.686098	3
1254335263302745	-1.8531121	-3.301604	-11.822568	3
1254335273310713	-2.2158337	-3.7481227	-12.023681	3
1254335283301755	-2.4372973	-4.1216183	-12.249933	3
1254335293310713	-2.4911668	-4.3861775	-12.504915	3
1254335303314151	-2.5019407	-4.5884876	-12.747927	3
1254335313294880	-2.6839	-4.795586	-13.030443	3
1254335323298109	-3.1423898	-5.023035	-13.461399	3
1254335333313838	-3.5757403	-5.2504845	-13.798982	3
1254335343302901	-3.8055837	-5.436035	-13.846866	3
1254335353302953	-3.9217024	-5.603629	-13.719973	3
1254335363316547	-4.0857053	-5.7496753	-13.588292	3
1254335373303109	-4.3119574	-5.8502316	-13.5296335	3
1254335383303890	-4.5142674	-5.9304376	-13.520057	3
1254335393311026	-4.607641	-5.9603653	-13.476961	3
1254335403296234	-4.6004586	-5.9244523	-13.379996	3
1254335413301286	-4.5322237	-5.853823	-13.210008	3
1254335423310922	-4.425682	-5.7616463	-12.971785	3
1254335433312484	-4.295198	-5.649119	-12.690466	3
1254335443302328	-4.152743	-5.519832	-12.388797	3
1254335453310922	-3.9935284	-5.3725886	-12.099098	3
1254335463301494	-3.8151605	-5.209783	-11.812991	3
1254335473301963	-3.6284127	-5.0374002	-11.566388	3
1254335483308474	-3.4117374	-4.8733974	-11.385626	3
1254335493303161	-3.2010477	-4.699818	-11.265916	3
1254335503300974	-3.004723	-4.5286326	-11.21085	3
1254335513316182	-2.8060043	-4.3478703	-11.224017	3
1254335523301807	-2.5833437	-4.167108	-11.258734	3
1254335533302015	-2.3654714	-3.9755719	-11.331757	3
1254335543311286	-2.1667526	-3.8139634	-11.440693	3
1254335553303838	-2.0338743	-3.6762967	-11.546038	3
1254335563302640	-1.9788077	-3.5458126	-11.639412	3
1254335573310609	-1.9488802	-3.4249055	-11.69807	3
1254335583302744	-1.9189527	-3.2944214	-11.6825075	3
1254335593301703	-1.8806454	-3.1519666	-11.568783	3
1254335603309984	-1.8016368	-2.9903579	-11.35091	3
1254335613306911	-1.7058687	-2.8287494	-11.034876	3
1254335623302328	-1.6101006	-2.6898856	-10.699687	3
1254335633311390	-1.4748282	-2.5378537	-10.419566	3
1254335643301703	-1.2677298	-2.360683	-10.245986	3
1254335653301286	-1.0127473	-2.2014685	-10.178948	3
1254335663313526	-0.7493851	-2.0446482	-10.192117	3
1254335673303994	-0.5279215	-1.9057846	-10.241198	3
1254335683300453	-0.35434186	-1.8183962	-10.272323	3
1254335693312119	-0.17118542	-1.757344	-10.235212	3
1254335703300401	0.04309563	-1.7226281	-10.14543	3
1254335713300557	0.2645593	-1.7357962	-9.988609	3
1254335723311494	0.49320555	-1.7705121	-9.764751	3
1254335733300192	0.7457938	-1.7932571	-9.528923	3
1254335743301859	1.0354922	-1.7872716	-9.388862	3
1254335753311130	1.388637	-1.7621324	-9.425972	3
1254335763303005	1.8579005	-1.6651673	-9.609129	3
1254335773303265	2.3630772	-1.5011644	-9.873688	3
1254335783310192	2.7808652	-1.34195	-10.147824	3
1254335793302276	3.1711202	-1.198298	-10.33936	3
1254335803300036	3.525462	-1.0582372	-10.387244	3
1254335813312380	3.8953662	-0.89662856	-10.375273	3
1254335823303786	4.260482	-0.7206547	-10.316615	3
1254335833300192	4.537012	-0.50158525	-10.271125	3
1254335843310817	4.7429137	-0.22984336	-10.364499	3
1254335853303734	5.0134583	0.090979666	-10.584765	3
1254335863301807	5.3833623	0.48722005	-10.794258	3
1254335873311598	5.801151	0.91219085	-10.852917	3
1254335883301494	6.1806316	1.3275849	-10.632649	3
1254335893306494	6.4882865	1.7417817	-10.144233	3
1254335903312744	6.7025676	2.1272483	-9.467871	3
1254335913302484	6.8426285	2.4744074	-8.66701	3
1254335923299098	6.8761473	2.790442	-7.824251	3
1254335933311755	6.7887588	3.0597897	-7.053318	3
1254335943306651	6.6367273	3.2992098	-6.445191	3
1254335953300921	6.4739213	3.4979286	-6.041768	3
1254335963318994	6.301539	3.667917	-5.886145	3
1254335973303578	6.1530986	3.8283286	-5.9483943	3
1254335983337067	6.093243	3.9947255	-6.1159883	3
1254335993300921	6.1566896	4.155137	-6.362591	3
1254336003303005	6.3326635	4.3143516	-6.6546836	3
1254336013305453	6.5625067	4.461595	-6.951565	3
1254336023314619	6.7612257	4.570531	-7.20535	3
1254336033303421	6.8569937	4.6471453	-7.3669586	3
1254336043303890	6.851008	4.679467	-7.410054	3
1254336053311807	6.791153	4.663905	-7.3346367	3
1254336063303994	6.704962	4.602853	-7.1490865	3
1254336073302171	6.6427126	4.4999022	-6.9503675	3
1254336083311130	6.597223	4.3718123	-6.817489	3
1254336093330244	6.5984197	4.238934	-6.7971387	3
1254336103324828	6.6367273	4.096479	-6.9168487	3
1254336113320400	6.645107	3.9707835	-7.1047935	3
1254336123303473	6.5505357	3.882198	-7.277176	3
1254336133303838	6.3350577	3.7612908	-7.429208	3
1254336143313161	6.0130377	3.6284127	-7.5106106	3
1254336153307744	5.693412	3.5051112	-7.451953	3
1254336163304411	5.409699	3.3782187	-7.345411	3
1254336173311234	5.189432	3.2154129	-7.2699933	3
1254336183301650	5.023035	3.0250738	-7.216124	3
1254336193301911	4.8494554	2.7820623	-7.27957	3
1254336203311807	4.644751	2.4851813	-7.479486	3
1254336213304932	4.4017396	2.1823149	-7.809886	3
1254336223313734	3.9228995	1.7836803	-8.687361	3
1254336233298421	3.9228995	1.7836803	-8.993818	3
1254336243306755	3.7696705	1.6376339	-9.107543	3
1254336253296859	3.594894	1.4951789	-9.416395	3
1254336263313369	3.3614593	1.3263878	-9.639056	3
1254336273301598	3.1184478	1.1168951	-9.76116	3
1254336283296390	2.8862102	0.8762778	-9.750386	3
1254336293309411	2.610877	0.5650316	-9.673772	3
1254336303303630	2.304419	0.20470424	-9.291897	3
1254336313300557	2.0087352	-0.20949265	-9.488221	3
1254336323303577	1.7046716	-0.62967503	-9.479841	3
1254336333296182	1.3922282	-1.340753	-9.799467	3
1254336343301598	1.1133038	-1.7130513	-10.31063	3
1254336353310244	0.8415619	-2.0709844	-10.965444	3
1254336363305869	0.5398925	-2.4229321	-11.632229	3
1254336373302327	0.2825158	-2.7281928	-12.216414	3
1254336383297744	0.07062895	-3.0131028	-12.658144	3
1254336393304202	-0.055066638	-3.3494883	-12.939463	3
1254336403331650	-0.47884035	-3.7086184	-13.170504	3
1254336413314671	-0.7266402	-4.045004	-13.451822	3
1254336423302015	-1.0414777	-4.39336	-13.80377	3
1254336433311442	-1.401805	-4.710592	-14.233529	3
1254336443316338	-1.8746599	-4.9883194	-14.676456	3
1254336453302015	-2.184709	-5.209783	-15.024813	3
1254336463301963	-2.4133554	-5.3737855	-15.221137	3
1254336473310140	-2.5605986	-5.475539	-15.296555	3
1254336483300140	-2.657564	-5.507861	-15.282189	3
1254336493300713	-2.731784	-5.4887075	-15.190013	3
1254336503313057	-2.777274	-5.4324436	-14.978126	3
1254336513308473	-2.815581	-5.327099	-14.669273	3
1254336523301286	-2.8299465	-5.1846437	-14.346057	3
1254336533310244	-2.7976246	-5.0302176	-14.016854	3
1254336543298786	-2.7246015	-4.8482585	-13.672089	3
1254336553299411	-2.6192567	-4.6579194	-13.3225355	3
1254336563308161	-2.5019407	-4.4807487	-12.982558	3
1254336573302536	-2.3714569	-4.313154	-12.678495	3
1254336583301807	-2.280477	-4.1659107	-12.436681	3
1254336593313473	-2.2529438	-4.035427	-12.24275	3
1254336603301390	-2.2337902	-3.9384618	-12.035652	3
1254336613307067	-2.2062569	-3.8630445	-11.81778	3
1254336623311911	-2.134431	-3.8007953	-11.629835	3
1254336633302327	-2.0494366	-3.7565024	-11.511322	3
1254336643303786	-1.9752164	-3.74094	-11.484985	3
1254336653311754	-1.9165585	-3.7325604	-11.540052	3
1254336663300556	-1.8806454	-3.738546	-11.663354	3
1254336673303213	-1.8363527	-3.7588966	-11.797429	3
1254336683312067	-1.7992426	-3.787627	-11.893197	3
1254336693304306	-1.7896658	-3.810372	-11.926716	3
1254336703302744	-1.7860745	-3.8127663	-11.890802	3
1254336713317744	-1.7597382	-3.7936125	-11.777079	3
1254336723300973	-1.7369933	-3.763685	-11.565191	3
1254336733302900	-1.7058687	-3.715801	-11.283873	3
1254336743311754	-1.6256629	-3.654749	-10.99178	3
1254336753300869	-1.4640543	-3.5972881	-10.745177	3
1254336763302796	-1.2126632	-3.4979286	-10.651803	3
1254336773310556	-0.89303726	-3.357868	-10.703279	3
1254336783301286	-0.60214174	-3.2082303	-10.8182	3
1254336793302952	-0.39743748	-3.0466216	-10.952275	3
1254336803312744	-0.24779987	-2.8802247	-11.019313	3
1254336813301598	-0.108936176	-2.6862943	-10.967838	3
1254336823302171	0.05865794	-2.4995465	-10.868479	3
1254336833310244	0.2621651	-2.3295584	-10.727221	3
1254336843302796	0.50517654	-2.1763294	-10.536881	3
1254336853299984	0.7517793	-2.0530279	-10.315418	3
1254336863307588	1.0342951	-1.9333179	-10.07121	3
1254336873302275	1.4293385	-1.8100165	-9.803059	3
1254336883300192	1.9165585	-1.6771383	-9.5732155	3
1254336893310244	2.409764	-1.5526398	-9.405622	3
1254336903303942	2.718616	-1.4389153	-9.3026705	3
1254336913303733	2.837129	-1.3263878	-9.380483	3
1254336923308317	2.9903579	-1.198298	-9.718064	3
1254336933301338	3.3267434	-0.961272	-10.222044	3
1254336943298786	3.8151605	-0.62009823	-10.777499	3
1254336953309150	4.3502645	-0.2645593	-11.207258	3
1254336963299775	4.8374844	0.055066638	-11.332953	3
1254336973299306	5.2385135	0.33877954	-11.061212	3
1254336983309879	5.6227827	0.6464345	-10.471041	3
1254336993299671	5.9531827	0.9816227	-9.676167	3
1254337003299202	6.159084	1.316811	-8.808268	3
1254337013309358	6.227319	1.6292542	-8.080431	3
1254337023300192	6.183026	1.8938135	-7.562086	3
1254337033306546	6.0740895	2.1320367	-7.21373	3
1254337043316338	5.920861	2.3642743	-7.053318	3
1254337053302483	5.7724204	2.5761611	-7.0461354	3
1254337063303890	5.673061	2.777274	-7.0688806	3
1254337073314775	5.6239796	2.9640217	-7.0664864	3
1254337083302952	5.567716	3.122039	-7.043741	3
1254337093303108	5.461174	3.2489316	-7.007828	3
1254337103312379	5.3223104	3.335123	-7.0126166	3
1254337113302692	5.234922	3.4129345	-7.103596	3
1254337123297223	5.1547165	3.489549	-7.2783732	3
1254337133313369	5.029021	3.549404	-7.503428	3
1254337143302640	4.867412	3.5877113	-7.7548194	3
1254337153301858	4.7524905	3.6499605	-7.98586	3
1254337163311181	4.757279	3.727772	-8.184579	3
1254337173302952	4.8506527	3.807978	-8.337808	3
1254337183301077	4.9464207	3.8774097	-8.401254	3
1254337193857692	4.9787426	3.9384618	-8.396465	3
1254337203302588	5.0014873	4.027047	-8.334216	3
1254337213299671	5.088876	4.0976763	-8.206126	3
1254337223313629	5.222951	4.176685	-7.965509	3
1254337233856702	5.3678	4.232949	-7.693767	3
1254337243309046	5.5162406	4.235343	-7.457938	3
1254337253310348	5.6910176	4.1982327	-7.2580223	3
1254337263309046	5.8741736	4.1036615	-7.1670427	3
1254337273302692	6.041768	3.9719806	-7.2352777	3
1254337283311129	6.157887	3.83192	-7.465121	3
1254337293352692	6.235698	3.7014358	-7.8410106	3
1254337303294515	6.2704144	3.632004	-8.274361	3
1254337313424723	6.3099184	3.582923	-8.639477	3
1254337323306598	6.2967505	3.527856	-8.848969	3
1254337333296285	6.171055	3.406949	-8.8645315	3
1254337343310817	5.9531827	3.2261868	-8.762778	3
1254337353299879	5.683835	3.0023289	-8.593987	3
1254337363298577	5.4049106	2.7377696	-8.407239	3
1254337373303160	5.130774	2.4289176	-8.258799	3
1254337383300452	4.8255134	2.1033063	-8.161834	3
1254337393296390	4.533421	1.8004397	-8.200141	3
1254337403309723	4.3514614	1.5526398	-8.374918	3
1254337413299098	4.2161894	1.3491327	-8.64666	3
1254337423297900	4.0497923	1.1444284	-8.993818	3
1254337433310817	3.7565024	0.93134445	-9.337387	3
1254337443304775	3.3889925	0.6835446	-9.5971575	3
1254337453299879	2.9855695	0.3878607	-9.749189	3
1254337463311285	2.585738	0.06823475	-9.858126	3
1254337473299202	2.2601264	-0.2693477	-9.929952	3
1254337483297900	1.9333179	-0.60812724	-9.993398	3
1254337493301181	1.6160861	-0.9708488	-10.13705	3
1254337503299723	1.3120226	-1.3060371	-10.348937	3
1254337513300348	1.0857705	-1.6005238	-10.633847	3
1254337523310504	0.90261406	-1.8962077	-10.945093	3
1254337533299254	0.61650693	-2.1978772	-11.300632	3
1254337543298056	0.23104046	-2.5354595	-11.7064495	3
1254337553308004	-0.1376666	-2.9257145	-12.0571995	3
1254337563300660	-0.46926352	-3.3375173	-12.3038025	3
1254337573301337	-0.79367787	-3.7684734	-12.580333	3
1254337583307900	-1.1300632	-4.2078094	-12.925097	3
1254337593299931	-1.459266	-4.6100354	-13.350069	3
1254337603300348	-1.7190368	-4.9524064	-13.827712	3
1254337613313733	-1.863886	-5.2181625	-14.270639	3
1254337623298837	-1.9321208	-5.4085016	-14.620193	3
1254337633297535	-2.0039468	-5.544971	-14.846445	3
1254337643308525	-2.172738	-5.66109	-14.978126	3
1254337653299723	-2.445677	-5.741296	-15.065515	3
1254337663301025	-2.6898856	-5.7760115	-15.078682	3
1254337673309098	-2.8562827	-5.74369	-14.991294	3
1254337683304306	-2.895787	-5.6467247	-14.792575	3
1254337693299827	-2.8431146	-5.494693	-14.506468	3
1254337703307119	-2.742558	-5.3043537	-14.17128	3
1254337713300452	-2.6036944	-5.08289	-13.807362	3
1254337723299358	-2.4301147	-4.841076	-13.447034	3
1254337733307848	-2.2361844	-4.6112323	-13.0759325	3
1254337743300296	-2.0470424	-4.4017396	-12.735956	3
1254337753298108	-1.9045875	-4.2173862	-12.485762	3
1254337763309879	-1.8243817	-4.060566	-12.373235	3
1254337773300712	-1.7872716	-3.9193082	-12.381614	3
1254337783300869	-1.7633295	-3.8067808	-12.423512	3
1254337793310035	-1.7429788	-3.7205894	-12.419921	3
1254337803299202	-1.7489643	-3.657143	-12.35887	3
1254337813297796	-1.769315	-3.6224272	-12.247539	3
1254337823307066	-1.8100165	-3.5877113	-12.11466	3
1254337833296233	-1.8327614	-3.560178	-11.984177	3
1254337843295921	-1.8363527	-3.5470097	-11.880029	3
1254337853307796	-1.8339585	-3.5326445	-11.810597	3
1254337863299723	-1.8375498	-3.525462	-11.777079	3
1254337873300348	-1.839944	-3.5098996	-11.775881	3
1254337883308056	-1.8088194	-3.477578	-11.785458	3
1254337893300816	-1.7166426	-3.41892	-11.731588	3
1254337903303369	-1.5634137	-3.3207579	-11.585542	3
1254337913315660	-1.3814543	-3.1902738	-11.394006	3
1254337923299671	-1.1947067	-3.040636	-11.21085	3
1254337933299723	-0.9959879	-2.859874	-11.03727	3
1254337943309358	-0.79966336	-2.6743233	-10.885238	3
1254337953299566	-0.6596026	-2.4971523	-10.749966	3
1254337963298993	-0.5626374	-2.3391352	-10.588357	3
1254337973307535	-0.49559975	-2.1978772	-10.364499	3
1254337983299671	-0.47764325	-2.0925324	-10.078392	3
1254337993298733	-0.49440265	-2.0290859	-9.76116	3
1254338003308368	-0.49081135	-2.0027497	-9.476251	3
1254338013300139	-0.44891283	-2.005144	-9.2547865	3
1254338023298681	-0.2873042	-1.9967642	-9.13388	3
1254338033298577	0.079008654	-1.9668367	-9.157822	3
1254338043299306	0.59495914	-1.8650831	-9.314642	3
1254338053299358	1.1348516	-1.7525556	-9.514558	3
1254338063309098	1.5466543	-1.6519991	-9.662998	3
1254338073299879	1.8004397	-1.5993267	-9.704897	3
1254338083299098	1.9213469	-1.5897499	-9.627085	3
1254338093314098	1.9991584	-1.6136919	-9.4774475	3
1254338103314671	2.110489	-1.6651673	-9.3182335	3
1254338113315816	2.2601264	-1.6795325	-9.23683	3
1254338123328212	2.5342624	-1.6436194	-9.288305	3
1254338133300191	2.943671	-1.5095441	-9.459491	3
1254338150282848	4.1371803	-0.9756372	-9.958682	3
1254338153313577	4.1371803	-0.9756372	-10.26514	3
1254338163317171	4.88058	-0.533907	-10.226832	3
1254338173303525	5.5461683	-0.05267244	-10.409989	3
1254338183312639	6.045359	0.37948096	-10.378864	3
1254338193340452	6.3721676	0.80325466	-10.086772	3
1254338203304931	6.6079965	1.2294226	-9.55885	3
1254338213310973	6.815095	1.6711528	-8.925584	3
1254338223307170	6.989872	2.1092918	-8.317456	3
1254338233301598	7.0928226	2.4995465	-7.799112	3
1254338243422848	7.050924	2.8119898	-7.3537903	3
1254338253485452	6.8653736	3.039439	-6.9743094	3
1254338263345400	6.432023	3.3854012	-6.4499793	3
1254338273358212	6.432023	3.5613751	-6.3781533	3
1254338283304098	6.3087215	3.5613751	-6.3781533	3
1254338293762483	6.2488666	3.7301662	-6.459556	3
1254338303303681	6.2345014	3.9001546	-6.673837	3
1254338313348264	6.254852	4.0402155	-6.9850836	3
1254338323338420	6.279991	4.1635165	-7.323863	3
1254338333292795	6.278794	4.2580876	-7.5944076	3
1254338343302014	6.211756	4.301183	-7.7213006	3
1254338353302535	6.0920463	4.3059716	-7.704541	3
1254338363372275	5.9567738	4.280833	-7.597999	3
1254338373307431	5.8741736	4.2173862	-7.478289	3
1254338383307275	5.8442464	4.1455603	-7.369353	3
1254338393316129	5.8095303	4.083311	-7.2951326	3
1254338403314202	5.746084	4.0162735	-7.264008	3
1254338413309358	5.66947	3.952827	-7.2664022	3
1254338423306233	5.530606	3.9193082	-7.345411	3
1254338433317118	5.368997	3.8881836	-7.49026	3
1254338443313785	5.2540755	3.867833	-7.656657	3
1254338453319462	5.2061915	3.8367083	-7.78355	3
1254338463297952	5.2169657	3.78643	-7.843405	3
1254338473296650	5.2421045	3.6966474	-7.9116397	3
1254338483296493	5.294777	3.5865142	-8.018182	3
1254338493295712	5.390545	3.4632127	-8.15106	3
1254338503291597	5.451597	3.3411086	-8.341399	3
1254338513287483	5.386954	3.2549171	-8.6334915	3
1254338523291441	5.2241483	3.2010477	-8.913613	3
1254338533292275	5.040992	3.1543608	-9.060856	3
1254338543321441	4.829105	3.1136594	-9.08001	3
1254338553291181	4.590882	3.0322564	-9.016563	3
1254338563292535	4.35625	2.906561	-8.893262	3
1254338573297900	4.1419687	2.7090392	-8.7125	3
1254338583291285	3.9552212	2.4540567	-8.492233	3
1254338593289931	3.7912183	2.1679497	-8.312668	3
1254338603294202	3.6583402	1.8686744	-8.281544	3
1254338613292952	3.572149	1.5813702	-8.408437	3
1254338623290035	3.453636	1.3311762	-8.965088	3
1254338633297795	3.1591492	1.0905589	-9.356541	3
1254338643312691	2.705448	0.5410896	-9.78989	3
1254338653306389	2.2242134	0.59974754	-10.0269165	3
1254338663318160	1.7908629	0.047884032	-10.210073	3
1254338673304097	1.4257472	-0.25617957	-10.329783	3
1254338683313056	1.0809821	-0.6847417	-10.342952	3
1254338693318108	0.6895301	-1.1935096	-10.316615	3
1254338703305035	-0.073023155	-1.7621324	-10.296265	3
1254338713303524	-0.8774749	-2.3319526	-10.395624	3
1254338723312847	-1.4293385	-2.8658595	-10.6398325	3
1254338733307431	-1.6364368	-3.3566709	-11.021708	3
1254338743305816	-2.1428106	-3.764882	-11.499351	3
1254338753311649	-2.3546975	-4.0402155	-11.9853735	3
1254338763311858	-2.4672248	-4.2317514	-12.403162	3
1254338773310504	-2.5210943	-4.3837833	-12.719196	3
1254338783315868	-2.5809495	-4.519056	-12.902353	3
1254338793303524	-2.6767175	-4.644751	-13.049597	3
1254338803311858	-2.7329812	-4.7548847	-13.148955	3
1254338813316545	-2.7485435	-4.844667	-13.220781	3
1254338823305816	-2.7497406	-4.8901567	-13.341689	3
1254338833304201	-2.72939	-4.8841715	-13.503298	3
1254338843309358	-2.7126305	-4.8398786	-13.656527	3
1254338853305191	-2.681506	-4.758476	-13.807362	3
1254338863303785	-2.5929205	-4.6591167	-13.899538	3
1254338873313472	-2.4672248	-4.534618	-13.909115	3
1254338883313576	-2.2936451	-4.3993454	-13.887567	3
1254338893308472	-2.1152773	-4.248511	-13.855246	3
1254338903317795	-1.958457	-4.1024647	-13.833697	3
1254338913315504	-1.8375498	-3.9624038	-13.837289	3
1254338923315243	-1.7621324	-3.8295257	-13.837289	3
1254338933319462	-1.7142484	-3.7098155	-13.802573	3
1254338943313524	-1.6711528	-3.6116533	-13.68406	3
1254338953304514	-1.6448165	-3.5362358	-13.490129	3
1254338963311076	-1.6543933	-3.4727895	-13.292608	3
1254338973307535	-1.6496049	-3.405752	-13.15135	3
1254338983304410	-1.567005	-3.321955	-13.036428	3
1254338993316597	-1.460463	-3.2237926	-12.919112	3
1254339003329514	-1.3730747	-3.1244333	-12.807782	3
1254339013321076	-1.3239936	-3.027468	-12.703634	3
1254339023322431	-1.3120226	-2.9472623	-12.617443	3
1254339033307326	-1.328782	-2.8682537	-12.552799	3
1254339043312899	-1.3239936	-2.7940333	-12.483368	3
1254339053317795	-1.2916719	-2.7246015	-12.373235	3
1254339063305556	-1.2593501	-2.681506	-12.20564	3
1254339073302899	-1.2629414	-2.6420016	-11.999739	3
1254339083313785	-1.292869	-2.6001031	-11.7627125	3
1254339093307066	-1.3132197	-2.5570073	-11.469423	3
1254339103302066	-1.3359646	-2.5091233	-11.1414175	3
1254339113309462	-1.340753	-2.4624364	-10.815806	3
1254339123306181	-1.3275849	-2.4001873	-10.563218	3
1254339133307014	-1.2653356	-2.31639	-10.429143	3
1254339143317795	-1.1599907	-2.2242134	-10.382456	3
1254339153301024	-1.0067618	-2.1045034	-10.392033	3
1254339163311493	-0.81283146	-1.9680338	-10.387244	3
1254339173318993	-0.5793968	-1.8195933	-10.314221	3
1254339183305920	-0.31483752	-1.6543933	-10.188525	3
1254339193303785	-0.01436521	-1.4879963	-10.0269165	3
1254339203308108	0.25258827	-1.3730747	-9.753978	3
1254339213301285	0.44532153	-1.3000516	-9.400833	3
1254339223318993	0.58418524	-1.2952632	-9.021352	3
1254339233300243	0.6703765	-1.3251907	-8.645462	3
1254339243331233	0.7410054	-1.3587095	-8.356961	3
1254339253347535	0.8379706	-1.3826514	-8.231265	3
1254339263299618	0.9840169	-1.3395559	-8.3629465	3
1254339273299566	1.2749124	-1.2138603	-8.72088	3
1254339283310764	1.7908629	-1.0031705	-9.214086	3
1254339293312274	2.5127146	-0.6584055	-9.831789	3
1254339303296858	3.3075895	-0.2825158	-10.392033	3
1254339313304774	4.068946	0.10295067	-10.699687	3
1254339323316285	4.653131	0.46208093	-10.647015	3
1254339333300764	5.020641	0.7517793	-10.290278	3
1254339343302899	5.2516813	1.0390835	-9.66659	3
1254339353311024	5.3247046	1.3215994	-9.02614	3
1254339363300503	5.2852	1.5215151	-8.605958	3
1254339373315712	5.175067	1.6639702	-8.3868885	3
1254339383307535	5.007473	1.7561469	-8.257602	3
1254339393301910	4.7776294	1.8016368	-8.124723	3
1254339403332951	4.483143	1.8183962	-7.904457	3
1254339413291233	4.1683054	1.7956513	-7.606379	3
1254339423291701	3.9671922	1.8088194	-7.356185	3
1254339433298993	3.903746	1.9285295	-7.302315	3
1254339443286545	4.0019083	2.1308396	-7.4244194	3
1254339453287222	4.1623197	2.3546975	-7.657854	3
1254339463288003	4.309563	2.5737667	-7.884106	3
1254339473287066	4.426879	2.790442	-7.9631147	3
1254339483289305	4.533421	2.9903579	-7.860164	3
1254339493288107	4.6579194	3.180697	-7.603985	3
1254339503287951	4.7860093	3.3638535	-7.313089	3
1254339513290868	4.8733974	3.5314474	-7.0952168	3
1254339523288212	4.8745947	3.669114	-6.999449	3
1254339533294774	4.781221	3.7445314	-7.0461354	3
1254339543288680	4.6519337	3.787627	-7.2065473	3
1254339553287743	4.5633483	3.845088	-7.443573	3
1254339563288160	4.583699	3.8977604	-7.7368627	3
1254339573288107	4.675876	3.9564183	-8.0445175	3
1254339583306753	4.80636	3.9971197	-8.333019	3
1254339593309930	4.947618	4.0186677	-8.582016	3
1254339603299670	5.081693	4.036624	-8.784326	3
1254339613299878	5.1690817	4.0545807	-8.905233	3
1254339623298107	5.1607018	4.0701427	-8.900445	3
1254339633297691	5.0960584	4.048595	-8.75799	3
1254339643298055	5.0254292	4.0258503	-8.549694	3
1254339653306805	4.948815	4.0066967	-8.364143	3
1254339663300399	4.9464207	3.952827	-8.274361	3
1254339673297274	5.009867	3.9013517	-8.264784	3
1254339683317430	5.1104236	3.8247373	-8.334216	3
1254339693301857	5.233725	3.7313633	-8.467094	3
1254339703302066	5.327099	3.6499605	-8.580819	3
1254339713308941	5.315128	3.620033	-8.653842	3
1254339723301701	5.231331	3.594894	-8.7053175	3
1254339733299149	5.1116204	3.550601	-8.676587	3
1254339743309670	4.9559975	3.4931402	-8.51019	3
1254339753300555	4.787206	3.4129345	-8.255207	3
1254339763300764	4.6232033	3.2836475	-8.024167	3
1254339773309462	4.4520183	3.1244333	-7.8446016	3
1254339783301128	4.297592	2.9257145	-7.7452426	3
1254339793299357	4.1599255	2.681506	-7.752425	3
1254339803310034	4.0282445	2.4241292	-7.856573	3
1254339813305503	3.9013517	2.1499932	-8.094796	3
1254339823312639	3.7361517	1.8914193	-8.450335	3
1254339833306337	3.572149	1.6771383	-8.872911	3
1254339843304097	3.4153287	1.4879963	-9.301474	3
1254339853335295	3.264494	1.3000516	-9.702502	3
1254339863313368	3.0705638	1.0773908	-10.02572	3
1254339873302482	2.8107927	0.79248077	-10.212467	3
1254339883303055	2.5103204	0.439336	-10.254366	3
1254339893315087	2.1380222	0.033518825	-10.303447	3
1254339903302066	1.7286136	-0.38067806	-10.475829	3
1254339913310295	1.3395559	-0.7553706	-10.755951	3
1254339923315139	0.9564836	-1.091756	-11.089942	3
1254339933301024	0.59855044	-1.3850456	-11.420342	3
1254339943306128	0.24420857	-1.6567876	-11.693281	3
1254339953314357	-0.10295067	-1.9093759	-11.865664	3
1254339963301336	-0.44532153	-2.1811178	-11.899182	3
1254339973301597	-0.82240826	-2.4588451	-11.859678	3
1254339983314566	-1.1372458	-2.7341783	-11.820174	3
1254339993303211	-1.3431472	-3.0238767	-11.77229	3
1254340003303472	-1.5658079	-3.2968156	-11.829751	3
1254340013311336	-1.7968484	-3.5613751	-12.073959	3
1254340023301076	-2.0350714	-3.8187518	-12.46182	3
1254340033306076	-2.2768857	-4.056975	-12.939463	3
1254340043313264	-2.457648	-4.256891	-13.435062	3
1254340053301024	-2.5929205	-4.4316673	-13.863625	3
1254340063300399	-2.7820623	-4.6040497	-14.234726	3
1254340073311545	-3.0250738	-4.7680526	-14.535198	3
1254340083302430	-3.252523	-4.9105077	-14.68723	3
1254340093301805	-3.4320881	-5.0122614	-14.68723	3
1254340103313576	-3.5733461	-5.073313	-14.569915	3
1254340113301545	-3.6834793	-5.073313	-14.371196	3
1254340123302743	-3.7457285	-5.020641	-14.121001	3
1254340133309461	-3.7373488	-4.92607	-13.834894	3
1254340143299930	-3.6727054	-4.775235	-13.536817	3
1254340153309878	-3.558981	-4.596867	-13.254301	3
1254340163314566	-3.4081461	-4.4005427	-12.966996	3
1254340173302326	-3.2237926	-4.189853	-12.6461735	3
1254340183302586	-3.0298622	-3.9743748	-12.308591	3
1254340193311232	-2.8431146	-3.7660792	-11.987768	3
1254340203302899	-2.669535	-3.5733461	-11.700463	3
1254340213303263	-2.5246856	-3.4033577	-11.506534	3
1254340223322326	-2.396596	-3.2561142	-11.428721	3
1254340233805503	-2.3463178	-3.1304188	-11.493365	3
1254340243312326	-2.3415294	-3.0310593	-11.628637	3
1254340253342378	-2.3582888	-2.9496565	-11.748347	3
1254340263303836	-2.372654	-2.885013	-11.792641	3
1254340273300243	-2.360683	-2.8323407	-11.725603	3
1254340283313732	-2.3139958	-2.7940333	-11.544841	3
1254340293300816	-2.256535	-2.7688942	-11.299435	3
1254340303299878	-2.2278047	-2.7605145	-11.049241	3
1254340313297118	-2.2218192	-2.754529	-10.827777	3
1254340323298368	-2.1906946	-2.7353754	-10.627861	3
1254340333295972	-2.1021092	-2.7042508	-10.451887	3
1254340343312482	-1.9835961	-2.6755204	-10.296265	3
1254340353297690	-1.8626889	-2.6503813	-10.13705	3
1254340363308576	-1.7513585	-2.6384103	-10.004171	3
1254340373304618	-1.6292542	-2.6048915	-9.998186	3
1254340383300347	-1.435324	-2.5187001	-10.09156	3
1254340393300451	-1.13964	-2.3666685	-10.208876	3
1254340403308993	-0.7721301	-2.1978772	-10.295067	3
1254340413302951	-0.4261679	-2.0242975	-10.334572	3
1254340423301336	-0.12808979	-1.8770541	-10.335769	3
1254340433311753	0.10055647	-1.7836803	-10.2735195	3
1254340443316753	0.33758244	-1.7142484	-10.149021	3
1254340453306336	0.6631939	-1.6364368	-9.950302	3
1254340463314774	1.0151415	-1.5717934	-9.664195	3
1254340473301909	1.3311762	-1.5526398	-9.340978	3
1254340483302326	1.5394717	-1.5682021	-9.068039	3
1254340493312378	1.6567876	-1.5610195	-8.9758625	3
1254340503301440	1.8052281	-1.496376	-9.187749	3
1254340513307951	2.1308396	-1.3335704	-9.716867	3
1254340523312222	2.7006595	-1.0390835	-10.494983	3
1254340533301649	3.489549	-0.6512229	-11.33056	3
1254340543302951	4.333505	-0.20111294	-11.979388	3
1254340553310555	5.0517654	0.21547815	-12.23078	3
1254340563300711	5.555745	0.5734113	-11.991359	3
1254340573300972	5.925649	0.93493575	-11.309011	3
1254340583311388	6.23091	1.3251907	-10.366894	3
1254340593301857	6.465542	1.7310078	-9.375694	3
1254340603301284	6.5924344	2.1080947	-8.542512	3
1254340613316857	6.5960255	2.4289176	-7.967903	3
1254340623299982	6.5577183	2.6874914	-7.565677	3
1254340633302117	6.4990606	2.8981812	-7.249643	3
1254340643310972	6.3697734	3.0466216	-6.980295	3
1254340653303472	6.1064115	3.13401	-6.7624226	3
1254340663307378	5.7616463	3.1603463	-6.63553	3
1254340673313107	5.439626	3.1759086	-6.603208	3
1254340683302378	5.1690817	3.2094274	-6.615179	3
1254340693301388	4.914099	3.2573113	-6.6187706	3
1254340703313055	4.644751	3.3075895	-6.603208	3
1254340713302430	4.3777976	3.347094	-6.5744777	3
1254340723302899	4.144363	3.3674448	-6.566098	3
1254340733312013	3.9552212	3.3854012	-6.6044054	3
1254340743303263	3.8534677	3.4380736	-6.730101	3
1254340753302326	3.9097314	3.5314474	-6.968324	3
1254340763314149	4.1216183	3.6643257	-7.2580223	3
1254340773302534	4.3897686	3.810372	-7.5333557	3
1254340783301857	4.6112323	3.9372647	-7.771579	3
1254340793311805	4.746505	4.0138793	-7.9367785	3
1254340803303055	4.775235	4.048595	-8.005013	3
1254340813301649	4.7321396	4.0378213	-7.976283	3
1254340823310503	4.6591167	4.000711	-7.85777	3
1254340833302742	4.5681367	3.9480386	-7.6961613	3
1254340843302638	4.4807487	3.882198	-7.559692	3
1254340853310659	4.4424415	3.822343	-7.5441294	3
1254340863304044	4.5154643	3.7792473	-7.93199	3
1254340873301180	4.721366	3.763685	-7.762002	3
1254340883311232	4.960786	3.750517	-8.2516165	3
1254340893303680	5.1702785	3.7373488	-8.325836	3
1254340903303992	5.2875943	3.715801	-8.432379	3
1254340915507013	5.2636523	3.691859	-8.452729	3
1254340923329669	5.2636523	3.3854012	-8.340201	3
1254340933302586	5.151125	3.5577838	-8.12233	3
1254340943327274	5.0146556	3.5577838	-7.868544	3
1254340953300399	4.865018	3.1280246	-7.6734166	3
1254340963301701	4.7081976	3.289633	-7.583634	3
1254340973308732	4.59567	2.8682537	-7.5668745	3
1254340983306076	4.5501804	2.6611552	-7.69257	3
1254340993301128	4.8614264	2.4516625	-8.024167	3
1254341003334982	4.6339774	2.2601264	-8.414422	3
1254341013306596	4.6902413	2.0721815	-8.7951	3
1254341023295451	4.296395	1.8926164	-9.1255	3
1254341033310346	4.189853	1.6903064	-9.362526	3
1254341043299565	3.894169	1.4377182	-9.506178	3
1254341053302951	3.5314474	1.1695676	-9.583989	3
1254341063312742	3.1866825	0.8726865	-9.616311	3
1254341073301961	2.8802247	0.5374983	-9.622296	3
1254341083299774	2.6324248	0.17357962	-9.679757	3
1254341093296701	2.3439236	-0.20949265	-9.866506	3
1254341103301961	2.0111294	-0.59495914	-10.234015	3
1254341113315399	1.673547	-0.9684546	-10.759542	3
1254341123903263	1.3575124	-1.3084313	-11.382035	3
1254341133312586	1.0941502	-1.6340426	-12.028469	3
1254341143304461	0.80086046	-1.9752164	-12.648567	3
1254341153318940	0.49200845	-2.3391352	-13.190854	3
1254341163300659	0.16639702	-2.7126305	-13.567941	3
1254341173302013	-0.18555063	-3.1040826	-13.745112	3
1254341183313471	-0.5386954	-3.5075054	-13.769054	3
1254341193331284	-0.90021986	-3.8762126	-13.702016	3
1254341203301128	-1.2138603	-4.152743	-13.663709	3
1254341213309721	-1.4293385	-4.35625	-13.662512	3
1254341223310867	-1.5310919	-4.4723687	-13.6673	3
1254341233297221	-1.5729905	-4.5298295	-13.721169	3
1254341243308003	-1.5873557	-4.548983	-13.755886	3
1254341253299617	-1.6340426	-4.571728	-13.730747	3
1254341263352482	-1.7932571	-4.6136265	-13.715184	3
1254341273291492	-2.0446482	-4.667496	-13.753491	3
1254341283298159	-2.3116016	-4.6938324	-13.845669	3
1254341293300138	-2.4839842	-4.68665	-13.898341	3
1254341303293367	-2.5570073	-4.653131	-13.854048	3
1254341313304201	-2.5689783	-4.6112323	-13.67568	3
1254341323308680	-2.554613	-4.5501804	-13.42788	3
1254341333299096	-2.5354595	-4.477157	-13.187263	3
1254341343303523	-2.5079262	-4.3993454	-12.962208	3
1254341353299721	-2.4349031	-4.297592	-12.72997	3
1254341363318576	-2.3223755	-4.197036	-12.495338	3
1254341373304565	-2.208651	-4.104859	-12.25113	3
1254341383298055	-2.1452048	-4.0198646	-12.054806	3
1254341393312898	-2.123657	-3.9636009	-11.915942	3
1254341403302013	-2.1176715	-3.9205053	-11.799823	3
1254341413302065	-2.1021092	-3.8833952	-11.705252	3
1254341423312794	-2.0410569	-3.83192	-11.63582	3
1254341433304096	-1.934515	-3.763685	-11.613075	3
1254341443305451	-1.7764976	-3.679888	-11.664551	3
1254341453322325	-1.6041151	-3.5877113	-11.77229	3
1254341463303003	-1.4389153	-3.489549	-11.919533	3
1254341473302065	-1.3084313	-3.4153287	-12.058397	3
1254341483312534	-1.2354081	-3.3554738	-12.146982	3
1254341493302794	-1.1971009	-3.3243492	-12.150574	3
1254341503302378	-1.198298	-3.3207579	-12.028469	3
1254341513319669	-1.2401965	-3.3291376	-11.793838	3
1254341523302898	-1.270124	-3.3411086	-11.498154	3
1254341533303003	-1.2425907	-3.3207579	-11.206061	3
1254341543313159	-1.1204864	-3.2465374	-11.000159	3
1254341553303784	-0.91578215	-3.1268275	-10.91756	3
1254341563300763	-0.7146692	-2.979584	-10.9582615	3
1254341573312482	-0.51834464	-2.7940333	-11.099519	3
1254341583302742	-0.34955344	-2.5725696	-11.234792	3
1254341593302117	-0.21787235	-2.3630772	-11.274296	3
1254341603311805	-0.1352724	-2.2002714	-11.166556	3
1254341613305815	-0.12090719	-2.0925324	-10.911574	3
1254341623300711	-0.14604631	-2.0338743	-10.55843	3
1254341633312638	-0.1328782	-2.0135236	-10.125079	3
1254341643302794	-0.08619126	-2.0147207	-9.655815	3
1254341653300398	0.025139118	-2.018312	-9.248801	3
1254341663309721	0.17597382	-2.0027497	-9.038112	3
1254341673337950	0.3854665	-1.9596541	-9.081207	3
1254341683309617	0.6955156	-1.8674773	-9.330204	3
1254341693317430	1.1228806	-1.7262194	-9.692925	3
1254341703306284	1.6687586	-1.5478514	-10.085575	3
1254341713302950	2.2960393	-1.3108255	-10.445902	3
1254341723319565	2.8335378	-1.0606314	-10.68652	3
1254341733302117	3.168726	-0.8726865	-10.745177	3
1254341743303523	3.357868	-0.7673417	-10.530896	3
1254341753312325	3.4380736	-0.6943185	-10.0987425	3
1254341763304148	3.525462	-0.63206923	-9.545682	3
1254341773303627	3.6355953	-0.5674258	-8.99741	3
1254341783312013	3.751714	-0.48362875	-8.5700445	3
1254341793302169	3.8666358	-0.36631286	-8.301894	3
1254341803301232	3.9803603	-0.19033903	-8.212111	3
1254341813311336	4.274847	0.06943185	-8.325836	3
1254341823302586	4.8422728	0.51355624	-8.656237	3
1254341833301857	5.530606	1.0007763	-8.98903	3
1254341843310138	6.1040173	1.4413095	-9.130288	3
1254341853302794	6.420052	1.804031	-8.99741	3
1254341863300086	6.5445504	2.1284454	-8.626308	3
1254341873308055	6.603208	2.4420857	-8.090008	3
1254341883298940	6.6391215	2.72939	-7.5572977	3
1254341893299357	6.602011	2.9843724	-7.193379	3
1254341903308575	6.4511766	3.1842883	-7.028179	3
1254341913298263	6.2345014	3.3135753	-6.9707184	3
1254341923304252	5.979519	3.4033577	-6.9168487	3
1254341933311648	5.7269306	3.4727895	-6.8905125	3
1254341943304252	5.5270147	3.5362358	-6.894104	3
1254341953299409	5.3941364	3.5972881	-6.908469	3
1254341963309044	5.3103395	3.655946	-6.9407907	3
1254341973299409	5.2804117	3.7098155	-7.029376	3
1254341983298315	5.270835	3.7588966	-7.1909847	3
1254341993308732	5.267244	3.7960067	-7.3645644	3
1254342003299669	5.2361193	3.834314	-7.4950485	3
1254342013297377	5.171476	3.8486793	-7.560889	3
1254342023310294	5.116409	3.833117	-7.5812397	3
1254342033309565	5.088876	3.8127663	-7.575254	3
1254342043301804	5.0637364	3.7960067	-7.5429325	3
1254342053312794	5.007473	3.774459	-7.5165963	3
1254342063302898	4.923676	3.7241807	-7.5465236	3
1254342073300711	4.8614264	3.6643257	-7.633912	3
1254342083316961	4.844667	3.6104562	-7.764396	3
1254342093301700	4.859032	3.558981	-7.8996687	3
1254342103301804	4.9021277	3.5122938	-8.040926	3
1254342113313159	4.960786	3.4488475	-8.197746	3
1254342123303419	4.993108	3.3638535	-8.341399	3
1254342133300815	4.9787426	3.2620997	-8.47308	3
1254342143310867	4.9200845	3.144784	-8.59279	3
1254342153310242	4.8039656	3.0262709	-8.677784	3
1254342163304825	4.608838	2.8993783	-8.713697	3
1254342173314044	4.357447	2.7509377	-8.676587	3
1254342183301179	4.1012673	2.598906	-8.598776	3
1254342193302534	3.857059	2.4372973	-8.526949	3
1254342203312221	3.654749	2.2996306	-8.500613	3
1254342213300034	3.5565867	2.1763294	-8.582016	3
1254342223315606	3.582923	2.0817583	-8.743625	3
1254342233300711	3.6619315	1.9847932	-8.935161	3
1254342243302898	3.726575	1.8818425	-9.105149	3
1254342253298940	3.654749	1.7896658	-9.257181	3
1254342263337117	3.4045548	1.673547	-9.478644	3
1254342273297638	3.0178912	1.5478514	-9.7863	3
1254342283302169	2.6479871	1.447295	-10.056845	3
1254342293307638	2.3882163	1.3359646	-10.183737	3
1254342303296127	2.1990743	1.2030864	-10.134656	3
1254342313298836	2.0350714	1.0307038	-10.044873	3
1254342323301179	1.827973	0.81043726	-10.04607	3
1254342333300346	1.6232687	0.557849	-10.129868	3
1254342343299981	1.4508862	0.29807812	-10.213664	3
1254342353309408	1.3251907	0.04189853	-10.314221	3
1254342363298367	1.2210429	-0.22026655	-10.471041	3
1254342373304148	1.0785879	-0.49679685	-10.718841	3
1254342383309877	0.93373865	-0.78529817	-11.071986	3
1254342393299981	0.65242	-1.1384429	-11.541249	3
1254342403301856	0.23942018	-1.5047557	-12.163742	3
1254342413311544	-0.15322891	-1.8686744	-12.764687	3
1254342423301179	-0.50158525	-2.2098482	-13.212402	3
1254342433300815	-0.7553706	-2.5306711	-13.445837	3
1254342443316231	-0.9696517	-2.8419175	-13.456611	3
1254342453306127	-1.2126632	-3.1423898	-13.348871	3
1254342463301492	-1.4568717	-3.4117374	-13.256695	3
1254342473313054	-1.6543933	-3.6176388	-13.223176	3
1254342483300086	-1.7549498	-3.7720647	-13.202826	3
1254342493301440	-1.7525556	-3.8726213	-13.186066	3
1254342503311231	-1.6627731	-3.927688	-13.189657	3
1254342513305711	-1.6112977	-3.9600096	-13.212402	3
1254342523299148	-1.7322049	-4.0138793	-13.344083	3
1254342533310815	-1.9847932	-4.060566	-13.612234	3
1254342543300971	-2.2050598	-4.0940847	-13.8480625	3
1254342553301544	-2.315193	-4.095282	-13.927072	3
1254342563311440	-2.3104045	-4.060566	-13.830106	3
1254342573299877	-2.2517467	-3.9947255	-13.63019	3
1254342583299877	-2.1918917	-3.8953662	-13.372813	3
1254342593309252	-2.136825	-3.7672763	-13.117831	3
1254342603299825	-2.0578163	-3.632004	-12.891579	3
1254342613304565	-1.934515	-3.4823663	-12.697649	3
1254342623307377	-1.7525556	-3.3147724	-12.5504055	3
1254342633297950	-1.541866	-3.145981	-12.428301	3
1254342643298888	-1.3431472	-2.9903579	-12.340913	3
1254342653308731	-1.186327	-2.8562827	-12.295423	3
1254342663300085	-1.055843	-2.7365725	-12.263102	3
1254342673298679	-0.9708488	-2.6312277	-12.228385	3
1254342683310242	-0.93373865	-2.5570073	-12.179304	3
1254342693299669	-0.94211835	-2.5115175	-12.064383	3
1254342703301388	-1.0007763	-2.4756045	-11.896789	3
1254342713309408	-1.0857705	-2.457648	-11.705252	3
1254342723301492	-1.1719618	-2.4552538	-11.502942	3
1254342733299356	-1.2330139	-2.48159	-11.324574	3
1254342743310710	-1.2689269	-2.4983494	-11.206061	3
1254342753299304	-1.2892777	-2.5378537	-11.2371855	3
1254342763298471	-1.2785037	-2.586935	-11.398794	3
1254342773309304	-1.2593501	-2.6060886	-11.599907	3
1254342783298262	-1.2389994	-2.6144683	-11.760319	3
1254342793299304	-1.1994951	-2.60968	-11.798626	3
1254342803309981	-1.1324574	-2.5773582	-11.699266	3
1254342813300033	-1.0666169	-2.5342624	-11.481394	3
1254342823300554	-1.0187328	-2.517503	-11.158177	3
1254342833307533	-0.9995792	-2.5007436	-10.787076	3
1254342843300450	-0.9768343	-2.4756045	-10.423157	3
1254342853301648	-0.93493575	-2.4540567	-10.0987425	3
1254342863307221	-0.878672	-2.4420857	-9.855731	3
1254342873299356	-0.79966336	-2.3750482	-9.762358	3
1254342883299096	-0.63206923	-2.27928	-9.854534	3
1254342893315919	-0.35673606	-2.1787236	-10.053253	3
1254342903305346	-0.010773907	-2.0685902	-10.25676	3
1254342913302950	0.40462008	-1.9488802	-10.425551	3
1254342923320710	0.8355764	-1.8124107	-10.545261	3
1254342933303419	1.2330139	-1.6938977	-10.55005	3
1254342943300137	1.5622166	-1.6208745	-10.405201	3
1254342953309773	1.8016368	-1.5981296	-10.152613	3
1254342963298992	1.9740193	-1.6065093	-9.8198185	3
1254342973297377	2.0446482	-1.6077064	-9.512163	3
1254342983311127	2.1021092	-1.6328455	-9.314642	3
1254342993299148	2.1811178	-1.5969325	-9.271546	3
1254343003301335	2.2984335	-1.4652514	-9.520543	3
1254343013314096	2.5893292	-1.2617443	-10.053253	3
1254343023302689	3.2465374	-0.9744401	-10.664971	3
1254343033305085	4.346673	-0.48961425	-11.22282	3
1254343043314721	5.5138464	0.09935937	-11.563994	3
1254343053303262	6.3661823	0.5734113	-11.4359045	3
1254343063301439	6.8043213	0.9648633	-10.833763	3
1254343073313314	6.945579	1.365892	-9.946711	3
1254343083302481	6.955156	1.7417817	-8.998607	3
1254343093302481	6.8929067	2.086547	-8.177396	3
1254343103310710	6.7923503	2.3882163	-7.565677	3
1254343113303054	6.645107	2.6312277	-7.1550717	3
1254343123301700	6.432023	2.7964275	-6.5337763	3
1254343133298835	6.1100025	2.8802247	-6.220136	3
1254343143314669	5.6826377	2.89459	-6.1507044	3
1254343153297689	5.1762643	2.8455088	-5.767632	3
1254343163297846	4.687847	2.7593174	-5.471948	3
1254343173301335	4.285621	2.6922798	-5.2923827	3
1254343183299252	3.9348705	2.6515784	-5.2397103	3
1254343193311544	3.5889084	2.6420016	-5.671864	3
1254343203301335	3.2800562	2.669535	-5.9783216	3
1254343213298158	3.0490158	2.7353754	-6.71813	3
1254343223315971	2.980781	2.847903	-7.1311297	3
1254343233762377	3.289633	3.2249897	-7.511808	3
1254343243298314	3.289633	3.2249897	-7.7464395	3
1254343253316908	3.5170822	3.4081461	-7.8302364	3
1254343263297377	3.7373488	3.870227	-7.787141	3
1254343273303731	3.9336734	3.679888	-7.690176	3
1254343283332169	4.098873	3.7684734	-7.565677	3
1254343293302116	4.2281604	3.819949	-7.4711065	3
1254343303301700	4.272453	3.7816415	-7.4746976	3
1254343313318731	4.2341456	3.7122097	-7.5968018	3
1254343323312429	4.144363	3.6643257	-7.8757267	3
1254343333303731	4.0521865	3.6128504	-8.291121	3
1254343343315294	4.056975	3.5805287	-8.760384	3
1254343353300502	4.5034933	3.5757403	-9.194932	3
1254343363307950	4.581305	3.5853171	-9.518148	3
1254343373301023	4.724957	3.582923	-9.673772	3
1254343383301804	4.8159366	3.5649664	-9.653421	3
1254343393301231	4.8961425	3.551798	-9.509769	3
1254343403312481	5.0122614	3.560178	-9.270349	3
1254343413302585	5.112818	3.560178	-8.935161	3
1254343423303262	5.1116204	3.5350387	-8.578424	3
1254343433313731	4.996699	3.50152	-8.305486	3
1254343443305554	4.8662148	3.4081461	-8.161834	3
1254343453311960	4.8015714	3.3147724	-8.128315	3
1254343463316856	4.808754	3.2465374	-8.237251	3
1254343473302741	4.868609	3.1783028	-8.451532	3
1254343483300971	4.936844	3.145981	-8.677784	3
1254343493309668	4.936844	3.1232362	-8.871715	3
1254343503301439	4.859032	3.0992942	-8.948329	3
1254343513306179	4.727351	3.052607	-8.895657	3
1254343523311752	4.5513773	2.980781	-8.775947	3
1254343533305762	4.3658266	2.8778305	-8.647857	3
1254343543301439	4.2317514	2.7377696	-8.498219	3
1254343553348418	4.10845	2.5462334	-8.307879	3
1254343563298991	3.9923313	2.315193	-8.172607	3
1254343573305971	3.9444473	2.0278888	-8.135497	3
1254343583308523	3.845088	1.7010803	-8.202535	3
1254343593299408	3.6858735	1.3970166	-8.50181	3
1254343603299460	3.5051112	1.0821792	-8.957906	3
1254343613310450	3.2106245	0.7769185	-9.482236	3
1254343623301700	2.9173348	0.50996494	-10.108319	3
1254343633302064	2.669535	0.24779987	-10.667366	3
1254343643308523	2.4349031	-0.0047884034	-11.0935335	3
1254343653302481	2.2601264	-0.2908955	-11.382035	3
1254343663300866	2.0973208	-0.6572084	-11.505336	3
1254343673312585	1.899799	-1.0893618	-11.550826	3
1254343683302012	1.6244658	-1.5825673	-11.676521	3
1254343693301439	1.2605472	-2.1045034	-11.949461	3
1254343703311960	0.8690952	-2.6300306	-12.33373	3
1254343713300606	0.4333505	-3.156755	-12.7970085	3
1254343723299773	0.008379706	-3.6391866	-13.286622	3
1254343733311075	-0.3866636	-4.056975	-13.742718	3
1254343743302481	-0.8762778	-4.473566	-14.188039	3
1254343753302273	-1.400608	-4.8781857	-14.574703	3
1254343763309668	-1.8866309	-5.2504845	-14.78659	3
1254343773299877	-2.2996306	-5.616797	-14.799758	3
1254343783302585	-2.6862943	-5.946	-14.656106	3
1254343793311752	-3.0597897	-6.1985884	-14.465767	3
1254343803301387	-3.3842041	-6.367379	-14.265851	3
1254343813303575	-3.606865	-6.459556	-13.995306	3
1254343823312116	-3.7361517	-6.465542	-13.668497	3
1254343833301856	-3.7900212	-6.4128695	-13.333309	3
1254343843302481	-3.799598	-6.319495	-12.995727	3
1254343853312064	-3.8187518	-6.208165	-12.706028	3
1254343863301127	-3.822343	-6.0764837	-12.4702	3
1254343873302585	-3.7960067	-5.9292407	-12.233173	3
1254343883311387	-3.7493198	-5.783194	-12.016499	3
1254343893301335	-3.6858735	-5.639542	-11.801021	3
1254343903301804	-3.6272156	-5.5042696	-11.567586	3
1254343913354668	-3.5649664	-5.3725886	-11.358093	3
1254343923356543	-3.4847605	-5.245696	-11.188105	3
1254343933356700	-3.3734303	-5.1104236	-11.058818	3
1254343943321700	-3.2010477	-4.9775453	-10.990582	3
1254343953303575	-2.9759927	-4.8518496	-10.96305	3
1254343963303679	-2.790442	-4.722563	-11.001357	3
1254343973310397	-2.6551697	-4.5980644	-11.100717	3
1254343983302585	-2.5378537	-4.474763	-11.220427	3
1254343993333002	-2.3882163	-4.346673	-11.305421	3
1254344003309460	-2.2002714	-4.200627	-11.329363	3
1254344013295918	-2.0003555	-4.0533834	-11.295844	3
1254344023306179	-1.8710686	-3.9312792	-11.249157	3
1254344033315397	-1.8195933	-3.8367083	-11.174936	3
1254344043304460	-1.8207904	-3.764882	-11.055226	3
1254344053300814	-1.8674773	-3.702633	-10.903194	3
1254344063309877	-1.8830396	-3.6236243	-10.784681	3
1254344073303574	-1.7788919	-3.527856	-10.733206	3
1254344083300502	-1.5358804	-3.393781	-10.679337	3
1254344093311856	-1.1875241	-3.2082303	-10.606314	3
1254344103300449	-0.7398083	-2.991555	-10.540473	3
1254344113300918	-0.25857377	-2.742558	-10.45069	3
1254344123308835	0.20111294	-2.4995465	-10.332177	3
1254344133302741	0.5243302	-2.3211784	-10.204087	3
1254344143301595	0.7266402	-2.184709	-10.04607	3
1254344153314981	0.8678981	-2.0685902	-9.853337	3
1254344163307793	1.0019734	-1.946486	-9.659407	3
1254344173301752	1.174356	-1.7681179	-9.645041	3
1254344183311491	1.4915876	-1.543063	-9.937134	3
1254344193302272	2.0171149	-1.2533646	-10.418368	3
1254344203304043	2.6252422	-0.91099375	-10.891224	3
1254344213312741	3.205836	-0.59615624	-11.198878	3
1254344223309147	3.9264908	-0.272939	-11.245565	3
1254344233778887	4.710592	0.1412579	-10.959458	3
1254344243323470	5.3402667	0.5434838	-10.436325	3
1254344253416856	5.7484784	0.89782566	-9.78989	3
1254344263357637	5.913678	1.1875241	-9.16261	3
1254344273317272	5.981913	1.3922282	-8.722076	3
1254344283337376	6.0621185	1.5658079	-8.462306	3
1254344293301699	6.1112	1.7369933	-8.321048	3
1254344303310606	6.0621185	1.8974048	-8.234857	3
1254344313297064	5.9268465	2.0350714	-8.133103	3
1254344323302272	5.747281	2.1918917	-8.070854	3
1254344333314616	5.6802435	2.3523033	-8.12592	3
1254344343300554	5.8358665	2.5558102	-8.2037325	3
1254344353382324	6.0944405	2.80361	-8.234857	3
1254344363311960	6.2823853	3.0358477	-8.1558485	3
1254344373303106	6.327875	3.2345665	-7.9116397	3
1254344383303887	6.2584434	3.393781	-7.563283	3
1254344393312012	6.126762	3.5338416	-7.157466	3
1254344403300397	5.9663506	3.657143	-6.7743936	3
1254344413304199	5.783194	3.7349546	-6.491878	3
1254344423314981	5.5820813	3.7780502	-6.317101	3
1254344433302272	5.391742	3.8055837	-6.2524576	3
1254344443300449	5.2564697	3.8654387	-6.307524	3
1254344453316283	5.201403	3.9456444	-6.457162	3
1254344463309147	5.207389	4.0438066	-6.622362	3
1254344473304460	5.234922	4.1395745	-6.7205243	3
1254344483313783	5.255273	4.1862617	-6.7025676	3
1254344493302012	5.2421045	4.1922474	-6.5936313	3
1254344503303314	5.2169657	4.164714	-6.457162	3
1254344513320033	5.1906295	4.1000705	-6.362591	3
1254344523302637	5.163096	4.0078936	-6.4272346	3
1254344533302012	5.088876	3.9145198	-6.6989765	3
1254344543314147	4.9763484	3.821146	-7.0832458	3
1254344553303626	4.8135424	3.7541082	-7.4627266	3
1254344563304720	4.643554	3.6954503	-7.77517	3
1254344573313783	4.4544125	3.6379895	-7.989451	3
1254344583308158	4.271256	3.5781345	-8.1642275	3
1254344593308678	4.1276035	3.5110967	-8.303091	3
1254344603313053	4.0426097	3.4332852	-8.39048	3
1254344613306335	4.0342298	3.3399115	-8.431181	3
1254344623314460	4.047398	3.2237926	-8.42759	3
1254344633298053	4.0378213	3.0897174	-8.435969	3
1254344643299981	3.9671922	2.954445	-8.48984	3
1254344653298835	3.821146	2.8550856	-8.661025	3
1254344663307168	3.7541082	2.8107927	-8.924387	3
1254344673300137	3.8139634	2.835932	-9.150639	3
1254344683299564	3.892972	2.8886044	-9.303867	3
1254344693308314	3.9025488	2.89459	-9.388862	3
1254344703299147	3.8127663	2.815581	-9.390059	3
1254344713299824	3.6607344	2.6922798	-9.36492	3
1254344723306647	3.5170822	2.5390508	-9.388862	3
1254344733298887	3.4201171	2.3535004	-9.454702	3
1254344743300918	3.3542767	2.1643584	-9.506178	3
1254344753306751	3.2716765	1.9895816	-9.5385	3
1254344763300241	3.180697	1.8375498	-9.615114	3
1254344773300345	3.0825348	1.6867151	-9.710882	3
1254344783307585	2.9580362	1.5562311	-9.80665	3
1254344793301387	2.8263552	1.4089876	-9.909601	3
1254344803299408	2.6180596	1.2210429	-9.994595	3
1254344813308574	2.3463178	0.997185	-10.103531	3
1254344823307012	2.0949266	0.7026982	-10.192117	3
1254344833302585	1.8124107	0.38187516	-10.272323	3
1254344843311387	1.5298948	0.022744916	-10.411186	3
1254344853299824	1.2725182	-0.34835634	-10.551247	3
1254344863299720	1.0007763	-0.7134721	-10.685322	3
1254344873308783	0.7134721	-1.0642227	-10.8469305	3
1254344883299460	0.427365	-1.401805	-10.992977	3
1254344893301074	0.11252748	-1.7393875	-11.136629	3
1254344903314095	-0.20949265	-2.0685902	-11.334151	3
1254344913301855	-0.51954174	-2.3953989	-11.5316725	3
1254344923300501	-0.8343793	-2.743755	-11.733982	3
1254344933318730	-1.1204864	-3.1064768	-11.944673	3
1254344943308366	-1.3970166	-3.4883518	-12.156559	3
1254344953300918	-1.7010803	-3.8666358	-12.430696	3
1254344963312845	-1.9668367	-4.179079	-12.774263	3
1254344973301074	-2.1631613	-4.4220905	-13.141773	3
1254344983300032	-2.2996306	-4.5884876	-13.441049	3
1254344993314043	-2.3894134	-4.6603136	-13.632585	3
1254345003300189	-2.4492683	-4.6698904	-13.6972275	3
1254345013302845	-2.5737667	-4.6519337	-13.672089	3
1254345023311647	-2.731784	-4.6160207	-13.588292	3
1254345033300293	-2.8263552	-4.5621514	-13.384785	3
1254345043302949	-2.825158	-4.4939165	-13.043611	3
1254345053335814	-2.8287494	-4.423288	-12.670115	3
1254345063306855	-2.8670566	-4.3514614	-12.348095	3
1254345073302793	-2.89459	-4.260482	-12.10269	3
1254345083310657	-2.885013	-4.1491513	-11.915942	3
1254345093300241	-2.8323407	-4.0138793	-11.767501	3
1254345103305553	-2.753332	-3.86903	-11.62744	3
1254345113310501	-2.6886885	-3.7181952	-11.493365	3
1254345123302585	-2.645593	-3.5745432	-11.380837	3
1254345133301699	-2.6120741	-3.4404678	-11.289858	3
1254345143313730	-2.574964	-3.3051953	-11.22282	3
1254345153302585	-2.5306711	-3.168726	-11.174936	3
1254345163303574	-2.4768016	-3.0142999	-11.118672	3
1254345173311282	-2.4073699	-2.8658595	-11.014524	3
1254345183301387	-2.3439236	-2.7222073	-10.880449	3
1254345193302897	-2.291251	-2.6048915	-10.777499	3
1254345203308939	-2.268506	-2.5151088	-10.747571	3
1254345213300137	-2.2864625	-2.4540567	-10.784681	3
1254345223314928	-2.3235726	-2.4289176	-10.890026	3
1254345233298418	-2.3594859	-2.4025815	-10.890026	3
1254345243318470	-2.3906105	-2.3894134	-10.916363	3
1254345253297584	-2.4289176	-2.3882163	-10.901998	3
1254345263349251	-2.4732103	-2.409764	-10.854114	3
1254345273296491	-2.528277	-2.4492683	-10.819398	3
1254345283303053	-2.5821466	-2.5007436	-10.803835	3
1254345293310553	-2.6443958	-2.5629928	-10.807426	3
1254345303296074	-2.6264393	-2.622848	-10.771513	3
1254345313299095	-2.4528596	-2.621651	-10.709264	3
1254345323304980	-2.1978772	-2.5701754	-10.650606	3
1254345333295501	-1.9752164	-2.4911668	-10.579977	3
1254345343296022	-1.7968484	-2.384625	-10.485406	3
1254345353306959	-1.6304513	-2.2768857	-10.368091	3
1254345363308053	-1.436521	-2.1523874	-10.240001	3
1254345373303157	-1.2090719	-2.0266917	-10.092757	3
1254345383294407	-0.9983821	-1.9201498	-9.951499	3
1254345393293209	-0.82599956	-1.863886	-9.793482	3
1254345403296543	-0.6775591	-1.851915	-9.633071	3
1254345413298105	-0.49799395	-1.8447324	-9.473856	3
1254345423297636	-0.2908955	-1.8255788	-9.370906	3
1254345433299095	-0.059855044	-1.7824832	-9.386468	3
1254345443312689	0.24540567	-1.6915035	-9.557653	3
1254345453299043	0.736217	-1.5071499	-9.911995	3
1254345463303522	1.3754689	-1.2258313	-10.38485	3
1254345473312689	2.078167	-0.8403648	-10.924743	3
1254345483299772	2.6647465	-0.45130703	-11.417948	3
1254345493299511	3.0669725	-0.17118542	-11.654974	3
1254345503306022	3.3039982	0.046686932	-11.542446	3
1254345513301178	3.5063083	0.22744916	-11.025299	3
1254345523296595	3.7062242	0.415394	-10.157401	3
1254345533308418	3.846285	0.59256494	-8.286332	3
1254345543298522	3.903746	0.7026982	-8.2037325	3
1254345553299772	3.90614	0.7469909	-8.058883	3
1254345563307064	3.86903	0.7529764	-8.124723	3
1254345573301230	3.8031895	0.7422025	-8.312668	3
1254345583298366	3.7684734	0.7781156	-8.643068	3
1254345593310866	3.858256	1.2186487	-9.097966	3
1254345603298470	4.059369	1.4460979	-9.564836	3
1254345613302168	4.3754034	1.7166426	-9.900024	3
1254345623307428	4.76087	1.9452889	-10.012551	3
1254345633298001	5.0876784	2.1643584	-9.89763	3
1254345643298209	5.267244	2.3594859	-9.56723	3
1254345653306126	5.341464	2.5713725	-9.081207	3
1254345663299928	5.3881507	2.791639	-8.583213	3
1254345673304199	5.4312468	2.980781	-8.159439	3
1254345683308105	5.397728	3.1423898	-7.835025	3
1254345693298782	5.257667	3.2788591	-7.607576	3
1254345703298261	5.109226	3.3770216	-7.441179	3
1254345713307168	4.973954	3.4847605	-7.3226657	3
1254345723299876	4.9045224	3.6176388	-7.297527	3
1254345733298209	4.9416323	3.7600937	-7.36217	3
1254345743308991	5.070919	3.9228995	-7.4615297	3
1254345753299616	5.2660465	4.0737343	-7.574057	3
1254345763298209	5.459977	4.201824	-7.6865845	3
1254345773308991	5.5880666	4.2880154	-7.7560163	3
1254345783298157	5.662287	4.322731	-7.73806	3
1254345793299095	5.674258	4.325125	-7.633912	3
1254345803307793	5.6419363	4.301183	-7.4746976	3
1254345813298418	5.555745	4.26527	-7.28795	3
1254345823299615	5.4444146	4.2341456	-7.100005	3
1254345833310240	5.3821654	4.1946416	-6.9611416	3
1254345843298834	5.3678	4.1659107	-6.9048777	3
1254345853298418	5.3821654	4.1335893	-6.9012866	3
1254345863306386	5.397728	4.0797195	-6.932411	3
1254345873302636	5.3737855	3.9803603	-6.9838862	3
1254345883297115	5.3079453	3.8283286	-7.062895	3
1254345893307897	5.2002063	3.6499605	-7.183802	3
1254345903297324	5.088876	3.4727895	-7.350199	3
1254345913298886	5.023035	3.323152	-7.5824366	3
1254345923308886	4.987122	3.2106245	-7.833828	3
1254345933305553	4.9045224	3.1172507	-8.055291	3
1254345943302532	4.72376	2.9771898	-8.210915	3
1254345953309095	4.4544125	2.801216	-8.258799	3
1254345963298470	4.158728	2.6192567	-8.249222	3
1254345973299720	3.891775	2.420538	-8.232463	3
1254345983309720	3.6750996	2.2026656	-8.209718	3
1254345993299928	3.5098996	1.9740193	-8.197746	3
1254346003298209	3.383007	1.745373	-8.257602	3
1254346013307793	3.2680852	1.5191209	-8.396465	3
1254346023300293	3.1603463	1.3239936	-8.598776	3
1254346033302636	2.9999347	1.13964	-8.876503	3
1254346043309147	2.7365725	0.93134445	-9.239224	3
1254346053298730	2.4672248	0.7314286	-9.589975	3
1254346063299251	2.2278047	0.5243302	-9.829395	3
1254346073308209	2.055422	0.29328972	-9.946711	3
1254346083297584	1.8950106	0.02873042	-10.028113	3
1254346093307584	1.7441759	-0.260968	-10.157401	3
1254346103309667	1.6256629	-0.5734113	-10.311827	3
1254346113300761	1.5514427	-0.8858546	-10.468647	3
1254346123302324	1.5239093	-1.1994951	-10.662578	3
1254346133315605	1.4856021	-1.5023615	-10.900801	3
1254346143632220	1.2366052	-1.8734628	-11.250354	3
1254346153368782	0.6799533	-2.2469583	-11.86327	3
1254346163320657	0.1604115	-2.5605986	-12.509704	3
1254346173306490	-0.092176765	-2.8335378	-12.846089	3
1254346183302220	-0.19393034	-3.1256304	-12.890382	3
1254346193314251	-0.34955344	-3.4584243	-12.871228	3
1254346203301647	-0.6488287	-3.8283286	-12.920309	3
1254346213302428	-1.067814	-4.2161894	-13.109451	3
1254346223311386	-1.483208	-4.571728	-13.403938	3
1254346233301386	-1.8327614	-4.8698063	-13.740324	3
1254346243299667	-2.0925324	-5.117606	-14.020445	3
1254346253333574	-2.3068132	-5.3103395	-14.19163	3
1254346263304824	-2.5234885	-5.459977	-14.267048	3
1254346273299876	-2.7365725	-5.5856724	-14.25388	3
1254346283310240	-2.9604304	-5.673061	-14.170083	3
1254346293303938	-3.1411927	-5.7125654	-14.019248	3
1254346303298886	-3.2453403	-5.710171	-13.790602	3
1254346313332115	-3.2932243	-5.6766524	-13.504495	3
1254346323310449	-3.3087866	-5.603629	-13.212402	3
1254346333297428	-3.3147724	-5.5006785	-12.966996	3
1254346343306751	-3.309984	-5.386954	-12.7730665	3
1254346353302949	-3.2848446	-5.2660465	-12.597093	3
1254346363301542	-3.2381577	-5.1583076	-12.449849	3
1254346373299355	-3.2106245	-5.052963	-12.374432	3
1254346383311594	-3.1854854	-4.9679685	-12.330139	3
1254346393296803	-3.1842883	-4.894945	-12.271481	3
1254346403295709	-3.192668	-4.841076	-12.162544	3
1254346413299094	-3.1771057	-4.7919946	-11.978191	3
1254346423297897	-3.122039	-4.7285485	-11.751939	3
1254346433311490	-3.0119057	-4.643554	-11.529279	3
1254346443304511	-2.8670566	-4.5238442	-11.335348	3
1254346453299042	-2.7138276	-4.3981485	-11.170148	3
1254346463315344	-2.5725696	-4.2820296	-11.042058	3
1254346473300969	-2.4540567	-4.177882	-10.973824	3
1254346483298574	-2.3762453	-4.0904937	-10.984597	3
1254346493311490	-2.3199813	-4.0019083	-11.048044	3
1254346503298469	-2.2373815	-3.8977604	-11.10311	3
1254346513298834	-2.134431	-3.7804444	-11.131841	3
1254346523307167	-2.0219033	-3.6487634	-11.122264	3
1254346533298990	-1.8231846	-3.4811692	-11.08276	3
1254346543297428	-1.5119383	-3.2836475	-11.036073	3
1254346553309303	-1.1839328	-3.040636	-10.976217	3
1254346563298261	-0.8798691	-2.7760768	-10.891224	3
1254346573300136	-0.59376204	-2.5366566	-10.742783	3
1254346583309146	-0.35075054	-2.3259668	-10.481815	3
1254346593298574	-0.15083471	-2.148796	-10.127473	3
1254346603299303	0.023942016	-1.9979613	-9.740809	3
1254346613311438	0.15682021	-1.8794483	-9.351752	3
1254346623297792	0.2633622	-1.7980455	-9.051279	3
1254346633297219	0.40222588	-1.7417817	-8.874108	3
1254346643305865	0.5805939	-1.6831238	-8.831013	3
1254346653297636	0.79607207	-1.6531962	-8.871715	3
1254346663298626	0.9900024	-1.6292542	-8.981848	3
1254346673307636	1.1504139	-1.6112977	-9.181764	3
1254346683299355	1.3611037	-1.6136919	-9.441534	3
1254346693297532	1.721431	-1.5646108	-9.671378	3
1254346703305032	2.2768857	-1.435324	-9.8198185	3
1254346713300240	2.8502972	-1.2689269	-9.872491	3
1254346723298573	3.3674448	-1.0869676	-9.854534	3
1254346733313938	3.752911	-0.90500826	-9.803059	3
1254346743297480	4.0617633	-0.7098808	-9.76116	3
1254346753298573	4.358644	-0.51595044	-9.7084875	3
1254346763306855	4.59567	-0.2908955	-9.625888	3
1254346773298209	4.772841	-0.06584055	-9.545682	3
1254346783296855	4.921282	0.14963761	-9.443929	3
1254346793304876	5.055357	0.36870706	-9.337387	3
1254346803296438	5.175067	0.60453594	-9.293094	3
1254346813298053	5.3115363	0.90261406	-9.333796	3
1254346823306698	5.5138464	1.270124	-9.417592	3
1254346833298521	5.804742	1.6567876	-9.483433	3
1254346843297792	6.075287	2.030283	-9.44752	3
1254346853295136	6.253655	2.3762453	-9.272743	3
1254346863295553	6.3230867	2.681506	-8.961497	3
1254346873296490	6.3338604	2.955642	-8.528147	3
1254346883306646	6.307524	3.217807	-8.020576	3
1254346893296803	6.2404866	3.453636	-7.478289	3
1254346903297271	6.1100025	3.6332011	-6.9647326	3
1254346913305084	5.8813562	3.764882	-6.549339	3
1254346923295969	5.583278	3.8402996	-6.3063273	3
1254346933300553	5.294777	3.903746	-6.244078	3
1254346943310032	5.112818	3.9791632	-6.3697734	3
1254346953296959	5.068525	4.0701427	-6.659472	3
1254346963296594	5.140351	4.189853	-7.062895	3
1254346973304719	5.209783	4.313154	-7.4687123	3
1254346983297011	5.2241483	4.408922	-7.726089	3
1254346993295709	5.139154	4.4580035	-7.800309	3
1254347003304303	4.9320555	4.450821	-7.7201033	3
1254347013297271	4.656722	4.390966	-7.5189905	3
1254347023295969	4.3526587	4.2904096	-7.2723875	3
1254347033309875	4.0857053	4.187459	-7.0605006	3
1254347043296386	3.9240966	4.095282	-6.955156	3
1254347053296178	3.855862	4.0282445	-7.004237	3
1254347063310553	3.8522706	3.9755719	-7.2460513	3
1254347073298625	3.8618474	3.9552212	-7.621941	3
1254347083298625	3.8522706	3.9372647	-8.073248	3
1254347093306803	3.834314	3.9240966	-8.519767	3
1254347103296855	3.8295257	3.915717	-8.834604	3
1254347113299615	3.834314	3.891775	-8.980651	3
1254347123307323	3.810372	3.8714242	-8.971074	3
1254347133301490	3.8067808	3.8355112	-8.838196	3
1254347143298573	3.7912183	3.787627	-8.662222	3
1254347153313000	3.774459	3.7062242	-8.499416	3
1254347163297323	3.762488	3.6044707	-8.340201	3
1254347173297584	3.7110126	3.4847605	-8.226477	3
1254347183308886	3.6092591	3.3722332	-8.170214	3
1254347193300084	3.514688	3.2788591	-8.1797905	3
1254347203297844	3.4811692	3.1986535	-8.269572	3
1254347213307323	3.4320881	3.1495724	-8.3821	3
1254347223307896	3.3554738	3.108871	-8.485051	3
1254347233300084	3.2106245	3.028665	-8.564059	3
1254347243301750	3.0298622	2.9029696	-8.614338	3
1254347253298105	2.861071	2.7497406	-8.651448	3
1254347263323469	2.731784	2.5893292	-8.723274	3
1254347273306802	2.6671407	2.4073699	-8.845378	3
1254347283299302	2.6408045	2.2158337	-8.985439	3
1254347293306021	2.6132712	2.0290859	-9.169792	3
1254347303310917	2.5761611	1.8710686	-9.394848	3
1254347313300969	2.5761611	1.7405846	-9.627085	3
1254347323303625	2.553416	1.6124948	-9.827001	3
1254347333307896	2.4588451	1.4664485	-9.969456	3
1254347343299771	2.2541409	1.2749124	-10.032902	3
1254347353297115	1.816002	1.0175357	-10.104729	3
1254347363299719	1.3144168	0.7445967	-10.181343	3
1254347373302688	0.94810385	0.4381389	-10.059238	3
1254347383300761	0.7290344	0.11372458	-9.812635	3
1254347393309771	0.59615624	-0.23104046	-9.672575	3
1254347403298886	0.4321534	-0.58298814	-9.7563715	3
1254347413294927	0.23104046	-0.9504981	-10.061633	3
1254347423306490	-0.050278235	-1.3192052	-10.585963	3
1254347433297375	-0.30885202	-1.6555905	-11.249157	3
1254347443295396	-0.49919105	-1.9596541	-11.921927	3
1254347453308104	-0.6344634	-2.2529438	-12.510901	3
1254347463306438	-0.7254431	-2.5462334	-12.972981	3
1254347473302375	-0.92895025	-2.9029696	-13.302185	3
1254347483310292	-1.3239936	-3.3171666	-13.579912	3
1254347493299563	-1.7860745	-3.7349546	-13.796587	3
1254347503298052	-2.160767	-4.1120415	-13.912706	3
1254347513302115	-2.4241292	-4.4484267	-13.911509	3
1254347523297584	-2.6850972	-4.7381253	-13.883976	3
1254347533298365	-2.9532478	-4.9667716	-13.864822	3
1254347543306802	-3.1711202	-5.1355624	-13.821727	3
1254347553298417	-3.288436	-5.2409077	-13.761871	3
1254347563298573	-3.3758245	-5.3079453	-13.6649065	3
1254347573306334	-3.4991257	-5.342661	-13.543999	3
1254347583297115	-3.6463692	-5.354632	-13.400347	3
1254347593299406	-3.7457285	-5.341464	-13.200431	3
1254347603305448	-3.7984009	-5.305551	-12.937069	3
1254347613302584	-3.8522706	-5.2480903	-12.656947	3
1254347623297011	-3.9264908	-5.1702785	-12.393585	3
1254347633307011	-3.9851487	-5.0876784	-12.124237	3
1254347643297271	-3.9791632	-4.9943047	-11.833342	3
1254347653296906	-3.9097314	-4.88896	-11.513716	3
1254347663308156	-3.8187518	-4.787206	-11.21444	3
1254347673299823	-3.7481227	-4.7058034	-10.995371	3
1254347683297584	-3.7181952	-4.6279917	-10.8948145	3
1254347693309511	-3.6966474	-4.554969	-10.906786	3
1254347703298000	-3.6523547	-4.4699745	-10.9822035	3
1254347713298209	-3.5733461	-4.368221	-11.100717	3
1254347723307323	-3.441665	-4.2293572	-11.207258	3
1254347733298156	-3.2860417	-4.06296	-11.282676	3
1254347743298938	-3.1232362	-3.8989575	-11.289858	3
1254347753307167	-2.9604304	-3.7349546	-11.179725	3
1254347763296594	-2.8263552	-3.594894	-10.972627	3
1254347773298156	-2.7246015	-3.4739866	-10.710462	3
1254347783307688	-2.5917234	-3.3626564	-10.425551	3
1254347793298521	-2.3714569	-3.204639	-10.156203	3
1254347803299615	-2.134431	-3.0142999	-9.908403	3
1254347813307531	-1.9297266	-2.8095956	-9.731233	3
1254347823297375	-1.7764976	-2.610877	-9.645041	3
1254347833299302	-1.6484078	-2.4253263	-9.653421	3
1254347843306698	-1.5011644	-2.2421699	-9.77792	3
1254347853298573	-1.282095	-2.055422	-9.9550905	3
1254347863299146	-1.0067618	-1.8746599	-10.111911	3
1254347873306646	-0.7386112	-1.6867151	-10.226832	3
1254347883298261	-0.49559975	-1.5310919	-10.254366	3
1254347893297792	-0.3184288	-1.376666	-10.163386	3
1254347903305969	-0.17836803	-1.2413936	-9.66659	3
1254347913297740	0.010773907	-1.1216835	-9.42238	3
1254347923298000	0.20111294	-1.0007763	-9.14226	3
1254347933315396	0.34955344	-0.92176765	-8.954314	3
1254347943301542	0.46926352	-0.8690952	-8.852561	3
1254347953296906	0.5781997	-0.80205756	-8.953117	3
1254347963307011	0.7290344	-0.7529764	-9.174581	3
1254347973296698	0.973243	-0.37828386	-9.403227	3
1254347983299823	1.2366052	-0.60214174	-9.5732155	3
1254347993311281	1.4209588	-0.5482722	-9.613917	3
1254348003300188	1.5095441	-0.60094464	-9.54209	3
1254348013296958	1.5023615	-0.6560113	-9.43076	3
1254348023309406	1.6747441	-0.5674258	-9.31943	3
1254348033308365	2.4768016	-0.3878607	-9.19972	3
1254348043298781	3.3674448	-0.16879122	-9.169792	3
1254348053318469	3.551798	0.073023155	-9.277532	3
1254348063298938	3.8594532	0.36272156	-9.483433	3
1254348073316542	4.2305546	0.7110779	-9.7324295	3
1254348083297010	4.72376	1.1168951	-9.939528	3
1254348093301698	5.2037973	1.5406688	-10.01734	3
1254348103300083	5.595249	1.9165585	-9.902418	3
1254348113334615	5.8346696	2.2493525	-9.57561	3
1254348123296802	5.9627595	2.5390508	-9.108741	3
1254348133300344	6.0166287	2.779668	-8.564059	3
1254348143310396	5.9926867	2.9771898	-7.9954367	3
1254348153299042	5.9364233	3.1399956	-7.463924	3
1254348163304979	5.943606	3.323152	-7.028179	3
[truncated: 1,196 more rows]
