# Supplementary material for: PDKit: A data science toolkit for the digital assessment of Parkinson’s Disease
Source: PLoS Comput Biol. 2021 Mar 12;17(3):e1008833. doi: 10.1371/journal.pcbi.1008833 (PMC7990207; doi:10.1371/journal.pcbi.1008833)
Supplement: S1 Compressed ZIP File — Exported from current GitHub repository including source code, data and documentation. (ZIP) [file pcbi.1008833.s001.zip › pdkit-1.3.2/tests/data/2458/T_-_REST_TREMOR_AMPLITUDE_-_LEFT_LEG_-_2016-10-14_10-55-46_-_f73512ccfc_-_2458.csv]

1254654693282883	-1.7788919	4.286818	-8.580819	3
1254654703280383	-1.7345991	4.296395	-8.595184	3
1254654713281321	-1.697489	4.308366	-8.608353	3
1254654723290123	-1.6591818	4.3143516	-8.623915	3
1254654733282883	-1.6256629	4.3167458	-8.640674	3
1254654743276998	-1.6017209	4.31914	-8.645462	3
1254654753281112	-1.5837644	4.3179426	-8.64666	3
1254654763303612	-1.567005	4.3179426	-8.644265	3
1254654773706321	-1.5514427	4.320337	-8.641871	3
1254654783287779	-1.541866	4.321534	-8.64666	3
1254654793279185	-1.5358804	4.325125	-8.652645	3
1254654803303039	-1.5286977	4.322731	-8.6574335	3
1254654813283873	-1.5227122	4.3179426	-8.6574335	3
1254654823296998	-1.5179238	4.3167458	-8.65025	3
1254654833282310	-1.5215151	4.3239284	-8.628703	3
1254654843285539	-1.5239093	4.337096	-8.603564	3
1254654853276685	-1.5286977	4.3538556	-8.576031	3
1254654863282727	-1.5310919	4.3754034	-8.554482	3
1254654873276946	-1.5358804	4.3885717	-8.5473	3
1254654883285331	-1.5382746	4.3957543	-8.543709	3
1254654893276841	-1.5346833	4.3957543	-8.549694	3
1254654903287779	-1.5310919	4.3885717	-8.564059	3
1254654913287987	-1.5215151	4.3754034	-8.583213	3
1254654923279498	-1.5059528	4.367024	-8.615535	3
1254654933273612	-1.4939818	4.357447	-8.65025	3
1254654943273039	-1.4784195	4.3502645	-8.678981	3
1254654953274185	-1.4640543	4.343082	-8.689755	3
1254654963281112	-1.4616601	4.3406878	-8.686164	3
1254654973272466	-1.472434	4.346673	-8.653842	3
1254654983274393	-1.4903905	4.3598413	-8.605958	3
1254654993273091	-1.4987702	4.370615	-8.556877	3
1254655003275695	-1.5059528	4.382586	-8.523358	3
1254655013281320	-1.5119383	4.390966	-8.507795	3
1254655023275331	-1.5107412	4.392163	-8.514978	3
1254655033276008	-1.4999673	4.382586	-8.541314	3
1254655043276945	-1.4856021	4.367024	-8.577228	3
1254655053275904	-1.471237	4.3502645	-8.615535	3
1254655063286008	-1.4616601	4.3299136	-8.649054	3
1254655073291164	-1.4616601	4.3155484	-8.662222	3
1254655083276945	-1.4580688	4.3035774	-8.662222	3
1254655093376737	-1.4544775	4.2999864	-8.663419	3
1254655103281789	-1.4556746	4.3023806	-8.664616	3
1254655113279081	-1.4616601	4.31076	-8.6574335	3
1254655123275695	-1.4688427	4.31914	-8.649054	3
1254655133278143	-1.4772224	4.3287168	-8.631097	3
1254655143276529	-1.4796166	4.3382936	-8.605958	3
1254655153276372	-1.4867992	4.346673	-8.586804	3
1254655163281997	-1.4975731	4.3526587	-8.572439	3
1254655173276425	-1.5059528	4.35625	-8.562862	3
1254655183275852	-1.5107412	4.355053	-8.559271	3
1254655193272102	-1.5119383	4.3502645	-8.567651	3
1254655203280070	-1.5059528	4.344279	-8.586804	3
1254655213284602	-1.4999673	4.337096	-8.614338	3
1254655223274862	-1.4903905	4.3263226	-8.637083	3
1254655233279758	-1.4820108	4.320337	-8.651448	3
1254655243276216	-1.4688427	4.321534	-8.649054	3
1254655253275800	-1.4580688	4.321534	-8.631097	3
1254655263280227	-1.4532804	4.320337	-8.608353	3
1254655273273404	-1.4520833	4.309563	-8.596381	3
1254655283278039	-1.4437037	4.297592	-8.596381	3
1254655293274654	-1.4305356	4.283227	-8.614338	3
1254655303275279	-1.42455	4.274847	-8.637083	3
1254655313281529	-1.4161704	4.274847	-8.656237	3
1254655323279602	-1.4041992	4.27365	-8.664616	3
1254655333286008	-1.3970166	4.2700586	-8.662222	3
1254655343274341	-1.3934253	4.262876	-8.655039	3
1254655353278300	-1.3934253	4.260482	-8.645462	3
1254655363278456	-1.3958195	4.256891	-8.635885	3
1254655373276789	-1.3982137	4.2437224	-8.6334915	3
1254655383277883	-1.3958195	4.2161894	-8.63828	3
1254655393272049	-1.389834	4.1922474	-8.652645	3
1254655403273352	-1.3874398	4.1706996	-8.677784	3
1254655413272049	-1.3802572	4.155137	-8.714894	3
1254655423271320	-1.3790601	4.1479545	-8.736442	3
1254655433270799	-1.3694834	4.1455603	-8.725668	3
1254655443276789	-1.353921	4.144363	-8.687361	3
1254655453271008	-1.3323733	4.1264067	-8.669404	3
1254655463271893	-1.2952632	4.092888	-8.682572	3
1254655473273039	-1.2485762	4.0462008	-8.725668	3
1254655483274654	-1.2066777	4.012682	-8.807071	3
1254655493271008	-1.1803415	3.9731777	-8.896853	3
1254655503273299	-1.1647792	3.930082	-8.9602995	3
1254655513271477	-1.1563994	3.8905778	-8.978256	3
1254655523274914	-1.1168951	3.8510735	-8.974665	3
1254655533274393	-1.0510546	3.8307228	-8.959103	3
1254655543271633	-1.0307038	3.8019924	-8.961497	3
1254655553270018	-1.0510546	3.7804444	-8.985439	3
1254655563278091	-1.115698	3.751714	-8.98903	3
1254655573272049	-1.1408371	3.7229836	-8.943541	3
1254655583272049	-1.1312603	3.691859	-8.862138	3
1254655593273976	-1.0941502	3.6762967	-8.562862	3
1254655603275226	-0.9768343	3.606865	-8.568848	3
1254655613283247	-1.0259154	3.6703112	-8.735245	3
1254655623280695	-1.1013328	3.752911	-8.813056	3
1254655633273664	-1.1061212	3.7852328	-8.858546	3
1254655643275018	-1.1300632	3.7469256	-8.963891	3
1254655653274029	-1.1097125	3.714604	-9.056067	3
1254655663273768	-1.0929531	3.6511576	-9.150639	3
1254655673271945	-1.0654198	3.6128504	-9.194932	3
1254655683275695	-1.043872	3.5913026	-9.19972	3
1254655693272310	-1.0283096	3.5541923	-9.1829605	3
1254655703272466	-1.0187328	3.4991257	-9.1350765	3
1254655713271268	-0.9636662	3.466804	-9.118318	3
1254655723276060	-0.92535895	3.4452562	-9.168595	3
1254655733271060	-0.91937345	3.4404678	-9.144653	3
1254655743308976	-0.8834604	3.4392707	-9.038112	3
1254655753284289	-0.8367735	3.4045548	-8.810662	3
1254655763617049	-0.80205756	3.3722332	-8.653842	3
1254655773286685	-0.80325466	3.276465	-8.48984	3
1254655783289341	-0.81881696	3.1435869	-8.27077	3
1254655793281789	-0.88944596	3.0801406	-8.1797905	3
1254655803287883	-0.8774749	3.0202854	-8.252813	3
1254655813284393	-0.8583213	2.896984	-8.379706	3
1254655823285226	-1.0199299	2.8491	-8.64666	3
1254655833285226	-1.3982137	2.9592333	-9.357738	3
1254655843460851	-1.4556746	3.1184478	-9.637859	3
1254655853300539	-1.316811	3.1711202	-9.475053	3
1254655863791476	-1.4401124	3.1268275	-9.578004	3
1254655873308456	-1.6723499	3.1016884	-9.892841	3
1254655883295799	-1.7717092	3.1364043	-9.811439	3
1254655893284706	-1.8363527	3.1268275	-9.811439	3
1254655903282883	-1.9297266	3.098097	-9.645041	3
1254655913287101	-1.9919758	3.1112652	-9.53012	3
1254655923283039	-2.0027497	3.1304188	-9.41041	3
1254655933277049	-2.0099323	3.1244333	-9.321824	3
1254655943277101	-2.0087352	3.132813	-9.25359	3
1254655953274393	-2.006341	3.1292217	-9.233239	3
1254655963274862	-1.9967642	3.107674	-9.2308445	3
1254655973275435	-1.982399	3.086126	-9.217676	3
1254655983274028	-1.9632454	3.0550013	-9.232041	3
1254655993272310	-1.9560628	3.0202854	-9.244013	3
1254656003274393	-1.9500773	2.9867666	-9.244013	3
1254656013272414	-1.9644425	2.9616275	-9.23683	3
1254656023272414	-1.9656396	2.9460652	-9.222465	3
1254656033271424	-1.9524715	2.9293058	-9.218874	3
1254656043274237	-1.9237411	2.908955	-9.184157	3
1254656053271476	-1.8866309	2.8814218	-9.143456	3
1254656063272622	-1.8555063	2.8646624	-9.132683	3
1254656073272101	-1.8483237	2.825158	-9.165004	3
1254656083272362	-1.8327614	2.754529	-9.296685	3
1254656093287987	-1.8423382	2.7341783	-9.351752	3
1254656103287414	-1.8219875	2.7114334	-9.313444	3
1254656113282830	-1.7980455	2.7138276	-9.276335	3
1254656123285018	-1.8028339	2.7222073	-9.259575	3
1254656133283351	-1.8291701	2.7222073	-9.202114	3
1254656143291945	-1.8303672	2.718616	-9.14585	3
1254656153287466	-1.8148049	2.717419	-9.107543	3
1254656163285226	-1.7357962	2.7593174	-9.032125	3
1254656173284133	-1.7657237	2.645593	-9.020155	3
1254656183285851	-1.9668367	2.5342624	-9.181764	3
1254656193284289	-1.8650831	2.5486276	-9.403227	3
1254656203284341	-1.8734628	2.492364	-9.792285	3
1254656213284445	-1.7848774	2.44448	-9.330204	3
1254656223292153	-1.7298107	2.4193408	-9.4535055	3
1254656233286580	-1.7118542	2.4552538	-9.234436	3
1254656243284497	-1.6687586	2.4600422	-9.229648	3
1254656253283299	-1.3994108	2.5091233	-9.096769	3
1254656263283299	-1.30484	2.574964	-9.003395	3
1254656273285487	-1.3551182	2.6168625	-9.01776	3
1254656283285903	-1.4927847	2.610877	-9.143456	3
1254656293286372	-1.6172832	2.5570073	-9.277532	3
1254656303288143	-1.6579847	2.4851813	-9.354146	3
1254656313288299	-1.6759412	2.44448	-9.387665	3
1254656323285955	-1.6807296	2.3953989	-9.42238	3
1254656333284341	-1.6795325	2.3511062	-9.435549	3
1254656343295070	-1.661576	2.3080103	-9.41879	3
1254656353287153	-1.6328455	2.2649148	-9.406818	3
1254656363286737	-1.5849615	2.2301989	-9.416395	3
1254656373287049	-1.5227122	2.1942859	-9.470264	3
1254656383285226	-1.541866	2.1428106	-9.552865	3
1254656393282987	-1.5442601	2.0733786	-9.561244	3
1254656403286320	-1.4616601	1.9692309	-9.348161	3
1254656413284757	-1.5897499	1.7741034	-9.300277	3
1254656423283872	-1.5502456	1.8148049	-9.519346	3
1254656433284914	-1.541866	1.8734628	-9.566033	3
1254656443283403	-1.4891934	1.8447324	-9.520543	3
1254656453284393	-1.4269443	1.7884687	-9.514558	3
1254656463285226	-1.3754689	1.7441759	-9.531317	3
1254656473284184	-1.3634979	1.721431	-9.514558	3
1254656483284653	-1.4197617	1.7142484	-9.540894	3
1254656493283455	-1.4616601	1.7298107	-9.583989	3
1254656503281893	-1.483208	1.7465701	-9.55885	3
1254656513293716	-1.5023615	1.7298107	-9.595961	3
1254656523292362	-1.4915876	1.7166426	-9.604341	3
1254656533285903	-1.4616601	1.6915035	-9.554062	3
1254656543284237	-1.3982137	1.638831	-9.55047	3
1254656553281476	-1.3802572	1.5945383	-9.551667	3
1254656563281320	-1.3515269	1.5849615	-9.536105	3
1254656573296945	-1.353921	1.5705963	-9.554062	3
1254656583294080	-1.3599066	1.5346833	-9.55885	3
1254656593288351	-1.364695	1.4951789	-9.599552	3
1254656603286320	-1.3575124	1.4532804	-9.619903	3
1254656613271789	-1.3180081	1.411382	-9.619903	3
1254656623274966	-1.2557588	1.3670892	-9.5971575	3
1254656633275851	-1.2258313	1.3096284	-9.437943	3
1254656643277362	-1.1575965	1.270124	-9.2907	3
1254656653274601	-1.0773908	1.2018893	-9.41879	3
1254656663278924	-1.0199299	1.127669	-9.615114	3
1254656673276216	-0.9540894	1.0618285	-9.764751	3
1254656683276893	-0.866701	1.0127473	-9.791088	3
1254656693274914	-0.81043726	0.9828198	-9.82341	3
1254656703277518	-0.79128367	0.92176765	-9.884461	3
1254656713279757	-0.78290397	0.8439561	-9.937134	3
1254656723273664	-0.7517793	0.7505822	-9.982624	3
1254656733272778	-0.6823475	0.6715736	-9.991004	3
1254656743284289	-0.6739678	0.59735334	-10.019734	3
1254656753274601	-0.65242	0.50876784	-10.052056	3
1254656763287361	-0.62009823	0.44651863	-10.038888	3
1254656773274861	-0.59974754	0.37588966	-10.02572	3
1254656783278403	-0.59256494	0.31004912	-10.001778	3
1254656793280070	-0.5542577	0.24899697	-9.976639	3
1254656803280486	-0.49799395	0.18674773	-9.9550905	3
1254656813278143	-0.45370123	0.1376666	-9.962274	3
1254656823285226	-0.4165911	0.10534488	-9.974244	3
1254656833276164	-0.3878607	0.090979666	-9.993398	3
1254656843275122	-0.35194764	0.075417355	-10.000581	3
1254656853276736	-0.31244332	0.073023155	-10.004171	3
1254656863278455	-0.2717419	0.076614454	-9.999383	3
1254656873276841	-0.23942018	0.075417355	-9.986216	3
1254656883292466	-0.20829555	0.05267244	-9.976639	3
1254656893277622	-0.17836803	0.031124622	-9.976639	3
1254656903271007	-0.15562311	0.023942016	-9.970653	3
1254656913272934	-0.15562311	0.010773907	-9.956287	3
1254656923269809	-0.14844051	0.021547815	-9.932345	3
1254656933273455	-0.14844051	0.034715924	-9.920375	3
1254656943275486	-0.142455	0.031124622	-9.915586	3
1254656953274757	-0.06943185	0.04070143	-9.91798	3
1254656963276111	-0.079008654	-0.04189853	-9.8916445	3
1254656973274809	-0.031124622	-0.04189853	-9.929952	3
1254656983275903	-0.008379706	-0.044292733	-9.947908	3
1254656993274028	0.011971008	-0.059855044	-9.945514	3
1254657003276736	0.027533319	-0.074220255	-9.937134	3
1254657013272986	0.044292733	-0.090979666	-9.931149	3
1254657023273143	0.059855044	-0.10295067	-9.925163	3
1254657033272778	0.079008654	-0.12210429	-9.931149	3
1254657043274236	0.09935937	-0.1388637	-9.929952	3
1254657053274913	0.12689269	-0.16519992	-9.935937	3
1254657063275122	0.17357962	-0.20111294	-9.94312	3
1254657073271841	0.21547815	-0.23702596	-9.952697	3
1254657083313091	0.24061728	-0.2705448	-9.962274	3
1254657093277518	0.25857377	-0.30765492	-9.9550905	3
1254657103278507	0.2681506	-0.34835634	-9.944317	3
1254657113275955	0.2777274	-0.37828386	-9.953894	3
1254657123277153	0.2896984	-0.40222588	-9.973047	3
1254657133274601	0.29688102	-0.4261679	-9.983821	3
1254657143276736	0.30286652	-0.4285621	-9.998186	3
1254657153273090	0.30765492	-0.40940848	-10.010158	3
1254657163276684	0.31603462	-0.39384618	-10.0029745	3
1254657173277518	0.32920274	-0.39145198	-9.991004	3
1254657183275903	0.31364042	-0.39983168	-9.967062	3
1254657193275851	0.31483752	-0.40821138	-9.94312	3
1254657203275434	0.33997664	-0.39624038	-9.941922	3
1254657213276111	0.320823	-0.40222588	-9.950302	3
1254657223279393	0.35194764	-0.36631286	-9.958682	3
1254657233277153	0.35673606	-0.36032736	-9.989806	3
1254657243279132	0.38307226	-0.34835634	-10.001778	3
1254657253275643	0.39743748	-0.33758244	-10.000581	3
1254657263277934	0.41060558	-0.33159694	-9.986216	3
1254657273277309	0.40462008	-0.33518824	-9.975441	3
1254657283276320	0.4165911	-0.32441434	-9.968259	3
1254657293274028	0.4333505	-0.3196259	-9.980229	3
1254657303277257	0.45010993	-0.31603462	-9.991004	3
1254657313276424	0.46686932	-0.3172317	-10.005369	3
1254657323274184	0.45489833	-0.3196259	-10.012551	3
1254657333277049	0.4381389	-0.31483752	-10.010158	3
1254657343271840	0.40462008	-0.30885202	-10.028113	3
1254657353275174	0.37828386	-0.3172317	-10.048465	3
1254657363278455	0.36391866	-0.32920274	-10.04607	3
1254657373273663	0.36032736	-0.34476504	-10.047267	3
1254657383273767	0.34835634	-0.35434186	-10.038888	3
1254657393274757	0.33159694	-0.35553896	-10.028113	3
1254657403274497	0.31124622	-0.35913026	-10.018537	3
1254657413273872	0.29568392	-0.36272156	-10.012551	3
1254657423277309	0.2777274	-0.38187516	-10.007763	3
1254657433272101	0.25019407	-0.36750996	-9.976639	3
1254657443274340	0.20590134	-0.33997664	-9.915586	3
1254657453275486	0.17118542	-0.33039984	-9.860519	3
1254657463276111	0.1376666	-0.32202014	-9.830592	3
1254657473273767	0.11133038	-0.3196259	-9.81503	3
1254657483276372	0.090979666	-0.31124622	-9.783905	3
1254657493270122	0.08738836	-0.30166942	-9.7803135	3
1254657503275382	0.06703765	-0.2765303	-9.818622	3
1254657513277570	0.061052144	-0.2693477	-9.847352	3
1254657523273820	0.05746084	-0.25977087	-9.854534	3
1254657533323820	0.051475335	-0.24420857	-9.856929	3
1254657543272934	0.088585466	-0.20590134	-9.827001	3
1254657553274861	0.07062895	-0.18794483	-9.817424	3
1254657563275330	0.047884032	-0.18914193	-9.850943	3
1254657573274497	0.02633622	-0.18195933	-9.866506	3
1254657583273090	0.025139118	-0.18076223	-9.876082	3
1254657593272205	0.053869538	-0.18794483	-9.901221	3
1254657603278403	0.09696517	-0.20470424	-9.921572	3
1254657613273611	0.1400608	-0.21906945	-9.91439	3
1254657623280278	0.16280572	-0.22744916	-9.902418	3
1254657633281684	0.17238252	-0.23343466	-9.922769	3
1254657643273976	0.18674773	-0.24181437	-9.946711	3
1254657653272205	0.18195933	-0.24420857	-9.961076	3
1254657663274132	0.16160862	-0.25617957	-9.974244	3
1254657673271163	0.17238252	-0.2693477	-9.973047	3
1254657683273403	0.16280572	-0.2861071	-9.983821	3
1254657693272101	0.18674773	-0.32441434	-9.993398	3
1254657703273142	0.20949265	-0.33638534	-9.989806	3
1254657713310486	0.21667525	-0.34835634	-9.968259	3
1254657723277986	0.22026655	-0.35913026	-9.952697	3
1254657733278247	0.19512744	-0.35314476	-9.973047	3
1254657743281372	0.21188685	-0.37948096	-9.991004	3
1254657753277361	0.22625206	-0.4141969	-9.994595	3
1254657763287934	0.24301147	-0.4429273	-9.986216	3
1254657773272674	0.23942018	-0.45968673	-9.977836	3
1254657783284184	0.25857377	-0.47405192	-9.977836	3
1254657793273507	0.2657564	-0.48243165	-9.96347	3
1254657803276788	0.2765303	-0.48602295	-9.956287	3
1254657813278611	0.2777274	-0.48482585	-9.956287	3
1254657823283142	0.28491	-0.48482585	-9.959879	3
1254657833282101	0.34955344	-0.439336	-10.010158	3
1254657843274288	0.32441434	-0.45250413	-9.980229	3
1254657853275642	0.32800564	-0.45848963	-9.96347	3
1254657863277257	0.33758244	-0.45370123	-9.973047	3
1254657873273976	0.33638534	-0.44771573	-9.973047	3
1254657883280434	0.33518824	-0.4405331	-9.974244	3
1254657893275434	0.32800564	-0.4285621	-9.970653	3
1254657903279653	0.31603462	-0.4177882	-9.968259	3
1254657913281059	0.32202014	-0.4141969	-9.950302	3
1254657923280538	0.3196259	-0.4141969	-9.93474	3
1254657933280590	0.31004912	-0.41180268	-9.949105	3
1254657943279965	0.33039984	-0.4165911	-9.986216	3
1254657953280069	0.32680854	-0.4201824	-9.904813	3
1254657963280174	0.35075054	-0.4249708	-9.96347	3
1254657973275538	0.36391866	-0.4189853	-9.973047	3
1254657983278298	0.35075054	-0.4165911	-9.951499	3
1254657993276476	0.34476504	-0.4165911	-9.951499	3
1254658003277205	0.33877954	-0.4165911	-9.935937	3
1254658013277361	0.32321724	-0.41180268	-9.92636	3
1254658023279184	0.3196259	-0.40940848	-9.921572	3
1254658033278038	0.30885202	-0.4213795	-9.886856	3
1254658043282309	0.31364042	-0.4225766	-9.882068	3
1254658053277257	0.32441434	-0.4381389	-9.903615	3
1254658063278246	0.33399114	-0.44651863	-9.921572	3
1254658073279913	0.36032736	-0.45130703	-9.895236	3
1254658083281007	0.33877954	-0.45729253	-9.904813	3
1254658093274496	0.36272156	-0.47884035	-9.915586	3
1254658103275590	0.4237737	-0.48482585	-9.91798	3
1254658113276215	0.427365	-0.50038815	-9.929952	3
1254658123276111	0.439336	-0.51475334	-9.9550905	3
1254658133277934	0.46088383	-0.5518635	-9.97185	3
1254658143276528	0.49320555	-0.60094464	-10.004171	3
1254658153276059	0.51954174	-0.63206923	-10.013748	3
1254658163280642	0.5315128	-0.6500258	-10.004171	3
1254658173276007	0.5398925	-0.6596026	-9.981427	3
1254658183277882	0.5410896	-0.6607997	-9.974244	3
1254658193273246	0.5602432	-0.65242	-9.967062	3
1254658203302465	0.5434838	-0.641646	-9.985018	3
1254658213279705	0.5470751	-0.62847793	-9.992201	3
1254658223274028	0.5374983	-0.62847793	-9.985018	3
1254658233274809	0.5602432	-0.60812724	-9.938332	3
1254658243272830	0.5662287	-0.59376204	-9.902418	3
1254658253312778	0.5626374	-0.59136784	-9.902418	3
1254658263281267	0.5722142	-0.5758055	-9.915586	3
1254658273277778	0.5710171	-0.5674258	-9.946711	3
1254658283280642	0.59017074	-0.5722142	-9.958682	3
1254658293279809	0.61411273	-0.58897364	-9.9550905	3
1254658303282934	0.60094464	-0.60333884	-9.947908	3
1254658313278559	0.5518635	-0.60333884	-9.949105	3
1254658323281892	0.50757074	-0.59974754	-9.947908	3
1254658333278298	0.50996494	-0.58418524	-9.957485	3
1254658343278871	0.545878	-0.58298814	-9.970653	3
1254658353281475	0.59017074	-0.58418524	-9.962274	3
1254658363280955	0.6344634	-0.59855044	-9.933543	3
1254658373280069	0.63087213	-0.61890113	-9.915586	3
1254658383281111	0.62967503	-0.6380547	-9.903615	3
1254658393279028	0.61291564	-0.6380547	-9.922769	3
1254658403280382	0.60693014	-0.6380547	-9.935937	3
1254658413281319	0.61171854	-0.6476316	-9.944317	3
1254658423276215	0.6584055	-0.641646	-9.915586	3
1254658433281215	0.6703765	-0.6703765	-9.91439	3
1254658443275434	0.7074866	-0.688333	-9.8916445	3
1254658453278090	0.6907272	-0.6991069	-9.885659	3
1254658463280225	0.7086837	-0.7110779	-9.883265	3
1254658473274548	0.7158663	-0.7290344	-9.907207	3
1254658483276267	0.760159	-0.7290344	-9.910798	3
1254658493277830	0.7613561	-0.7314286	-9.915586	3
1254658503278923	0.7793127	-0.7326257	-9.896433	3
1254658513281475	0.7721301	-0.7445967	-9.898827	3
1254658523280382	0.7445967	-0.7541735	-9.910798	3
1254658533278038	0.7134721	-0.7565677	-9.915586	3
1254658543275642	0.6715736	-0.7697359	-9.929952	3
1254658553280225	0.6823475	-0.78529817	-9.933543	3
1254658563279184	0.6799533	-0.81761986	-9.950302	3
1254658573277361	0.7254431	-0.8415619	-9.941922	3
1254658583278507	0.7697359	-0.8619126	-9.9550905	3
1254658593276371	0.81642276	-0.8607155	-9.959879	3
1254658603278663	0.866701	-0.8583213	-9.950302	3
1254658613279913	0.89184016	-0.8475474	-9.956287	3
1254658623276007	0.89423436	-0.8403648	-9.939528	3
1254658633279548	0.8762778	-0.8283938	-9.947908	3
1254658643276944	0.8738836	-0.80445176	-9.988609	3
1254658653279600	0.8882488	-0.79966336	-9.995792	3
1254658663281632	0.91578215	-0.79607207	-9.986216	3
1254658673280329	0.9552865	-0.79248077	-9.97185	3
1254658683279444	0.9792285	-0.7721301	-9.983821	3
1254658693279913	0.9828198	-0.7733272	-10.000581	3
1254658703280017	0.9780314	-0.79128367	-9.973047	3
1254658713282465	0.9528923	-0.78769237	-9.94312	3
1254658723278454	0.90740246	-0.7685388	-9.931149	3
1254658733279809	0.8655039	-0.7577648	-9.929952	3
1254658743286684	0.8475474	-0.7781156	-9.929952	3
1254658753278194	0.8583213	-0.80564886	-9.931149	3
1254658763292621	0.8487445	-0.82360536	-9.931149	3
1254658773291996	0.8619126	-0.81402856	-9.946711	3
1254658783277777	0.8882488	-0.81881696	-9.929952	3
1254658793282569	0.92296475	-0.82360536	-9.888053	3
1254658803295746	0.94930094	-0.8283938	-9.868899	3
1254658813278454	0.9720459	-0.8295909	-9.853337	3
1254658823283298	0.9947908	-0.8283938	-9.842564	3
1254658833276996	0.9888053	-0.8295909	-9.883265	3
1254658843278559	0.9624691	-0.8439561	-9.900024	3
1254658853279132	0.9588778	-0.8535329	-9.883265	3
1254658863274756	0.9792285	-0.8631097	-9.859323	3
1254658873278142	1.033098	-0.90141696	-9.861717	3
1254658883272361	1.1001357	-0.94451255	-9.865308	3
1254658893283559	1.1312603	-0.9804256	-9.865308	3
1254658903282100	1.1240777	-1.021127	-9.872491	3
1254658913278194	1.0893618	-1.0654198	-9.870096	3
1254658923286111	1.0737995	-1.1204864	-9.873688	3
1254658933282986	1.0785879	-1.174356	-9.873688	3
1254658943277152	1.0785879	-1.2054806	-9.876082	3
1254658953287204	1.1133038	-1.2425907	-9.870096	3
1254658963277777	1.1504139	-1.2773066	-9.876082	3
1254658973298350	1.1923125	-1.3144168	-9.890448	3
1254658983287621	1.2545617	-1.3299791	-9.909601	3
1254658993275902	1.3682863	-1.352724	-9.919178	3
1254659003283402	1.3910311	-1.3623008	-9.903615	3
1254659013277621	1.3934253	-1.377863	-9.873688	3
1254659023279288	1.4161704	-1.4065934	-9.847352	3
1254659033285694	1.42455	-1.4221559	-9.812635	3
1254659043290850	1.4185646	-1.4269443	-9.807847	3
1254659053282829	1.4209588	-1.4173675	-9.837775	3
1254659063283663	1.4652514	-1.400608	-9.874885	3
1254659073280069	1.5035586	-1.4053963	-9.901221	3
1254659083283038	1.5562311	-1.3994108	-9.888053	3
1254659093310538	1.5885528	-1.377863	-9.874885	3
1254659103279496	1.5837644	-1.3551182	-9.871294	3
1254659113283142	1.6005238	-1.3227965	-9.855731	3
1254659123281631	1.614889	-1.2665327	-9.882068	3
1254659133295173	1.661576	-1.3275849	-9.910798	3
1254659143281006	1.6759412	-1.3587095	-9.874885	3
1254659153283298	1.6843209	-1.3922282	-9.836577	3
1254659163283558	1.6950948	-1.3838485	-9.846154	3
1254659173292673	1.6950948	-1.3838485	-9.846154	3
1254659183293506	1.7226281	-1.3563153	-9.809045	3
1254659193295902	1.7357962	-1.3467385	-9.803059	3
1254659203281423	1.7465701	-1.3491327	-9.788693	3
1254659213281267	1.7489643	-1.3467385	-9.79827	3
1254659223278038	1.7776948	-1.3503298	-9.794679	3
1254659233292256	1.7944542	-1.3634979	-9.788693	3
1254659243301944	1.7932571	-1.3754689	-9.787497	3
1254659253293454	1.8243817	-1.3802572	-9.80665	3
1254659263290017	1.8710686	-1.4149733	-9.816227	3
1254659273283350	1.9141643	-1.4425066	-9.812635	3
1254659283291683	1.9333179	-1.4413095	-9.828198	3
1254659293286215	1.9560628	-1.436521	-9.810242	3
1254659303285590	1.9752164	-1.4460979	-9.800665	3
1254659313279965	1.9883845	-1.436521	-9.807847	3
1254659323315590	1.9991584	-1.4257472	-9.794679	3
1254659333277204	2.0099323	-1.4305356	-9.770737	3
1254659343281371	1.9979613	-1.435324	-9.738416	3
1254659353279600	1.970428	-1.4293385	-9.734824	3
1254659363281163	1.9788077	-1.4185646	-9.734824	3
1254659373287465	1.9919758	-1.4197617	-9.755175	3
1254659383278246	1.9955671	-1.4173675	-9.7479925	3
1254659393273558	1.9692309	-1.4329298	-9.745598	3
1254659403283142	1.9728222	-1.4053963	-9.720459	3
1254659413276683	1.9991584	-1.3922282	-9.714474	3
1254659423276475	1.9967642	-1.3682863	-9.722853	3
1254659433286475	1.9871874	-1.353921	-9.728839	3
1254659443279756	1.9369092	-1.316811	-9.730036	3
1254659453275798	1.9309237	-1.3024458	-9.706094	3
1254659463285746	1.9405005	-1.2844892	-9.712079	3
1254659473277204	1.9692309	-1.2737153	-9.715671	3
1254659483273871	2.0135236	-1.283292	-9.719262	3
1254659493285121	2.005144	-1.2785037	-9.719262	3
1254659503274548	1.9871874	-1.3204023	-9.737218	3
1254659513275590	1.9859903	-1.3060371	-9.734824	3
1254659523282881	2.0494366	-1.2952632	-9.77792	3
1254659533277256	2.0829554	-1.30484	-9.836577	3
1254659543273194	2.0027497	-1.3012487	-9.77792	3
1254659553283037	1.99437	-1.3251907	-9.807847	3
1254659563278454	2.0027497	-1.3611037	-9.67856	3
1254659573276058	1.9333179	-1.340753	-9.488221	3
1254659583283610	1.8088194	-1.270124	-9.673772	3
1254659593282256	1.7130513	-1.1959038	-9.977836	3
1254659603277308	1.6376339	-1.210269	-10.028113	3
1254659613273298	1.5658079	-1.234211	-9.937134	3
1254659623294496	1.5286977	-1.2401965	-9.880871	3
1254659633278715	1.4856021	-1.2078748	-9.932345	3
1254659643288975	1.4197617	-1.1456255	-9.964667	3
1254659653278819	1.3611037	-1.0881647	-9.940725	3
1254659663281527	1.3802572	-1.0893618	-10.024523	3
1254659673281579	1.3563153	-1.0737995	-9.961076	3
1254659683276371	1.2150574	-1.0654198	-9.927557	3
1254659693277412	1.2330139	-1.033098	-9.937134	3
1254659703279392	1.2270284	-1.0067618	-9.933543	3
1254659713275121	1.1803415	-0.9744401	-9.928755	3
1254659723276579	1.1109096	-0.9540894	-9.929952	3
1254659733284860	1.0462662	-0.93373865	-9.910798	3
1254659743628923	1.0031705	-0.90979666	-9.895236	3
1254659753276475	0.9504981	-0.89782566	-9.892841	3
1254659763289444	0.8810662	-0.91578215	-9.904813	3
1254659773276423	0.92775315	-0.8726865	-9.920375	3
1254659783275798	0.9540894	-0.842759	-9.962274	3
1254659793288402	0.93134445	-0.8379706	-10.014946	3
1254659803283714	0.90021986	-0.82240826	-10.010158	3
1254659813285173	0.8583213	-0.80924016	-9.965864	3
1254659823297256	0.8643068	-0.81881696	-9.915586	3
1254659833273037	0.82719666	-0.80684596	-9.901221	3
1254659843284392	0.7577648	-0.7757214	-9.895236	3
1254659853278819	0.7422025	-0.7218518	-9.898827	3
1254659863332308	0.724246	-0.6919243	-9.920375	3
1254659873283194	0.6823475	-0.6847417	-9.920375	3
1254659883293037	0.6428431	-0.6596026	-9.91439	3
1254659893328194	0.59376204	-0.6476316	-9.93474	3
1254659903286892	0.5650316	-0.62728083	-9.932345	3
1254659913285694	0.545878	-0.61291564	-9.919178	3
1254659923280173	0.5279215	-0.60573304	-9.923966	3
1254659933282308	0.50158525	-0.60214174	-9.916783	3
1254659943289079	0.51595044	-0.59615624	-9.925163	3
1254659953281162	0.50757074	-0.59495914	-9.916783	3
1254659963281944	0.50158525	-0.58777654	-9.913192	3
1254659973289079	0.49679685	-0.58777654	-9.90601	3
1254659983280069	0.48722005	-0.5746084	-9.928755	3
1254659993279808	0.48123455	-0.5746084	-9.92636	3
1254660003291475	0.48123455	-0.5781997	-9.921572	3
1254660013285069	0.47644615	-0.5781997	-9.928755	3
1254660023280798	0.46327803	-0.5590461	-9.93474	3
1254660033291787	0.44771573	-0.545878	-9.928755	3
1254660043281423	0.4381389	-0.5566519	-9.920375	3
1254660053280277	0.44771573	-0.5602432	-9.923966	3
1254660063291162	0.45130703	-0.5542577	-9.932345	3
1254660073277569	0.4441244	-0.5434838	-9.946711	3
1254660083279391	0.4357447	-0.5327099	-9.952697	3
1254660093287204	0.4261679	-0.52073884	-9.9550905	3
1254660103280589	0.4177882	-0.51116204	-9.953894	3
1254660113280798	0.39983168	-0.49200845	-9.950302	3
1254660123277464	0.3842694	-0.49440265	-9.925163	3
1254660133281631	0.37110126	-0.49440265	-9.915586	3
1254660143280277	0.36152446	-0.49799395	-9.929952	3
1254660153289652	0.36272156	-0.49081135	-9.929952	3
1254660163281631	0.35553896	-0.47165772	-9.939528	3
1254660173284704	0.36511576	-0.47165772	-9.923966	3
1254660183289964	0.36870706	-0.47165772	-9.922769	3
1254660193280746	0.37948096	-0.47405192	-9.93474	3
1254660203279808	0.39264908	-0.47764325	-9.937134	3
1254660213285537	0.39504328	-0.48123455	-9.941922	3
1254660223280589	0.39264908	-0.50038815	-9.946711	3
1254660233283506	0.39264908	-0.48362875	-9.950302	3
1254660243289652	0.37708676	-0.47764325	-9.946711	3
1254660253280798	0.36750996	-0.47644615	-9.940725	3
1254660263282152	0.36272156	-0.47524905	-9.938332	3
1254660273289600	0.36511576	-0.47405192	-9.94312	3
1254660283280016	0.36870706	-0.47524905	-9.944317	3
1254660293277360	0.37229836	-0.47285482	-9.947908	3
1254660303292464	0.37229836	-0.47165772	-9.9550905	3
1254660313281371	0.36272156	-0.49320555	-9.962274	3
1254660323277777	0.37229836	-0.48482585	-9.964667	3
1254660333290537	0.37349546	-0.47524905	-9.967062	3
1254660343354496	0.36631286	-0.47644615	-9.935937	3
1254660353284183	0.35913026	-0.47764325	-9.935937	3
1254660363292256	0.35075054	-0.47884035	-9.93474	3
1254660373279443	0.34356794	-0.47764325	-9.945514	3
1254660383380173	0.34117374	-0.47285482	-9.94312	3
1254660393294443	0.34596214	-0.46926352	-9.94312	3
1254660403281631	0.35434186	-0.46567222	-9.944317	3
1254660413279443	0.36152446	-0.46567222	-9.947908	3
1254660423288402	0.36750996	-0.46567222	-9.952697	3
1254660433280173	0.37110126	-0.47524905	-9.957485	3
1254660443279495	0.37349546	-0.47884035	-9.957485	3
1254660453288298	0.37349546	-0.47884035	-9.952697	3
1254660463278975	0.36750996	-0.47524905	-9.940725	3
1254660473278506	0.35553896	-0.47285482	-9.933543	3
1254660483310902	0.33638534	-0.46806642	-9.938332	3
1254660493284183	0.33279404	-0.46327803	-9.940725	3
1254660503282204	0.33399114	-0.46447513	-9.941922	3
1254660513289652	0.33518824	-0.46208093	-9.941922	3
1254660523277516	0.33997664	-0.46208093	-9.94312	3
1254660533280381	0.34476504	-0.46327803	-9.946711	3
1254660543285798	0.34835634	-0.46806642	-9.951499	3
1254660553275537	0.35314476	-0.47285482	-9.951499	3
1254660563280329	0.35553896	-0.47644615	-9.949105	3
1254660573288141	0.35793316	-0.48003745	-9.947908	3
1254660583278558	0.35553896	-0.48482585	-9.941922	3
1254660593278454	0.35075054	-0.48602295	-9.935937	3
1254660603290329	0.34596214	-0.48362875	-9.937134	3
1254660613290902	0.34237084	-0.48123455	-9.939528	3
1254660623276683	0.33997664	-0.47764325	-9.946711	3
1254660633289964	0.34237084	-0.47524905	-9.949105	3
1254660643279443	0.34476504	-0.47046062	-9.947908	3
1254660653279808	0.33758244	-0.49081135	-9.949105	3
1254660663289027	0.34356794	-0.48003745	-9.950302	3
1254660673279079	0.34476504	-0.46686932	-9.952697	3
1254660683284391	0.34117374	-0.45968673	-9.950302	3
1254660693289912	0.34237084	-0.46088383	-9.949105	3
1254660703277152	0.34356794	-0.46088383	-9.951499	3
1254660713282308	0.34476504	-0.46327803	-9.949105	3
1254660723276475	0.34237084	-0.46447513	-9.941922	3
1254660733281943	0.34596214	-0.46447513	-9.935937	3
1254660743288089	0.34835634	-0.46926352	-9.932345	3
1254660753292204	0.35194764	-0.47405192	-9.929952	3
1254660763285641	0.35434186	-0.48003745	-9.927557	3
1254660773282672	0.35793316	-0.48003745	-9.937134	3
1254660783290381	0.36032736	-0.48123455	-9.957485	3
1254660793278922	0.36511576	-0.48123455	-9.96347	3
1254660803325277	0.36631286	-0.47884035	-9.959879	3
1254660813280589	0.36870706	-0.48003745	-9.9550905	3
1254660823280797	0.36870706	-0.48003745	-9.956287	3
1254660833289131	0.36391866	-0.48123455	-9.951499	3
1254660843279964	0.35434186	-0.47884035	-9.949105	3
1254660853279964	0.34237084	-0.47405192	-9.947908	3
1254660863280641	0.33399114	-0.47405192	-9.939528	3
1254660873289599	0.32321724	-0.46686932	-9.93474	3
1254660883276527	0.31124622	-0.46567222	-9.940725	3
1254660893280172	0.30526072	-0.46208093	-9.944317	3
1254660903291579	0.30286652	-0.45968673	-9.941922	3
1254660913284027	0.30286652	-0.45370123	-9.940725	3
1254660923278297	0.31124622	-0.45010993	-9.940725	3
1254660933286631	0.3184288	-0.44532153	-9.944317	3
1254660943287099	0.32441434	-0.44532153	-9.947908	3
1254660953279287	0.32800564	-0.4441244	-9.950302	3
1254660963292099	0.32441434	-0.45848963	-9.951499	3
1254660973280433	0.32321724	-0.45250413	-9.951499	3
1254660983278818	0.3172317	-0.44771573	-9.944317	3
1254660993285068	0.31603462	-0.44771573	-9.935937	3
1254661003280120	0.31603462	-0.44891283	-9.937134	3
1254661013287412	0.31603462	-0.45010993	-9.944317	3
1254661023286370	0.32202014	-0.45010993	-9.945514	3
1254661033279287	0.32680854	-0.45370123	-9.941922	3
1254661043278506	0.32800564	-0.45370123	-9.937134	3
1254661053286943	0.33039984	-0.45010993	-9.941922	3
1254661063285485	0.33279404	-0.45250413	-9.949105	3
1254661073281266	0.33279404	-0.45489833	-9.949105	3
1254661083295016	0.33159694	-0.45729253	-9.949105	3
1254661093279704	0.33159694	-0.46088383	-9.947908	3
1254661103279547	0.32800564	-0.46327803	-9.947908	3
1254661113291579	0.32321724	-0.46567222	-9.941922	3
1254661123278454	0.3172317	-0.46926352	-9.937134	3
1254661133276214	0.31124622	-0.47046062	-9.932345	3
1254661143289131	0.30885202	-0.47046062	-9.931149	3
1254661153279912	0.30885202	-0.46686932	-9.933543	3
1254661163284651	0.30885202	-0.46327803	-9.935937	3
1254661173292204	0.31364042	-0.46088383	-9.94312	3
1254661183284808	0.3184288	-0.45968673	-9.947908	3
1254661193279026	0.320823	-0.45489833	-9.947908	3
1254661203291110	0.32202014	-0.45250413	-9.951499	3
1254661213282151	0.32202014	-0.44891283	-9.953894	3
1254661223278037	0.3184288	-0.44532153	-9.953894	3
1254661233291214	0.31603462	-0.44532153	-9.952697	3
1254661243278141	0.31244332	-0.439336	-9.953894	3
1254661253278141	0.31124622	-0.4381389	-9.953894	3
1254661263290797	0.30885202	-0.4381389	-9.953894	3
1254661273278037	0.31004912	-0.4369418	-9.94312	3
1254661283277308	0.30765492	-0.4405331	-9.935937	3
1254661293288245	0.30645782	-0.44532153	-9.93474	3
1254661303281735	0.30645782	-0.44891283	-9.940725	3
1254661313277620	0.30645782	-0.44891283	-9.945514	3
1254661323286110	0.30765492	-0.44771573	-9.944317	3
1254661333282568	0.31004912	-0.44651863	-9.946711	3
1254661343279235	0.31124622	-0.44771573	-9.946711	3
1254661353289287	0.30885202	-0.44891283	-9.947908	3
1254661363278401	0.31124622	-0.45010993	-9.950302	3
1254661373279495	0.31124622	-0.45370123	-9.947908	3
1254661383290901	0.31004912	-0.45729253	-9.947908	3
1254661393278089	0.31124622	-0.46208093	-9.944317	3
1254661403279026	0.31004912	-0.46327803	-9.935937	3
1254661413291891	0.30765492	-0.46327803	-9.933543	3
1254661423277620	0.30645782	-0.46447513	-9.938332	3
1254661433280016	0.30885202	-0.46208093	-9.940725	3
1254661443275745	0.31364042	-0.45848963	-9.94312	3
1254661453279287	0.3172317	-0.45729253	-9.946711	3
1254661463279912	0.31603462	-0.45130703	-9.950302	3
1254661473287151	0.31364042	-0.44891283	-9.950302	3
1254661483282099	0.31124622	-0.44532153	-9.947908	3
1254661493278453	0.30645782	-0.4441244	-9.947908	3
1254661503289964	0.30286652	-0.4441244	-9.947908	3
1254661513284130	0.29927522	-0.44771573	-9.945514	3
1254661523291787	0.29807812	-0.44891283	-9.944317	3
1254661533291266	0.29807812	-0.45010993	-9.941922	3
1254661543278922	0.29927522	-0.44891283	-9.944317	3
1254661553277985	0.30406362	-0.45130703	-9.950302	3
1254661563287672	0.31124622	-0.45250413	-9.947908	3
1254661573281266	0.31483752	-0.45489833	-9.94312	3
1254661583281370	0.3184288	-0.45609543	-9.94312	3
1254661593291422	0.320823	-0.45609543	-9.946711	3
1254661603280068	0.3184288	-0.45370123	-9.946711	3
1254661613283974	0.3172317	-0.45370123	-9.950302	3
1254661623292985	0.31364042	-0.45370123	-9.949105	3
1254661633287099	0.30765492	-0.45250413	-9.945514	3
1254661643287255	0.30406362	-0.45130703	-9.939528	3
1254661653289755	0.29807812	-0.45010993	-9.933543	3
1254661663279808	0.29209262	-0.44891283	-9.929952	3
1254661673281474	0.2885013	-0.45130703	-9.93474	3
1254661683290641	0.2885013	-0.45010993	-9.940725	3
1254661693279339	0.29209262	-0.44891283	-9.941922	3
1254661703278870	0.29807812	-0.45010993	-9.939528	3
1254661713290745	0.30526072	-0.44891283	-9.946711	3
1254661723278193	0.31004912	-0.44651863	-9.956287	3
1254661733300328	0.31124622	-0.4441244	-9.959879	3
1254661743287203	0.31364042	-0.44891283	-9.953894	3
1254661753282412	0.31364042	-0.44891283	-9.950302	3
1254661763285849	0.31244332	-0.45250413	-9.947908	3
1254661773290641	0.31124622	-0.45130703	-9.945514	3
1254661783279807	0.30526072	-0.44891283	-9.941922	3
1254661793285745	0.30166942	-0.44771573	-9.938332	3
1254661803296318	0.30166942	-0.44532153	-9.937134	3
1254661813309026	0.29927522	-0.4429273	-9.939528	3
1254661823279443	0.29688102	-0.4417302	-9.947908	3
1254661833291474	0.29807812	-0.4417302	-9.953894	3
1254661843281422	0.29688102	-0.439336	-9.952697	3
1254661853327724	0.29448682	-0.439336	-9.945514	3
1254661863281578	0.29568392	-0.4405331	-9.947908	3
1254661873283245	0.29448682	-0.4417302	-9.950302	3
1254661883281266	0.29328972	-0.439336	-9.953894	3
1254661893292412	0.29448682	-0.439336	-9.9550905	3
1254661903274026	0.29688102	-0.4441244	-9.9550905	3
1254661913284235	0.29927522	-0.44771573	-9.952697	3
1254661923290328	0.29688102	-0.44891283	-9.947908	3
1254661933302620	0.2908955	-0.45250413	-9.94312	3
1254661943278349	0.2873042	-0.45370123	-9.938332	3
1254661953289234	0.28491	-0.45250413	-9.933543	3
1254661963282568	0.2837129	-0.45130703	-9.93474	3
1254661973279078	0.2896984	-0.45130703	-9.935937	3
1254661983289234	0.29568392	-0.44891283	-9.937134	3
1254661993279287	0.30286652	-0.44651863	-9.94312	3
1254662003280120	0.31244332	-0.44532153	-9.94312	3
1254662013278141	0.3184288	-0.44771573	-9.946711	3
1254662023278505	0.32202014	-0.44891283	-9.952697	3
1254662033302932	0.320823	-0.44891283	-9.9550905	3
1254662043288453	0.3196259	-0.44891283	-9.952697	3
1254662053281839	0.3172317	-0.44891283	-9.949105	3
1254662063286109	0.31124622	-0.44771573	-9.94312	3
1254662073289078	0.30645782	-0.44771573	-9.940725	3
1254662083280901	0.29927522	-0.44771573	-9.938332	3
1254662093278297	0.29328972	-0.44771573	-9.938332	3
1254662103290276	0.2908955	-0.44532153	-9.939528	3
1254662113280693	0.2896984	-0.4441244	-9.940725	3
1254662123277984	0.2885013	-0.4417302	-9.94312	3
1254662133286214	0.2861071	-0.439336	-9.94312	3
1254662143278609	0.2861071	-0.4381389	-9.946711	3
1254662153279495	0.2885013	-0.4381389	-9.947908	3
1254662163293922	0.2908955	-0.4369418	-9.950302	3
1254662173281370	0.29328972	-0.4357447	-9.950302	3
1254662183280849	0.29209262	-0.4381389	-9.9550905	3
1254662193285693	0.2908955	-0.4357447	-9.956287	3
1254662203279339	0.2861071	-0.4357447	-9.953894	3
1254662213302880	0.2837129	-0.4381389	-9.946711	3
1254662223276995	0.2837129	-0.4369418	-9.941922	3
1254662233287932	0.2825158	-0.4369418	-9.939528	3
1254662243282932	0.2825158	-0.439336	-9.939528	3
1254662253293193	0.2825158	-0.439336	-9.94312	3
1254662263283297	0.2837129	-0.4405331	-9.947908	3
1254662273278922	0.2885013	-0.4417302	-9.945514	3
1254662283285953	0.29448682	-0.4441244	-9.939528	3
1254662293279130	0.29927522	-0.44651863	-9.939528	3
1254662303282203	0.30526072	-0.45010993	-9.94312	3
1254662313281839	0.31124622	-0.45130703	-9.947908	3
1254662323279391	0.3184288	-0.45250413	-9.951499	3
1254662333285849	0.320823	-0.45489833	-9.9550905	3
1254662343292724	0.320823	-0.45489833	-9.958682	3
1254662353281213	0.3184288	-0.45609543	-9.9550905	3
1254662363281995	0.31603462	-0.45848963	-9.953894	3
1254662373314911	0.31004912	-0.45968673	-9.951499	3
1254662383280068	0.30286652	-0.45968673	-9.947908	3
1254662393276474	0.29448682	-0.45729253	-9.94312	3
1254662403294338	0.2873042	-0.45010993	-9.940725	3
1254662413283818	0.2825158	-0.44771573	-9.94312	3
1254662423280276	0.2801216	-0.4441244	-9.946711	3
1254662433292307	0.2813187	-0.4441244	-9.949105	3
1254662443279443	0.2873042	-0.44651863	-9.946711	3
1254662453286995	0.29209262	-0.44651863	-9.946711	3
1254662463289338	0.29688102	-0.44891283	-9.949105	3
1254662473283453	0.30406362	-0.45130703	-9.952697	3
1254662483281995	0.30765492	-0.45250413	-9.956287	3
1254662493287620	0.31124622	-0.45609543	-9.953894	3
1254662503282516	0.31244332	-0.45968673	-9.9550905	3
1254662513283870	0.31124622	-0.46208093	-9.953894	3
1254662523287359	0.31004912	-0.46208093	-9.950302	3
1254662533280172	0.30645782	-0.46088383	-9.949105	3
1254662543281786	0.30047232	-0.46208093	-9.947908	3
1254662553280693	0.29568392	-0.46088383	-9.945514	3
1254662563279547	0.2908955	-0.45968673	-9.940725	3
1254662573287984	0.28491	-0.45609543	-9.939528	3
1254662583281890	0.2789245	-0.44891283	-9.944317	3
1254662593278088	0.2789245	-0.4417302	-9.946711	3
1254662603285745	0.2825158	-0.4381389	-9.951499	3
1254662613285484	0.29209262	-0.439336	-9.9550905	3
1254662623294286	0.30406362	-0.4405331	-9.956287	3
1254662633287411	0.31004912	-0.4441244	-9.961076	3
1254662643315588	0.31364042	-0.44651863	-9.964667	3
1254662653282463	0.31124622	-0.45010993	-9.959879	3
1254662663281057	0.30765492	-0.45370123	-9.953894	3
1254662673288713	0.30406362	-0.45489833	-9.945514	3
1254662683284911	0.29688102	-0.45729253	-9.93474	3
1254662693277411	0.29209262	-0.45848963	-9.927557	3
1254662703292880	0.2873042	-0.45609543	-9.927557	3
1254662713281682	0.2837129	-0.45729253	-9.932345	3
1254662723279390	0.2837129	-0.45609543	-9.935937	3
1254662733284651	0.2873042	-0.45729253	-9.935937	3
1254662743294755	0.2885013	-0.45609543	-9.939528	3
1254662753284755	0.2896984	-0.45370123	-9.944317	3
1254662763287828	0.2896984	-0.45370123	-9.944317	3
1254662773282724	0.29448682	-0.45609543	-9.946711	3
1254662783280693	0.29688102	-0.45609543	-9.949105	3
1254662793289286	0.29688102	-0.45489833	-9.949105	3
1254662803284547	0.29328972	-0.45250413	-9.941922	3
1254662813280067	0.2908955	-0.45250413	-9.944317	3
1254662823287672	0.2885013	-0.44891283	-9.940725	3
1254662833328713	0.2837129	-0.44891283	-9.935937	3
1254662843278297	0.2789245	-0.44771573	-9.933543	3
1254662853282359	0.2777274	-0.4429273	-9.938332	3
1254662863281474	0.2777274	-0.4405331	-9.944317	3
1254662873281682	0.2801216	-0.4405331	-9.945514	3
1254662883282776	0.2825158	-0.4417302	-9.945514	3
1254662893280536	0.2873042	-0.4441244	-9.945514	3
1254662903285067	0.2873042	-0.44651863	-9.944317	3
1254662913284911	0.2873042	-0.44651863	-9.946711	3
1254662923279390	0.2789245	-0.44771573	-9.94312	3
1254662933281630	0.2753332	-0.44891283	-9.938332	3
1254662943285328	0.272939	-0.45010993	-9.93474	3
1254662953284963	0.2765303	-0.45250413	-9.937134	3
1254662963281005	0.2813187	-0.45250413	-9.941922	3
1254662973293036	0.28491	-0.45250413	-9.947908	3
1254662983280067	0.2885013	-0.45370123	-9.944317	3
1254662993276265	0.2896984	-0.45250413	-9.938332	3
1254663003292776	0.2908955	-0.45130703	-9.938332	3
1254663013283713	0.2896984	-0.45130703	-9.94312	3
1254663023280067	0.2896984	-0.45010993	-9.946711	3
1254663033310588	0.2896984	-0.45370123	-9.945514	3
1254663043280328	0.2861071	-0.45370123	-9.938332	3
1254663053280484	0.2837129	-0.45609543	-9.938332	3
1254663063291838	0.28491	-0.45848963	-9.940725	3
1254663073280432	0.28491	-0.45729253	-9.94312	3
1254663083280953	0.2873042	-0.45729253	-9.944317	3
1254663093285172	0.2873042	-0.45729253	-9.945514	3
1254663103283505	0.2873042	-0.45729253	-9.94312	3
1254663113282619	0.2896984	-0.45609543	-9.940725	3
1254663123285328	0.2885013	-0.45489833	-9.944317	3
1254663133287463	0.2873042	-0.45370123	-9.950302	3
1254663143283557	0.28491	-0.45370123	-9.9550905	3
1254663153280328	0.2813187	-0.45489833	-9.952697	3
1254663163280276	0.2801216	-0.45609543	-9.951499	3
1254663173275849	0.2765303	-0.45609543	-9.950302	3
1254663183280432	0.2741361	-0.45729253	-9.949105	3
1254663193301682	0.2705448	-0.45370123	-9.944317	3
1254663203282619	0.2705448	-0.45609543	-9.945514	3
1254663213278974	0.2717419	-0.45609543	-9.945514	3
1254663223281630	0.272939	-0.45729253	-9.94312	3
1254663233277203	0.2777274	-0.45968673	-9.94312	3
1254663243289963	0.2837129	-0.46208093	-9.941922	3
1254663253279651	0.2873042	-0.46447513	-9.947908	3
1254663263277828	0.29328972	-0.46447513	-9.956287	3
1254663273285901	0.29807812	-0.46567222	-9.959879	3
1254663283277984	0.29807812	-0.46447513	-9.956287	3
1254663293278401	0.29807812	-0.46567222	-9.952697	3
1254663303285119	0.29568392	-0.46567222	-9.950302	3
1254663313276682	0.29209262	-0.46567222	-9.947908	3
1254663323276578	0.28491	-0.46447513	-9.939528	3
1254663333305796	0.2801216	-0.46447513	-9.929952	3
1254663343276682	0.2765303	-0.46088383	-9.929952	3
1254663353277046	0.2753332	-0.45848963	-9.932345	3
1254663363287463	0.2801216	-0.45848963	-9.935937	3
1254663373280640	0.2861071	-0.45968673	-9.941922	3
1254663383283765	0.2908955	-0.46327803	-9.945514	3
1254663393287828	0.29688102	-0.46327803	-9.953894	3
1254663403282671	0.30047232	-0.46327803	-9.957485	3
1254663413282203	0.29807812	-0.46208093	-9.959879	3
1254663423281474	0.29568392	-0.46567222	-9.962274	3
1254663433281630	0.2896984	-0.46447513	-9.958682	3
1254663443280224	0.2825158	-0.46567222	-9.952697	3
1254663453280171	0.2777274	-0.46208093	-9.946711	3
1254663463278505	0.2705448	-0.46088383	-9.937134	3
1254663473279807	0.2681506	-0.45968673	-9.938332	3
1254663483280276	0.2705448	-0.45729253	-9.941922	3
1254663493278348	0.2717419	-0.45729253	-9.939528	3
1254663503281838	0.272939	-0.45968673	-9.93474	3
1254663513282046	0.2753332	-0.46088383	-9.938332	3
1254663523279546	0.2789245	-0.46447513	-9.941922	3
1254663533282098	0.2837129	-0.46567222	-9.947908	3
1254663543314807	0.2861071	-0.46686932	-9.952697	3
1254663553280223	0.2873042	-0.46686932	-9.952697	3
1254663563284651	0.2896984	-0.46567222	-9.9550905	3
1254663573309859	0.29328972	-0.46447513	-9.961076	3
1254663583277984	0.29328972	-0.46447513	-9.959879	3
1254663593277515	0.2896984	-0.46447513	-9.9550905	3
1254663603290536	0.2813187	-0.46088383	-9.946711	3
1254663613280067	0.2741361	-0.45729253	-9.94312	3
1254663623278453	0.2669535	-0.45130703	-9.944317	3
1254663633289390	0.2645593	-0.44771573	-9.946711	3
1254663643279338	0.2633622	-0.44891283	-9.944317	3
1254663653278817	0.2657564	-0.44891283	-9.944317	3
1254663663279234	0.2681506	-0.45130703	-9.945514	3
1254663673301942	0.2741361	-0.45489833	-9.947908	3
1254663683281578	0.2777274	-0.45968673	-9.950302	3
1254663693286630	0.2825158	-0.46327803	-9.951499	3
1254663703283348	0.2873042	-0.46926352	-9.951499	3
1254663713278453	0.29209262	-0.47524905	-9.950302	3
1254663723279390	0.29568392	-0.47524905	-9.951499	3
1254663733280536	0.29448682	-0.47644615	-9.951499	3
1254663743286109	0.29209262	-0.47764325	-9.952697	3
1254663753281109	0.2861071	-0.47405192	-9.952697	3
1254663763335848	0.2825158	-0.46806642	-9.950302	3
1254663773281630	0.2801216	-0.46447513	-9.946711	3
1254663783278348	0.2801216	-0.46088383	-9.947908	3
1254663793278400	0.2789245	-0.45729253	-9.952697	3
1254663803282307	0.2789245	-0.45609543	-9.953894	3
1254663813278921	0.2765303	-0.45609543	-9.953894	3
1254663823278869	0.2777274	-0.45729253	-9.953894	3
1254663833279859	0.2765303	-0.45848963	-9.951499	3
1254663843279963	0.2741361	-0.46088383	-9.944317	3
1254663853281525	0.2777274	-0.46208093	-9.94312	3
1254663863279494	0.2825158	-0.46088383	-9.944317	3
1254663873290380	0.2873042	-0.45848963	-9.94312	3
1254663883287932	0.2885013	-0.45968673	-9.94312	3
1254663893284025	0.2896984	-0.45968673	-9.949105	3
1254663903291994	0.2908955	-0.46088383	-9.952697	3
1254663913284338	0.2896984	-0.46088383	-9.957485	3
1254663923281421	0.2861071	-0.46327803	-9.957485	3
1254663933276786	0.2801216	-0.46208093	-9.952697	3
1254663943279130	0.2741361	-0.45729253	-9.950302	3
1254663953280536	0.2681506	-0.45489833	-9.946711	3
1254663963289911	0.2621651	-0.45370123	-9.937134	3
1254663973281265	0.2621651	-0.45130703	-9.932345	3
1254663983287255	0.2657564	-0.45370123	-9.938332	3
1254663993288452	0.2705448	-0.45729253	-9.94312	3
1254664003282619	0.2777274	-0.46088383	-9.941922	3
1254664013284130	0.2813187	-0.46208093	-9.940725	3
1254664023280588	0.28491	-0.46686932	-9.946711	3
1254664033280327	0.2885013	-0.47165772	-9.953894	3
1254664043278452	0.2896984	-0.47285482	-9.9550905	3
1254664053285848	0.2885013	-0.47524905	-9.952697	3
1254664063277619	0.2873042	-0.47884035	-9.950302	3
1254664073278036	0.28491	-0.48003745	-9.947908	3
1254664083298036	0.2825158	-0.47884035	-9.946711	3
1254664093278296	0.2789245	-0.47764325	-9.94312	3
1254664103276786	0.2789245	-0.47405192	-9.944317	3
1254664113285952	0.2801216	-0.47046062	-9.941922	3
1254664123277411	0.2801216	-0.46447513	-9.940725	3
1254664133277723	0.2825158	-0.45968673	-9.941922	3
1254664143284129	0.2837129	-0.45609543	-9.944317	3
1254664153276838	0.2813187	-0.45130703	-9.949105	3
1254664163276942	0.2801216	-0.45010993	-9.956287	3
1254664173309859	0.2765303	-0.44891283	-9.959879	3
1254664183360067	0.272939	-0.45250413	-9.959879	3
1254664193286786	0.2681506	-0.45250413	-9.958682	3
1254664203276421	0.2633622	-0.45010993	-9.953894	3
1254664213277619	0.25977087	-0.45010993	-9.949105	3
1254664223279025	0.25498247	-0.45010993	-9.945514	3
1254664233275067	0.25737667	-0.45010993	-9.946711	3
1254664243283296	0.25857377	-0.45010993	-9.946711	3
1254664253279494	0.2657564	-0.45250413	-9.946711	3
1254664263282254	0.2717419	-0.45609543	-9.944317	3
1254664273278869	0.2753332	-0.45729253	-9.94312	3
1254664283275067	0.2765303	-0.45729253	-9.946711	3
1254664293286057	0.2765303	-0.46208093	-9.947908	3
1254664303280796	0.2777274	-0.46686932	-9.949105	3
1254664313310536	0.2765303	-0.47046062	-9.946711	3
1254664323279338	0.2753332	-0.46926352	-9.945514	3
1254664333280484	0.2741361	-0.46686932	-9.944317	3
1254664343280900	0.2777274	-0.46447513	-9.945514	3
1254664353281265	0.2789245	-0.46447513	-9.944317	3
1254664363281265	0.2789245	-0.46208093	-9.944317	3
1254664373305275	0.2801216	-0.46327803	-9.945514	3
1254664383293609	0.2861071	-0.46447513	-9.944317	3
1254664393279390	0.2908955	-0.46686932	-9.939528	3
1254664403280900	0.29209262	-0.46686932	-9.935937	3
1254664413295484	0.29209262	-0.46806642	-9.938332	3
1254664423279442	0.29328972	-0.46686932	-9.944317	3
1254664433281369	0.29328972	-0.46567222	-9.949105	3
1254664443290275	0.29448682	-0.46447513	-9.949105	3
1254664453281734	0.29328972	-0.46208093	-9.949105	3
1254664463285484	0.2873042	-0.45729253	-9.945514	3
1254664473304025	0.2765303	-0.45370123	-9.944317	3
1254664483293713	0.2681506	-0.44891283	-9.945514	3
1254664493400015	0.260968	-0.44651863	-9.947908	3
1254664503290900	0.25737667	-0.44532153	-9.951499	3
1254664513399650	0.25737667	-0.4441244	-9.949105	3
1254664523414859	0.25857377	-0.4441244	-9.944317	3
1254664533403556	0.25977087	-0.4417302	-9.945514	3
1254664543293348	0.2645593	-0.4441244	-9.946711	3
1254664553280588	0.2705448	-0.44651863	-9.946711	3
1254664563286421	0.2717419	-0.44771573	-9.941922	3
1254664573274650	0.2753332	-0.44771573	-9.939528	3
1254664583279233	0.2753332	-0.44891283	-9.939528	3
1254664593300275	0.2765303	-0.45010993	-9.939528	3
1254664603282254	0.2765303	-0.45370123	-9.941922	3
1254664613379963	0.2789245	-0.45250413	-9.939528	3
1254664623275536	0.2789245	-0.45370123	-9.941922	3
1254664633281004	0.2801216	-0.45370123	-9.94312	3
1254664643278608	0.2813187	-0.45370123	-9.944317	3
1254664653276056	0.2825158	-0.45489833	-9.945514	3
1254664663282150	0.2813187	-0.45729253	-9.946711	3
1254664673278713	0.2813187	-0.45729253	-9.951499	3
1254664683324494	0.2813187	-0.46088383	-9.9550905	3
1254664693265588	0.2813187	-0.46208093	-9.951499	3
1254664703345379	0.2777274	-0.46208093	-9.950302	3
1254664713317931	0.272939	-0.46447513	-9.946711	3
1254664723282775	0.2705448	-0.46567222	-9.94312	3
1254664733282723	0.2681506	-0.46686932	-9.944317	3
1254664743494546	0.2705448	-0.46567222	-9.946711	3
1254664753443661	0.2717419	-0.46208093	-9.94312	3
1254664763296421	0.2717419	-0.45848963	-9.940725	3
1254664773298973	0.2753332	-0.45848963	-9.94312	3
1254664783348400	0.2765303	-0.45609543	-9.946711	3
1254664793283817	0.2777274	-0.45489833	-9.946711	3
1254664803285015	0.2777274	-0.45489833	-9.945514	3
1254664813347723	0.2741361	-0.45489833	-9.949105	3
1254664823282879	0.2705448	-0.45729253	-9.946711	3
1254664833293244	0.2681506	-0.46088383	-9.949105	3
1254664843334494	0.2657564	-0.45968673	-9.951499	3
1254664853277671	0.2705448	-0.46088383	-9.950302	3
1254664863286942	0.272939	-0.46088383	-9.947908	3
1254664873312567	0.2789245	-0.45968673	-9.945514	3
1254664883285588	0.2813187	-0.45848963	-9.94312	3
1254664893292098	0.2825158	-0.45968673	-9.94312	3
1254664903274129	0.2813187	-0.46327803	-9.94312	3
1254664913284077	0.2801216	-0.46447513	-9.945514	3
1254664923285431	0.2765303	-0.46447513	-9.947908	3
1254664933286369	0.2717419	-0.45968673	-9.944317	3
1254664943303765	0.2669535	-0.45489833	-9.938332	3
1254664953272515	0.2645593	-0.45250413	-9.938332	3
1254664963278088	0.2657564	-0.45250413	-9.94312	3
1254664973276421	0.2705448	-0.45250413	-9.949105	3
1254664983290223	0.2765303	-0.45848963	-9.9550905	3
1254664993275483	0.2837129	-0.46327803	-9.953894	3
1254665003273035	0.2885013	-0.46686932	-9.950302	3
1254665013277671	0.2873042	-0.46806642	-9.947908	3
1254665023275952	0.28491	-0.47165772	-9.945514	3
1254665033279546	0.2825158	-0.47165772	-9.941922	3
1254665043289962	0.2801216	-0.47046062	-9.94312	3
1254665053279077	0.2789245	-0.46926352	-9.946711	3
1254665063276577	0.2801216	-0.46567222	-9.950302	3
1254665073272098	0.2789245	-0.46327803	-9.952697	3
1254665083275535	0.2801216	-0.46088383	-9.957485	3
1254665093275796	0.2777274	-0.45729253	-9.956287	3
1254665103273817	0.2753332	-0.45609543	-9.953894	3
1254665113278608	0.2657564	-0.45489833	-9.947908	3
1254665123278712	0.2621651	-0.45130703	-9.94312	3
1254665133292515	0.260968	-0.44771573	-9.944317	3
1254665143281473	0.2633622	-0.4441244	-9.944317	3
1254665153282515	0.2681506	-0.4429273	-9.946711	3
1254665163294754	0.2705448	-0.4417302	-9.947908	3
1254665173279962	0.2741361	-0.439336	-9.953894	3
1254665183281473	0.2777274	-0.439336	-9.957485	3
1254665193289806	0.2777274	-0.439336	-9.9550905	3
1254665203284337	0.272939	-0.4405331	-9.953894	3
1254665213280275	0.2681506	-0.4429273	-9.949105	3
1254665223290952	0.2645593	-0.44532153	-9.950302	3
1254665233282098	0.2633622	-0.44532153	-9.947908	3
1254665243285744	0.2633622	-0.44771573	-9.94312	3
1254665253293660	0.2633622	-0.44771573	-9.940725	3
1254665263282775	0.2621651	-0.44771573	-9.939528	3
1254665273281629	0.25977087	-0.44771573	-9.947908	3
1254665283295119	0.260968	-0.45010993	-9.949105	3
1254665293283192	0.2621651	-0.45250413	-9.946711	3
1254665303280223	0.260968	-0.45250413	-9.946711	3
1254665313295848	0.2621651	-0.45489833	-9.947908	3
1254665323284389	0.260968	-0.45729253	-9.949105	3
1254665333316994	0.25977087	-0.45609543	-9.949105	3
1254665343292514	0.25737667	-0.45489833	-9.949105	3
1254665353282931	0.25977087	-0.45250413	-9.941922	3
1254665363286264	0.260968	-0.45010993	-9.938332	3
1254665373291473	0.2621651	-0.45010993	-9.938332	3
1254665383285171	0.2633622	-0.45010993	-9.944317	3
1254665393282410	0.2621651	-0.45010993	-9.950302	3
1254665403294077	0.2621651	-0.45010993	-9.950302	3
1254665413285223	0.25977087	-0.45010993	-9.946711	3
1254665423283869	0.25737667	-0.44771573	-9.941922	3
1254665433294337	0.25258827	-0.44532153	-9.94312	3
1254665443283556	0.24779987	-0.4417302	-9.940725	3
1254665453308921	0.24181437	-0.4405331	-9.939528	3
1254665463283764	0.23702596	-0.4369418	-9.937134	3
1254665473279962	0.23104046	-0.4297592	-9.933543	3
1254665483289546	0.22864626	-0.427365	-9.93474	3
1254665493293504	0.22864626	-0.427365	-9.945514	3
1254665503280379	0.23343466	-0.4321534	-9.952697	3
1254665513283869	0.23702596	-0.4345476	-9.953894	3
1254665523283660	0.23702596	-0.4345476	-9.951499	3
1254665533284494	0.23463176	-0.4345476	-9.944317	3
1254665543283452	0.23104046	-0.4381389	-9.937134	3
1254665553278400	0.22864626	-0.439336	-9.937134	3
1254665563283556	0.22385786	-0.439336	-9.935937	3
1254665573280014	0.21787235	-0.439336	-9.935937	3
1254665583293504	0.21667525	-0.4369418	-9.938332	3
1254665593278556	0.21547815	-0.439336	-9.940725	3
1254665603285796	0.21188685	-0.439336	-9.937134	3
1254665613283504	0.20829555	-0.4369418	-9.93474	3
1254665623283452	0.20829555	-0.4381389	-9.937134	3
1254665633295900	0.21188685	-0.4369418	-9.939528	3
1254665643296577	0.21787235	-0.4369418	-9.94312	3
1254665653307098	0.22385786	-0.4405331	-9.941922	3
1254665663282566	0.22984336	-0.4417302	-9.939528	3
1254665673293660	0.23223756	-0.4441244	-9.939528	3
1254665683285014	0.23104046	-0.4441244	-9.941922	3
1254665693280483	0.23223756	-0.44891283	-9.947908	3
1254665703295848	0.23463176	-0.44891283	-9.952697	3
1254665713284077	0.23223756	-0.44532153	-9.951499	3
1254665723284650	0.22625206	-0.4417302	-9.946711	3
1254665733291941	0.22026655	-0.4369418	-9.939528	3
1254665743283712	0.21428105	-0.4309563	-9.939528	3
1254665753553035	0.21308395	-0.4309563	-9.939528	3
1254665763612046	0.21428105	-0.4321534	-9.939528	3
1254665773284546	0.21188685	-0.4321534	-9.941922	3
1254665783314441	0.20949265	-0.4345476	-9.94312	3
1254665793289702	0.21068975	-0.4333505	-9.944317	3
1254665803283504	0.20709845	-0.4345476	-9.945514	3
1254665813283243	0.20829555	-0.4345476	-9.946711	3
1254665823290483	0.20829555	-0.4345476	-9.949105	3
1254665833281733	0.21428105	-0.4345476	-9.947908	3
1254665843312827	0.21667525	-0.4345476	-9.94312	3
1254665853283660	0.22146365	-0.4345476	-9.941922	3
1254665863280431	0.21787235	-0.4357447	-9.939528	3
1254665873325483	0.21667525	-0.4405331	-9.938332	3
1254665883295066	0.21547815	-0.4405331	-9.937134	3
1254665893281212	0.21787235	-0.439336	-9.940725	3
1254665903284285	0.22026655	-0.4417302	-9.944317	3
1254665913285066	0.22266077	-0.4429273	-9.94312	3
1254665923276993	0.22385786	-0.4429273	-9.941922	3
1254665933309441	0.22864626	-0.4405331	-9.944317	3
1254665943290431	0.22984336	-0.4369418	-9.939528	3
1254665953277358	0.22744916	-0.4357447	-9.939528	3
1254665963307202	0.22625206	-0.4357447	-9.939528	3
1254665973269545	0.22505496	-0.439336	-9.941922	3
1254665983274598	0.22505496	-0.4405331	-9.944317	3
1254665993275587	0.22266077	-0.4417302	-9.946711	3
1254666003274962	0.22266077	-0.4405331	-9.944317	3
1254666013275118	0.22266077	-0.439336	-9.944317	3
1254666023274598	0.21906945	-0.4405331	-9.94312	3
1254666033272098	0.21667525	-0.4405331	-9.940725	3
1254666043276941	0.21547815	-0.4405331	-9.940725	3
1254666053277045	0.21308395	-0.4381389	-9.940725	3
1254666063276629	0.21068975	-0.439336	-9.941922	3
1254666073275222	0.20949265	-0.4369418	-9.945514	3
1254666083274025	0.20709845	-0.4381389	-9.946711	3
1254666093284650	0.20590134	-0.4369418	-9.94312	3
1254666103276889	0.20590134	-0.4333505	-9.939528	3
1254666113280275	0.20470424	-0.4297592	-9.938332	3
1254666123292618	0.20470424	-0.4297592	-9.941922	3
1254666133325483	0.20350714	-0.4297592	-9.946711	3
1254666143282306	0.20590134	-0.4321534	-9.949105	3
1254666153293452	0.20709845	-0.4333505	-9.945514	3
1254666163280535	0.21068975	-0.4333505	-9.946711	3
1254666173275066	0.21188685	-0.4345476	-9.947908	3
1254666183275952	0.21188685	-0.4369418	-9.949105	3
1254666193280952	0.20829555	-0.439336	-9.946711	3
1254666203279337	0.20470424	-0.4417302	-9.944317	3
1254666213282097	0.20709845	-0.4417302	-9.941922	3
1254666223279545	0.21068975	-0.4429273	-9.941922	3
1254666233276212	0.21428105	-0.4441244	-9.941922	3
1254666243295066	0.21667525	-0.4429273	-9.941922	3
1254666253283764	0.21906945	-0.44532153	-9.941922	3
1254666263279754	0.21906945	-0.44771573	-9.944317	3
1254666273292202	0.21906945	-0.44891283	-9.947908	3
1254666283276472	0.22026655	-0.45010993	-9.949105	3
1254666293281108	0.21906945	-0.45130703	-9.950302	3
1254666303292149	0.21906945	-0.45370123	-9.952697	3
1254666313280847	0.21547815	-0.45250413	-9.951499	3
1254666323281837	0.21308395	-0.45130703	-9.947908	3
1254666333287618	0.21188685	-0.45010993	-9.94312	3
1254666343289545	0.20949265	-0.45010993	-9.941922	3
1254666353284493	0.20709845	-0.44771573	-9.940725	3
1254666363280535	0.20949265	-0.44532153	-9.940725	3
1254666373280952	0.20829555	-0.4429273	-9.94312	3
1254666383284493	0.20350714	-0.4405331	-9.94312	3
1254666393289493	0.20111294	-0.4381389	-9.945514	3
1254666403286524	0.20231004	-0.439336	-9.950302	3
1254666413283920	0.20470424	-0.4405331	-9.950302	3
1254666423293816	0.20709845	-0.439336	-9.949105	3
1254666433281837	0.20949265	-0.4417302	-9.940725	3
1254666443283139	0.21428105	-0.44532153	-9.933543	3
1254666453317410	0.21787235	-0.44651863	-9.935937	3
1254666463275274	0.21787235	-0.44771573	-9.937134	3
1254666473278868	0.22026655	-0.44651863	-9.93474	3
1254666483294077	0.21787235	-0.4429273	-9.932345	3
1254666493276681	0.21308395	-0.4405331	-9.938332	3
1254666503285431	0.21068975	-0.4405331	-9.94312	3
1254666513279910	0.20709845	-0.4417302	-9.944317	3
1254666523277722	0.20350714	-0.439336	-9.944317	3
1254666533282566	0.19991584	-0.4381389	-9.949105	3
1254666543293295	0.20111294	-0.4369418	-9.951499	3
1254666553334910	0.20470424	-0.4369418	-9.951499	3
1254666563282931	0.20590134	-0.439336	-9.949105	3
1254666573293816	0.20590134	-0.4405331	-9.947908	3
1254666583282566	0.20470424	-0.439336	-9.946711	3
1254666593281524	0.20111294	-0.4405331	-9.944317	3
1254666603293191	0.20111294	-0.4405331	-9.947908	3
1254666613314181	0.20111294	-0.439336	-9.949105	3
1254666623282670	0.20470424	-0.4405331	-9.950302	3
1254666633291733	0.20709845	-0.4429273	-9.950302	3
1254666643285587	0.20829555	-0.44532153	-9.947908	3
1254666653309962	0.20709845	-0.44771573	-9.946711	3
1254666663280170	0.20590134	-0.45010993	-9.944317	3
1254666673277983	0.20590134	-0.45250413	-9.939528	3
1254666683284493	0.21068975	-0.45010993	-9.93474	3
1254666693279441	0.21308395	-0.45250413	-9.939528	3
1254666703284389	0.21428105	-0.45250413	-9.945514	3
1254666713281837	0.21667525	-0.45370123	-9.949105	3
1254666723278295	0.21906945	-0.45250413	-9.950302	3
1254666733282097	0.21667525	-0.45010993	-9.947908	3
1254666743283035	0.21308395	-0.44771573	-9.94312	3
1254666753541785	0.20949265	-0.44532153	-9.941922	3
1254666763275795	0.20470424	-0.4429273	-9.939528	3
1254666773286785	0.20350714	-0.4405331	-9.940725	3
1254666783287826	0.19871874	-0.4417302	-9.937134	3
1254666793285639	0.19871874	-0.4441244	-9.938332	3
1254666803283035	0.19871874	-0.4429273	-9.93474	3
1254666813282722	0.20111294	-0.4417302	-9.932345	3
1254666823280014	0.20470424	-0.4417302	-9.935937	3
1254666833366785	0.21068975	-0.44532153	-9.941922	3
1254666843278295	0.21547815	-0.44651863	-9.944317	3
1254666853306837	0.21787235	-0.44771573	-9.945514	3
1254666863305847	0.21906945	-0.45010993	-9.945514	3
1254666873291837	0.21667525	-0.45250413	-9.944317	3
1254666883288660	0.20949265	-0.45370123	-9.94312	3
1254666893284701	0.19991584	-0.45370123	-9.94312	3
1254666903294285	0.19393034	-0.45250413	-9.939528	3
1254666913282201	0.19033903	-0.44891283	-9.93474	3
1254666923279441	0.19393034	-0.44651863	-9.933543	3
1254666933276056	0.19752164	-0.4441244	-9.933543	3
1254666943281003	0.20231004	-0.4417302	-9.932345	3
1254666953279910	0.20709845	-0.44532153	-9.935937	3
1254666963281055	0.21188685	-0.45010993	-9.941922	3
1254666973280430	0.21787235	-0.45370123	-9.945514	3
1254666983283555	0.21906945	-0.45489833	-9.947908	3
1254666993280847	0.21906945	-0.45609543	-9.945514	3
1254667003282305	0.21787235	-0.45729253	-9.941922	3
1254667013285274	0.21428105	-0.45848963	-9.941922	3
1254667023279545	0.21308395	-0.45848963	-9.940725	3
1254667033280691	0.20949265	-0.45968673	-9.939528	3
1254667043281576	0.20949265	-0.45609543	-9.940725	3
1254667053295535	0.20829555	-0.45729253	-9.94312	3
1254667063307462	0.20949265	-0.45609543	-9.94312	3
1254667073277045	0.21188685	-0.45609543	-9.944317	3
1254667083292826	0.21428105	-0.45489833	-9.946711	3
1254667093278868	0.21547815	-0.45729253	-9.944317	3
1254667103304910	0.21547815	-0.45609543	-9.939528	3
1254667113293816	0.21428105	-0.45489833	-9.938332	3
1254667123279441	0.20949265	-0.45609543	-9.935937	3
1254667133304493	0.20709845	-0.45848963	-9.935937	3
1254667143291993	0.20470424	-0.45729253	-9.93474	3
1254667153281472	0.20470424	-0.45729253	-9.93474	3
1254667163282253	0.20470424	-0.45370123	-9.932345	3
1254667173286212	0.20590134	-0.45250413	-9.935937	3
1254667183279857	0.20350714	-0.45489833	-9.940725	3
1254667193284649	0.20350714	-0.45729253	-9.944317	3
1254667203292878	0.20590134	-0.46088383	-9.94312	3
1254667213281628	0.20470424	-0.45968673	-9.941922	3
1254667223276212	0.20709845	-0.46208093	-9.938332	3
1254667233276628	0.20949265	-0.46327803	-9.938332	3
1254667243277253	0.21068975	-0.46208093	-9.935937	3
1254667253283868	0.20709845	-0.46208093	-9.933543	3
1254667263277201	0.20350714	-0.45968673	-9.935937	3
1254667273280430	0.20350714	-0.46088383	-9.938332	3
1254667283283399	0.20111294	-0.45968673	-9.940725	3
1254667293275118	0.19991584	-0.45729253	-9.939528	3
1254667303280639	0.20350714	-0.45609543	-9.940725	3
1254667313280430	0.20231004	-0.45130703	-9.939528	3
1254667323279285	0.20470424	-0.44891283	-9.937134	3
1254667333282774	0.20590134	-0.44891283	-9.939528	3
1254667343282514	0.20350714	-0.45130703	-9.939528	3
1254667353276003	0.20231004	-0.45250413	-9.938332	3
1254667363280535	0.20231004	-0.45250413	-9.939528	3
1254667373281628	0.20590134	-0.45130703	-9.940725	3
1254667383279024	0.20709845	-0.45370123	-9.939528	3
1254667393282670	0.20709845	-0.45370123	-9.935937	3
1254667403282514	0.20590134	-0.45370123	-9.937134	3
1254667413282670	0.20829555	-0.45609543	-9.941922	3
1254667423284284	0.21068975	-0.45729253	-9.941922	3
1254667433282045	0.21188685	-0.45968673	-9.940725	3
1254667443295118	0.21428105	-0.46208093	-9.937134	3
1254667453282149	0.21308395	-0.46447513	-9.938332	3
1254667463285326	0.21068975	-0.46686932	-9.940725	3
1254667473290639	0.20470424	-0.46806642	-9.941922	3
1254667483308764	0.20231004	-0.46686932	-9.94312	3
1254667493277305	0.20111294	-0.46327803	-9.944317	3
1254667503287670	0.19871874	-0.45848963	-9.944317	3
1254667513296732	0.20111294	-0.45130703	-9.903615	3
1254667523319649	0.20231004	-0.44532153	-9.900024	3
1254667533300795	0.20350714	-0.4417302	-9.901221	3
1254667543279545	0.20350714	-0.4405331	-9.904813	3
1254667553316368	0.20470424	-0.4405331	-9.911995	3
1254667563293764	0.20470424	-0.439336	-9.91798	3
1254667573286003	0.20350714	-0.439336	-9.922769	3
1254667583282097	0.20231004	-0.4381389	-9.923966	3
1254667593284701	0.20231004	-0.4369418	-9.92636	3
1254667603288555	0.20111294	-0.4369418	-9.931149	3
1254667613279805	0.19871874	-0.4345476	-9.937134	3
1254667623281993	0.19752164	-0.4369418	-9.939528	3
1254667633286628	0.19512744	-0.4357447	-9.938332	3
1254667643282670	0.19153613	-0.4369418	-9.938332	3
1254667653301264	0.18674773	-0.4369418	-9.937134	3
1254667663282305	0.18674773	-0.4381389	-9.937134	3
1254667673339180	0.19033903	-0.439336	-9.935937	3
1254667683324909	0.19752164	-0.4417302	-9.935937	3
1254667694109649	0.20231004	-0.44532153	-9.938332	3
1254667703279076	0.20709845	-0.45010993	-9.940725	3
1254667713291316	0.20949265	-0.45370123	-9.940725	3
1254667723469909	0.21188685	-0.45729253	-9.940725	3
1254667733280326	0.21188685	-0.45609543	-9.941922	3
1254667743279597	0.21308395	-0.45609543	-9.94312	3
1254667753445430	0.21308395	-0.45609543	-9.941922	3
1254667763289857	0.21308395	-0.45609543	-9.94312	3
1254667773274909	0.21428105	-0.45609543	-9.939528	3
1254667783277826	0.21068975	-0.45609543	-9.938332	3
1254667793275274	0.20590134	-0.45489833	-9.940725	3
1254667803276159	0.20231004	-0.45250413	-9.945514	3
1254667813419909	0.20111294	-0.45130703	-9.946711	3
1254667823324493	0.19871874	-0.44891283	-9.944317	3
1254667833307305	0.19632454	-0.4441244	-9.937134	3
1254667843299076	0.19512744	-0.4429273	-9.935937	3
1254667853296472	0.19752164	-0.4417302	-9.941922	3
1254667863287097	0.20350714	-0.4405331	-9.947908	3
1254667873287097	0.20590134	-0.439336	-9.947908	3
1254667883323763	0.20949265	-0.4417302	-9.949105	3
1254667893291368	0.21068975	-0.4429273	-9.947908	3
1254667903280222	0.21308395	-0.44532153	-9.945514	3
1254667913303503	0.21188685	-0.44771573	-9.94312	3
1254667923301576	0.21068975	-0.44771573	-9.941922	3
1254667933281003	0.21188685	-0.45010993	-9.94312	3
1254667943275795	0.21188685	-0.44891283	-9.940725	3
1254667953419128	0.21308395	-0.44891283	-9.938332	3
1254667963289805	0.21308395	-0.44891283	-9.935937	3
1254667973279753	0.21068975	-0.44891283	-9.937134	3
1254667983293503	0.20829555	-0.44891283	-9.939528	3
1254667993280274	0.20829555	-0.44532153	-9.940725	3
1254668003280795	0.20470424	-0.44651863	-9.941922	3
1254668013285378	0.20590134	-0.44891283	-9.94312	3
1254668023282045	0.20709845	-0.45010993	-9.941922	3
1254668033282097	0.20829555	-0.45250413	-9.94312	3
1254668043292930	0.20590134	-0.45250413	-9.940725	3
1254668053284232	0.20231004	-0.45250413	-9.940725	3
1254668063287201	0.19991584	-0.45130703	-9.941922	3
1254668073291159	0.19512744	-0.45010993	-9.944317	3
1254668083284388	0.19393034	-0.44651863	-9.945514	3
1254668093280118	0.19033903	-0.4417302	-9.94312	3
1254668103291472	0.18794483	-0.4381389	-9.941922	3
1254668113281628	0.18914193	-0.4357447	-9.940725	3
1254668123281263	0.19393034	-0.4357447	-9.944317	3
1254668133314024	0.19991584	-0.4357447	-9.945514	3
1254668143282565	0.20470424	-0.4357447	-9.949105	3
1254668153279961	0.20590134	-0.4357447	-9.951499	3
1254668163285638	0.20470424	-0.4369418	-9.951499	3
1254668173280586	0.20470424	-0.4357447	-9.947908	3
1254668183283034	0.20111294	-0.439336	-9.946711	3
1254668193279597	0.19752164	-0.4405331	-9.945514	3
1254668203284180	0.19632454	-0.4429273	-9.945514	3
1254668213281576	0.19632454	-0.4417302	-9.941922	3
1254668223293920	0.19512744	-0.44532153	-9.939528	3
1254668233307357	0.19393034	-0.44651863	-9.937134	3
1254668243282357	0.19512744	-0.44651863	-9.944317	3
1254668253298607	0.19991584	-0.45130703	-9.952697	3
1254668263290274	0.20231004	-0.45250413	-9.951499	3
1254668273282409	0.20231004	-0.45250413	-9.944317	3
1254668283293763	0.20111294	-0.45250413	-9.940725	3
1254668293279753	0.20111294	-0.45250413	-9.939528	3
1254668303283086	0.20231004	-0.45250413	-9.941922	3
1254668313282774	0.20470424	-0.45250413	-9.940725	3
1254668323278920	0.20709845	-0.45370123	-9.938332	3
1254668333285274	0.20829555	-0.45489833	-9.938332	3
1254668343291732	0.20949265	-0.45250413	-9.935937	3
1254668353285534	0.21188685	-0.45010993	-9.937134	3
1254668363281836	0.21428105	-0.45010993	-9.932345	3
1254668373290899	0.21547815	-0.44891283	-9.933543	3
1254668383280638	0.21428105	-0.44891283	-9.940725	3
1254668393306576	0.21547815	-0.44891283	-9.944317	3
1254668403291680	0.21308395	-0.44651863	-9.945514	3
1254668413281628	0.20709845	-0.44891283	-9.94312	3
1254668423306784	0.19752164	-0.44771573	-9.940725	3
1254668433273815	0.18914193	-0.4441244	-9.94312	3
1254668443276055	0.18435353	-0.4417302	-9.94312	3
1254668453283138	0.18195933	-0.4417302	-9.94312	3
1254668463280690	0.18435353	-0.439336	-9.944317	3
1254668473278711	0.18555063	-0.439336	-9.940725	3
1254668483283451	0.19033903	-0.4405331	-9.941922	3
1254668493279701	0.19273324	-0.4417302	-9.941922	3
1254668503282305	0.19512744	-0.4441244	-9.940725	3
1254668513292774	0.19512744	-0.44532153	-9.938332	3
1254668523526836	0.19871874	-0.44651863	-9.935937	3
1254668533293034	0.20111294	-0.44771573	-9.939528	3
1254668543290222	0.20350714	-0.44891283	-9.944317	3
1254668553327357	0.20709845	-0.44891283	-9.945514	3
1254668563287669	0.20829555	-0.45010993	-9.944317	3
1254668573281524	0.20829555	-0.45130703	-9.940725	3
1254668583320326	0.21068975	-0.45370123	-9.94312	3
1254668593281263	0.21068975	-0.45370123	-9.945514	3
1254668603284440	0.21068975	-0.45729253	-9.945514	3
1254668613279076	0.20709845	-0.45968673	-9.944317	3
1254668623284649	0.20470424	-0.45848963	-9.939528	3
1254668633278659	0.20231004	-0.45968673	-9.937134	3
1254668643291940	0.20231004	-0.45489833	-9.93474	3
1254668653294388	0.20231004	-0.45609543	-9.93474	3
1254668663282513	0.20470424	-0.45609543	-9.944317	3
1254668673282201	0.20709845	-0.45848963	-9.945514	3
1254668683544128	0.20949265	-0.45729253	-9.947908	3
1254668693487982	0.21188685	-0.45609543	-9.951499	3
1254668703307721	0.21068975	-0.45609543	-9.949105	3
1254668713292201	0.20470424	-0.45250413	-9.944317	3
1254668723298138	0.19871874	-0.45010993	-9.94312	3
1254668733287774	0.19512744	-0.44771573	-9.940725	3
1254668743321940	0.19512744	-0.44651863	-9.940725	3
1254668753390013	0.19393034	-0.4441244	-9.944317	3
1254668763288503	0.19632454	-0.4405331	-9.946711	3
1254668773281784	0.19871874	-0.4417302	-9.945514	3
1254668783284284	0.19752164	-0.44532153	-9.94312	3
1254668793343242	0.19752164	-0.44532153	-9.944317	3
1254668803283138	0.19752164	-0.44532153	-9.940725	3
1254668813302096	0.19871874	-0.44532153	-9.938332	3
1254668823291107	0.19991584	-0.44651863	-9.937134	3
1254668833277669	0.20350714	-0.44651863	-9.93474	3
1254668843298242	0.20350714	-0.44771573	-9.933543	3
1254668853280221	0.20709845	-0.45130703	-9.93474	3
1254668863282096	0.20709845	-0.45370123	-9.941922	3
1254668873280899	0.20829555	-0.45130703	-9.94312	3
1254668883289857	0.20829555	-0.44891283	-9.946711	3
1254668893278086	0.20470424	-0.44771573	-9.947908	3
1254668903279336	0.20111294	-0.45010993	-9.946711	3
1254668913282461	0.19871874	-0.44891283	-9.947908	3
1254668923278607	0.19871874	-0.45010993	-9.947908	3
1254668933277565	0.19632454	-0.45010993	-9.945514	3
1254668943282044	0.19512744	-0.45130703	-9.945514	3
1254668953275690	0.19153613	-0.45130703	-9.94312	3
1254668963276576	0.19273324	-0.45250413	-9.939528	3
1254668973284909	0.19393034	-0.45250413	-9.938332	3
1254668983273294	0.19632454	-0.45250413	-9.940725	3
1254668993276107	0.20111294	-0.45250413	-9.941922	3
1254669003297982	0.20709845	-0.45010993	-9.941922	3
1254669013276055	0.20949265	-0.45010993	-9.940725	3
1254669023282409	0.21308395	-0.45010993	-9.944317	3
1254669033293503	0.21547815	-0.45130703	-9.949105	3
1254669043281940	0.21308395	-0.45010993	-9.950302	3
1254669053281107	0.20949265	-0.45130703	-9.946711	3
1254669063279753	0.20590134	-0.45130703	-9.938332	3
1254669073281680	0.20231004	-0.45250413	-9.935937	3
1254669083282461	0.19871874	-0.45250413	-9.938332	3
1254669093292201	0.19273324	-0.45010993	-9.935937	3
1254669103282773	0.19153613	-0.44771573	-9.933543	3
1254669113282096	0.18794483	-0.44771573	-9.933543	3
1254669123296888	0.18674773	-0.44651863	-9.935937	3
1254669133282253	0.18674773	-0.44651863	-9.93474	3
1254669143283138	0.18914193	-0.44651863	-9.93474	3
1254669153293607	0.19153613	-0.44532153	-9.935937	3
1254669163282096	0.19273324	-0.44651863	-9.937134	3
1254669173282200	0.19273324	-0.44771573	-9.939528	3
1254669183294128	0.19512744	-0.44891283	-9.940725	3
1254669193285482	0.19871874	-0.44771573	-9.939528	3
1254669203282200	0.20590134	-0.44891283	-9.937134	3
1254669213294336	0.21068975	-0.45250413	-9.938332	3
1254669223283450	0.21188685	-0.45609543	-9.938332	3
1254669233309023	0.21188685	-0.46088383	-9.937134	3
1254669243276471	0.21068975	-0.46327803	-9.935937	3
1254669253282878	0.20829555	-0.46567222	-9.937134	3
1254669263284544	0.20470424	-0.46567222	-9.937134	3
1254669273313919	0.20231004	-0.45968673	-9.937134	3
1254669283283294	0.20111294	-0.45848963	-9.938332	3
1254669293281784	0.19871874	-0.45489833	-9.940725	3
1254669303292148	0.19871874	-0.45250413	-9.941922	3
1254669313283450	0.19991584	-0.45250413	-9.939528	3
1254669323281523	0.20111294	-0.45130703	-9.94312	3
1254669333317982	0.20231004	-0.45130703	-9.944317	3
1254669343360273	0.20590134	-0.44891283	-9.944317	3
1254669353284700	0.20709845	-0.45130703	-9.939528	3
1254669363282148	0.20949265	-0.45250413	-9.938332	3
1254669373281784	0.20829555	-0.45370123	-9.938332	3
1254669383282148	0.21068975	-0.45489833	-9.94312	3
1254669393289857	0.20949265	-0.45968673	-9.941922	3
1254669403282982	0.20470424	-0.46088383	-9.938332	3
1254669413280117	0.20111294	-0.46088383	-9.938332	3
1254669423336002	0.19871874	-0.45968673	-9.935937	3
1254669433280430	0.19512744	-0.45968673	-9.93474	3
1254669443277200	0.19512744	-0.45848963	-9.937134	3
1254669453314127	0.19512744	-0.45489833	-9.937134	3
1254669463281836	0.19752164	-0.44891283	-9.937134	3
1254669473278346	0.19991584	-0.44651863	-9.939528	3
1254669483293242	0.19991584	-0.4441244	-9.939528	3
1254669493280117	0.20111294	-0.44532153	-9.938332	3
1254669503281471	0.19752164	-0.44651863	-9.935937	3
1254669513317513	0.19752164	-0.44532153	-9.929952	3
1254669523282305	0.19752164	-0.4441244	-9.928755	3
1254669533281575	0.19991584	-0.4441244	-9.931149	3
1254669543291471	0.20350714	-0.4429273	-9.939528	3
1254669553279805	0.21068975	-0.44532153	-9.94312	3
1254669563279961	0.21547815	-0.44771573	-9.939528	3
1254669573286575	0.21428105	-0.45250413	-9.932345	3
1254669583281575	0.21068975	-0.45489833	-9.931149	3
1254669593276054	0.20709845	-0.45968673	-9.935937	3
1254669603290742	0.20590134	-0.46208093	-9.938332	3
1254669613281367	0.20111294	-0.46567222	-9.938332	3
1254669623305898	0.19991584	-0.46567222	-9.939528	3
1254669633291315	0.20350714	-0.46327803	-9.940725	3
1254669643273450	0.20709845	-0.46208093	-9.938332	3
1254669653281159	0.21068975	-0.46088383	-9.935937	3
1254669663279752	0.21188685	-0.45729253	-9.932345	3
1254669673280117	0.20949265	-0.45370123	-9.935937	3
1254669683281575	0.20709845	-0.44891283	-9.941922	3
1254669693280273	0.20470424	-0.44651863	-9.944317	3
1254669703285273	0.20111294	-0.4441244	-9.941922	3
1254669713293711	0.20231004	-0.4429273	-9.945514	3
1254669723296054	0.20231004	-0.44532153	-9.947908	3
1254669733283398	0.19871874	-0.44651863	-9.949105	3
1254669743286107	0.19752164	-0.44771573	-9.94312	3
1254669753297096	0.19632454	-0.45010993	-9.941922	3
1254669763297877	0.19632454	-0.44771573	-9.945514	3
1254669773282044	0.19752164	-0.45010993	-9.944317	3
1254669783297356	0.19991584	-0.45130703	-9.940725	3
1254669793277252	0.20709845	-0.45250413	-9.939528	3
1254669803283867	0.21308395	-0.45489833	-9.937134	3
1254669813294648	0.21547815	-0.45848963	-9.937134	3
1254669823283450	0.21667525	-0.45968673	-9.937134	3
1254669833282877	0.21547815	-0.46088383	-9.935937	3
1254669843280481	0.21068975	-0.46088383	-9.93474	3
1254669853279804	0.20829555	-0.46088383	-9.937134	3
1254669863284596	0.20709845	-0.46447513	-9.94312	3
1254669873275794	0.21068975	-0.46327803	-9.946711	3
1254669883296836	0.20949265	-0.45968673	-9.94312	3
1254669893286054	0.20829555	-0.45729253	-9.939528	3
1254669903286836	0.20709845	-0.45609543	-9.941922	3
1254669913290481	0.20709845	-0.45729253	-9.946711	3
1254669923304492	0.20709845	-0.45489833	-9.945514	3
1254669933285325	0.20709845	-0.45489833	-9.940725	3
1254669943279492	0.20829555	-0.45370123	-9.939528	3
1254669953290534	0.21068975	-0.45489833	-9.941922	3
1254669963282044	0.21068975	-0.45370123	-9.941922	3
1254669973288763	0.20949265	-0.45489833	-9.939528	3
1254669983282773	0.20829555	-0.45370123	-9.939528	3
1254669993275117	0.20350714	-0.44891283	-9.93474	3
1254670003283763	0.20111294	-0.44771573	-9.93474	3
1254670013283450	0.19991584	-0.44651863	-9.938332	3
1254670023345065	0.19752164	-0.44771573	-9.939528	3
1254670033279596	0.19871874	-0.44771573	-9.935937	3
1254670043276679	0.20470424	-0.44771573	-9.932345	3
1254670053297565	0.20709845	-0.45010993	-9.93474	3
1254670063283450	0.21188685	-0.45130703	-9.946711	3
1254670073280950	0.21308395	-0.45250413	-9.951499	3
1254670083295169	0.21547815	-0.45609543	-9.947908	3
1254670093282408	0.21188685	-0.45968673	-9.946711	3
1254670103282721	0.20590134	-0.45848963	-9.945514	3
1254670113300325	0.20470424	-0.45729253	-9.945514	3
1254670123282513	0.20231004	-0.45489833	-9.945514	3
1254670133284231	0.20111294	-0.45370123	-9.941922	3
1254670143292200	0.20231004	-0.45250413	-9.941922	3
1254670153282513	0.20350714	-0.45250413	-9.941922	3
1254670163286211	0.20590134	-0.45250413	-9.945514	3
1254670173293086	0.20829555	-0.45489833	-9.947908	3
1254670183284336	0.21308395	-0.45729253	-9.947908	3
1254670193282669	0.21428105	-0.45848963	-9.949105	3
1254670203289908	0.21428105	-0.46088383	-9.953894	3
1254670213286211	0.21667525	-0.46208093	-9.957485	3
1254670223282617	0.21547815	-0.46208093	-9.9550905	3
1254670233294335	0.21068975	-0.45968673	-9.949105	3
1254670243280585	0.20709845	-0.45729253	-9.949105	3
1254670253278450	0.20590134	-0.45489833	-9.949105	3
1254670263295638	0.20350714	-0.45250413	-9.945514	3
1254670273281575	0.20111294	-0.45250413	-9.940725	3
1254670283284908	0.20111294	-0.45250413	-9.937134	3
1254670293291575	0.20350714	-0.45370123	-9.937134	3
1254670303277565	0.20470424	-0.45370123	-9.940725	3
1254670313283294	0.20590134	-0.45370123	-9.940725	3
1254670323294283	0.20590134	-0.45370123	-9.939528	3
1254670333283554	0.20829555	-0.45489833	-9.940725	3
1254670343281523	0.21428105	-0.45489833	-9.94312	3
1254670353294544	0.21547815	-0.45489833	-9.946711	3
1254670363291992	0.21428105	-0.45489833	-9.946711	3
1254670373281210	0.21188685	-0.45130703	-9.941922	3
1254670383293606	0.21068975	-0.45010993	-9.939528	3
1254670393279231	0.21308395	-0.45250413	-9.935937	3
1254670403280690	0.21068975	-0.45130703	-9.933543	3
1254670413291263	0.20949265	-0.45489833	-9.946711	3
1254670423283138	0.21068975	-0.45729253	-9.953894	3
1254670433280950	0.20709845	-0.45729253	-9.947908	3
1254670443286783	0.19871874	-0.45609543	-9.933543	3
1254670453280898	0.19393034	-0.45370123	-9.927557	3
1254670463281992	0.19033903	-0.44891283	-9.931149	3
1254670473287877	0.19273324	-0.44532153	-9.937134	3
1254670483285533	0.19153613	-0.4441244	-9.939528	3
1254670493278710	0.19512744	-0.4441244	-9.940725	3
1254670503286679	0.19991584	-0.44651863	-9.939528	3
1254670513282460	0.20470424	-0.45010993	-9.940725	3
1254670523280169	0.20829555	-0.45250413	-9.938332	3
1254670533290533	0.20590134	-0.45370123	-9.940725	3
1254670543281575	0.20590134	-0.45130703	-9.940725	3
1254670553280950	0.20470424	-0.44771573	-9.938332	3
1254670563291419	0.20590134	-0.44651863	-9.933543	3
1254670573279648	0.20590134	-0.44771573	-9.928755	3
1254670583280117	0.20350714	-0.44891283	-9.927557	3
1254670593290325	0.19991584	-0.45130703	-9.925163	3
1254670603283033	0.19632454	-0.45130703	-9.929952	3
1254670613282252	0.19632454	-0.45729253	-9.935937	3
1254670623289023	0.19632454	-0.46088383	-9.939528	3
1254670633280169	0.19871874	-0.46088383	-9.938332	3
1254670643278242	0.20350714	-0.46088383	-9.937134	3
1254670653275585	0.20709845	-0.45968673	-9.938332	3
1254670663282148	0.20709845	-0.45848963	-9.939528	3
1254670673279387	0.20829555	-0.45729253	-9.939528	3
1254670683292981	0.20829555	-0.45609543	-9.940725	3
1254670693280012	0.20709845	-0.45370123	-9.944317	3
1254670703279856	0.20709845	-0.45370123	-9.945514	3
1254670713291575	0.20470424	-0.45370123	-9.945514	3
1254670723280689	0.20111294	-0.45010993	-9.940725	3
1254670733280481	0.19752164	-0.44532153	-9.938332	3
1254670743285117	0.19632454	-0.4429273	-9.940725	3
1254670753283450	0.19871874	-0.4417302	-9.940725	3
1254670763347044	0.19991584	-0.4417302	-9.940725	3
1254670773295794	0.19871874	-0.4429273	-9.941922	3
1254670783304023	0.19632454	-0.4441244	-9.939528	3
1254670793280117	0.19153613	-0.4441244	-9.937134	3
1254670803294596	0.18555063	-0.4441244	-9.938332	3
1254670813289804	0.18195933	-0.44532153	-9.938332	3
1254670823286627	0.18195933	-0.44532153	-9.939528	3
1254670833291523	0.18555063	-0.4441244	-9.941922	3
1254670843281158	0.19153613	-0.4441244	-9.94312	3
1254670853283814	0.19871874	-0.4429273	-9.945514	3
1254670863279231	0.20350714	-0.4417302	-9.944317	3
1254670873281991	0.20590134	-0.44532153	-9.94312	3
1254670883284752	0.20709845	-0.44771573	-9.938332	3
1254670893294960	0.20709845	-0.44891283	-9.935937	3
1254670903284804	0.20829555	-0.45370123	-9.938332	3
1254670913291523	0.21068975	-0.45968673	-9.94312	3
1254670923294804	0.21188685	-0.46088383	-9.944317	3
1254670933283189	0.21428105	-0.46327803	-9.940725	3
1254670943279908	0.21667525	-0.46447513	-9.941922	3
1254670953294700	0.21906945	-0.46447513	-9.940725	3
1254670963280116	0.21906945	-0.46686932	-9.940725	3
1254670973282044	0.21667525	-0.46567222	-9.941922	3
1254670983294335	0.21308395	-0.46208093	-9.94312	3
1254670993279804	0.20949265	-0.45729253	-9.944317	3
1254671003282304	0.20350714	-0.45130703	-9.941922	3
1254671013301106	0.19991584	-0.44891283	-9.940725	3
1254671023281731	0.19752164	-0.44532153	-9.941922	3
1254671033283762	0.19632454	-0.4405331	-9.941922	3
1254671043291835	0.19393034	-0.4381389	-9.939528	3
1254671053284387	0.19153613	-0.4357447	-9.935937	3
1254671063284544	0.19273324	-0.4333505	-9.937134	3
1254671073291262	0.19273324	-0.4321534	-9.947908	3
1254671083283554	0.19512744	-0.4321534	-9.9550905	3
1254671093282148	0.19512744	-0.4345476	-9.944317	3
1254671103291366	0.19991584	-0.4369418	-9.94312	3
1254671113284596	0.20470424	-0.439336	-9.944317	3
1254671123283033	0.20590134	-0.4417302	-9.944317	3
1254671133297252	0.20829555	-0.44651863	-9.94312	3
1254671143280481	0.20829555	-0.45130703	-9.944317	3
1254671153284908	0.20949265	-0.45729253	-9.945514	3
1254671163294700	0.21188685	-0.46088383	-9.946711	3
1254671173281471	0.21188685	-0.46088383	-9.946711	3
1254671183283241	0.20949265	-0.45729253	-9.94312	3
1254671193291783	0.20709845	-0.45370123	-9.940725	3
1254671203281887	0.20350714	-0.45250413	-9.939528	3
1254671213281262	0.19512744	-0.44891283	-9.938332	3
1254671223291471	0.19033903	-0.44532153	-9.940725	3
1254671233283398	0.18555063	-0.4417302	-9.941922	3
1254671243280377	0.18315643	-0.4405331	-9.941922	3
1254671253298762	0.18315643	-0.439336	-9.939528	3
1254671263285689	0.18674773	-0.4417302	-9.938332	3
1254671273281210	0.19273324	-0.4441244	-9.939528	3
1254671283294700	0.19871874	-0.44771573	-9.94312	3
1254671293281991	0.20470424	-0.45250413	-9.946711	3
1254671303282981	0.21308395	-0.45729253	-9.946711	3
1254671313296783	0.21308395	-0.45848963	-9.945514	3
1254671323281470	0.21308395	-0.46088383	-9.94312	3
1254671333282200	0.20949265	-0.46088383	-9.938332	3
1254671343288554	0.20470424	-0.46088383	-9.93474	3
1254671353282825	0.19991584	-0.45848963	-9.932345	3
1254671363284804	0.19632454	-0.45609543	-9.932345	3
1254671373291731	0.19153613	-0.45370123	-9.938332	3
1254671383284127	0.19153613	-0.44651863	-9.945514	3
1254671393283502	0.18794483	-0.4429273	-9.940725	3
1254671403295064	0.18674773	-0.4405331	-9.937134	3
1254671413283502	0.19153613	-0.4381389	-9.94312	3
1254671423283398	0.19752164	-0.4381389	-9.949105	3
1254671433287252	0.20709845	-0.4381389	-9.946711	3
1254671443281523	0.21308395	-0.439336	-9.944317	3
1254671453285325	0.21188685	-0.4405331	-9.940725	3
1254671463285637	0.21068975	-0.4405331	-9.938332	3
1254671473284752	0.20590134	-0.4429273	-9.938332	3
1254671483284335	0.20111294	-0.44532153	-9.937134	3
1254671493293970	0.19632454	-0.44651863	-9.933543	3
1254671503282720	0.19153613	-0.44532153	-9.932345	3
1254671513278033	0.18435353	-0.4441244	-9.929952	3
1254671523281002	0.18076223	-0.4417302	-9.931149	3
1254671533280429	0.18195933	-0.439336	-9.939528	3
1254671543278189	0.18076223	-0.4357447	-9.945514	3
1254671553284543	0.18076223	-0.4345476	-9.945514	3
1254671563282095	0.18195933	-0.4333505	-9.940725	3
1254671573278918	0.18435353	-0.4381389	-9.935937	3
1254671583293033	0.18914193	-0.4417302	-9.935937	3
1254671593281679	0.19273324	-0.44651863	-9.937134	3
1254671603280429	0.19632454	-0.45130703	-9.93474	3
1254671613283033	0.19991584	-0.45489833	-9.935937	3
1254671623280116	0.20590134	-0.45848963	-9.938332	3
1254671633280897	0.21068975	-0.45848963	-9.935937	3
1254671643278658	0.21428105	-0.45968673	-9.933543	3
1254671653279543	0.21308395	-0.45609543	-9.931149	3
1254671663285689	0.21068975	-0.45370123	-9.932345	3
1254671673279127	0.20949265	-0.45130703	-9.937134	3
1254671683280689	0.20470424	-0.44771573	-9.937134	3
1254671693278814	0.19871874	-0.4441244	-9.933543	3
1254671703281627	0.19033903	-0.439336	-9.933543	3
1254671713281262	0.18435353	-0.4357447	-9.93474	3
1254671723278866	0.18315643	-0.4345476	-9.939528	3
1254671733279647	0.18435353	-0.4357447	-9.937134	3
1254671743284804	0.18794483	-0.4357447	-9.938332	3
1254671753286731	0.19393034	-0.439336	-9.938332	3
1254671763293137	0.20111294	-0.44532153	-9.938332	3
1254671773279908	0.20350714	-0.45010993	-9.935937	3
1254671783280793	0.20709845	-0.45250413	-9.938332	3
1254671793278502	0.20709845	-0.45489833	-9.938332	3
1254671803289908	0.20709845	-0.45489833	-9.937134	3
1254671813291991	0.20350714	-0.45370123	-9.932345	3
1254671823302408	0.20350714	-0.45250413	-9.931149	3
1254671833281522	0.20111294	-0.45250413	-9.93474	3
1254671843279908	0.19871874	-0.45250413	-9.940725	3
1254671853277199	0.19632454	-0.45130703	-9.945514	3
1254671863284752	0.19033903	-0.45130703	-9.94312	3
1254671873279231	0.18914193	-0.45010993	-9.940725	3
1254671883295064	0.18674773	-0.45010993	-9.938332	3
1254671893279908	0.18674773	-0.44771573	-9.938332	3
1254671903284439	0.18914193	-0.44651863	-9.940725	3
1254671913286314	0.19033903	-0.44651863	-9.941922	3
1254671923280585	0.19273324	-0.45010993	-9.94312	3
1254671933279491	0.19752164	-0.45010993	-9.94312	3
1254671943277304	0.19871874	-0.45010993	-9.94312	3
1254671953280585	0.20350714	-0.45370123	-9.940725	3
1254671963281939	0.20709845	-0.45609543	-9.939528	3
1254671973280637	0.20949265	-0.45729253	-9.939528	3
1254671983280793	0.20590134	-0.45489833	-9.938332	3
1254671993277147	0.20111294	-0.45250413	-9.935937	3
1254672003282147	0.19512744	-0.45250413	-9.933543	3
1254672013281054	0.19033903	-0.45370123	-9.93474	3
1254672023279335	0.18674773	-0.45130703	-9.93474	3
1254672033289335	0.18674773	-0.45130703	-9.93474	3
1254672043289491	0.18555063	-0.44771573	-9.903615	3
1254672053279699	0.18794483	-0.44771573	-9.91798	3
1254672063281210	0.19393034	-0.4429273	-9.929952	3
1254672073278345	0.19393034	-0.4441244	-9.932345	3
1254672083279179	0.19512744	-0.44771573	-9.932345	3
1254672093277460	0.19512744	-0.44771573	-9.927557	3
1254672103280637	0.19033903	-0.44891283	-9.925163	3
1254672113280949	0.18674773	-0.44771573	-9.925163	3
1254672123289751	0.18674773	-0.44891283	-9.927557	3
1254672133280481	0.18914193	-0.45130703	-9.927557	3
1254672143277876	0.19153613	-0.45130703	-9.929952	3
1254672153290481	0.19512744	-0.45250413	-9.929952	3
1254672163284856	0.19752164	-0.45250413	-9.928755	3
1254672173279283	0.19752164	-0.45250413	-9.929952	3
1254672183289126	0.19871874	-0.45370123	-9.931149	3
1254672193285272	0.19632454	-0.45370123	-9.931149	3
1254672203293449	0.19512744	-0.45489833	-9.93474	3
1254672213331626	0.19512744	-0.45489833	-9.935937	3
1254672223288553	0.19512744	-0.45370123	-9.937134	3
1254672233284803	0.19393034	-0.45370123	-9.931149	3
1254672243289491	0.19632454	-0.45370123	-9.932345	3
1254672253308553	0.19632454	-0.45489833	-9.937134	3
1254672263277408	0.19871874	-0.45609543	-9.939528	3
1254672273279751	0.19752164	-0.45489833	-9.938332	3
1254672283283397	0.19871874	-0.45010993	-9.937134	3
1254672293276731	0.20231004	-0.44891283	-9.937134	3
1254672303281731	0.20709845	-0.45130703	-9.939528	3
1254672313285845	0.21068975	-0.45130703	-9.938332	3
1254672323281470	0.21428105	-0.44891283	-9.941922	3
1254672333294074	0.21188685	-0.45130703	-9.94312	3
1254672343280845	0.21068975	-0.45370123	-9.94312	3
1254672353286106	0.20590134	-0.45848963	-9.941922	3
1254672363285376	0.20111294	-0.45609543	-9.938332	3
1254672373280012	0.19632454	-0.45489833	-9.938332	3
1254672383282772	0.19153613	-0.45489833	-9.935937	3
1254672393289231	0.19273324	-0.45370123	-9.935937	3
1254672403282564	0.19273324	-0.45130703	-9.938332	3
1254672413282408	0.19393034	-0.45250413	-9.944317	3
1254672423295428	0.19752164	-0.45250413	-9.947908	3
1254672433283033	0.19871874	-0.45130703	-9.947908	3
1254672443279387	0.19871874	-0.45130703	-9.947908	3
1254672453319595	0.19752164	-0.45130703	-9.944317	3
1254672463282408	0.19632454	-0.45250413	-9.945514	3
1254672473281939	0.19871874	-0.44891283	-9.945514	3
1254672483293762	0.19752164	-0.44771573	-9.949105	3
1254672493279074	0.19752164	-0.44651863	-9.946711	3
1254672503282251	0.19752164	-0.44891283	-9.947908	3
1254672513280949	0.19991584	-0.44891283	-9.945514	3
1254672523283345	0.19991584	-0.45010993	-9.940725	3
1254672533284230	0.20231004	-0.45370123	-9.935937	3
1254672543290480	0.20709845	-0.45489833	-9.932345	3
1254672553283710	0.20709845	-0.45609543	-9.929952	3
1254672563282616	0.20470424	-0.45848963	-9.927557	3
1254672573279335	0.20350714	-0.46088383	-9.928755	3
1254672583283501	0.20709845	-0.46327803	-9.938332	3
1254672593280480	0.20709845	-0.46686932	-9.946711	3
1254672603283345	0.21188685	-0.47046062	-9.951499	3
1254672613281730	0.21308395	-0.47165772	-9.949105	3
1254672623282303	0.21428105	-0.47165772	-9.945514	3
1254672633295793	0.21188685	-0.47285482	-9.945514	3
1254672643282043	0.20949265	-0.47405192	-9.947908	3
1254672653285168	0.20470424	-0.47405192	-9.949105	3
1254672663329126	0.20111294	-0.47285482	-9.946711	3
1254672673281157	0.19512744	-0.46806642	-9.94312	3
1254672683283137	0.19153613	-0.46327803	-9.939528	3
1254672693297512	0.19033903	-0.45729253	-9.937134	3
1254672703281991	0.19512744	-0.45489833	-9.939528	3
1254672713281262	0.19991584	-0.45250413	-9.937134	3
1254672723294751	0.20350714	-0.45010993	-9.937134	3
1254672733284387	0.20470424	-0.45130703	-9.939528	3
1254672743624439	0.20231004	-0.45370123	-9.945514	3
1254672753291210	0.20590134	-0.46088383	-9.950302	3
1254672763287460	0.20709845	-0.46567222	-9.951499	3
1254672773279126	0.20949265	-0.46806642	-9.941922	3
1254672783290064	0.20470424	-0.47165772	-9.932345	3
1254672793321835	0.19991584	-0.47046062	-9.929952	3
1254672803282876	0.19632454	-0.46806642	-9.932345	3
1254672813281939	0.19153613	-0.46567222	-9.937134	3
1254672823336262	0.19153613	-0.46208093	-9.939528	3
1254672833274647	0.19153613	-0.45729253	-9.94312	3
1254672843277355	0.19632454	-0.45370123	-9.946711	3
1254672853283605	0.20231004	-0.45130703	-9.946711	3
1254672863286418	0.20590134	-0.45250413	-9.949105	3
1254672873287199	0.20949265	-0.45729253	-9.946711	3
1254672883282303	0.20829555	-0.45968673	-9.946711	3
1254672893277668	0.20709845	-0.46088383	-9.946711	3
1254672903279543	0.20709845	-0.46567222	-9.951499	3
1254672913284803	0.20829555	-0.46686932	-9.951499	3
1254672923281730	0.20829555	-0.46806642	-9.944317	3
1254672933294439	0.20949265	-0.46926352	-9.937134	3
1254672943280116	0.21068975	-0.47165772	-9.935937	3
1254672953277303	0.20949265	-0.47046062	-9.940725	3
1254672963293762	0.20470424	-0.47165772	-9.941922	3
1254672973282303	0.20111294	-0.46926352	-9.94312	3
1254672983281314	0.19991584	-0.46686932	-9.939528	3
1254672993290272	0.19752164	-0.46806642	-9.939528	3
1254673003283084	0.19752164	-0.46806642	-9.939528	3
1254673013278241	0.19512744	-0.46686932	-9.940725	3
1254673023291262	0.20111294	-0.46806642	-9.944317	3
1254673033280168	0.20350714	-0.46686932	-9.944317	3
1254673043278605	0.20470424	-0.46567222	-9.950302	3
1254673053291678	0.20590134	-0.46567222	-9.9550905	3
1254673063287720	0.20709845	-0.46567222	-9.953894	3
1254673073283657	0.20350714	-0.46447513	-9.946711	3
1254673083292824	0.20350714	-0.46208093	-9.93474	3
1254673093280636	0.20470424	-0.45968673	-9.929952	3
1254673103281678	0.20709845	-0.45968673	-9.93474	3
1254673113288709	0.20949265	-0.46088383	-9.939528	3
1254673123278709	0.20949265	-0.46088383	-9.939528	3
1254673133282147	0.21068975	-0.46208093	-9.937134	3
1254673143288761	0.21188685	-0.46208093	-9.938332	3
1254673153281001	0.20829555	-0.46208093	-9.939528	3
1254673163279751	0.20709845	-0.46327803	-9.940725	3
1254673173290636	0.20470424	-0.46208093	-9.940725	3
1254673183280689	0.20231004	-0.46088383	-9.940725	3
1254673193280168	0.20231004	-0.46208093	-9.947908	3
1254673203289855	0.19991584	-0.46088383	-9.946711	3
1254673213279386	0.19871874	-0.46088383	-9.940725	3
1254673223280689	0.20111294	-0.46088383	-9.940725	3
1254673233289699	0.20350714	-0.46088383	-9.94312	3
1254673243279439	0.20470424	-0.46088383	-9.945514	3
1254673253281001	0.20590134	-0.45848963	-9.947908	3
1254673263294803	0.20590134	-0.45968673	-9.944317	3
1254673273281157	0.20829555	-0.45968673	-9.939528	3
1254673283281313	0.20590134	-0.45848963	-9.937134	3
1254673293290376	0.20231004	-0.45968673	-9.939528	3
1254673303276418	0.19871874	-0.45729253	-9.945514	3
1254673313279178	0.19512744	-0.45848963	-9.94312	3
1254673323293136	0.19153613	-0.45729253	-9.940725	3
1254673333279907	0.19033903	-0.45609543	-9.939528	3
1254673343279595	0.19033903	-0.45370123	-9.939528	3
1254673353290220	0.18674773	-0.45609543	-9.945514	3
1254673363281313	0.18794483	-0.45609543	-9.949105	3
1254673373280428	0.18794483	-0.45489833	-9.946711	3
1254673383290011	0.18794483	-0.45370123	-9.941922	3
1254673393279230	0.19033903	-0.45370123	-9.94312	3
1254673403280949	0.19752164	-0.45130703	-9.946711	3
1254673413289022	0.20350714	-0.45130703	-9.944317	3
1254673423281366	0.20350714	-0.44891283	-9.939528	3
1254673433282355	0.20470424	-0.44891283	-9.935937	3
1254673443293032	0.20709845	-0.45010993	-9.935937	3
1254673453280376	0.20709845	-0.45370123	-9.93474	3
1254673463280324	0.20470424	-0.45609543	-9.932345	3
1254673473289647	0.19991584	-0.45848963	-9.933543	3
1254673483329647	0.19752164	-0.45968673	-9.93474	3
1254673493279751	0.19871874	-0.45729253	-9.932345	3
1254673503369699	0.19752164	-0.45489833	-9.931149	3
1254673513282824	0.19991584	-0.45489833	-9.933543	3
1254673523286470	0.20470424	-0.45609543	-9.940725	3
1254673533303188	0.20829555	-0.45848963	-9.953894	3
1254673543285532	0.20829555	-0.46088383	-9.962274	3
1254673553282772	0.20470424	-0.46088383	-9.956287	3
1254673563278345	0.19991584	-0.46088383	-9.946711	3
1254673573276574	0.19393034	-0.45968673	-9.941922	3
1254673583275740	0.18794483	-0.45609543	-9.938332	3
1254673593288293	0.18435353	-0.45250413	-9.937134	3
1254673603277720	0.17956513	-0.44891283	-9.935937	3
1254673613361834	0.18076223	-0.4441244	-9.935937	3
1254673623291730	0.18315643	-0.4429273	-9.937134	3
1254673633279803	0.18555063	-0.4405331	-9.94312	3
1254673643280220	0.18914193	-0.439336	-9.946711	3
1254673653293084	0.19512744	-0.4417302	-9.947908	3
1254673663345897	0.19871874	-0.44771573	-9.949105	3
1254673673279126	0.20111294	-0.44891283	-9.946711	3
1254673683292980	0.20350714	-0.44771573	-9.944317	3
1254673693285793	0.20709845	-0.44891283	-9.94312	3
1254673707301209	0.20829555	-0.44771573	-9.940725	3
1254673713291522	0.21068975	-0.44651863	-9.94312	3
1254673728235011	0.21428105	-0.44532153	-9.952697	3
1254673733628397	0.21787235	-0.44771573	-9.958682	3
1254673743299334	0.21547815	-0.45010993	-9.947908	3
1254673753285584	0.20829555	-0.45250413	-9.938332	3
1254673763284907	0.20231004	-0.45609543	-9.938332	3
1254673773277928	0.19752164	-0.46088383	-9.939528	3
1254673783282511	0.19512744	-0.46447513	-9.938332	3
1254673793281730	0.19512744	-0.46447513	-9.939528	3
1254673803294438	0.19632454	-0.46088383	-9.938332	3
1254673813321886	0.20111294	-0.45729253	-9.940725	3
1254673823292876	0.20709845	-0.45729253	-9.939528	3
1254673833277615	0.21068975	-0.45729253	-9.940725	3
1254673843280115	0.21308395	-0.45968673	-9.94312	3
1254673853279907	0.21667525	-0.46088383	-9.945514	3
1254673863367772	0.21667525	-0.46088383	-9.946711	3
1254673873344803	0.21308395	-0.45968673	-9.946711	3
1254673883278605	0.21068975	-0.45848963	-9.949105	3
1254673893292720	0.20949265	-0.45729253	-9.956287	3
1254673903282199	0.20709845	-0.45848963	-9.953894	3
1254673913312407	0.20231004	-0.45609543	-9.944317	3
1254673923294438	0.19632454	-0.45489833	-9.938332	3
1254673933280272	0.19153613	-0.45370123	-9.937134	3
1254673943283032	0.18914193	-0.45489833	-9.938332	3
1254673953290792	0.18794483	-0.45848963	-9.938332	3
1254673963283969	0.18674773	-0.46088383	-9.940725	3
1254673973279542	0.19033903	-0.46327803	-9.94312	3
1254673983289178	0.19512744	-0.45968673	-9.945514	3
1254673993279907	0.20111294	-0.45848963	-9.944317	3
1254674003282042	0.20590134	-0.45729253	-9.944317	3
1254674013290428	0.20949265	-0.45968673	-9.944317	3
1254674023280949	0.21188685	-0.46088383	-9.94312	3
1254674033280949	0.21308395	-0.46088383	-9.945514	3
1254674043289334	0.21308395	-0.45848963	-9.944317	3
1254674053281053	0.20829555	-0.45848963	-9.941922	3
1254674063285584	0.21068975	-0.45968673	-9.947908	3
1254674073289230	0.21188685	-0.46208093	-9.956287	3
1254674083280792	0.20949265	-0.46327803	-9.956287	3
1254674093284959	0.20709845	-0.46447513	-9.94312	3
1254674103296365	0.20111294	-0.46686932	-9.937134	3
1254674113340063	0.19752164	-0.46567222	-9.940725	3
1254674123284022	0.19632454	-0.46327803	-9.941922	3
1254674133296313	0.19512744	-0.46327803	-9.941922	3
1254674143281834	0.19871874	-0.46327803	-9.941922	3
1254674153282563	0.20350714	-0.46567222	-9.946711	3
1254674163298969	0.20949265	-0.46686932	-9.946711	3
1254674173281261	0.21547815	-0.46806642	-9.945514	3
1254674183284282	0.21667525	-0.46806642	-9.944317	3
1254674193291053	0.21906945	-0.46686932	-9.94312	3
1254674203282824	0.21667525	-0.46686932	-9.945514	3
1254674213285063	0.21308395	-0.46686932	-9.946711	3
1254674223293344	0.21068975	-0.46686932	-9.945514	3
1254674233283709	0.20709845	-0.46686932	-9.945514	3
1254674243280844	0.20829555	-0.46567222	-9.951499	3
1254674253292407	0.20829555	-0.46447513	-9.956287	3
1254674263326365	0.20709845	-0.46208093	-9.9550905	3
1254674273281157	0.20350714	-0.46088383	-9.949105	3
1254674283288813	0.20231004	-0.45729253	-9.946711	3
1254674293280532	0.19871874	-0.45370123	-9.945514	3
1254674303283657	0.19393034	-0.45130703	-9.947908	3
1254674313289386	0.19273324	-0.45130703	-9.945514	3
1254674323283449	0.19393034	-0.45130703	-9.940725	3
1254674333285740	0.19632454	-0.45250413	-9.937134	3
1254674343281053	0.20231004	-0.45370123	-9.938332	3
1254674353278605	0.20709845	-0.45370123	-9.938332	3
1254674363311521	0.20590134	-0.45609543	-9.939528	3
1254674373282146	0.20231004	-0.45729253	-9.941922	3
1254674383283032	0.19752164	-0.45848963	-9.940725	3
1254674393282615	0.19393034	-0.46088383	-9.940725	3
1254674403292146	0.19512744	-0.46088383	-9.941922	3
1254674413299021	0.19991584	-0.46088383	-9.946711	3
1254674423284386	0.20709845	-0.46327803	-9.957485	3
1254674433293448	0.21547815	-0.46447513	-9.957485	3
1254674443279907	0.21906945	-0.46686932	-9.947908	3
1254674453283605	0.21787235	-0.46926352	-9.939528	3
1254674463304959	0.21188685	-0.47046062	-9.933543	3
1254674473280480	0.20709845	-0.47165772	-9.937134	3
1254674483283553	0.20111294	-0.47285482	-9.940725	3
1254674493290740	0.19752164	-0.47405192	-9.941922	3
1254674503282667	0.19991584	-0.47165772	-9.940725	3
1254674513339542	0.20350714	-0.46926352	-9.939528	3
1254674523292355	0.20709845	-0.46806642	-9.940725	3
1254674533284021	0.20949265	-0.46806642	-9.940725	3
1254674543284751	0.20829555	-0.46567222	-9.941922	3
1254674553289751	0.20709845	-0.46567222	-9.941922	3
1254674563299282	0.20590134	-0.46567222	-9.938332	3
1254674573282251	0.20829555	-0.46327803	-9.935937	3
1254674583292407	0.20949265	-0.46327803	-9.938332	3
1254674593288032	0.21068975	-0.46327803	-9.939528	3
1254674603282042	0.21547815	-0.46208093	-9.949105	3
1254674613339178	0.21787235	-0.46567222	-9.953894	3
1254674623282459	0.22026655	-0.46806642	-9.951499	3
1254674633282459	0.21787235	-0.47165772	-9.94312	3
1254674643289125	0.21667525	-0.46926352	-9.940725	3
1254674653279803	0.21308395	-0.46567222	-9.939528	3
1254674663280948	0.20949265	-0.46327803	-9.941922	3
1254674673283865	0.20709845	-0.46088383	-9.941922	3
1254674683296938	0.20231004	-0.46088383	-9.938332	3
[truncated: 1,195 more rows]
