# Supplementary material for: PDKit: A data science toolkit for the digital assessment of Parkinson’s Disease
Source: PLoS Comput Biol. 2021 Mar 12;17(3):e1008833. doi: 10.1371/journal.pcbi.1008833 (PMC7990207; doi:10.1371/journal.pcbi.1008833)
Supplement: S1 Compressed ZIP File — Exported from current GitHub repository including source code, data and documentation. (ZIP) [file pcbi.1008833.s001.zip › pdkit-1.3.2/tests/data/2458/T_-_REST_TREMOR_AMPLITUDE_-_RIGHT_LEG_-_2016-10-14_10-56-44_-_f73512ccfc_-_2458.csv]

1254712485889371	2.6803088	0.15801731	-9.734824	3
1254712495888382	2.6755204	0.15801731	-9.692925	3
1254712505888486	2.7042508	0.1364695	-9.668983	3
1254712516329944	2.706645	0.142455	-9.682152	3
1254712525893538	2.7102363	0.1448492	-9.680955	3
1254712535888226	2.717419	0.15322891	-9.700109	3
1254712545888486	2.7126305	0.15083471	-9.7084875	3
1254712556037601	2.7090392	0.14963761	-9.710882	3
1254712565928278	2.6994624	0.1412579	-9.712079	3
1254712575923434	2.6898856	0.1364695	-9.712079	3
1254712585891142	2.682703	0.1328782	-9.714474	3
1254712595893017	2.670732	0.12928689	-9.718064	3
1254712605886611	2.6611552	0.12449849	-9.720459	3
1254712615895726	2.6563668	0.12689269	-9.721656	3
1254712625896819	2.6491842	0.130484	-9.726444	3
1254712635884007	2.645593	0.1316811	-9.727641	3
1254712645888121	2.6264393	0.1400608	-9.742006	3
1254712655892653	2.6300306	0.14604631	-9.7719345	3
1254712666315048	2.6515784	0.14963761	-9.738416	3
1254712675884840	2.6623523	0.15562311	-9.710882	3
1254712685892132	2.669535	0.15203181	-9.715671	3
1254712695884528	2.6719291	0.15083471	-9.7240505	3
1254712705891142	2.6731262	0.14963761	-9.731233	3
1254712716407288	2.6719291	0.14724341	-9.731233	3
1254712725879684	2.6755204	0.1436521	-9.719262	3
1254712735885257	2.6779146	0.1388637	-9.713276	3
1254712745893642	2.681506	0.1328782	-9.725247	3
1254712755896559	2.6755204	0.12449849	-9.737218	3
1254712765895726	2.6683378	0.11611878	-9.7324295	3
1254712775880830	2.6659436	0.11252748	-9.733627	3
1254712785918746	2.6599581	0.11252748	-9.750386	3
1254712795887444	2.6503813	0.11492168	-9.757569	3
1254712805889528	2.6431987	0.11252748	-9.751583	3
1254712815899059	2.6384103	0.11133038	-9.742006	3
1254712825886663	2.633622	0.11492168	-9.739613	3
1254712835889007	2.634819	0.11492168	-9.739613	3
1254712845889996	2.633622	0.11851298	-9.737218	3
1254712855892184	2.6384103	0.11971009	-9.730036	3
1254712865908382	2.6408045	0.12210429	-9.725247	3
1254712875884684	2.6443958	0.12210429	-9.7324295	3
1254712885885517	2.6408045	0.12210429	-9.745598	3
1254712895885830	2.6360161	0.12090719	-9.746795	3
1254712905890569	2.6288335	0.11731588	-9.742006	3
1254712915889684	2.6240451	0.11731588	-9.740809	3
1254712925886559	2.622848	0.11492168	-9.742006	3
1254712935895778	2.6252422	0.11372458	-9.7479925	3
1254712945886455	2.6300306	0.110133275	-9.755175	3
1254712955890725	2.6288335	0.10534488	-9.7563715	3
1254712966010986	2.6300306	0.10055647	-9.750386	3
1254712975883903	2.6288335	0.09816227	-9.7479925	3
1254712985892236	2.6240451	0.094570965	-9.751583	3
1254712995891298	2.6168625	0.088585466	-9.765948	3
1254713005890309	2.6084828	0.08259996	-9.76954	3
1254713015890361	2.6013002	0.079008654	-9.768343	3
1254713025893017	2.5965118	0.073023155	-9.76116	3
1254713035894319	2.5893292	0.06943185	-9.762358	3
1254713045884580	2.5917234	0.07062895	-9.767146	3
1254713055887913	2.5953147	0.075417355	-9.767146	3
1254713065893902	2.5965118	0.08140286	-9.762358	3
1254713075887027	2.6001031	0.08738836	-9.755175	3
1254713085899059	2.6013002	0.093373865	-9.746795	3
1254713095886819	2.597709	0.10175357	-9.738416	3
1254713105886975	2.5809495	0.11492168	-9.7324295	3
1254713115893642	2.5617957	0.12808979	-9.731233	3
1254713125895830	2.5127146	0.15203181	-9.794679	3
1254713135891715	2.5139117	0.12808979	-9.792285	3
1254713145892809	2.529474	0.11492168	-9.781511	3
1254713155890048	2.5462334	0.11372458	-9.768343	3
1254713165888225	2.5893292	0.11252748	-9.739613	3
1254713175891871	2.6132712	0.11133038	-9.739613	3
1254713185887184	2.633622	0.10175357	-9.726444	3
1254713195885152	2.6611552	0.092176765	-9.720459	3
1254713205890413	2.6803088	0.08379706	-9.722853	3
1254713215885882	2.6862943	0.079008654	-9.730036	3
1254713225888069	2.6803088	0.077811554	-9.738416	3
1254713235890882	2.6731262	0.079008654	-9.746795	3
1254713245887288	2.6623523	0.08619126	-9.755175	3
1254713255879579	2.6527755	0.089782566	-9.750386	3
1254713265887340	2.6503813	0.09816227	-9.734824	3
1254713275884527	2.6515784	0.11133038	-9.7240505	3
1254713285884267	2.658761	0.12689269	-9.721656	3
1254713295888902	2.6647465	0.142455	-9.718064	3
1254713305882079	2.6755204	0.15682021	-9.721656	3
1254713315883798	2.6862943	0.17477672	-9.733627	3
1254713325890048	2.695871	0.18914193	-9.744401	3
1254713335885413	2.6994624	0.19752164	-9.722853	3
1254713345886038	2.6982653	0.19871874	-9.721656	3
1254713355891298	2.6994624	0.19752164	-9.728839	3
1254713365889423	2.6970682	0.19273324	-9.744401	3
1254713375883329	2.6910827	0.18435353	-9.757569	3
1254713385892027	2.6803088	0.17357962	-9.755175	3
1254713395886350	2.6719291	0.15322891	-9.745598	3
1254713405884527	2.6659436	0.1448492	-9.737218	3
1254713415887340	2.6599581	0.1400608	-9.734824	3
1254713425885777	2.6551697	0.1328782	-9.734824	3
1254713435881507	2.6491842	0.12808979	-9.736021	3
1254713445886819	2.6420016	0.12449849	-9.752781	3
1254713455880986	2.6396074	0.12090719	-9.758766	3
1254713465893121	2.633622	0.11611878	-9.753978	3
1254713475894163	2.6252422	0.11252748	-9.7563715	3
1254713485931350	2.6204538	0.11492168	-9.757569	3
1254713495877965	2.6192567	0.11851298	-9.757569	3
1254713505899267	2.6192567	0.11971009	-9.755175	3
1254713515881663	2.6192567	0.12210429	-9.750386	3
1254713525925986	2.622848	0.12210429	-9.740809	3
1254713535924215	2.6252422	0.12449849	-9.731233	3
1254713545888329	2.6300306	0.12569559	-9.728839	3
1254713555894579	2.6360161	0.12808979	-9.731233	3
1254713565908746	2.6396074	0.12569559	-9.740809	3
1254713575891663	2.6408045	0.12569559	-9.749189	3
1254713585895256	2.6443958	0.12449849	-9.753978	3
1254713595894788	2.6431987	0.12569559	-9.744401	3
1254713605895777	2.6431987	0.12928689	-9.738416	3
1254713615888538	2.6420016	0.1340753	-9.739613	3
1254713625904319	2.6384103	0.1376666	-9.751583	3
1254713635891298	2.6408045	0.1400608	-9.751583	3
1254713645891038	2.6443958	0.14604631	-9.749189	3
1254713655892340	2.6491842	0.15083471	-9.745598	3
1254713665899163	2.6539726	0.15203181	-9.743204	3
1254713675892861	2.657564	0.15442601	-9.738416	3
1254713685904944	2.657564	0.15442601	-9.733627	3
1254713695905673	2.657564	0.15442601	-9.7324295	3
1254713705897496	2.6527755	0.15322891	-9.736021	3
1254713715895569	2.6431987	0.15083471	-9.739613	3
1254713725933069	2.6420016	0.14604631	-9.752781	3
1254713735886194	2.6372132	0.1436521	-9.764751	3
1254713745883798	2.6372132	0.1340753	-9.757569	3
1254713755883486	2.6408045	0.12808979	-9.744401	3
1254713765881246	2.645593	0.12689269	-9.737218	3
1254713775880413	2.6479871	0.12569559	-9.734824	3
1254713785881611	2.6491842	0.12808979	-9.730036	3
1254713795877808	2.6503813	0.130484	-9.725247	3
1254713805881142	2.64679	0.1340753	-9.725247	3
1254713815880465	2.6491842	0.1400608	-9.730036	3
1254713825881506	2.6515784	0.1436521	-9.734824	3
1254713835879579	2.6623523	0.15083471	-9.744401	3
1254713845881506	2.669535	0.15682021	-9.753978	3
1254713855879475	2.670732	0.1592144	-9.746795	3
1254713865881350	2.6743233	0.1604115	-9.739613	3
1254713875880204	2.6755204	0.16160862	-9.742006	3
1254713885880933	2.6719291	0.1592144	-9.750386	3
1254713895881454	2.6659436	0.15203181	-9.749189	3
1254713905899006	2.6623523	0.14724341	-9.744401	3
1254713915895360	2.657564	0.1412579	-9.737218	3
1254713925898798	2.6515784	0.1364695	-9.737218	3
1254713935895881	2.645593	0.1316811	-9.738416	3
1254713945899527	2.6396074	0.130484	-9.737218	3
1254713955890673	2.6384103	0.12808979	-9.733627	3
1254713965895777	2.6408045	0.12808979	-9.727641	3
1254713975892288	2.6408045	0.12928689	-9.7240505	3
1254713985894319	2.6420016	0.1328782	-9.725247	3
1254713995894371	2.6420016	0.1364695	-9.726444	3
1254714005893069	2.6443958	0.1400608	-9.727641	3
1254714015894840	2.6503813	0.1448492	-9.740809	3
1254714025891610	2.6551697	0.14844051	-9.762358	3
1254714035890360	2.6551697	0.15083471	-9.76954	3
1254714045890152	2.658761	0.15083471	-9.763555	3
1254714055890881	2.6599581	0.14963761	-9.753978	3
1254714065892235	2.658761	0.14844051	-9.749189	3
1254714075890569	2.6539726	0.14604631	-9.7479925	3
1254714085896610	2.64679	0.142455	-9.750386	3
1254714095895204	2.6408045	0.1376666	-9.746795	3
1254714105895777	2.634819	0.1340753	-9.739613	3
1254714115891142	2.6312277	0.12928689	-9.730036	3
1254714125892965	2.6288335	0.12330139	-9.7240505	3
1254714135893902	2.6276364	0.12090719	-9.721656	3
1254714145890673	2.622848	0.12090719	-9.725247	3
1254714155906142	2.622848	0.12330139	-9.731233	3
1254714165899996	2.6264393	0.12928689	-9.753978	3
1254714175892392	2.6264393	0.12928689	-9.76116	3
1254714185891298	2.6288335	0.130484	-9.753978	3
1254714195891715	2.634819	0.1316811	-9.744401	3
1254714205890204	2.6372132	0.1328782	-9.740809	3
1254714215892079	2.6384103	0.130484	-9.745598	3
1254714225891350	2.6384103	0.130484	-9.746795	3
1254714235891298	2.6360161	0.12928689	-9.743204	3
1254714245889475	2.633622	0.12689269	-9.739613	3
1254714255891246	2.6300306	0.12569559	-9.736021	3
1254714265895100	2.6300306	0.12569559	-9.738416	3
1254714275890933	2.6288335	0.12449849	-9.737218	3
1254714285892079	2.6288335	0.12330139	-9.734824	3
1254714295892340	2.6300306	0.12449849	-9.731233	3
1254714305892392	2.634819	0.12689269	-9.733627	3
1254714315891558	2.6360161	0.12689269	-9.736021	3
1254714325890569	2.6384103	0.12808979	-9.736021	3
1254714335889631	2.6384103	0.12808979	-9.737218	3
1254714345893694	2.6420016	0.130484	-9.740809	3
1254714355896767	2.6204538	0.15083471	-9.77792	3
1254714365892339	2.6300306	0.12928689	-9.755175	3
1254714375896194	2.6264393	0.130484	-9.752781	3
1254714385892496	2.6240451	0.12689269	-9.744401	3
1254714395891714	2.6192567	0.12090719	-9.744401	3
1254714405891454	2.6168625	0.11851298	-9.753978	3
1254714415892496	2.6120741	0.11611878	-9.753978	3
1254714425892444	2.6084828	0.11372458	-9.749189	3
1254714435889162	2.6132712	0.11492168	-9.752781	3
1254714445892131	2.6120741	0.11372458	-9.774328	3
1254714455891975	2.6132712	0.11133038	-9.776723	3
1254714465891402	2.6156654	0.110133275	-9.764751	3
1254714475891246	2.6204538	0.108936176	-9.7479925	3
1254714485892287	2.6264393	0.110133275	-9.742006	3
1254714495891558	2.6324248	0.11372458	-9.744401	3
1254714505888537	2.634819	0.11731588	-9.744401	3
1254714515887027	2.6372132	0.12090719	-9.738416	3
1254714525912756	2.6396074	0.12330139	-9.7324295	3
1254714535923537	2.6420016	0.12449849	-9.7324295	3
1254714545890673	2.6396074	0.12210429	-9.734824	3
1254714555896714	2.6360161	0.11971009	-9.739613	3
1254714565889579	2.6312277	0.11611878	-9.742006	3
1254714575889787	2.6240451	0.11133038	-9.738416	3
1254714585903433	2.6180596	0.110133275	-9.739613	3
1254714595894475	2.610877	0.107739076	-9.744401	3
1254714605893121	2.6072857	0.108936176	-9.7479925	3
1254714615889475	2.6060886	0.110133275	-9.7479925	3
1254714625892339	2.6120741	0.11252748	-9.7479925	3
1254714635894371	2.6156654	0.11492168	-9.755175	3
1254714645909944	2.6204538	0.11731588	-9.757569	3
1254714655890881	2.622848	0.11611878	-9.757569	3
1254714665894162	2.6252422	0.11492168	-9.7479925	3
1254714675890829	2.6240451	0.11252748	-9.743204	3
1254714685891141	2.6192567	0.108936176	-9.745598	3
1254714695892808	2.6144683	0.10654198	-9.751583	3
1254714705891714	2.610877	0.10295067	-9.752781	3
1254714715889631	2.6060886	0.09816227	-9.750386	3
1254714725890569	2.6072857	0.095768064	-9.7479925	3
1254714735890100	2.60968	0.092176765	-9.755175	3
1254714746854996	2.6072857	0.089782566	-9.755175	3
1254714755897808	2.6072857	0.08738836	-9.750386	3
1254714765905621	2.6048915	0.08619126	-9.742006	3
1254714775889423	2.6048915	0.08738836	-9.734824	3
1254714785890360	2.6048915	0.089782566	-9.737218	3
1254714795885725	2.6060886	0.094570965	-9.744401	3
1254714805893693	2.6084828	0.09935937	-9.7479925	3
1254714815890516	2.6144683	0.10534488	-9.746795	3
1254714825891818	2.6240451	0.11252748	-9.745598	3
1254714835892235	2.6324248	0.12210429	-9.7479925	3
1254714845891662	2.6408045	0.12928689	-9.76116	3
1254714855890204	2.6420016	0.1316811	-9.768343	3
1254714865890673	2.6420016	0.1316811	-9.76116	3
1254714875889266	2.6396074	0.130484	-9.751583	3
1254714885891193	2.633622	0.12689269	-9.743204	3
1254714895889787	2.6240451	0.11851298	-9.740809	3
1254714905892027	2.6156654	0.11252748	-9.742006	3
1254714915896662	2.6036944	0.10534488	-9.744401	3
1254714925890256	2.597709	0.10055647	-9.750386	3
1254714935955204	2.5965118	0.09816227	-9.751583	3
1254714945915100	2.5845408	0.092176765	-9.714474	3
1254714957022912	2.585738	0.092176765	-9.715671	3
1254714965990725	2.5893292	0.088585466	-9.722853	3
1254714975894839	2.5905263	0.08379706	-9.736021	3
1254714985898485	2.5917234	0.08379706	-9.737218	3
1254714995887079	2.5941176	0.08140286	-9.739613	3
1254715005888433	2.5953147	0.08379706	-9.738416	3
1254715015882756	2.5965118	0.08379706	-9.739613	3
1254715025885464	2.597709	0.088585466	-9.740809	3
1254715035892912	2.6001031	0.090979666	-9.737218	3
1254715045888173	2.6048915	0.094570965	-9.737218	3
1254715055887183	2.6060886	0.095768064	-9.737218	3
1254715065896193	2.60968	0.09816227	-9.740809	3
1254715075890256	2.6132712	0.10175357	-9.745598	3
1254715085890412	2.6132712	0.10175357	-9.749189	3
1254715095888745	2.610877	0.10414778	-9.751583	3
1254715105891037	2.610877	0.10414778	-9.743204	3
1254715115889631	2.60968	0.10295067	-9.737218	3
1254715125890204	2.6084828	0.10055647	-9.736021	3
1254715135888485	2.6048915	0.10295067	-9.731233	3
1254715145889995	2.6048915	0.10295067	-9.728839	3
1254715155891037	2.6048915	0.10534488	-9.7324295	3
1254715165889631	2.6048915	0.108936176	-9.739613	3
1254715175890412	2.6072857	0.11252748	-9.749189	3
1254715185890204	2.610877	0.11372458	-9.757569	3
1254715195889475	2.6120741	0.11611878	-9.765948	3
1254715205891870	2.6132712	0.11492168	-9.764751	3
1254715215890360	2.6144683	0.110133275	-9.757569	3
1254715225888745	2.6144683	0.107739076	-9.753978	3
1254715235890516	2.6132712	0.10414778	-9.750386	3
1254715245890360	2.6072857	0.09935937	-9.7479925	3
1254715255889943	2.6001031	0.092176765	-9.745598	3
1254715265890412	2.5929205	0.08499416	-9.742006	3
1254715275887860	2.5905263	0.08140286	-9.740809	3
1254715285891506	2.5917234	0.08020575	-9.742006	3
1254715295891245	2.597709	0.08499416	-9.739613	3
1254715305888797	2.598906	0.089782566	-9.743204	3
1254715315888277	2.6013002	0.092176765	-9.752781	3
1254715325889475	2.6036944	0.094570965	-9.759963	3
1254715335889683	2.6048915	0.095768064	-9.757569	3
1254715345910933	2.6072857	0.09696517	-9.755175	3
1254715355903797	2.6072857	0.09935937	-9.750386	3
1254715365891037	2.6072857	0.10414778	-9.751583	3
1254715375892547	2.6060886	0.10534488	-9.751583	3
1254715385887287	2.6036944	0.107739076	-9.744401	3
1254715395889735	2.6060886	0.107739076	-9.739613	3
1254715405891402	2.6072857	0.110133275	-9.739613	3
1254715415890152	2.60968	0.110133275	-9.745598	3
1254715425888016	2.6120741	0.110133275	-9.7479925	3
1254715435885620	2.6120741	0.10534488	-9.751583	3
1254715445888068	2.610877	0.10654198	-9.746795	3
1254715455892235	2.610877	0.10414778	-9.7479925	3
1254715465893954	2.60968	0.10295067	-9.745598	3
1254715475889527	2.6084828	0.09935937	-9.742006	3
1254715485890829	2.6072857	0.09696517	-9.738416	3
1254715495887964	2.6036944	0.093373865	-9.740809	3
1254715505890099	2.6024973	0.089782566	-9.739613	3
1254715515894527	2.6024973	0.088585466	-9.740809	3
1254715525908693	2.6001031	0.08499416	-9.746795	3
1254715535924110	2.597709	0.08379706	-9.750386	3
1254715545893068	2.5953147	0.08259996	-9.758766	3
1254715555889162	2.5941176	0.08140286	-9.770737	3
1254715565887912	2.5929205	0.08020575	-9.7719345	3
1254715575888485	2.5917234	0.079008654	-9.767146	3
1254715585890672	2.5893292	0.076614454	-9.765948	3
1254715595889370	2.5881321	0.075417355	-9.763555	3
1254715605902027	2.5905263	0.076614454	-9.758766	3
1254715615891818	2.5965118	0.08140286	-9.755175	3
1254715625890724	2.597709	0.08259996	-9.751583	3
1254715635888693	2.6001031	0.08379706	-9.7479925	3
1254715645891297	2.6013002	0.08499416	-9.744401	3
1254715655888433	2.598906	0.08379706	-9.745598	3
1254715665899943	2.597709	0.076614454	-9.7479925	3
1254715675891610	2.597709	0.074220255	-9.746795	3
1254715685891297	2.597709	0.073023155	-9.746795	3
1254715695888745	2.597709	0.075417355	-9.7563715	3
1254715705888120	2.5965118	0.077811554	-9.7719345	3
1254715715887495	2.597709	0.075417355	-9.775525	3
1254715725887756	2.6001031	0.074220255	-9.764751	3
1254715735889943	2.6048915	0.076614454	-9.752781	3
1254715745887026	2.6060886	0.08020575	-9.750386	3
1254715755888120	2.6060886	0.08140286	-9.755175	3
1254715765887131	2.6013002	0.08140286	-9.7563715	3
1254715775887912	2.597709	0.08140286	-9.749189	3
1254715785887599	2.5941176	0.08020575	-9.742006	3
1254715795887131	2.5905263	0.077811554	-9.744401	3
1254715805892235	2.586935	0.074220255	-9.7479925	3
1254715815887287	2.586935	0.07182605	-9.7563715	3
1254715825886506	2.5881321	0.07182605	-9.759963	3
1254715835890776	2.5881321	0.07182605	-9.758766	3
1254715845889995	2.5941176	0.074220255	-9.755175	3
1254715855889474	2.598906	0.077811554	-9.759963	3
1254715865889058	2.6036944	0.08020575	-9.757569	3
1254715875888901	2.6084828	0.08738836	-9.749189	3
1254715885888433	2.6120741	0.095768064	-9.743204	3
1254715895889422	2.610877	0.09816227	-9.746795	3
1254715905889162	2.6084828	0.09816227	-9.750386	3
1254715915894891	2.6084828	0.09816227	-9.752781	3
1254715925890256	2.6060886	0.093373865	-9.751583	3
1254715935885828	2.6024973	0.08738836	-9.752781	3
1254715945889839	2.598906	0.08140286	-9.7563715	3
1254715955888693	2.5965118	0.07062895	-9.759963	3
1254715965900933	2.5929205	0.06344634	-9.759963	3
1254715975909110	2.5905263	0.05865794	-9.757569	3
1254715985908745	2.5893292	0.055066638	-9.755175	3
1254715995900412	2.5893292	0.053869538	-9.762358	3
1254716005894683	2.5881321	0.055066638	-9.762358	3
1254716015890203	2.5893292	0.05746084	-9.757569	3
1254716025890360	2.5929205	0.061052144	-9.753978	3
1254716035890151	2.5881321	0.07062895	-9.797073	3
1254716045896141	2.598906	0.06823475	-9.763555	3
1254716055889006	2.6060886	0.07182605	-9.757569	3
1254716065889578	2.6084828	0.075417355	-9.744401	3
1254716075888953	2.6120741	0.08020575	-9.7479925	3
1254716085889422	2.6084828	0.08140286	-9.765948	3
1254716095893797	2.6048915	0.08140286	-9.7719345	3
1254716105891610	2.6024973	0.077811554	-9.764751	3
1254716115889526	2.6048915	0.075417355	-9.757569	3
1254716125890464	2.6036944	0.075417355	-9.752781	3
1254716135899266	2.6024973	0.075417355	-9.755175	3
1254716145893120	2.6013002	0.076614454	-9.753978	3
1254716155897703	2.6013002	0.076614454	-9.7479925	3
1254716165889630	2.6036944	0.08140286	-9.742006	3
1254716175888328	2.6060886	0.08259996	-9.740809	3
1254716185889058	2.6084828	0.08379706	-9.743204	3
1254716195887964	2.6084828	0.08499416	-9.742006	3
1254716205889891	2.6132712	0.08499416	-9.739613	3
1254716215888901	2.6156654	0.08619126	-9.739613	3
1254716225888797	2.6168625	0.08738836	-9.749189	3
1254716235889266	2.6156654	0.089782566	-9.768343	3
1254716245888641	2.610877	0.08619126	-9.76954	3
1254716255888328	2.6084828	0.08259996	-9.767146	3
1254716265889995	2.6084828	0.079008654	-9.759963	3
1254716275888589	2.60968	0.077811554	-9.7563715	3
1254716285888901	2.6072857	0.075417355	-9.753978	3
1254716295889266	2.6024973	0.073023155	-9.752781	3
1254716305890047	2.598906	0.06943185	-9.746795	3
1254716315893276	2.597709	0.06943185	-9.746795	3
1254716325889682	2.598906	0.07182605	-9.752781	3
1254716335887599	2.6036944	0.073023155	-9.758766	3
1254716345893276	2.6060886	0.074220255	-9.76116	3
1254716357212182	2.6072857	0.077811554	-9.746795	3
1254716365896818	2.6132712	0.077811554	-9.746795	3
1254716375894318	2.6168625	0.079008654	-9.7479925	3
1254716385893172	2.6192567	0.08020575	-9.753978	3
1254716395916662	2.6192567	0.08379706	-9.755175	3
1254716405895880	2.6168625	0.08499416	-9.751583	3
1254716415893276	2.6168625	0.08499416	-9.745598	3
1254716425889735	2.6180596	0.08499416	-9.745598	3
1254716435888016	2.6144683	0.08499416	-9.750386	3
1254716445887860	2.6084828	0.08259996	-9.750386	3
1254716455890203	2.6048915	0.079008654	-9.751583	3
1254716465893745	2.6024973	0.076614454	-9.749189	3
1254716475890776	2.6001031	0.07062895	-9.750386	3
1254716485890828	2.5965118	0.07182605	-9.751583	3
1254716495891453	2.598906	0.073023155	-9.750386	3
1254716505892287	2.6001031	0.073023155	-9.755175	3
1254716515893589	2.6001031	0.076614454	-9.755175	3
1254716525909735	2.6036944	0.079008654	-9.7563715	3
1254716535936714	2.6048915	0.079008654	-9.758766	3
1254716545892078	2.6084828	0.08140286	-9.758766	3
1254716555892182	2.610877	0.08259996	-9.757569	3
1254716565891766	2.610877	0.08499416	-9.751583	3
1254716575891193	2.6132712	0.08619126	-9.751583	3
1254716585893849	2.6132712	0.08738836	-9.752781	3
1254716595890047	2.6132712	0.08499416	-9.751583	3
1254716605894422	2.60968	0.08379706	-9.752781	3
1254716615889578	2.6024973	0.08140286	-9.755175	3
1254716625891037	2.6001031	0.074220255	-9.753978	3
1254716635890724	2.5953147	0.07062895	-9.750386	3
1254716645897547	2.5929205	0.06703765	-9.745598	3
1254716655894318	2.5905263	0.06344634	-9.745598	3
1254716665897859	2.586935	0.059855044	-9.744401	3
1254716675891297	2.5845408	0.05865794	-9.7479925	3
1254716685892912	2.5833437	0.05746084	-9.752781	3
1254716695892599	2.585738	0.05865794	-9.755175	3
1254716705889057	2.5893292	0.059855044	-9.7563715	3
1254716715889266	2.5929205	0.062249243	-9.759963	3
1254716725892026	2.598906	0.06584055	-9.764751	3
1254716735889162	2.6013002	0.06943185	-9.773131	3
1254716745894422	2.6060886	0.07182605	-9.76954	3
1254716755892599	2.6120741	0.075417355	-9.764751	3
1254716765918328	2.6168625	0.077811554	-9.7563715	3
1254716775897651	2.6168625	0.08259996	-9.751583	3
1254716785896818	2.6156654	0.08499416	-9.751583	3
1254716795891609	2.6132712	0.08499416	-9.750386	3
1254716805891661	2.6132712	0.08738836	-9.750386	3
1254716815892026	2.6120741	0.08738836	-9.7479925	3
1254716825919214	2.6132712	0.08499416	-9.746795	3
1254716835921505	2.610877	0.08379706	-9.743204	3
1254716845903328	2.60968	0.08259996	-9.745598	3
1254716855937964	2.6072857	0.08379706	-9.749189	3
1254716865919214	2.6048915	0.08140286	-9.749189	3
1254716876039682	2.6001031	0.077811554	-9.746795	3
1254716885883849	2.597709	0.076614454	-9.749189	3
1254716895895724	2.5953147	0.075417355	-9.750386	3
1254716905885516	2.5941176	0.076614454	-9.751583	3
1254716915887547	2.5953147	0.075417355	-9.751583	3
1254716925884057	2.5953147	0.073023155	-9.752781	3
1254716935881401	2.5941176	0.07182605	-9.755175	3
1254716945884578	2.5929205	0.06943185	-9.757569	3
1254716955890151	2.5917234	0.06823475	-9.762358	3
1254716965892599	2.5893292	0.06703765	-9.763555	3
1254716975889422	2.5929205	0.06703765	-9.76116	3
1254716985889838	2.5953147	0.06464344	-9.757569	3
1254716995890828	2.5953147	0.06464344	-9.757569	3
1254717005888224	2.597709	0.06584055	-9.7563715	3
1254717015890984	2.598906	0.06823475	-9.751583	3
1254717025888901	2.6013002	0.06943185	-9.749189	3
1254717035888536	2.6013002	0.07182605	-9.746795	3
1254717045892078	2.6036944	0.073023155	-9.745598	3
1254717055890307	2.6036944	0.076614454	-9.745598	3
1254717065890880	2.6048915	0.079008654	-9.746795	3
1254717075890099	2.6036944	0.08020575	-9.7479925	3
1254717085891193	2.6024973	0.08140286	-9.7479925	3
1254717095891245	2.6024973	0.08020575	-9.751583	3
1254717105890932	2.6036944	0.079008654	-9.755175	3
1254717115890776	2.6024973	0.077811554	-9.755175	3
1254717125891557	2.6060886	0.077811554	-9.753978	3
1254717135891141	2.6084828	0.079008654	-9.764751	3
1254717145916245	2.6084828	0.08379706	-9.767146	3
1254717155899734	2.6084828	0.08738836	-9.763555	3
1254717165893588	2.6072857	0.08738836	-9.757569	3
1254717175890411	2.6072857	0.08738836	-9.752781	3
1254717185890776	2.6036944	0.088585466	-9.753978	3
1254717195891401	2.597709	0.08379706	-9.745598	3
1254717205891505	2.5965118	0.08140286	-9.751583	3
1254717215891818	2.5953147	0.076614454	-9.7479925	3
1254717225893224	2.5905263	0.07182605	-9.740809	3
1254717235891140	2.5881321	0.06703765	-9.743204	3
1254717245891661	2.586935	0.06344634	-9.750386	3
1254717255891870	2.585738	0.062249243	-9.752781	3
1254717265892286	2.5881321	0.05865794	-9.753978	3
1254717275891505	2.5905263	0.05746084	-9.7563715	3
1254717285891453	2.5929205	0.059855044	-9.753978	3
1254717295892286	2.5953147	0.062249243	-9.7563715	3
1254717305893172	2.5953147	0.06344634	-9.757569	3
1254717315891140	2.5941176	0.062249243	-9.757569	3
1254717325893588	2.5941176	0.06344634	-9.753978	3
1254717335892859	2.5965118	0.06464344	-9.753978	3
1254717345890672	2.5965118	0.06464344	-9.753978	3
1254717355889057	2.6001031	0.06943185	-9.7563715	3
1254717365899943	2.6060886	0.073023155	-9.753978	3
1254717375894630	2.6144683	0.077811554	-9.749189	3
1254717385891974	2.621651	0.08140286	-9.743204	3
1254717395903849	2.6264393	0.08738836	-9.744401	3
1254717405903797	2.6288335	0.090979666	-9.744401	3
1254717415912911	2.6324248	0.09696517	-9.742006	3
1254717425888953	2.6324248	0.09935937	-9.740809	3
1254717435883380	2.6312277	0.10055647	-9.743204	3
1254717445883588	2.6288335	0.10055647	-9.749189	3
1254717455884422	2.6288335	0.09696517	-9.750386	3
1254717465884734	2.622848	0.090979666	-9.753978	3
1254717475885255	2.6156654	0.08499416	-9.753978	3
1254717485883797	2.6084828	0.076614454	-9.749189	3
1254717495883849	2.598906	0.06943185	-9.750386	3
1254717505896974	2.5905263	0.06464344	-9.752781	3
1254717515895411	2.5821466	0.062249243	-9.755175	3
1254717525916505	2.5773582	0.05865794	-9.755175	3
1254717535902442	2.5773582	0.055066638	-9.7563715	3
1254717546041713	2.5809495	0.05865794	-9.757569	3
1254717555895984	2.585738	0.061052144	-9.757569	3
1254717565889630	2.5893292	0.06344634	-9.758766	3
1254717575890047	2.598906	0.06344634	-9.753978	3
1254717585902807	2.6060886	0.06703765	-9.751583	3
1254717595891922	2.6120741	0.07182605	-9.746795	3
1254717605892338	2.6156654	0.076614454	-9.744401	3
1254717615890567	2.6192567	0.08140286	-9.746795	3
1254717625895047	2.621651	0.08379706	-9.744401	3
1254717635895776	2.622848	0.08738836	-9.744401	3
1254717645901453	2.622848	0.090979666	-9.745598	3
1254717655892755	2.621651	0.090979666	-9.7479925	3
1254717665896453	2.6240451	0.092176765	-9.7479925	3
1254717675892442	2.622848	0.092176765	-9.749189	3
1254717685900047	2.621651	0.092176765	-9.7479925	3
1254717695895151	2.6156654	0.089782566	-9.746795	3
1254717705892859	2.6120741	0.08619126	-9.749189	3
1254717715891244	2.60968	0.08259996	-9.750386	3
1254717725887755	2.6060886	0.077811554	-9.7479925	3
1254717735884994	2.6036944	0.075417355	-9.749189	3
1254717745889682	2.6036944	0.073023155	-9.757569	3
1254717755887911	2.6024973	0.07182605	-9.764751	3
1254717765890828	2.6024973	0.07182605	-9.762358	3
1254717775890619	2.6060886	0.075417355	-9.7563715	3
1254717785890672	2.60968	0.076614454	-9.755175	3
1254717795890359	2.610877	0.08020575	-9.755175	3
1254717805892963	2.6120741	0.08140286	-9.755175	3
1254717815889890	2.6156654	0.08379706	-9.7479925	3
1254717825890776	2.6168625	0.08379706	-9.744401	3
1254717835891192	2.6168625	0.08499416	-9.742006	3
1254717845890359	2.6156654	0.08619126	-9.742006	3
1254717855893796	2.6144683	0.08738836	-9.745598	3
1254717865889317	2.610877	0.08738836	-9.749189	3
1254717875890671	2.610877	0.08738836	-9.745598	3
1254717885890567	2.610877	0.08499416	-9.746795	3
1254717895889578	2.6084828	0.08619126	-9.746795	3
1254717905891505	2.6060886	0.08379706	-9.749189	3
1254717915896713	2.6048915	0.08259996	-9.752781	3
1254717925889786	2.6013002	0.08259996	-9.750386	3
1254717935887026	2.598906	0.08259996	-9.753978	3
1254717945889630	2.598906	0.08259996	-9.755175	3
1254717955890359	2.598906	0.08379706	-9.753978	3
1254717965898171	2.6036944	0.08259996	-9.750386	3
1254717975891349	2.6084828	0.08379706	-9.751583	3
1254717985888588	2.6120741	0.08619126	-9.751583	3
1254717995888953	2.6144683	0.08499416	-9.753978	3
1254718005891036	2.6156654	0.08379706	-9.753978	3
1254718015890046	2.6144683	0.08259996	-9.749189	3
1254718025888901	2.6132712	0.08379706	-9.7479925	3
1254718035890515	2.6132712	0.08259996	-9.7479925	3
1254718045892338	2.610877	0.08020575	-9.750386	3
1254718055890099	2.6120741	0.079008654	-9.752781	3
1254718065890098	2.610877	0.077811554	-9.7563715	3
1254718075890255	2.610877	0.076614454	-9.7563715	3
1254718085891192	2.6120741	0.076614454	-9.7563715	3
1254718095889421	2.60968	0.076614454	-9.7563715	3
1254718105889786	2.6072857	0.076614454	-9.7563715	3
1254718115891192	2.6048915	0.08259996	-9.763555	3
1254718125891140	2.6036944	0.08020575	-9.758766	3
1254718135890359	2.6144683	0.076614454	-9.752781	3
1254718145890932	2.6144683	0.076614454	-9.755175	3
1254718155890255	2.6132712	0.08020575	-9.749189	3
1254718165891401	2.6120741	0.08020575	-9.749189	3
1254718175889890	2.60968	0.08020575	-9.749189	3
1254718185891557	2.6084828	0.08140286	-9.745598	3
1254718195889005	2.6072857	0.08140286	-9.7479925	3
1254718205891765	2.6084828	0.08379706	-9.7563715	3
1254718215892755	2.60968	0.08259996	-9.752781	3
1254718225891140	2.6120741	0.08379706	-9.7479925	3
1254718235891192	2.60968	0.08259996	-9.746795	3
1254718245891348	2.6072857	0.08140286	-9.7479925	3
1254718255894369	2.6084828	0.08020575	-9.746795	3
1254718265889265	2.6072857	0.077811554	-9.7479925	3
1254718275890255	2.6024973	0.076614454	-9.7479925	3
1254718285891036	2.6013002	0.076614454	-9.751583	3
1254718295889057	2.6001031	0.074220255	-9.749189	3
1254718305891505	2.6001031	0.074220255	-9.7479925	3
1254718315892494	2.6001031	0.073023155	-9.755175	3
1254718325890203	2.5965118	0.07182605	-9.762358	3
1254718335891348	2.5965118	0.073023155	-9.762358	3
1254718345903640	2.598906	0.07182605	-9.7563715	3
1254718355897234	2.6036944	0.06823475	-9.750386	3
1254718365903328	2.6072857	0.07062895	-9.749189	3
1254718375895203	2.6120741	0.074220255	-9.751583	3
1254718385892338	2.6192567	0.079008654	-9.750386	3
1254718395890150	2.6288335	0.08379706	-9.742006	3
1254718405890932	2.6372132	0.092176765	-9.738416	3
1254718415890515	2.6431987	0.09935937	-9.740809	3
1254718425893432	2.6431987	0.10295067	-9.743204	3
1254718435886713	2.6420016	0.10534488	-9.743204	3
1254718445891088	2.6372132	0.10534488	-9.740809	3
1254718455890619	2.6312277	0.10654198	-9.739613	3
1254718465890150	2.622848	0.10055647	-9.742006	3
1254718475890723	2.6144683	0.09696517	-9.7479925	3
1254718485891400	2.6060886	0.092176765	-9.753978	3
1254718495890255	2.6001031	0.08738836	-9.751583	3
1254718505891244	2.5953147	0.08379706	-9.750386	3
1254718515893223	2.5929205	0.08140286	-9.752781	3
1254718525914317	2.5941176	0.079008654	-9.752781	3
1254718535926296	2.5965118	0.076614454	-9.749189	3
1254718545891348	2.6001031	0.07182605	-9.746795	3
1254718555890463	2.6036944	0.06943185	-9.746795	3
1254718565889317	2.6060886	0.06823475	-9.749189	3
1254718575892025	2.60968	0.06703765	-9.751583	3
1254718585891869	2.6144683	0.06823475	-9.7479925	3
1254718595890827	2.6168625	0.06703765	-9.7479925	3
1254718605901088	2.6156654	0.06584055	-9.746795	3
1254718615889005	2.6120741	0.062249243	-9.7479925	3
1254718625893432	2.6060886	0.059855044	-9.7479925	3
1254718635891869	2.6048915	0.061052144	-9.753978	3
1254718645892755	2.6001031	0.061052144	-9.753978	3
1254718655890202	2.5965118	0.061052144	-9.752781	3
1254718665902963	2.5917234	0.061052144	-9.750386	3
1254718675892025	2.5905263	0.06344634	-9.750386	3
1254718685890984	2.5917234	0.06703765	-9.750386	3
1254718695892130	2.5953147	0.073023155	-9.746795	3
1254718705891088	2.6001031	0.077811554	-9.745598	3
1254718715889369	2.6024973	0.079008654	-9.7479925	3
1254718725889890	2.6060886	0.08259996	-9.749189	3
1254718735889682	2.60968	0.08379706	-9.7479925	3
1254718745889838	2.610877	0.08020575	-9.749189	3
1254718755889317	2.60968	0.077811554	-9.750386	3
1254718765890098	2.6084828	0.074220255	-9.752781	3
1254718775889786	2.6060886	0.073023155	-9.753978	3
1254718785890567	2.6036944	0.073023155	-9.755175	3
1254718795889629	2.598906	0.06943185	-9.755175	3
1254718805889265	2.597709	0.06823475	-9.7563715	3
1254718815889473	2.5929205	0.06584055	-9.755175	3
1254718825890098	2.5893292	0.062249243	-9.757569	3
1254718835890307	2.5845408	0.05746084	-9.7563715	3
1254718845890254	2.5821466	0.05865794	-9.7563715	3
1254718855891296	2.5833437	0.05865794	-9.7563715	3
1254718865889161	2.5845408	0.05746084	-9.755175	3
1254718875889473	2.5845408	0.05865794	-9.750386	3
1254718885890307	2.585738	0.05865794	-9.7479925	3
1254718895888796	2.5893292	0.05865794	-9.749189	3
1254718905889213	2.5917234	0.05865794	-9.751583	3
1254718915894682	2.5941176	0.05746084	-9.750386	3
1254718925889682	2.5965118	0.05865794	-9.7479925	3
1254718935886661	2.6001031	0.076614454	-9.788693	3
1254718945888952	2.5881321	0.06344634	-9.773131	3
1254718955891036	2.6024973	0.06344634	-9.767146	3
1254718965899109	2.6060886	0.06464344	-9.752781	3
1254718975893744	2.6060886	0.06584055	-9.752781	3
1254718985889265	2.6060886	0.06823475	-9.757569	3
1254718995890619	2.6084828	0.06943185	-9.758766	3
1254719005891296	2.6144683	0.07182605	-9.753978	3
1254719015888588	2.6144683	0.073023155	-9.744401	3
1254719025891192	2.6156654	0.074220255	-9.739613	3
1254719035889369	2.6156654	0.076614454	-9.7479925	3
1254719045890202	2.6120741	0.074220255	-9.752781	3
1254719055889213	2.6048915	0.06823475	-9.7479925	3
1254719065889213	2.598906	0.062249243	-9.740809	3
1254719075889577	2.5941176	0.05267244	-9.745598	3
1254719085892598	2.5905263	0.049081136	-9.746795	3
1254719095889786	2.5917234	0.045489833	-9.7479925	3
1254719105887702	2.5929205	0.045489833	-9.750386	3
1254719115888900	2.597709	0.051475335	-9.751583	3
1254719125889629	2.6013002	0.05626374	-9.7479925	3
1254719135889421	2.6036944	0.061052144	-9.751583	3
1254719145889369	2.6060886	0.06703765	-9.7563715	3
1254719155889733	2.6072857	0.06943185	-9.763555	3
1254719165890983	2.6048915	0.07062895	-9.767146	3
1254719175889317	2.6072857	0.07182605	-9.76116	3
1254719185890046	2.6060886	0.07062895	-9.76116	3
1254719195889681	2.6048915	0.06823475	-9.763555	3
1254719205889525	2.6048915	0.06703765	-9.759963	3
1254719215888744	2.6036944	0.06584055	-9.752781	3
1254719225889473	2.6036944	0.06584055	-9.749189	3
1254719235889213	2.6048915	0.06584055	-9.7479925	3
1254719245888483	2.6048915	0.06823475	-9.749189	3
1254719255888848	2.6024973	0.06943185	-9.751583	3
1254719265888796	2.6013002	0.073023155	-9.749189	3
1254719275888015	2.6001031	0.074220255	-9.752781	3
1254719285890619	2.597709	0.074220255	-9.755175	3
1254719296146296	2.597709	0.074220255	-9.755175	3
1254719305915463	2.5845408	0.07182605	-9.715671	3
1254719315923692	2.5845408	0.06943185	-9.721656	3
1254719326089733	2.5845408	0.06584055	-9.726444	3
1254719335887077	2.5821466	0.059855044	-9.731233	3
1254719345886608	2.5797524	0.05626374	-9.7324295	3
1254719355881765	2.5773582	0.051475335	-9.7324295	3
1254719365888431	2.5785553	0.049081136	-9.740809	3
1254719375902338	2.5761611	0.047884032	-9.758766	3
1254719385921348	2.5773582	0.047884032	-9.763555	3
1254719395891869	2.5845408	0.051475335	-9.7563715	3
1254719405897598	2.5917234	0.05267244	-9.7479925	3
1254719415889213	2.598906	0.05626374	-9.745598	3
1254719425890358	2.6024973	0.062249243	-9.753978	3
1254719435889265	2.6060886	0.06703765	-9.762358	3
1254719445887650	2.6060886	0.07062895	-9.762358	3
1254719455892702	2.6072857	0.07182605	-9.7563715	3
1254719466080515	2.60968	0.074220255	-9.751583	3
1254719475896713	2.6048915	0.07182605	-9.750386	3
1254719485891400	2.6001031	0.06823475	-9.750386	3
1254719495891348	2.5953147	0.06584055	-9.751583	3
1254719505890150	2.5905263	0.059855044	-9.750386	3
1254719515894525	2.586935	0.05746084	-9.749189	3
1254719525912181	2.585738	0.05626374	-9.750386	3
1254719535922754	2.585738	0.05746084	-9.7563715	3
1254719545906556	2.5809495	0.05746084	-9.762358	3
1254719555894160	2.5785553	0.05626374	-9.758766	3
1254719565890723	2.5797524	0.055066638	-9.755175	3
1254719575893744	2.5809495	0.05267244	-9.7563715	3
1254719585893171	2.5845408	0.051475335	-9.757569	3
1254719595890150	2.5905263	0.053869538	-9.758766	3
1254719605929942	2.5929205	0.05626374	-9.753978	3
1254719615888171	2.598906	0.059855044	-9.755175	3
1254719625889577	2.6001031	0.06464344	-9.758766	3
1254719635896244	2.598906	0.06584055	-9.759963	3
1254719645894681	2.5953147	0.06823475	-9.758766	3
1254719655890931	2.5905263	0.06823475	-9.755175	3
1254719665894056	2.586935	0.07062895	-9.763555	3
1254719675891140	2.586935	0.06943185	-9.759963	3
1254719685890358	2.586935	0.06584055	-9.752781	3
1254719695890723	2.585738	0.061052144	-9.751583	3
1254719705889681	2.586935	0.05746084	-9.751583	3
1254719715889525	2.5893292	0.05746084	-9.751583	3
1254719725889890	2.5917234	0.05865794	-9.751583	3
1254719735887546	2.5917234	0.059855044	-9.749189	3
1254719745889942	2.5917234	0.059855044	-9.749189	3
1254719755889525	2.5893292	0.061052144	-9.746795	3
1254719765888952	2.5881321	0.061052144	-9.745598	3
1254719775888431	2.586935	0.062249243	-9.751583	3
1254719785889108	2.5881321	0.062249243	-9.752781	3
1254719795890567	2.5881321	0.062249243	-9.753978	3
1254719805891087	2.5905263	0.06344634	-9.757569	3
1254719815889421	2.5929205	0.06464344	-9.758766	3
1254719825888900	2.5941176	0.06344634	-9.755175	3
1254719835890775	2.5941176	0.061052144	-9.752781	3
1254719845889942	2.5941176	0.059855044	-9.755175	3
1254719855890567	2.5929205	0.059855044	-9.757569	3
1254719865890514	2.5881321	0.059855044	-9.758766	3
1254719875890098	2.5833437	0.05746084	-9.759963	3
1254719885897389	2.5797524	0.055066638	-9.758766	3
1254719895893431	2.5761611	0.053869538	-9.757569	3
1254719905888067	2.574964	0.053869538	-9.759963	3
1254719915889004	2.574964	0.053869538	-9.758766	3
1254719925890046	2.574964	0.05267244	-9.758766	3
1254719935886244	2.5773582	0.053869538	-9.758766	3
1254719945888900	2.5809495	0.053869538	-9.758766	3
1254719955889577	2.5845408	0.051475335	-9.759963	3
1254719965895671	2.5725696	0.06703765	-9.799467	3
1254719975896921	2.5797524	0.062249243	-9.788693	3
1254719985909577	2.5929205	0.055066638	-9.762358	3
1254719995892754	2.5965118	0.055066638	-9.755175	3
1254720005889317	2.6001031	0.05746084	-9.7563715	3
1254720015889889	2.6013002	0.05746084	-9.763555	3
1254720025893066	2.6024973	0.061052144	-9.762358	3
1254720035889889	2.6036944	0.06344634	-9.758766	3
1254720045889525	2.6060886	0.06584055	-9.757569	3
1254720055889733	2.6060886	0.06823475	-9.762358	3
1254720065889629	2.6036944	0.06823475	-9.765948	3
1254720075890046	2.6036944	0.06703765	-9.762358	3
1254720085889941	2.6001031	0.06703765	-9.755175	3
1254720095887962	2.598906	0.06584055	-9.751583	3
1254720105889264	2.5929205	0.06584055	-9.755175	3
1254720115889160	2.5893292	0.06464344	-9.757569	3
1254720125891764	2.5809495	0.05865794	-9.752781	3
1254720135889681	2.5785553	0.05267244	-9.753978	3
1254720145888900	2.5797524	0.05267244	-9.7563715	3
1254720155889994	2.5797524	0.05267244	-9.7563715	3
1254720165889941	2.5785553	0.051475335	-9.759963	3
1254720175889056	2.5821466	0.050278235	-9.758766	3
1254720185890566	2.5881321	0.053869538	-9.755175	3
1254720195889577	2.5917234	0.05865794	-9.758766	3
1254720205890150	2.5917234	0.061052144	-9.762358	3
1254720215889264	2.5917234	0.06344634	-9.762358	3
1254720225890098	2.5953147	0.06823475	-9.758766	3
1254720235888639	2.597709	0.07062895	-9.7563715	3
1254720245888587	2.598906	0.07062895	-9.755175	3
1254720255890150	2.5965118	0.06703765	-9.755175	3
1254720265890306	2.5953147	0.06584055	-9.7563715	3
1254720275889837	2.5905263	0.062249243	-9.753978	3
1254720285891712	2.585738	0.059855044	-9.752781	3
1254720295889212	2.5833437	0.05626374	-9.7563715	3
1254720305889941	2.5833437	0.055066638	-9.758766	3
1254720315889941	2.586935	0.053869538	-9.759963	3
1254720325918796	2.5893292	0.053869538	-9.759963	3
1254720335912858	2.5905263	0.05746084	-9.759963	3
1254720345906452	2.5953147	0.062249243	-9.765948	3
1254720355896296	2.6001031	0.06344634	-9.767146	3
1254720366886868	2.598906	0.06703765	-9.758766	3
1254720375898275	2.6001031	0.06943185	-9.758766	3
1254720385894004	2.6013002	0.07182605	-9.752781	3
1254720395893171	2.6013002	0.06703765	-9.751583	3
1254720405890775	2.6001031	0.06703765	-9.753978	3
1254720415889525	2.598906	0.06584055	-9.7563715	3
1254720425894473	2.597709	0.06464344	-9.759963	3
1254720435888691	2.597709	0.061052144	-9.759963	3
1254720445892702	2.5965118	0.05865794	-9.757569	3
1254720455889004	2.5929205	0.05746084	-9.757569	3
1254720465890618	2.5893292	0.055066638	-9.758766	3
1254720475891608	2.5881321	0.05267244	-9.759963	3
1254720485890983	2.586935	0.051475335	-9.757569	3
1254720495890358	2.5845408	0.051475335	-9.758766	3
1254720505891139	2.5725696	0.06943185	-9.801862	3
1254720515895879	2.5833437	0.05746084	-9.7863	3
1254720525911556	2.5953147	0.053869538	-9.764751	3
1254720535930566	2.598906	0.053869538	-9.764751	3
1254720545892233	2.6036944	0.053869538	-9.762358	3
1254720555891556	2.6048915	0.055066638	-9.767146	3
1254720565888639	2.6048915	0.05746084	-9.767146	3
1254720575890410	2.6048915	0.059855044	-9.76116	3
1254720585894056	2.6084828	0.062249243	-9.757569	3
1254720595891868	2.610877	0.06464344	-9.7563715	3
1254720605893848	2.6132712	0.06584055	-9.753978	3
1254720615889837	2.6132712	0.06823475	-9.753978	3
1254720625889941	2.6144683	0.07062895	-9.749189	3
1254720635889212	2.6168625	0.06943185	-9.746795	3
1254720645902285	2.6192567	0.06943185	-9.750386	3
1254720655889889	2.6192567	0.06823475	-9.753978	3
1254720665893848	2.621651	0.06823475	-9.7563715	3
1254720675888639	2.6192567	0.06584055	-9.759963	3
1254720685889264	2.6132712	0.062249243	-9.759963	3
1254720695889368	2.610877	0.059855044	-9.76116	3
1254720705888952	2.60968	0.05626374	-9.762358	3
1254720715889264	2.6048915	0.05626374	-9.762358	3
1254720725887858	2.597709	0.05267244	-9.759963	3
1254720735888483	2.5953147	0.051475335	-9.759963	3
1254720745888847	2.5953147	0.05267244	-9.755175	3
1254720755888900	2.5941176	0.053869538	-9.7563715	3
1254720765888691	2.5941176	0.053869538	-9.752781	3
1254720775888691	2.5941176	0.051475335	-9.750386	3
1254720785888170	2.5941176	0.051475335	-9.751583	3
1254720795888379	2.597709	0.053869538	-9.7479925	3
1254720805888170	2.6024973	0.055066638	-9.7479925	3
1254720815897858	2.6072857	0.05626374	-9.753978	3
1254720825891452	2.6132712	0.061052144	-9.751583	3
1254720835890827	2.6156654	0.06464344	-9.7479925	3
1254720845890722	2.6168625	0.06703765	-9.746795	3
1254720855890775	2.6156654	0.06943185	-9.7479925	3
1254720865889316	2.6132712	0.07062895	-9.7479925	3
1254720875893587	2.610877	0.07182605	-9.7479925	3
1254720885893275	2.6084828	0.074220255	-9.745598	3
1254720895891764	2.6060886	0.073023155	-9.744401	3
1254720905891035	2.6024973	0.073023155	-9.7479925	3
1254720915896608	2.6001031	0.07182605	-9.7479925	3
1254720925890045	2.6001031	0.06943185	-9.746795	3
1254720935888274	2.6036944	0.06464344	-9.751583	3
1254720945889524	2.6024973	0.061052144	-9.755175	3
1254720955889368	2.6048915	0.059855044	-9.757569	3
1254720965890983	2.610877	0.05746084	-9.7563715	3
1254720975898327	2.6156654	0.05865794	-9.752781	3
1254720985891972	2.6156654	0.059855044	-9.750386	3
1254720995889420	2.6180596	0.06344634	-9.750386	3
1254721005890618	2.6192567	0.06584055	-9.749189	3
1254721015889889	2.6204538	0.06943185	-9.746795	3
1254721025888795	2.6180596	0.06943185	-9.746795	3
1254721035892545	2.6156654	0.07062895	-9.744401	3
1254721045891191	2.6132712	0.06823475	-9.746795	3
1254721055889420	2.60968	0.06584055	-9.749189	3
1254721065891347	2.6048915	0.06464344	-9.7479925	3
1254721075888431	2.6001031	0.061052144	-9.753978	3
1254721085889837	2.5965118	0.05746084	-9.759963	3
1254721095891868	2.5929205	0.05746084	-9.762358	3
1254721105890566	2.5929205	0.055066638	-9.763555	3
1254721115888379	2.5941176	0.05626374	-9.762358	3
1254721125889368	2.5965118	0.05746084	-9.762358	3
1254721135890358	2.6001031	0.05865794	-9.762358	3
1254721145890254	2.6048915	0.061052144	-9.76116	3
1254721155893847	2.6084828	0.06344634	-9.753978	3
1254721165888951	2.610877	0.06344634	-9.7479925	3
1254721175887806	2.610877	0.06464344	-9.745598	3
1254721185889264	2.610877	0.06464344	-9.745598	3
1254721195888639	2.60968	0.059855044	-9.745598	3
1254721205889785	2.6072857	0.05865794	-9.744401	3
1254721215888274	2.6048915	0.05626374	-9.744401	3
1254721225888326	2.6060886	0.05746084	-9.7479925	3
1254721235889524	2.6084828	0.05865794	-9.749189	3
1254721245889004	2.60968	0.05865794	-9.752781	3
1254721255891660	2.610877	0.061052144	-9.755175	3
1254721265889629	2.6156654	0.06464344	-9.752781	3
1254721275887597	2.6192567	0.06943185	-9.746795	3
1254721285888535	2.6192567	0.073023155	-9.746795	3
1254721295889993	2.6168625	0.077811554	-9.750386	3
1254721305888899	2.6180596	0.076614454	-9.752781	3
1254721315887701	2.6168625	0.075417355	-9.751583	3
1254721325887962	2.6132712	0.074220255	-9.752781	3
1254721335888743	2.6084828	0.07182605	-9.759963	3
1254721345890097	2.6036944	0.06584055	-9.76116	3
1254721355897337	2.598906	0.06344634	-9.7563715	3
1254721365891660	2.5953147	0.06344634	-9.751583	3
1254721375904628	2.597709	0.062249243	-9.751583	3
1254721385892962	2.597709	0.059855044	-9.752781	3
1254721395891087	2.6013002	0.059855044	-9.752781	3
1254721405889368	2.6048915	0.06344634	-9.745598	3
1254721415892181	2.6048915	0.06464344	-9.743204	3
1254721425893691	2.6024973	0.06823475	-9.744401	3
1254721435887285	2.6036944	0.07062895	-9.7479925	3
1254721445886608	2.6048915	0.06943185	-9.750386	3
1254721455886503	2.6048915	0.06943185	-9.755175	3
1254721465890462	2.6060886	0.06943185	-9.7563715	3
1254721475888170	2.6036944	0.06344634	-9.755175	3
1254721485891503	2.6001031	0.05865794	-9.755175	3
1254721495890306	2.597709	0.055066638	-9.7563715	3
1254721505887806	2.5965118	0.051475335	-9.76116	3
1254721515891816	2.5929205	0.049081136	-9.762358	3
1254721525957128	2.5929205	0.051475335	-9.758766	3
1254721535927337	2.5905263	0.051475335	-9.758766	3
1254721545889576	2.5917234	0.053869538	-9.757569	3
1254721555891035	2.5953147	0.055066638	-9.758766	3
1254721565915514	2.6013002	0.05865794	-9.757569	3
1254721575890722	2.6072857	0.061052144	-9.755175	3
1254721585931920	2.6084828	0.06464344	-9.750386	3
1254721595892753	2.60968	0.06823475	-9.7479925	3
1254721605903378	2.610877	0.073023155	-9.745598	3
1254721615890983	2.6120741	0.074220255	-9.744401	3
1254721625886035	2.6120741	0.075417355	-9.745598	3
1254721635897180	2.6120741	0.077811554	-9.744401	3
1254721645902389	2.6120741	0.076614454	-9.743204	3
1254721655892858	2.610877	0.076614454	-9.749189	3
1254721665905358	2.6060886	0.075417355	-9.749189	3
1254721675890983	2.6024973	0.07182605	-9.7479925	3
1254721685892337	2.6024973	0.06823475	-9.745598	3
1254721695893691	2.6024973	0.06703765	-9.749189	3
1254721705891868	2.6001031	0.06703765	-9.753978	3
1254721715888587	2.6013002	0.06584055	-9.762358	3
1254721725892701	2.6013002	0.061052144	-9.765948	3
1254721735888639	2.6013002	0.05746084	-9.763555	3
1254721745890878	2.6001031	0.055066638	-9.762358	3
1254721755890930	2.6060886	0.055066638	-9.763555	3
1254721765891972	2.6048915	0.05626374	-9.763555	3
1254721776155982	2.6072857	0.055066638	-9.757569	3
1254721785899837	2.6084828	0.055066638	-9.753978	3
1254721795892701	2.6084828	0.053869538	-9.749189	3
1254721805891660	2.60968	0.055066638	-9.7479925	3
1254721815890566	2.6084828	0.053869538	-9.750386	3
1254721825888535	2.6060886	0.055066638	-9.752781	3
1254721835887232	2.6036944	0.05267244	-9.755175	3
1254721845889993	2.6024973	0.05267244	-9.751583	3
1254721855889628	2.6013002	0.053869538	-9.750386	3
1254721865892076	2.6013002	0.055066638	-9.753978	3
1254721875897649	2.6013002	0.061052144	-9.755175	3
1254721885895982	2.6013002	0.06344634	-9.755175	3
1254721895895045	2.6048915	0.06584055	-9.753978	3
1254721905906035	2.60968	0.06823475	-9.753978	3
1254721915905201	2.6120741	0.073023155	-9.759963	3
1254721925896191	2.6132712	0.075417355	-9.762358	3
1254721935905410	2.6156654	0.073023155	-9.7563715	3
1254721945890410	2.6168625	0.073023155	-9.753978	3
1254721955895462	2.6156654	0.07062895	-9.750386	3
1254721965903951	2.6120741	0.06584055	-9.750386	3
1254721975901347	2.6048915	0.062249243	-9.753978	3
1254721985897649	2.6001031	0.05865794	-9.7563715	3
1254721995904420	2.5941176	0.055066638	-9.7563715	3
1254722005896399	2.5905263	0.049081136	-9.751583	3
1254722015896087	2.586935	0.044292733	-9.751583	3
1254722025906659	2.585738	0.044292733	-9.751583	3
1254722035897128	2.585738	0.045489833	-9.751583	3
1254722045894107	2.5917234	0.047884032	-9.749189	3
1254722055906607	2.5953147	0.055066638	-9.749189	3
1254722065896451	2.6024973	0.059855044	-9.7479925	3
1254722075894524	2.6072857	0.06464344	-9.749189	3
1254722085905722	2.610877	0.06943185	-9.749189	3
1254722095895149	2.6120741	0.076614454	-9.751583	3
1254722105896087	2.60968	0.08020575	-9.753978	3
1254722115904889	2.6192567	0.075417355	-9.750386	3
1254722125894680	2.6180596	0.076614454	-9.753978	3
1254722135895462	2.610877	0.074220255	-9.750386	3
1254722145905149	2.6048915	0.07062895	-9.755175	3
1254722155895774	2.6001031	0.06703765	-9.757569	3
1254722165897545	2.597709	0.061052144	-9.753978	3
1254722175907024	2.5941176	0.055066638	-9.751583	3
1254722185895305	2.5929205	0.050278235	-9.753978	3
1254722195896399	2.5941176	0.047884032	-9.751583	3
1254722205907545	2.5965118	0.050278235	-9.7479925	3
1254722215896451	2.598906	0.05267244	-9.746795	3
1254722225893639	2.6024973	0.05626374	-9.749189	3
1254722235904680	2.6072857	0.059855044	-9.750386	3
1254722245894159	2.6084828	0.062249243	-9.7479925	3
1254722255894159	2.60968	0.06344634	-9.750386	3
1254722265906920	2.6120741	0.06823475	-9.751583	3
1254722275894941	2.610877	0.06943185	-9.752781	3
1254722285896659	2.60968	0.07062895	-9.753978	3
1254722295904941	2.6084828	0.06943185	-9.753978	3
1254722305893691	2.6060886	0.06823475	-9.758766	3
1254722315895201	2.6048915	0.06584055	-9.759963	3
1254722325907024	2.6048915	0.062249243	-9.759963	3
1254722335896034	2.6036944	0.061052144	-9.76116	3
1254722345894941	2.6013002	0.061052144	-9.76116	3
1254722355905514	2.6013002	0.061052144	-9.759963	3
1254722365896503	2.6013002	0.061052144	-9.757569	3
1254722375903066	2.6060886	0.06344634	-9.753978	3
1254722385910722	2.6120741	0.06703765	-9.751583	3
1254722395895305	2.6156654	0.06703765	-9.749189	3
1254722405896243	2.6204538	0.07062895	-9.7479925	3
1254722415907701	2.6240451	0.073023155	-9.746795	3
1254722425897128	2.6252422	0.076614454	-9.750386	3
1254722435896138	2.6240451	0.079008654	-9.7479925	3
1254722445887180	2.6240451	0.079008654	-9.744401	3
1254722455887388	2.622848	0.08020575	-9.744401	3
1254722465889784	2.6192567	0.076614454	-9.743204	3
1254722475902753	2.6144683	0.074220255	-9.745598	3
1254722485893378	2.6084828	0.07062895	-9.745598	3
1254722495889368	2.6060886	0.06943185	-9.746795	3
1254722505903638	2.6036944	0.06703765	-9.7479925	3
1254722515895305	2.6036944	0.06584055	-9.750386	3
1254722525970618	2.6060886	0.061052144	-9.749189	3
1254722538929941	2.6132712	0.061052144	-9.750386	3
1254722551434732	2.6156654	0.06344634	-9.757569	3
1254722556026816	2.6156654	0.06344634	-9.762358	3
1254722565892128	2.6192567	0.06464344	-9.762358	3
1254722575941399	2.6204538	0.06703765	-9.763555	3
1254722585913534	2.6204538	0.06823475	-9.7563715	3
1254722595893274	2.621651	0.06823475	-9.752781	3
1254722605892857	2.621651	0.07062895	-9.750386	3
1254722615887909	2.621651	0.07182605	-9.749189	3
1254722625897232	2.6180596	0.07062895	-9.750386	3
1254722635886920	2.6132712	0.06943185	-9.746795	3
1254722645887545	2.610877	0.06943185	-9.742006	3
1254722655904263	2.6084828	0.06823475	-9.744401	3
1254722665893065	2.60968	0.06703765	-9.7479925	3
1254722675900670	2.6084828	0.06344634	-9.7479925	3
1254722685914888	2.6072857	0.061052144	-9.749189	3
1254722695902701	2.6072857	0.059855044	-9.749189	3
1254722705899263	2.6072857	0.05865794	-9.751583	3
1254722715923326	2.60968	0.05865794	-9.750386	3
1254722725899003	2.6120741	0.061052144	-9.749189	3
1254722735904263	2.6132712	0.059855044	-9.753978	3
1254722745900253	2.6120741	0.062249243	-9.76116	3
1254722755903065	2.6144683	0.062249243	-9.762358	3
1254722765891451	2.6156654	0.062249243	-9.758766	3
1254722775920305	2.6132712	0.06344634	-9.759963	3
1254722785892180	2.6132712	0.062249243	-9.7563715	3
1254722795891295	2.6168625	0.06344634	-9.753978	3
1254722805898482	2.6192567	0.06344634	-9.753978	3
1254722815891972	2.6204538	0.06464344	-9.752781	3
1254722825885409	2.6192567	0.06344634	-9.750386	3
1254722835891972	2.6156654	0.06344634	-9.7479925	3
1254722845883065	2.6144683	0.062249243	-9.745598	3
1254722855888638	2.6120741	0.061052144	-9.746795	3
1254722865892128	2.60968	0.061052144	-9.749189	3
1254722875883899	2.6060886	0.059855044	-9.751583	3
1254722885897857	2.6013002	0.055066638	-9.746795	3
1254722895915045	2.6024973	0.053869538	-9.7479925	3
1254722905899420	2.6024973	0.051475335	-9.752781	3
1254722915907336	2.6036944	0.05267244	-9.7563715	3
1254722925911503	2.6072857	0.053869538	-9.7563715	3
1254722935904628	2.6072857	0.05746084	-9.7563715	3
1254722945891607	2.610877	0.061052144	-9.759963	3
1254722955914055	2.6120741	0.06464344	-9.762358	3
1254722965897649	2.610877	0.06943185	-9.768343	3
1254722975899628	2.6060886	0.074220255	-9.773131	3
1254722985906295	2.6144683	0.06823475	-9.755175	3
1254722995904367	2.6132712	0.07062895	-9.749189	3
1254723005920617	2.610877	0.06943185	-9.750386	3
1254723015921555	2.610877	0.06584055	-9.753978	3
1254723025901503	2.6072857	0.06344634	-9.753978	3
1254723035901242	2.6072857	0.059855044	-9.750386	3
1254723045910930	2.6048915	0.055066638	-9.751583	3
1254723055912649	2.6024973	0.055066638	-9.753978	3
1254723065900201	2.5953147	0.050278235	-9.757569	3
1254723075912545	2.5917234	0.049081136	-9.758766	3
1254723085896972	2.5905263	0.047884032	-9.753978	3
1254723095971294	2.5965118	0.049081136	-9.753978	3
1254723105904628	2.6013002	0.05267244	-9.753978	3
1254723115896503	2.6072857	0.05626374	-9.751583	3
1254723125897440	2.6120741	0.05865794	-9.752781	3
1254723135917076	2.6144683	0.061052144	-9.750386	3
1254723145900305	2.6192567	0.06584055	-9.749189	3
1254723155898742	2.6192567	0.06584055	-9.755175	3
1254723165909628	2.6168625	0.06703765	-9.755175	3
1254723175904628	2.6168625	0.06703765	-9.753978	3
1254723185899107	2.6192567	0.06823475	-9.752781	3
1254723195911242	2.6204538	0.06823475	-9.751583	3
1254723205897805	2.6180596	0.06703765	-9.757569	3
1254723215905461	2.6168625	0.06703765	-9.759963	3
1254723225908847	2.6168625	0.06703765	-9.758766	3
1254723235897857	2.6168625	0.06584055	-9.753978	3
1254723245895461	2.6120741	0.06464344	-9.752781	3
1254723255915357	2.610877	0.06703765	-9.752781	3
1254723265897857	2.610877	0.06584055	-9.753978	3
1254723275900513	2.6072857	0.06464344	-9.752781	3
1254723285909003	2.6060886	0.061052144	-9.751583	3
1254723295907336	2.6036944	0.055066638	-9.755175	3
1254723305900149	2.6060886	0.053869538	-9.7563715	3
1254723315909159	2.6072857	0.050278235	-9.752781	3
1254723325897128	2.6072857	0.047884032	-9.751583	3
1254723335906711	2.6072857	0.046686932	-9.753978	3
1254723345910149	2.6048915	0.044292733	-9.7563715	3
1254723355899263	2.6036944	0.04309563	-9.7563715	3
1254723365897180	2.6024973	0.04309563	-9.758766	3
1254723375905826	2.6013002	0.045489833	-9.765948	3
1254723385903013	2.6001031	0.046686932	-9.7719345	3
1254723395900305	2.6013002	0.046686932	-9.764751	3
1254723405908690	2.6072857	0.051475335	-9.758766	3
1254723415906815	2.610877	0.055066638	-9.7563715	3
1254723425898013	2.6144683	0.05865794	-9.755175	3
1254723435911711	2.6144683	0.06344634	-9.751583	3
1254723445887701	2.6156654	0.06584055	-9.750386	3
1254723455894055	2.6192567	0.06584055	-9.749189	3
1254723465892596	2.6204538	0.06823475	-9.750386	3
1254723475909159	2.622848	0.07062895	-9.750386	3
1254723485893221	2.621651	0.07182605	-9.750386	3
1254723495915096	2.6204538	0.07062895	-9.750386	3
1254723505900201	2.6180596	0.06943185	-9.7479925	3
1254723515892440	2.6132712	0.06703765	-9.749189	3
1254723525909576	2.60968	0.06344634	-9.750386	3
1254723535924784	2.6060886	0.062249243	-9.755175	3
1254723546026711	2.6024973	0.062249243	-9.759963	3
1254723555899523	2.6036944	0.061052144	-9.757569	3
1254723565892596	2.6072857	0.061052144	-9.752781	3
1254723575892440	2.60968	0.061052144	-9.7479925	3
1254723585931034	2.610877	0.061052144	-9.745598	3
1254723595892128	2.6132712	0.061052144	-9.745598	3
1254723605893065	2.6132712	0.061052144	-9.750386	3
1254723615888794	2.6120741	0.059855044	-9.749189	3
1254723625894888	2.6120741	0.061052144	-9.753978	3
1254723635893273	2.610877	0.061052144	-9.757569	3
1254723646268169	2.610877	0.061052144	-9.757569	3
1254723655919992	2.6013002	0.059855044	-9.719262	3
1254723666057128	2.6024973	0.059855044	-9.715671	3
1254723675964263	2.6048915	0.06344634	-9.720459	3
1254723685917701	2.6024973	0.062249243	-9.726444	3
1254723695906503	2.598906	0.062249243	-9.727641	3
1254723705895096	2.6001031	0.062249243	-9.730036	3
1254723715889055	2.598906	0.06464344	-9.734824	3
1254723725890357	2.5953147	0.062249243	-9.736021	3
1254723735886971	2.597709	0.06344634	-9.739613	3
1254723745885878	2.6013002	0.06344634	-9.738416	3
1254723755883586	2.6072857	0.06703765	-9.738416	3
1254723765879367	2.6120741	0.07062895	-9.740809	3
1254723775881086	2.6168625	0.075417355	-9.742006	3
1254723785879523	2.6204538	0.079008654	-9.739613	3
1254723795881138	2.6252422	0.08619126	-9.740809	3
1254723805878898	2.6276364	0.088585466	-9.743204	3
1254723815879471	2.6288335	0.08738836	-9.744401	3
1254723825879784	2.6264393	0.08379706	-9.746795	3
1254723835879992	2.622848	0.079008654	-9.746795	3
1254723845879055	2.6168625	0.074220255	-9.746795	3
1254723855880461	2.610877	0.06943185	-9.749189	3
1254723865879003	2.6084828	0.06584055	-9.750386	3
1254723875880096	2.6060886	0.06344634	-9.750386	3
1254723885879263	2.6024973	0.059855044	-9.751583	3
1254723895880096	2.6036944	0.05865794	-9.758766	3
1254723905894888	2.6036944	0.05746084	-9.76116	3
1254723915893846	2.6072857	0.05865794	-9.759963	3
1254723925890253	2.610877	0.059855044	-9.7563715	3
1254723935888638	2.6120741	0.06344634	-9.757569	3
1254723945891190	2.6132712	0.06464344	-9.757569	3
1254723955891971	2.6156654	0.06584055	-9.755175	3
1254723965889627	2.6168625	0.06823475	-9.750386	3
1254723975890982	2.6192567	0.06943185	-9.746795	3
1254723985896242	2.6192567	0.07062895	-9.746795	3
1254723995898482	2.6180596	0.073023155	-9.750386	3
1254724005893430	2.6204538	0.073023155	-9.750386	3
1254724015897336	2.6192567	0.074220255	-9.749189	3
1254724025891555	2.6192567	0.075417355	-9.752781	3
1254724035891555	2.6156654	0.076614454	-9.755175	3
1254724045890409	2.6180596	0.075417355	-9.753978	3
1254724055892440	2.6204538	0.074220255	-9.751583	3
1254724065889419	2.622848	0.07182605	-9.750386	3
1254724075889159	2.622848	0.06943185	-9.758766	3
1254724085889211	2.6204538	0.06703765	-9.758766	3
1254724095889888	2.6192567	0.06464344	-9.753978	3
1254724105889002	2.6180596	0.06464344	-9.749189	3
1254724115889627	2.6168625	0.06344634	-9.746795	3
1254724125888950	2.6156654	0.061052144	-9.749189	3
1254724135888638	2.6132712	0.06344634	-9.749189	3
1254724145890148	2.6144683	0.06344634	-9.7479925	3
1254724155898221	2.6156654	0.06464344	-9.749189	3
1254724165894523	2.6180596	0.06584055	-9.752781	3
1254724175890929	2.6180596	0.06823475	-9.751583	3
1254724185891034	2.6192567	0.06823475	-9.746795	3
1254724195888794	2.6204538	0.06703765	-9.745598	3
1254724205890513	2.6204538	0.06703765	-9.751583	3
1254724215890096	2.6168625	0.06703765	-9.751583	3
1254724225889732	2.6168625	0.06584055	-9.749189	3
1254724235889471	2.6132712	0.06584055	-9.749189	3
1254724245890877	2.6120741	0.06823475	-9.749189	3
1254724255888898	2.6132712	0.06823475	-9.7479925	3
1254724265889575	2.6156654	0.06943185	-9.746795	3
1254724275889054	2.6156654	0.06943185	-9.746795	3
1254724285889888	2.6132712	0.06703765	-9.746795	3
1254724295888638	2.610877	0.06584055	-9.745598	3
1254724305888898	2.5941176	0.074220255	-9.776723	3
1254724315889836	2.6036944	0.061052144	-9.7563715	3
1254724325888169	2.60968	0.05746084	-9.7479925	3
1254724335887648	2.60968	0.05626374	-9.742006	3
1254724345888117	2.6072857	0.053869538	-9.743204	3
1254724355888482	2.6060886	0.051475335	-9.750386	3
1254724365887804	2.60968	0.050278235	-9.752781	3
1254724377208325	2.6144683	0.053869538	-9.7563715	3
1254724385892336	2.6180596	0.05626374	-9.755175	3
1254724395888794	2.6180596	0.05746084	-9.753978	3
1254724405889315	2.6168625	0.05865794	-9.758766	3
1254724415888117	2.6192567	0.05626374	-9.763555	3
1254724425888794	2.622848	0.05746084	-9.762358	3
1254724435886971	2.6276364	0.059855044	-9.758766	3
1254724445884471	2.6288335	0.059855044	-9.753978	3
1254724455885356	2.6288335	0.062249243	-9.751583	3
1254724465890565	2.6288335	0.06464344	-9.7479925	3
1254724475887023	2.6288335	0.06584055	-9.745598	3
1254724485890617	2.6276364	0.06584055	-9.745598	3
1254724495888429	2.6252422	0.06703765	-9.744401	3
1254724505888794	2.6240451	0.06584055	-9.742006	3
1254724515890409	2.6180596	0.061052144	-9.744401	3
1254724525970461	2.6120741	0.05746084	-9.745598	3
1254724535939419	2.6084828	0.055066638	-9.749189	3
1254724545891919	2.6084828	0.055066638	-9.744401	3
1254724555897492	2.60968	0.05626374	-9.745598	3
1254724565894940	2.60968	0.059855044	-9.7479925	3
1254724575891242	2.6060886	0.06943185	-9.762358	3
1254724586022961	2.6168625	0.059855044	-9.7479925	3
1254724595889992	2.6192567	0.06344634	-9.749189	3
1254724605903898	2.622848	0.062249243	-9.749189	3
1254724615895252	2.622848	0.061052144	-9.753978	3
1254724625899992	2.621651	0.059855044	-9.751583	3
1254724635892388	2.6192567	0.05865794	-9.750386	3
1254724645893117	2.6144683	0.053869538	-9.749189	3
1254724655889836	2.60968	0.053869538	-9.752781	3
1254724665903898	2.60968	0.05267244	-9.7563715	3
1254724675913273	2.610877	0.051475335	-9.759963	3
1254724686357231	2.6132712	0.050278235	-9.753978	3
1254724695915252	2.610877	0.050278235	-9.753978	3
1254724705902908	2.610877	0.051475335	-9.750386	3
1254724715899263	2.6120741	0.055066638	-9.745598	3
1254724725887388	2.6132712	0.05746084	-9.742006	3
1254724735889679	2.6156654	0.05746084	-9.742006	3
1254724745888377	2.6192567	0.059855044	-9.742006	3
1254724755884471	2.6264393	0.06344634	-9.740809	3
1254724765880669	2.6288335	0.06584055	-9.740809	3
1254724775878117	2.6300306	0.06703765	-9.742006	3
1254724785886919	2.6288335	0.06823475	-9.745598	3
1254724795877440	2.6264393	0.06943185	-9.746795	3
1254724805883898	2.6240451	0.06823475	-9.751583	3
1254724815897075	2.6192567	0.06703765	-9.752781	3
1254724825891815	2.6180596	0.06464344	-9.750386	3
1254724835890148	2.6192567	0.06464344	-9.745598	3
1254724845893065	2.6180596	0.06344634	-9.743204	3
1254724855892335	2.6192567	0.06344634	-9.744401	3
1254724865892179	2.6180596	0.061052144	-9.746795	3
1254724875891190	2.6180596	0.05865794	-9.745598	3
1254724885892335	2.6168625	0.053869538	-9.744401	3
1254724895893325	2.6168625	0.05267244	-9.7479925	3
1254724905892388	2.6156654	0.049081136	-9.7479925	3
1254724915897023	2.6120741	0.049081136	-9.750386	3
1254724925892075	2.60968	0.050278235	-9.751583	3
1254724935888846	2.60968	0.049081136	-9.7479925	3
1254724945888169	2.6120741	0.05267244	-9.7479925	3
1254724955890981	2.6132712	0.055066638	-9.750386	3
1254724965894627	2.6144683	0.05746084	-9.752781	3
1254724975892544	2.6156654	0.061052144	-9.752781	3
1254724985898585	2.6180596	0.06464344	-9.7563715	3
1254724995888638	2.6192567	0.06823475	-9.755175	3
1254725005892388	2.622848	0.06943185	-9.750386	3
1254725015890773	2.6240451	0.07182605	-9.7479925	3
1254725025889679	2.6264393	0.07182605	-9.746795	3
1254725035889106	2.6252422	0.07182605	-9.746795	3
1254725045889679	2.6264393	0.07062895	-9.744401	3
1254725055891710	2.6264393	0.06943185	-9.745598	3
1254725065897075	2.6252422	0.06823475	-9.7479925	3
1254725075891554	2.6240451	0.06703765	-9.7479925	3
1254725085891815	2.622848	0.06584055	-9.7479925	3
1254725095889471	2.6204538	0.06584055	-9.746795	3
1254725105892387	2.6156654	0.06943185	-9.767146	3
1254725115899679	2.6204538	0.05865794	-9.751583	3
1254725125891710	2.621651	0.05626374	-9.753978	3
1254725135892075	2.621651	0.05626374	-9.751583	3
1254725145892179	2.621651	0.05746084	-9.749189	3
1254725155891762	2.6192567	0.05746084	-9.7479925	3
1254725165898169	2.6180596	0.05865794	-9.749189	3
1254725175892335	2.6180596	0.059855044	-9.750386	3
1254725185892544	2.6144683	0.059855044	-9.750386	3
1254725195892700	2.6144683	0.062249243	-9.749189	3
1254725205893377	2.6156654	0.06464344	-9.750386	3
1254725215903169	2.6144683	0.06464344	-9.752781	3
1254725225892544	2.6180596	0.06344634	-9.750386	3
1254725235892023	2.6180596	0.06344634	-9.749189	3
1254725245891815	2.621651	0.06584055	-9.7479925	3
1254725255890148	2.6240451	0.06464344	-9.749189	3
1254725265897127	2.6288335	0.06584055	-9.749189	3
1254725275891762	2.6312277	0.06584055	-9.7479925	3
1254725285893846	2.6312277	0.06703765	-9.7479925	3
1254725295892179	2.6300306	0.06823475	-9.751583	3
1254725305891658	2.6288335	0.06943185	-9.750386	3
1254725315895773	2.6288335	0.07062895	-9.7479925	3
1254725325891658	2.6264393	0.07182605	-9.746795	3
1254725335896502	2.6276364	0.073023155	-9.745598	3
1254725345892596	2.6312277	0.074220255	-9.745598	3
1254725355891189	2.6312277	0.074220255	-9.744401	3
1254725365895356	2.6300306	0.074220255	-9.745598	3
1254725375891294	2.6312277	0.07182605	-9.745598	3
1254725385900564	2.6312277	0.07062895	-9.7479925	3
1254725395894783	2.6300306	0.06703765	-9.750386	3
1254725405892023	2.6252422	0.062249243	-9.751583	3
1254725415896814	2.6204538	0.05865794	-9.749189	3
1254725425894575	2.6156654	0.05746084	-9.749189	3
1254725435888012	2.6156654	0.05746084	-9.755175	3
1254725445884992	2.6180596	0.05626374	-9.755175	3
1254725455887752	2.6204538	0.05746084	-9.750386	3
1254725465894471	2.6240451	0.05865794	-9.750386	3
1254725475888742	2.6252422	0.062249243	-9.749189	3
1254725485893689	2.6276364	0.06344634	-9.749189	3
1254725495892075	2.6288335	0.06464344	-9.751583	3
1254725505888794	2.6240451	0.06344634	-9.751583	3
1254725515899887	2.6264393	0.06464344	-9.7479925	3
1254725525912544	2.6288335	0.06464344	-9.743204	3
1254725535929887	2.6312277	0.06344634	-9.742006	3
1254725545896189	2.633622	0.06703765	-9.745598	3
1254725555898012	2.6384103	0.06943185	-9.749189	3
1254725565918637	2.6420016	0.07182605	-9.749189	3
1254725575892804	2.6408045	0.074220255	-9.7479925	3
1254725585948116	2.6372132	0.074220255	-9.7479925	3
1254725595893221	2.634819	0.075417355	-9.7479925	3
1254725605894106	2.633622	0.074220255	-9.744401	3
1254725615885669	2.6300306	0.07182605	-9.743204	3
1254725625888429	2.6252422	0.073023155	-9.745598	3
1254725635891033	2.6240451	0.07062895	-9.750386	3
1254725645894887	2.622848	0.06823475	-9.750386	3
1254725655886919	2.6264393	0.06823475	-9.752781	3
1254725665886919	2.6240451	0.06703765	-9.7563715	3
1254725675884210	2.622848	0.06344634	-9.7563715	3
1254725685880148	2.6240451	0.06464344	-9.758766	3
1254725695881346	2.6276364	0.062249243	-9.758766	3
1254725705880096	2.6312277	0.06344634	-9.757569	3
1254725715880043	2.6312277	0.06464344	-9.755175	3
1254725725880460	2.6312277	0.06703765	-9.755175	3
1254725735879939	2.6324248	0.06703765	-9.751583	3
1254725745891189	2.6324248	0.06823475	-9.749189	3
1254725755889627	2.6324248	0.06823475	-9.752781	3
1254725765889939	2.6264393	0.07062895	-9.752781	3
1254725775889471	2.6252422	0.06823475	-9.751583	3
1254725785888950	2.6240451	0.06703765	-9.751583	3
1254725795890096	2.6240451	0.06703765	-9.750386	3
1254725805890929	2.6240451	0.06584055	-9.752781	3
1254725815891033	2.6204538	0.06464344	-9.753978	3
1254725825890668	2.6204538	0.06464344	-9.7563715	3
1254725835892596	2.6180596	0.062249243	-9.757569	3
1254725845890408	2.6180596	0.062249243	-9.7563715	3
1254725855890252	2.6168625	0.05865794	-9.751583	3
1254725865889887	2.6192567	0.05865794	-9.751583	3
1254725875890564	2.622848	0.061052144	-9.751583	3
1254725885890512	2.6264393	0.062249243	-9.7479925	3
1254725895898585	2.6288335	0.06464344	-9.746795	3
1254725905894783	2.6312277	0.06943185	-9.745598	3
1254725915894262	2.6360161	0.07182605	-9.744401	3
1254725925894418	2.6396074	0.074220255	-9.7479925	3
1254725935889679	2.6408045	0.076614454	-9.749189	3
1254725945889210	2.6431987	0.079008654	-9.744401	3
1254725955892804	2.645593	0.08020575	-9.742006	3
1254725965891085	2.6479871	0.08020575	-9.740809	3
1254725975891554	2.6431987	0.076614454	-9.744401	3
1254725985898898	2.6372132	0.074220255	-9.746795	3
1254725995894523	2.6312277	0.06943185	-9.7479925	3
1254726005895512	2.6276364	0.06943185	-9.750386	3
1254726015893845	2.622848	0.06584055	-9.751583	3
1254726025908481	2.6204538	0.06344634	-9.753978	3
1254726035897335	2.6192567	0.062249243	-9.752781	3
1254726045895043	2.6204538	0.062249243	-9.750386	3
1254726055892491	2.6204538	0.062249243	-9.746795	3
1254726065894210	2.6204538	0.062249243	-9.749189	3
1254726075891137	2.621651	0.062249243	-9.7479925	3
1254726085891814	2.621651	0.061052144	-9.7479925	3
1254726095892700	2.622848	0.062249243	-9.7479925	3
1254726105891658	2.6240451	0.06344634	-9.745598	3
1254726115894679	2.6288335	0.06344634	-9.745598	3
1254726125893220	2.6312277	0.06584055	-9.7479925	3
1254726135893377	2.6360161	0.06943185	-9.744401	3
1254726145892491	2.6396074	0.073023155	-9.7479925	3
1254726155893845	2.6396074	0.074220255	-9.750386	3
1254726165893168	2.6384103	0.076614454	-9.751583	3
1254726175893429	2.6384103	0.076614454	-9.751583	3
1254726185890043	2.6360161	0.075417355	-9.752781	3
1254726195889470	2.633622	0.07182605	-9.753978	3
1254726205890252	2.6312277	0.07062895	-9.755175	3
1254726215891189	2.6264393	0.06823475	-9.752781	3
1254726225889575	2.6252422	0.06464344	-9.753978	3
1254726235888741	2.6240451	0.06464344	-9.751583	3
1254726245889522	2.6264393	0.062249243	-9.750386	3
1254726255888429	2.6252422	0.06464344	-9.751583	3
1254726265890460	2.6252422	0.06584055	-9.751583	3
1254726275888533	2.6264393	0.06464344	-9.751583	3
1254726285889314	2.6288335	0.06584055	-9.746795	3
1254726295888220	2.6312277	0.06703765	-9.742006	3
1254726305889418	2.634819	0.06823475	-9.740809	3
1254726315889262	2.634819	0.06943185	-9.742006	3
1254726325890720	2.633622	0.06943185	-9.742006	3
1254726335888793	2.6360161	0.06943185	-9.737218	3
1254726345889470	2.6384103	0.07062895	-9.742006	3
1254726355889158	2.6360161	0.074220255	-9.743204	3
1254726365901762	2.6312277	0.074220255	-9.745598	3
1254726375899314	2.6288335	0.073023155	-9.743204	3
1254726385899679	2.6288335	0.07182605	-9.740809	3
1254726395895616	2.6276364	0.07182605	-9.742006	3
1254726405892387	2.6252422	0.074220255	-9.744401	3
1254726415894522	2.6240451	0.074220255	-9.742006	3
1254726425892804	2.6264393	0.074220255	-9.745598	3
1254726435891345	2.6276364	0.074220255	-9.7479925	3
1254726445891502	2.6264393	0.07182605	-9.750386	3
1254726455893168	2.6264393	0.06943185	-9.751583	3
1254726465891606	2.6288335	0.06943185	-9.749189	3
1254726475892595	2.633622	0.06943185	-9.746795	3
1254726485890252	2.633622	0.07062895	-9.749189	3
1254726495891918	2.634819	0.06823475	-9.750386	3
1254726505889731	2.6312277	0.06703765	-9.749189	3
1254726515888949	2.6288335	0.06344634	-9.746795	3
1254726525909939	2.6252422	0.061052144	-9.744401	3
1254726535926970	2.6204538	0.059855044	-9.743204	3
1254726545904731	2.6192567	0.05865794	-9.744401	3
1254726555899210	2.6168625	0.059855044	-9.746795	3
1254726565895304	2.6156654	0.059855044	-9.7479925	3
1254726575894574	2.6204538	0.059855044	-9.745598	3
1254726585897491	2.621651	0.062249243	-9.745598	3
1254726595890668	2.6252422	0.06584055	-9.7479925	3
1254726605918741	2.6288335	0.06823475	-9.7479925	3
1254726615889626	2.6300306	0.07062895	-9.743204	3
1254726625901137	2.6300306	0.074220255	-9.739613	3
1254726635891814	2.6288335	0.073023155	-9.738416	3
1254726645908116	2.6288335	0.073023155	-9.742006	3
1254726655893168	2.6252422	0.073023155	-9.742006	3
1254726665894939	2.6264393	0.073023155	-9.740809	3
1254726675896241	2.6264393	0.07062895	-9.739613	3
1254726685899522	2.6264393	0.06584055	-9.742006	3
1254726695890876	2.6288335	0.062249243	-9.745598	3
1254726705893689	2.6264393	0.059855044	-9.749189	3
1254726715887491	2.6264393	0.059855044	-9.746795	3
1254726725889001	2.6276364	0.059855044	-9.743204	3
1254726735891501	2.6264393	0.05746084	-9.745598	3
1254726745891397	2.6276364	0.05865794	-9.745598	3
1254726755891189	2.6276364	0.059855044	-9.745598	3
1254726765891241	2.6300306	0.06344634	-9.742006	3
1254726775890668	2.633622	0.06584055	-9.742006	3
1254726785891241	2.6360161	0.06823475	-9.744401	3
1254726795892022	2.6372132	0.07062895	-9.744401	3
1254726805915668	2.6372132	0.07062895	-9.743204	3
1254726815898428	2.6372132	0.06943185	-9.744401	3
1254726825893012	2.634819	0.06823475	-9.745598	3
1254726835890251	2.633622	0.06823475	-9.746795	3
1254726845891033	2.6324248	0.06703765	-9.7479925	3
1254726855889939	2.633622	0.06703765	-9.7479925	3
1254726865891345	2.6324248	0.06584055	-9.7479925	3
1254726875890668	2.6300306	0.06584055	-9.7479925	3
1254726885891658	2.6264393	0.06584055	-9.750386	3
1254726895891085	2.6288335	0.06823475	-9.743204	3
1254726905889418	2.6288335	0.07062895	-9.740809	3
1254726915896345	2.6276364	0.06943185	-9.742006	3
1254726925890876	2.6264393	0.06703765	-9.743204	3
1254726935888481	2.6276364	0.06584055	-9.740809	3
1254726945888324	2.6312277	0.06344634	-9.738416	3
1254726955888272	2.6360161	0.062249243	-9.738416	3
1254726965888741	2.6384103	0.06344634	-9.745598	3
1254726975892439	2.6396074	0.06464344	-9.7479925	3
1254726985895251	2.6396074	0.06464344	-9.751583	3
1254726995895512	2.6396074	0.06584055	-9.750386	3
1254727005895356	2.6384103	0.06344634	-9.750386	3
1254727015890720	2.633622	0.062249243	-9.753978	3
1254727025893376	2.6300306	0.059855044	-9.755175	3
1254727035891241	2.6276364	0.05746084	-9.753978	3
1254727045890928	2.6276364	0.05626374	-9.750386	3
1254727055893533	2.6276364	0.055066638	-9.750386	3
1254727065895876	2.6264393	0.055066638	-9.753978	3
1254727075890980	2.6276364	0.059855044	-9.752781	3
1254727085892230	2.6300306	0.061052144	-9.750386	3
1254727095892283	2.6312277	0.06584055	-9.745598	3
1254727105892439	2.6312277	0.06823475	-9.746795	3
1254727115890303	2.6312277	0.06943185	-9.7479925	3
1254727125891033	2.6324248	0.07062895	-9.742006	3
1254727135893376	2.633622	0.07062895	-9.739613	3
1254727145890824	2.634819	0.07182605	-9.739613	3
1254727155891033	2.6360161	0.073023155	-9.740809	3
1254727165892335	2.6360161	0.073023155	-9.749189	3
1254727175892803	2.6360161	0.073023155	-9.744401	3
1254727185891033	2.6372132	0.074220255	-9.740809	3
1254727195890720	2.6384103	0.074220255	-9.739613	3
1254727205890251	2.6372132	0.074220255	-9.744401	3
1254727215893012	2.6360161	0.075417355	-9.749189	3
1254727225903272	2.6300306	0.06943185	-9.7479925	3
1254727235894574	2.6264393	0.06703765	-9.745598	3
1254727245893793	2.6264393	0.06464344	-9.745598	3
1254727255891553	2.6276364	0.061052144	-9.7479925	3
1254727265893324	2.6324248	0.05746084	-9.749189	3
1254727275892751	2.6360161	0.05746084	-9.751583	3
1254727285892126	2.6360161	0.059855044	-9.750386	3
1254727295890564	2.6372132	0.059855044	-9.749189	3
1254727305894366	2.6372132	0.062249243	-9.746795	3
1254727315891866	2.633622	0.062249243	-9.7479925	3
1254727325893741	2.6324248	0.059855044	-9.750386	3
1254727335891553	2.6312277	0.061052144	-9.751583	3
1254727345891449	2.6288335	0.061052144	-9.750386	3
1254727355891657	2.6288335	0.059855044	-9.746795	3
1254727365892803	2.6312277	0.062249243	-9.746795	3
1254727375891032	2.633622	0.06464344	-9.746795	3
1254727385904835	2.633622	0.06584055	-9.749189	3
1254727395893689	2.633622	0.06703765	-9.750386	3
1254727405891501	2.633622	0.06823475	-9.749189	3
1254727415892022	2.6360161	0.07182605	-9.7479925	3
1254727425892230	2.6360161	0.074220255	-9.750386	3
1254727435891137	2.6384103	0.076614454	-9.750386	3
1254727445888480	2.6420016	0.079008654	-9.751583	3
1254727455888220	2.6420016	0.08020575	-9.753978	3
1254727465892595	2.6420016	0.079008654	-9.751583	3
1254727475892022	2.6408045	0.076614454	-9.750386	3
1254727485888324	2.6396074	0.074220255	-9.745598	3
1254727495888272	2.6396074	0.07062895	-9.744401	3
1254727505897491	2.6360161	0.06584055	-9.745598	3
1254727515892282	2.6312277	0.061052144	-9.750386	3
1254727525919470	2.6288335	0.05746084	-9.750386	3
1254727535931137	2.6252422	0.05746084	-9.745598	3
1254727546102855	2.622848	0.055066638	-9.745598	3
1254727555897959	2.6240451	0.053869538	-9.752781	3
1254727565896657	2.6264393	0.05626374	-9.752781	3
1254727575893064	2.6324248	0.05865794	-9.752781	3
1254727585963845	2.6396074	0.062249243	-9.753978	3
1254727598874105	2.6420016	0.06464344	-9.755175	3
1254727605904834	2.6443958	0.06584055	-9.7563715	3
1254727615899262	2.6431987	0.06943185	-9.753978	3
1254727625900616	2.6431987	0.06823475	-9.752781	3
1254727635895564	2.6431987	0.06823475	-9.753978	3
1254727645898012	2.6384103	0.06823475	-9.752781	3
1254727655894001	2.6372132	0.06703765	-9.749189	3
1254727665888897	2.634819	0.06584055	-9.746795	3
1254727675891397	2.633622	0.06703765	-9.746795	3
1254727685894834	2.634819	0.06823475	-9.746795	3
1254727695890772	2.6360161	0.06943185	-9.7479925	3
1254727705892178	2.6396074	0.06943185	-9.7479925	3
1254727715889209	2.6408045	0.074220255	-9.746795	3
1254727725890668	2.6396074	0.076614454	-9.746795	3
1254727735890668	2.6384103	0.076614454	-9.744401	3
1254727745889001	2.6372132	0.076614454	-9.744401	3
1254727755889314	2.6360161	0.076614454	-9.7479925	3
1254727765889834	2.634819	0.07182605	-9.7479925	3
1254727775892595	2.634819	0.06943185	-9.745598	3
1254727785891657	2.6312277	0.06584055	-9.749189	3
1254727795890043	2.6276364	0.06344634	-9.749189	3
1254727805904886	2.6252422	0.061052144	-9.749189	3
1254727816549053	2.6264393	0.061052144	-9.7479925	3
1254727825936032	2.6276364	0.05865794	-9.750386	3
1254727835934522	2.6276364	0.05865794	-9.750386	3
1254727846784574	2.6264393	0.05746084	-9.750386	3
1254727855949522	2.6288335	0.05746084	-9.746795	3
1254727865920095	2.6300306	0.061052144	-9.744401	3
1254727875926761	2.633622	0.06344634	-9.742006	3
1254727885904834	2.6372132	0.06584055	-9.742006	3
1254727895893168	2.6396074	0.06823475	-9.740809	3
1254727905892647	2.6431987	0.07062895	-9.739613	3
1254727915890459	2.6443958	0.07062895	-9.739613	3
1254727925889157	2.645593	0.073023155	-9.738416	3
1254727935890668	2.6443958	0.075417355	-9.740809	3
1254727945890616	2.6408045	0.076614454	-9.743204	3
1254727955890147	2.6420016	0.076614454	-9.743204	3
1254727965891136	2.6396074	0.079008654	-9.743204	3
1254727975890772	2.634819	0.077811554	-9.740809	3
1254727985889105	2.6324248	0.075417355	-9.739613	3
1254727995893897	2.6288335	0.076614454	-9.744401	3
1254728005912595	2.6288335	0.076614454	-9.744401	3
1254728015910199	2.6156654	0.07062895	-9.707291	3
1254728025947647	2.6144683	0.06703765	-9.709685	3
1254728035920355	2.6204538	0.05865794	-9.714474	3
1254728045919313	2.6240451	0.053869538	-9.719262	3
1254728055916866	2.6288335	0.05267244	-9.720459	3
1254728065896970	2.6300306	0.053869538	-9.7240505	3
1254728075900668	2.6360161	0.05626374	-9.726444	3
1254728085893272	2.6384103	0.05865794	-9.725247	3
1254728095889678	2.6384103	0.062249243	-9.728839	3
1254728105891605	2.6408045	0.06584055	-9.730036	3
1254728115893428	2.6396074	0.06823475	-9.730036	3
1254728125892751	2.6396074	0.06823475	-9.7324295	3
1254728135888740	2.6384103	0.06943185	-9.7324295	3
1254728145891501	2.6360161	0.06943185	-9.734824	3
1254728155896553	2.6324248	0.06823475	-9.736021	3
1254728165896240	2.6324248	0.06464344	-9.737218	3
1254728175897126	2.6324248	0.06464344	-9.739613	3
1254728185893324	2.6312277	0.061052144	-9.740809	3
1254728195910563	2.6288335	0.059855044	-9.739613	3
1254728205917699	2.6288335	0.061052144	-9.738416	3
1254728215896136	2.6300306	0.059855044	-9.739613	3
1254728225895563	2.6288335	0.061052144	-9.742006	3
1254728235888063	2.6300306	0.06584055	-9.743204	3
1254728245884209	2.633622	0.06703765	-9.743204	3
1254728255880095	2.634819	0.06823475	-9.745598	3
1254728265879678	2.6372132	0.06943185	-9.744401	3
1254728275878063	2.6384103	0.06943185	-9.744401	3
1254728285882438	2.6396074	0.07062895	-9.742006	3
1254728295895199	2.6396074	0.07182605	-9.743204	3
1254728305892543	2.6408045	0.06943185	-9.745598	3
1254728315888636	2.6384103	0.06703765	-9.7479925	3
1254728325895824	2.6384103	0.06584055	-9.746795	3
1254728335888324	2.6384103	0.06344634	-9.745598	3
1254728345889105	2.634819	0.06344634	-9.743204	3
1254728355889313	2.6324248	0.05865794	-9.745598	3
1254728365888688	2.6324248	0.059855044	-9.7479925	3
1254728375916449	2.6312277	0.059855044	-9.7479925	3
1254728387462699	2.6312277	0.061052144	-9.751583	3
1254728395897647	2.6288335	0.05746084	-9.753978	3
1254728405891032	2.6300306	0.059855044	-9.753978	3
1254728415891136	2.6264393	0.059855044	-9.751583	3
1254728425888324	2.6252422	0.05865794	-9.745598	3
1254728435885303	2.6264393	0.061052144	-9.743204	3
1254728445889938	2.6252422	0.061052144	-9.746795	3
1254728455889990	2.6264393	0.062249243	-9.7479925	3
1254728465889938	2.6288335	0.06584055	-9.746795	3
1254728475888324	2.633622	0.07062895	-9.745598	3
1254728485888949	2.6372132	0.074220255	-9.746795	3
1254728495888220	2.6396074	0.076614454	-9.745598	3
1254728505888584	2.6396074	0.076614454	-9.745598	3
1254728515887855	2.6396074	0.076614454	-9.745598	3
1254728525904261	2.6408045	0.075417355	-9.746795	3
1254728535925980	2.6396074	0.073023155	-9.744401	3
1254728545888688	2.6396074	0.07062895	-9.742006	3
1254728555897282	2.6372132	0.06584055	-9.745598	3
1254728565893897	2.633622	0.062249243	-9.7479925	3
1254728575890772	2.6312277	0.061052144	-9.7479925	3
1254728585919469	2.6288335	0.059855044	-9.7479925	3
1254728595887230	2.6276364	0.05865794	-9.746795	3
1254728605888167	2.6288335	0.05865794	-9.745598	3
1254728615889782	2.6324248	0.062249243	-9.7479925	3
1254728625905980	2.6324248	0.06584055	-9.746795	3
1254728635896605	2.6372132	0.06943185	-9.744401	3
1254728645923740	2.6408045	0.07182605	-9.743204	3
1254728655888219	2.6384103	0.07182605	-9.743204	3
1254728665893272	2.6408045	0.07182605	-9.740809	3
1254728675889834	2.645593	0.06943185	-9.737218	3
1254728685901969	2.6479871	0.07062895	-9.734824	3
1254728695892334	2.6515784	0.07182605	-9.736021	3
1254728705889626	2.6527755	0.074220255	-9.738416	3
1254728715894469	2.6503813	0.074220255	-9.740809	3
1254728725889209	2.6479871	0.073023155	-9.744401	3
1254728735889053	2.6443958	0.074220255	-9.7479925	3
1254728745888324	2.6408045	0.074220255	-9.746795	3
1254728755888584	2.634819	0.074220255	-9.745598	3
1254728765890615	2.6312277	0.07182605	-9.744401	3
1254728775889365	2.6300306	0.06823475	-9.743204	3
1254728785888011	2.6264393	0.06823475	-9.743204	3
1254728795889209	2.6252422	0.06584055	-9.745598	3
1254728805890146	2.6264393	0.06584055	-9.743204	3
1254728815891084	2.6312277	0.06344634	-9.744401	3
1254728825890563	2.6324248	0.06344634	-9.746795	3
1254728835889521	2.633622	0.06464344	-9.750386	3
1254728845890094	2.6384103	0.06584055	-9.750386	3
1254728855892855	2.6408045	0.06943185	-9.746795	3
1254728865888219	2.6431987	0.07182605	-9.7479925	3
1254728875888480	2.64679	0.073023155	-9.749189	3
1254728885889157	2.645593	0.074220255	-9.746795	3
1254728895889053	2.645593	0.075417355	-9.744401	3
1254728905891032	2.6443958	0.075417355	-9.745598	3
1254728915894990	2.6443958	0.077811554	-9.746795	3
1254728925891396	2.64679	0.076614454	-9.745598	3
1254728935885980	2.6420016	0.074220255	-9.743204	3
1254728945889417	2.6408045	0.073023155	-9.742006	3
1254728955889990	2.6384103	0.073023155	-9.744401	3
1254728965889834	2.6384103	0.07182605	-9.745598	3
1254728975888688	2.6408045	0.07062895	-9.745598	3
1254728985890094	2.6408045	0.07062895	-9.744401	3
1254728995893844	2.6443958	0.07062895	-9.745598	3
1254729005890719	2.6491842	0.07182605	-9.743204	3
1254729015890563	2.6515784	0.073023155	-9.740809	3
1254729025887646	2.6527755	0.074220255	-9.742006	3
1254729035893740	2.6491842	0.074220255	-9.743204	3
1254729045920667	2.64679	0.075417355	-9.743204	3
1254729055896553	2.6443958	0.074220255	-9.743204	3
1254729065893480	2.6420016	0.073023155	-9.740809	3
1254729075889261	2.6360161	0.07062895	-9.742006	3
1254729085890667	2.6312277	0.06703765	-9.744401	3
1254729095892178	2.6300306	0.06344634	-9.744401	3
1254729105890563	2.6312277	0.05865794	-9.744401	3
1254729115888636	2.6324248	0.05626374	-9.746795	3
1254729125890719	2.6360161	0.055066638	-9.7479925	3
1254729135892438	2.6420016	0.05746084	-9.749189	3
1254729145889261	2.6479871	0.062249243	-9.750386	3
1254729155888532	2.6503813	0.06703765	-9.7563715	3
1254729165889938	2.6527755	0.075417355	-9.752781	3
1254729175889573	2.6539726	0.079008654	-9.752781	3
1254729185888271	2.6563668	0.08140286	-9.750386	3
1254729195890407	2.658761	0.08259996	-9.746795	3
1254729205890250	2.658761	0.08499416	-9.742006	3
1254729215889469	2.657564	0.08619126	-9.740809	3
1254729225923688	2.6563668	0.08499416	-9.742006	3
1254729235915355	2.6551697	0.08259996	-9.740809	3
1254729245908584	2.6539726	0.08140286	-9.745598	3
1254729255898271	2.6539726	0.077811554	-9.743204	3
1254729265895667	2.6539726	0.077811554	-9.737218	3
1254729275894417	2.6527755	0.079008654	-9.728839	3
1254729285894105	2.6539726	0.079008654	-9.7324295	3
1254729295890615	2.6503813	0.077811554	-9.738416	3
1254729305891917	2.6503813	0.076614454	-9.737218	3
1254729315892230	2.6527755	0.075417355	-9.733627	3
1254729325890823	2.6515784	0.07182605	-9.733627	3
1254729335891136	2.6539726	0.074220255	-9.734824	3
1254729345890146	2.6539726	0.07062895	-9.739613	3
1254729355889730	2.6539726	0.06823475	-9.742006	3
1254729365890823	2.6515784	0.06584055	-9.742006	3
1254729375891188	2.6479871	0.06344634	-9.743204	3
1254729385891500	2.6396074	0.06823475	-9.753978	3
1254729395898063	2.64679	0.06584055	-9.750386	3
1254729405894313	2.645593	0.06584055	-9.750386	3
1254729415891240	2.6491842	0.06823475	-9.746795	3
1254729425891396	2.6563668	0.07062895	-9.746795	3
1254729435888584	2.6599581	0.074220255	-9.746795	3
1254729445887282	2.6647465	0.076614454	-9.746795	3
1254729455888063	2.6659436	0.079008654	-9.744401	3
1254729465893636	2.6635494	0.08020575	-9.743204	3
1254729475889834	2.6635494	0.08140286	-9.739613	3
1254729485893844	2.6611552	0.08140286	-9.742006	3
1254729495892282	2.6611552	0.08379706	-9.743204	3
1254729505887594	2.657564	0.08379706	-9.742006	3
1254729515891969	2.657564	0.08379706	-9.742006	3
1254729525913271	2.6539726	0.08499416	-9.744401	3
1254729535937230	2.6527755	0.08619126	-9.745598	3
1254729545889573	2.6503813	0.08379706	-9.745598	3
1254729555890980	2.6503813	0.08259996	-9.743204	3
1254729565893740	2.6527755	0.08259996	-9.745598	3
1254729575888584	2.6539726	0.08140286	-9.745598	3
1254729585905042	2.6515784	0.079008654	-9.7479925	3
1254729595893844	2.6479871	0.074220255	-9.745598	3
1254729605892125	2.6479871	0.07182605	-9.744401	3
1254729615892750	2.6491842	0.07062895	-9.743204	3
1254729625901448	2.64679	0.06823475	-9.744401	3
1254729635889938	2.6479871	0.06703765	-9.742006	3
1254729645903584	2.6491842	0.06703765	-9.739613	3
1254729655891084	2.6515784	0.06584055	-9.740809	3
1254729665892698	2.6503813	0.06584055	-9.746795	3
1254729675892334	2.645593	0.06823475	-9.746795	3
1254729685893740	2.6420016	0.06943185	-9.744401	3
1254729695890459	2.6408045	0.06823475	-9.744401	3
1254729705889052	2.6408045	0.07182605	-9.745598	3
1254729715888948	2.6396074	0.074220255	-9.746795	3
1254729725893792	2.6372132	0.074220255	-9.746795	3
1254729735889000	2.6384103	0.075417355	-9.746795	3
1254729745889261	2.6431987	0.075417355	-9.745598	3
1254729755890354	2.6443958	0.077811554	-9.746795	3
1254729765889938	2.6503813	0.08020575	-9.749189	3
1254729775889938	2.6563668	0.08259996	-9.752781	3
1254729785888688	2.658761	0.08379706	-9.752781	3
1254729795897854	2.658761	0.08499416	-9.7479925	3
1254729805891552	2.6563668	0.08259996	-9.749189	3
1254729815889886	2.6539726	0.077811554	-9.749189	3
1254729825890198	2.6491842	0.074220255	-9.749189	3
1254729835889365	2.645593	0.07062895	-9.752781	3
1254729845892750	2.6408045	0.06703765	-9.751583	3
1254729855891500	2.6324248	0.062249243	-9.746795	3
1254729865891656	2.6300306	0.055066638	-9.739613	3
1254729875891656	2.6300306	0.053869538	-9.738416	3
1254729885897073	2.6300306	0.05626374	-9.744401	3
1254729895892802	2.6300306	0.05865794	-9.752781	3
1254729905892802	2.6312277	0.059855044	-9.752781	3
1254729915893479	2.6372132	0.06344634	-9.7479925	3
1254729925892698	2.6420016	0.06823475	-9.743204	3
1254729935885563	2.6443958	0.07182605	-9.742006	3
1254729945891500	2.64679	0.075417355	-9.739613	3
1254729955891500	2.64679	0.075417355	-9.740809	3
1254729965891917	2.64679	0.075417355	-9.738416	3
1254729975892229	2.6443958	0.074220255	-9.738416	3
1254729985891136	2.6372132	0.07182605	-9.739613	3
1254729995891344	2.634819	0.06943185	-9.738416	3
1254730005891344	2.6324248	0.07062895	-9.744401	3
1254730015892281	2.633622	0.07062895	-9.746795	3
1254730025892959	2.6396074	0.07182605	-9.749189	3
1254730035893115	2.6443958	0.075417355	-9.752781	3
1254730045892334	2.6503813	0.077811554	-9.751583	3
1254730055891500	2.6527755	0.08140286	-9.7479925	3
1254730065892490	2.658761	0.08499416	-9.742006	3
1254730075889990	2.6611552	0.088585466	-9.738416	3
1254730085892906	2.658761	0.088585466	-9.736021	3
1254730095895198	2.658761	0.08619126	-9.739613	3
1254730105893583	2.6551697	0.08379706	-9.737218	3
1254730115891708	2.6515784	0.077811554	-9.740809	3
1254730125892281	2.6431987	0.06703765	-9.740809	3
1254730135893531	2.634819	0.059855044	-9.742006	3
1254730145889990	2.6288335	0.05267244	-9.744401	3
1254730155889000	2.621651	0.047884032	-9.7479925	3
1254730165893427	2.6180596	0.045489833	-9.746795	3
1254730175890302	2.6180596	0.045489833	-9.745598	3
1254730185892542	2.6168625	0.045489833	-9.752781	3
1254730195890198	2.6192567	0.049081136	-9.757569	3
1254730205891708	2.621651	0.051475335	-9.7563715	3
1254730215893167	2.6288335	0.05626374	-9.749189	3
1254730225891552	2.6372132	0.062249243	-9.745598	3
1254730235889677	2.6443958	0.06823475	-9.745598	3
1254730245891708	2.6503813	0.074220255	-9.742006	3
1254730255889938	2.6563668	0.08020575	-9.739613	3
1254730265891865	2.6611552	0.08499416	-9.737218	3
1254730275890615	2.6647465	0.08738836	-9.736021	3
1254730285891292	2.6659436	0.088585466	-9.737218	3
1254730295892073	2.6647465	0.088585466	-9.736021	3
1254730305891448	2.6611552	0.08738836	-9.738416	3
1254730315890823	2.6563668	0.08619126	-9.740809	3
1254730325890302	2.6503813	0.08259996	-9.742006	3
1254730335889573	2.6443958	0.079008654	-9.742006	3
1254730345893688	2.6396074	0.074220255	-9.739613	3
1254730355891292	2.634819	0.073023155	-9.742006	3
1254730365891031	2.634819	0.07062895	-9.743204	3
1254730375890563	2.634819	0.06823475	-9.743204	3
1254730385897125	2.634819	0.06584055	-9.739613	3
1254730395896240	2.6384103	0.06464344	-9.740809	3
1254730405891500	2.6431987	0.06584055	-9.743204	3
1254730415892854	2.6491842	0.06703765	-9.744401	3
1254730425888740	2.658761	0.06943185	-9.745598	3
1254730435886813	2.6635494	0.074220255	-9.7479925	3
1254730445890250	2.6659436	0.076614454	-9.745598	3
1254730455891448	2.6659436	0.079008654	-9.743204	3
1254730465888063	2.6623523	0.079008654	-9.739613	3
1254730475888219	2.658761	0.075417355	-9.737218	3
1254730485889833	2.6551697	0.074220255	-9.739613	3
1254730495887646	2.6491842	0.074220255	-9.739613	3
1254730505887542	2.645593	0.07062895	-9.740809	3
1254730515889521	2.6420016	0.06823475	-9.737218	3
1254730525908583	2.6372132	0.06464344	-9.737218	3
1254730535935771	2.634819	0.06464344	-9.742006	3
1254730545908115	2.634819	0.06584055	-9.745598	3
1254730555896708	2.6396074	0.06823475	-9.746795	3
1254730565889937	2.6431987	0.07062895	-9.744401	3
1254730575891396	2.6503813	0.076614454	-9.740809	3
1254730585923948	2.658761	0.08140286	-9.740809	3
1254730595890198	2.6659436	0.08738836	-9.742006	3
1254730605907594	2.669535	0.090979666	-9.740809	3
1254730615892854	2.669535	0.094570965	-9.736021	3
1254730625896344	2.669535	0.094570965	-9.733627	3
1254730635893740	2.6683378	0.093373865	-9.733627	3
1254730645891812	2.6647465	0.089782566	-9.736021	3
1254730655890927	2.6599581	0.08499416	-9.736021	3
1254730665901708	2.6563668	0.08140286	-9.734824	3
1254730675891604	2.6539726	0.075417355	-9.736021	3
1254730685895146	2.6491842	0.06943185	-9.739613	3
1254730695890719	2.6443958	0.06464344	-9.745598	3
1254730705890771	2.6443958	0.062249243	-9.745598	3
1254730715888687	2.6443958	0.062249243	-9.746795	3
1254730725888896	2.645593	0.059855044	-9.744401	3
1254730735888948	2.64679	0.062249243	-9.742006	3
1254730745889208	2.6479871	0.06344634	-9.743204	3
1254730755889260	2.6491842	0.06344634	-9.745598	3
1254730765889729	2.64679	0.06464344	-9.745598	3
1254730775888687	2.6479871	0.06464344	-9.743204	3
1254730785888948	2.6479871	0.06584055	-9.742006	3
1254730795889364	2.6479871	0.06584055	-9.739613	3
1254730805889208	2.64679	0.06584055	-9.740809	3
1254730815887698	2.64679	0.06943185	-9.740809	3
1254730825890562	2.6503813	0.073023155	-9.740809	3
1254730835896031	2.6515784	0.075417355	-9.743204	3
1254730845894989	2.6503813	0.079008654	-9.743204	3
1254730855890094	2.6491842	0.08259996	-9.744401	3
1254730865891135	2.6479871	0.08379706	-9.745598	3
1254730875890823	2.6479871	0.08499416	-9.743204	3
1254730885890875	2.6479871	0.08259996	-9.742006	3
1254730895889781	2.6515784	0.079008654	-9.742006	3
1254730905891448	2.6539726	0.076614454	-9.742006	3
1254730915895510	2.6551697	0.074220255	-9.744401	3
1254730925891708	2.6563668	0.07062895	-9.745598	3
1254730935887073	2.6563668	0.06943185	-9.745598	3
1254730945887698	2.6563668	0.06943185	-9.743204	3
1254730955888114	2.6563668	0.07182605	-9.743204	3
1254730965888739	2.6563668	0.07182605	-9.742006	3
1254730975889000	2.6563668	0.073023155	-9.736021	3
1254730985889260	2.6599581	0.075417355	-9.7324295	3
1254730995897437	2.6599581	0.077811554	-9.733627	3
1254731005894364	2.6599581	0.076614454	-9.736021	3
1254731015892177	2.6611552	0.076614454	-9.737218	3
1254731025892333	2.6647465	0.077811554	-9.740809	3
1254731035890562	2.6623523	0.079008654	-9.740809	3
1254731045892958	2.6599581	0.08020575	-9.742006	3
1254731055891291	2.6563668	0.08259996	-9.743204	3
1254731065890510	2.6539726	0.08259996	-9.742006	3
1254731075892125	2.6515784	0.08259996	-9.739613	3
1254731085892437	2.6503813	0.08379706	-9.743204	3
1254731095890354	2.6479871	0.08259996	-9.744401	3
1254731105891864	2.6491842	0.08020575	-9.743204	3
1254731115891760	2.6503813	0.08020575	-9.737218	3
1254731125891812	2.6527755	0.08020575	-9.736021	3
1254731135889469	2.6551697	0.08020575	-9.738416	3
1254731145891031	2.6551697	0.079008654	-9.738416	3
1254731155891239	2.6551697	0.079008654	-9.736021	3
1254731165891083	2.657564	0.08020575	-9.734824	3
1254731175890718	2.6551697	0.08020575	-9.738416	3
1254731185889260	2.6563668	0.079008654	-9.745598	3
1254731195890250	2.6551697	0.076614454	-9.750386	3
1254731205891239	2.6551697	0.077811554	-9.750386	3
1254731215890927	2.6563668	0.075417355	-9.746795	3
1254731225893948	2.657564	0.077811554	-9.744401	3
1254731235890458	2.658761	0.076614454	-9.742006	3
1254731245892125	2.6599581	0.076614454	-9.742006	3
1254731255891291	2.6623523	0.076614454	-9.743204	3
1254731265890354	2.6623523	0.076614454	-9.743204	3
1254731275890458	2.6599581	0.077811554	-9.740809	3
1254731285890979	2.658761	0.079008654	-9.742006	3
1254731295889989	2.658761	0.08020575	-9.743204	3
1254731305890614	2.6563668	0.079008654	-9.744401	3
1254731315889885	2.6551697	0.077811554	-9.746795	3
1254731325891239	2.6539726	0.077811554	-9.745598	3
1254731335891083	2.6539726	0.08020575	-9.745598	3
1254731345891239	2.6527755	0.08020575	-9.746795	3
1254731355890666	2.6551697	0.079008654	-9.746795	3
1254731365890771	2.6563668	0.08020575	-9.744401	3
1254731375891083	2.6563668	0.08020575	-9.743204	3
1254731385892281	2.6551697	0.08020575	-9.743204	3
1254731395904885	2.658761	0.08020575	-9.742006	3
1254731405893895	2.658761	0.079008654	-9.742006	3
1254731415891395	2.657564	0.077811554	-9.742006	3
1254731425889052	2.6563668	0.077811554	-9.743204	3
1254731435885770	2.6563668	0.077811554	-9.745598	3
1254731445892958	2.658761	0.077811554	-9.743204	3
1254731455887750	2.6611552	0.075417355	-9.743204	3
1254731465889885	2.6623523	0.075417355	-9.744401	3
1254731477351604	2.6611552	0.07062895	-9.749189	3
1254731485890979	2.6611552	0.07062895	-9.749189	3
1254731495891083	2.6623523	0.06823475	-9.7479925	3
1254731505915770	2.6599581	0.06464344	-9.745598	3
1254731515914885	2.658761	0.05865794	-9.746795	3
1254731525913531	2.6551697	0.05865794	-9.7479925	3
1254731535924625	2.6527755	0.05865794	-9.750386	3
1254731545894885	2.6503813	0.062249243	-9.749189	3
1254731555893948	2.6515784	0.062249243	-9.745598	3
1254731565909104	2.6551697	0.07062895	-9.746795	3
1254731575890354	2.6563668	0.075417355	-9.745598	3
1254731585897020	2.657564	0.079008654	-9.745598	3
1254731595890666	2.657564	0.08379706	-9.743204	3
1254731605890458	2.6611552	0.08738836	-9.740809	3
1254731615890093	2.6659436	0.088585466	-9.737218	3
1254731625906968	2.6671407	0.089782566	-9.737218	3
1254731635896395	2.6671407	0.088585466	-9.734824	3
1254731645900666	2.6659436	0.089782566	-9.734824	3
1254731655892281	2.6623523	0.089782566	-9.731233	3
1254731665893479	2.658761	0.08619126	-9.731233	3
1254731675892906	2.657564	0.08619126	-9.733627	3
1254731685894364	2.6563668	0.08499416	-9.742006	3
1254731695894520	2.6563668	0.08140286	-9.749189	3
1254731705893739	2.658761	0.077811554	-9.7479925	3
1254731715893635	2.658761	0.074220255	-9.744401	3
1254731725893947	2.6623523	0.074220255	-9.743204	3
1254731735893687	2.6611552	0.074220255	-9.743204	3
1254731745892489	2.6599581	0.075417355	-9.743204	3
1254731755893427	2.6599581	0.076614454	-9.744401	3
1254731765893687	2.657564	0.077811554	-9.740809	3
1254731775892906	2.658761	0.075417355	-9.737218	3
1254731785893427	2.6539726	0.073023155	-9.737218	3
1254731795894729	2.6527755	0.075417355	-9.739613	3
1254731805894208	2.6539726	0.074220255	-9.739613	3
1254731815926708	2.6539726	0.073023155	-9.738416	3
1254731825905354	2.6551697	0.07062895	-9.737218	3
1254731835897437	2.6599581	0.073023155	-9.737218	3
1254731845893635	2.6635494	0.076614454	-9.738416	3
1254731855894885	2.6659436	0.08259996	-9.738416	3
1254731865892385	2.669535	0.08619126	-9.739613	3
1254731875895302	2.670732	0.088585466	-9.742006	3
1254731885893479	2.6731262	0.089782566	-9.743204	3
1254731895893791	2.6731262	0.090979666	-9.739613	3
1254731905891135	2.6731262	0.093373865	-9.736021	3
1254731915896083	2.669535	0.093373865	-9.734824	3
1254731925894156	2.6671407	0.092176765	-9.734824	3
1254731935890302	2.6599581	0.092176765	-9.736021	3
1254731945892541	2.6551697	0.088585466	-9.739613	3
1254731955893166	2.6527755	0.08379706	-9.739613	3
1254731965892906	2.6491842	0.08020575	-9.740809	3
1254731975891864	2.6491842	0.075417355	-9.738416	3
1254731985893479	2.6515784	0.07182605	-9.738416	3
1254731995895510	2.6551697	0.06823475	-9.737218	3
1254732005909729	2.6563668	0.07062895	-9.737218	3
1254732015906864	2.658761	0.073023155	-9.733627	3
1254732025891343	2.6635494	0.075417355	-9.7324295	3
1254732035899104	2.6659436	0.077811554	-9.734824	3
1254732045892906	2.6647465	0.08140286	-9.734824	3
1254732055889260	2.6611552	0.08140286	-9.736021	3
1254732065902281	2.657564	0.077811554	-9.734824	3
1254732075905926	2.657564	0.076614454	-9.734824	3
1254732085893687	2.6551697	0.074220255	-9.734824	3
1254732095887281	2.6503813	0.074220255	-9.744401	3
1254732105889156	2.6479871	0.075417355	-9.750386	3
1254732115891656	2.6551697	0.06943185	-9.738416	3
1254732125892645	2.6611552	0.07182605	-9.733627	3
1254732135893010	2.6659436	0.077811554	-9.7324295	3
1254732145895249	2.6683378	0.08379706	-9.733627	3
1254732155893479	2.6731262	0.088585466	-9.737218	3
1254732165892176	2.6731262	0.090979666	-9.737218	3
1254732175890562	2.6719291	0.090979666	-9.733627	3
1254732185891447	2.6719291	0.093373865	-9.730036	3
1254732195890406	2.670732	0.092176765	-9.728839	3
1254732205890979	2.6719291	0.090979666	-9.728839	3
1254732215890510	2.670732	0.090979666	-9.730036	3
1254732225892541	2.6755204	0.088585466	-9.730036	3
1254732235892281	2.6767175	0.08619126	-9.727641	3
1254732245892229	2.6767175	0.08619126	-9.726444	3
1254732255889468	2.6743233	0.08379706	-9.726444	3
1254732265891812	2.669535	0.08020575	-9.728839	3
1254732275891656	2.6659436	0.075417355	-9.734824	3
1254732285893374	2.6623523	0.074220255	-9.739613	3
1254732295892020	2.6599581	0.07182605	-9.740809	3
1254732305891499	2.6599581	0.06943185	-9.736021	3
1254732315891708	2.6611552	0.07182605	-9.738416	3
1254732325891760	2.657564	0.07062895	-9.740809	3
1254732335890822	2.6563668	0.07182605	-9.742006	3
1254732345891656	2.6551697	0.073023155	-9.737218	3
1254732355889989	2.657564	0.074220255	-9.736021	3
1254732365892281	2.658761	0.075417355	-9.737218	3
1254732375892489	2.6635494	0.076614454	-9.738416	3
1254732385894781	2.670732	0.079008654	-9.738416	3
1254732397429989	2.6743233	0.08259996	-9.736021	3
1254732405896656	2.6767175	0.08738836	-9.734824	3
1254732415894468	2.6791117	0.089782566	-9.733627	3
1254732425892228	2.6803088	0.094570965	-9.734824	3
1254732435889260	2.6803088	0.09816227	-9.738416	3
1254732445891395	2.6791117	0.09935937	-9.736021	3
1254732455893218	2.6779146	0.094570965	-9.734824	3
1254732465893166	2.6755204	0.089782566	-9.733627	3
1254732475891343	2.6743233	0.08619126	-9.734824	3
[truncated: 1,199 more rows]
