# Supplementary material for: PDKit: A data science toolkit for the digital assessment of Parkinson’s Disease
Source: PLoS Comput Biol. 2021 Mar 12;17(3):e1008833. doi: 10.1371/journal.pcbi.1008833 (PMC7990207; doi:10.1371/journal.pcbi.1008833)
Supplement: S1 Compressed ZIP File — Exported from current GitHub repository including source code, data and documentation. (ZIP) [file pcbi.1008833.s001.zip › pdkit-1.3.2/tests/data/2458/FT_-_TWO_TARGET_-_RIGHT_HAND_2016-10-14_10-41-16_-_f73512ccfc_-_2458.csv]

159528782	0	0	335.0	289.0	1.0	0.40000004	360	271
159528880	98	1	333.5	286.5	1.0	0.26666668	360	271
159529211	0	0	387.0	802.0	1.0	0.40000004	360	897
159529409	198	1	385.0	819.5	1.0	0.33333334	360	897
159529710	0	0	323.0	258.0	1.0	0.40000004	360	271
159529852	142	1	323.0	261.2706	1.0	0.20000002	360	271
159530183	0	0	342.0	889.0	1.0	0.40000004	360	897
159530353	170	1	338.78503	877.71027	1.0	0.20000002	360	897
159530653	0	0	310.0	254.0	1.0	0.40000004	360	271
159530752	99	1	310.0	254.0	1.0	0.26666668	360	271
159531128	0	0	347.0	975.0	1.0	0.40000004	360	897
159531299	171	1	347.5	970.0	1.0	0.26666668	360	897
159531659	0	0	296.0	259.0	1.0	0.40000004	360	271
159531801	142	1	298.36447	256.0	1.0	0.26666668	360	271
159532147	0	0	325.0	869.0	1.0	0.4666667	360	897
159532345	198	1	315.5	861.5	1.0	0.20000002	360	897
159532632	0	0	299.0	229.0	1.0	0.40000004	360	271
159532816	184	1	301.5451	261.36838	1.0	0.33333334	360	271
159533131	0	0	328.0	907.0	1.0	0.40000004	360	897
159533315	184	1	323.5	901.5	1.0	0.13333334	360	897
159533647	0	0	328.0	285.0	1.0	0.4666667	360	271
159533831	184	1	323.0	298.0	1.0	0.33333334	360	271
159534162	0	0	316.0	944.0	1.0	0.4666667	360	897
159534346	184	1	314.0	922.0	1.0	0.40000004	360	897
159534661	0	0	291.0	251.0	1.0	0.40000004	360	271
159534817	156	1	291.0	248.25323	1.0	0.33333334	360	271
159535148	0	0	309.0	905.0	1.0	0.40000004	360	897
159535346	198	1	313.5	897.0	1.0	0.33333334	360	897
159535647	0	0	300.0	260.0	1.0	0.6	360	271
159535789	142	1	305.05875	260.0	1.0	0.26666668	360	271
159536135	0	0	350.0	915.0	1.0	0.6	360	897
159536319	184	1	350.0	903.5943	1.0	0.20000002	360	897
159536620	0	0	318.0	236.0	1.0	0.53333336	360	271
159536776	156	1	319.0	247.0	1.0	0.33333334	360	271
159537106	0	0	331.0	931.0	1.0	0.6666667	360	897
159537276	170	1	342.0	918.5	1.0	0.20000002	360	897
159537577	0	0	268.0	201.0	1.0	0.6	360	271
159537747	170	1	269.0	209.0	1.0	0.20000002	360	271
159538124	0	0	309.0	988.0	1.0	0.53333336	360	897
159538279	155	1	308.5	961.0	1.0	0.20000002	360	897
159538595	0	0	287.0	209.0	1.0	0.4666667	360	271
159538750	155	1	291.408	214.22397	1.0	0.20000002	360	271
159539082	0	0	339.0	903.0	1.0	0.4666667	360	897
159539251	169	1	327.0	897.0112	1.0	0.13333334	360	897
159539567	0	0	293.0	263.0	1.0	0.53333336	360	271
159539723	156	1	295.0	260.0382	1.0	0.13333334	360	271
159540068	0	0	304.0	968.0	1.0	0.26666668	360	897
159540238	170	1	294.9005	958.9005	1.0	0.20000002	360	897
159540569	0	0	298.0	267.0	1.0	0.4666667	360	271
159540739	170	1	304.0249	255.04977	1.0	0.13333334	360	271
159541101	0	0	309.0	982.0	1.0	0.53333336	360	897
159541285	184	1	305.72607	963.8218	1.0	0.13333334	360	897
159541600	0	0	322.0	313.0	1.0	0.40000004	360	271
159541742	142	1	322.0	307.0	1.0	0.26666668	360	271
159542118	0	0	315.0	933.0	1.0	0.53333336	360	897
159542317	199	1	310.46225	926.07544	1.0	0.26666668	360	897
159542662	0	0	313.0	305.0	1.0	0.4666667	360	271
159542833	171	1	306.5	292.5	1.0	0.26666668	360	271
159543164	0	0	341.0	934.0	1.0	0.6666667	360	897
159543334	170	1	337.0	931.54626	1.0	0.33333334	360	897
159543665	0	0	300.0	229.0	1.0	0.53333336	360	271
159543792	127	1	306.0	236.0	1.0	0.26666668	360	271
159544123	0	0	343.0	919.0	1.0	0.6	360	897
159544294	171	1	337.5	898.5	1.0	0.13333334	360	897
159544609	0	0	295.0	215.0	1.0	0.53333336	360	271
159544765	156	1	298.5	227.0	1.0	0.26666668	360	271
159545080	0	0	323.0	844.0	1.0	0.40000004	360	897
159545251	171	1	322.10074	842.8993	1.0	0.13333334	360	897
159545582	0	0	283.0	189.0	1.0	0.6	360	271
159545724	142	1	283.0	188.55933	1.0	0.06666667	360	271
159546085	0	0	338.0	944.0	1.0	0.40000004	360	897
159546270	185	1	314.81528	903.09766	1.0	0.20000002	360	897
159546571	0	0	297.0	267.0	1.0	0.4666667	360	271
159546741	170	1	299.5	257.0	1.0	0.13333334	360	271
159547072	0	0	339.0	890.0	1.0	0.40000004	360	897
159547242	170	1	328.5	884.5	1.0	0.20000002	360	897
159547529	0	0	310.0	254.0	1.0	0.40000004	360	271
159547700	171	1	308.0	256.0	1.0	0.26666668	360	271
159548046	0	0	304.0	886.0	1.0	0.40000004	360	897
159548216	170	1	307.0	880.0	1.0	0.20000002	360	897
159548562	0	0	298.0	258.0	1.0	0.4666667	360	271
159548733	171	1	310.5	258.0	1.0	0.26666668	360	271
159549094	0	0	373.0	937.0	1.0	0.53333336	360	897
159549264	170	1	369.0	928.5	1.0	0.26666668	360	897
159549595	0	0	282.0	235.0	1.0	0.4666667	360	271
159549780	185	1	296.0	241.5	1.0	0.26666668	360	271
159550126	0	0	323.0	974.0	1.0	0.4666667	360	897
159550296	170	1	321.0	962.5	1.0	0.26666668	360	897
159550627	0	0	266.0	213.0	1.0	0.6	360	271
159550783	156	1	266.0	209.5	1.0	0.13333334	360	271
159551175	0	0	332.0	923.0	1.0	0.4666667	360	897
159551359	184	1	321.0	920.0	1.0	0.26666668	360	897
159551660	0	0	313.0	283.0	1.0	0.4666667	360	271
159551816	156	1	314.5	275.0	1.0	0.20000002	360	271
159552192	0	0	296.0	934.0	1.0	0.53333336	360	897
159552391	199	1	297.0	912.0	1.0	0.33333334	360	897
159552706	0	0	288.0	300.0	1.0	0.6666667	360	271
159552848	142	1	290.5	300.0	1.0	0.40000004	360	271
159553209	0	0	324.0	955.0	1.0	0.40000004	360	897
159553407	198	1	316.02228	949.9778	1.0	0.26666668	360	897
159553753	0	0	294.0	239.0	1.0	0.4666667	360	271
159553924	171	1	294.0	237.24106	1.0	0.20000002	360	271
159554300	0	0	324.0	976.0	1.0	0.4666667	360	897
159554498	198	1	315.0	959.5	1.0	0.13333334	360	897
159554799	0	0	308.0	263.0	1.0	0.4666667	360	271
159554984	185	1	308.0	253.91666	1.0	0.20000002	360	271
159555315	0	0	332.0	863.0	1.0	0.53333336	360	897
159555499	184	1	324.0	853.5	1.0	0.26666668	360	897
159555814	0	0	287.0	232.0	1.0	0.6666667	360	271
159555956	142	1	288.10947	235.21893	1.0	0.26666668	360	271
159556332	0	0	351.0	888.0	1.0	0.53333336	360	897
159556531	199	1	337.0	883.0	1.0	0.20000002	360	897
159556846	0	0	312.0	294.0	1.0	0.53333336	360	271
159557031	185	1	317.5	291.5	1.0	0.33333334	360	271
159557362	0	0	337.0	927.0	1.0	0.6666667	360	897
159557547	185	1	332.5	924.0	1.0	0.13333334	360	897
159557878	0	0	318.0	267.0	1.0	0.40000004	360	271
159558062	184	1	318.0	263.0	1.0	0.20000002	360	271
159558423	0	0	330.0	951.0	1.0	0.40000004	360	897
159558607	184	1	323.0	935.9049	1.0	0.40000004	360	897
159558923	0	0	298.0	238.0	1.0	0.53333336	360	271
159559065	142	1	298.0	240.0	1.0	0.26666668	360	271
159559426	0	0	376.0	898.0	1.0	0.40000004	360	897
159559639	213	1	369.0	889.3935	1.0	0.26666668	360	897
159559939	0	0	334.0	290.0	1.0	0.6	360	271
159560124	185	1	334.0	292.18414	1.0	0.26666668	360	271
159560455	0	0	341.0	934.0	1.0	0.40000004	360	897
159560639	184	1	330.1246	918.2523	1.0	0.13333334	360	897
159560940	0	0	328.0	241.0	1.0	0.40000004	360	271
159561110	170	1	329.5	240.5	1.0	0.33333334	360	271
159561442	0	0	361.0	923.0	1.0	0.53333336	360	897
159561669	227	1	346.61475	866.0652	1.0	0.20000002	360	897
159561956	0	0	329.0	281.0	1.0	0.4666667	360	271
159562183	227	1	324.0	295.0	1.0	0.20000002	360	271
159562470	0	0	319.0	875.0	1.0	0.33333334	360	897
159562669	199	1	308.0	869.7477	1.0	0.26666668	360	897
159562970	0	0	308.0	267.0	1.0	0.26666668	360	271
159563126	156	1	308.0	260.5	1.0	0.20000002	360	271
159563457	0	0	335.0	931.0	1.0	0.4666667	360	897
159563613	156	1	326.0	925.5	1.0	0.33333334	360	897
159563944	0	0	319.0	192.0	1.0	0.33333334	360	271
159564143	199	1	317.5	230.5	1.0	0.26666668	360	271
159564474	0	0	326.0	911.0	1.0	0.40000004	360	897
159564673	199	1	314.0	875.8841	1.0	0.13333334	360	897
159565004	0	0	309.0	251.0	1.0	0.40000004	360	271
159565188	184	1	309.0	266.04782	1.0	0.26666668	360	271
159565520	0	0	339.0	945.0	1.0	0.4666667	360	897
159565719	199	1	331.44095	920.0314	1.0	0.13333334	360	897
159566050	0	0	320.0	270.0	1.0	0.40000004	360	271
159566234	184	1	317.5	267.5	1.0	0.26666668	360	271
159566550	0	0	332.0	867.0	1.0	0.20000002	360	897
159566762	212	1	322.5	847.0	1.0	0.13333334	360	897
159567094	0	0	298.0	204.0	1.0	0.33333334	360	271
159567279	185	1	295.5	223.5	1.0	0.26666668	360	271
159567610	0	0	306.0	898.0	1.0	0.26666668	360	897
159567823	213	1	302.50696	863.2963	1.0	0.20000002	360	897
159568138	0	0	277.0	292.0	1.0	0.33333334	360	271
159568337	199	1	275.32434	296.56787	1.0	0.06666667	360	271
159568668	0	0	327.0	931.0	1.0	0.6	360	897
159568852	184	1	317.0	914.532	1.0	0.26666668	360	897
159569168	0	0	312.0	318.0	1.0	0.4666667	360	271
159569367	199	1	312.0	310.0	1.0	0.13333334	360	271
159569668	0	0	322.0	843.0	1.0	0.40000004	360	897
159569895	227	1	315.0	832.5	1.0	0.20000002	360	897
159570168	0	0	283.0	294.0	1.0	0.33333334	360	271
159570367	199	1	283.0	283.5	1.0	0.33333334	360	271
159570713	0	0	305.0	890.0	1.0	0.40000004	360	897
159570926	213	1	304.0	859.0	1.0	0.13333334	360	897
159571213	0	0	277.0	281.0	1.0	0.33333334	360	271
159571412	199	1	283.5	278.5	1.0	0.33333334	360	271
159571758	0	0	298.0	911.0	1.0	0.4666667	360	897
159571985	227	1	296.3846	853.3077	1.0	0.33333334	360	897
159572244	0	0	287.0	295.0	1.0	0.53333336	360	271
159572457	213	1	289.12634	287.2633	1.0	0.26666668	360	271
159572701	0	0	299.0	792.0	1.0	0.13333334	360	897
159572928	227	1	297.0	876.0	1.0	0.13333334	360	897
159573304	0	0	294.0	205.0	1.0	0.26666668	360	271
159573489	185	1	288.38766	226.63287	1.0	0.33333334	360	271
159573835	0	0	327.0	881.0	1.0	0.26666668	360	897
159574063	228	1	302.0	851.5	1.0	0.33333334	360	897
159574378	0	0	309.0	291.0	1.0	0.4666667	360	271
159574620	242	1	295.6315	337.00153	1.0	0.40000004	360	271
159574907	0	0	293.0	864.0	1.0	0.6	360	897
159575077	170	1	296.0	851.5	1.0	0.13333334	360	897
159575364	0	0	278.0	268.0	1.0	0.40000004	360	271
159575549	185	1	278.0	269.0	1.0	0.20000002	360	271
159575880	0	0	322.0	875.0	1.0	0.40000004	360	897
159576079	199	1	316.0	874.0	1.0	0.26666668	360	897
159576380	0	0	316.0	331.0	1.0	0.33333334	360	271
159576594	214	1	303.0	332.0	1.0	0.33333334	360	271
159576895	0	0	308.0	901.0	1.0	0.26666668	360	897
159577108	213	1	303.08517	881.4464	1.0	0.33333334	360	897
159577380	0	0	312.0	353.0	1.0	0.13333334	360	271
159577636	256	1	306.19196	344.04016	1.0	0.33333334	360	271
159577952	0	0	285.0	884.0	1.0	0.26666668	360	897
159578179	227	1	280.5	853.0	1.0	0.13333334	360	897
159578451	0	0	268.0	286.0	1.0	0.40000004	360	271
159578693	242	1	270.5	266.0	1.0	0.20000002	360	271
159579024	0	0	323.0	868.0	1.0	0.40000004	360	897
159579323	299	1	324.0	749.24274	1.0	0.26666668	360	897
159579553	0	0	291.0	289.0	1.0	0.40000004	360	271
159579766	213	1	293.5	292.0	1.0	0.20000002	360	271
159580097	0	0	313.0	884.0	1.0	0.33333334	360	897
159580325	228	1	307.06555	854.14795	1.0	0.13333334	360	897
159580612	0	0	268.0	283.0	1.0	0.6	360	271
159580953	341	1	268.20596	448.2754	1.0	0.33333334	360	271
159581154	0	0	310.0	893.0	1.0	0.26666668	360	897
159581353	199	1	297.59753	889.3901	1.0	0.26666668	360	897
159581684	0	0	296.0	310.0	1.0	0.40000004	360	271
159581898	214	1	290.0	288.5	1.0	0.40000004	360	271
159582229	0	0	312.0	884.0	1.0	0.4666667	360	897
159582414	185	1	298.0	873.0	1.0	0.26666668	360	897
159582715	0	0	278.0	271.0	1.0	0.40000004	360	271
159582914	199	1	278.0	272.0	1.0	0.26666668	360	271
159583245	0	0	318.0	915.0	1.0	0.6	360	897
159583416	171	1	305.0	902.0	1.0	0.20000002	360	897
159583747	0	0	283.0	254.0	1.0	0.40000004	360	271
159583960	213	1	277.5	289.5	1.0	0.13333334	360	271
159584292	0	0	296.0	865.0	1.0	0.33333334	360	897
159584505	213	1	292.6776	852.1315	1.0	0.20000002	360	897
159584836	0	0	284.0	303.0	1.0	0.20000002	360	271
159585021	185	1	260.28824	270.3559	1.0	0.13333334	360	271
159585397	0	0	295.0	887.0	1.0	0.33333334	360	897
159585582	185	1	285.5	881.5	1.0	0.20000002	360	897
159585914	0	0	290.0	276.0	1.0	0.4666667	360	271
159586098	184	1	288.5	284.0	1.0	0.13333334	360	271
159586459	0	0	285.0	881.0	1.0	0.40000004	360	897
159586658	199	1	288.07086	837.72424	1.0	0.33333334	360	897
159586931	0	0	275.0	293.0	1.0	0.26666668	360	271
159587130	199	1	276.5	293.5	1.0	0.33333334	360	271
159587461	0	0	272.0	921.0	1.0	0.26666668	360	897
159587660	199	1	270.5	910.0	1.0	0.20000002	360	897
159587991	0	0	253.0	221.0	1.0	0.40000004	360	271
159588176	185	1	263.01672	221.0502	1.0	0.13333334	360	271
159588507	0	0	294.0	857.0	1.0	0.40000004	360	897
159588692	185	1	293.0	854.83344	1.0	0.13333334	360	897
159589008	0	0	281.0	334.0	1.0	0.33333334	360	271
159589178	170	1	281.0	327.0	1.0	0.13333334	360	271
159589524	0	0	316.0	894.0	1.0	0.33333334	360	897
159589723	199	1	305.76932	889.3079	1.0	0.26666668	360	897
