# Supplementary material for: PDKit: A data science toolkit for the digital assessment of Parkinson’s Disease
Source: PLoS Comput Biol. 2021 Mar 12;17(3):e1008833. doi: 10.1371/journal.pcbi.1008833 (PMC7990207; doi:10.1371/journal.pcbi.1008833)
Supplement: S1 Compressed ZIP File — Exported from current GitHub repository including source code, data and documentation. (ZIP) [file pcbi.1008833.s001.zip › pdkit-1.3.2/tests/data/2458/T_-_LEG_AGILITY_-_LEFT_LEG_-_2016-10-14_10-44-20_-_f73512ccfc_-_2458.csv]

1253968563434968	2.847903	2.1092918	8.694544	3
1253968573358978	2.610877	1.8255788	8.797494	3
1253968583540489	2.4265234	1.5658079	8.862138	3
1253968593364186	2.2984335	1.3012487	8.8645315	3
1253968603365697	2.183512	1.091756	8.926781	3
1253968613974759	2.0159178	0.7673417	9.106346	3
1253968623360384	2.0159178	0.7673417	9.106346	3
1253968634200697	1.8806454	0.50637364	9.27394	3
1253968643363041	1.8806454	0.40342298	9.372103	3
1253968653360749	1.8148049	0.40342298	9.372103	3
1253968663357155	1.7561469	0.31364042	9.463082	3
1253968673399655	1.7022774	0.24660277	9.554062	3
1253968684308509	1.5897499	0.1376666	9.621099	3
1253968693362780	1.5897499	0.1376666	9.640253	3
1253968703361426	1.5562311	0.09935937	9.640253	3
1253968713360020	1.5239093	0.05626374	9.639056	3
1253968723356166	1.5263035	0.050278235	9.668983	3
1253968733667311	1.5167267	0.050278235	9.716867	3
1253968743361009	1.5167267	0.045489833	9.7240505	3
1253968753355176	1.5215151	0.04189853	9.730036	3
1253968763378666	1.5310919	0.049081136	9.734824	3
1253968773360332	1.5167267	0.06584055	9.765948	3
1253968783351113	1.496376	0.07182605	9.776723	3
1253968793355749	1.4317327	0.090979666	9.812635	3
1253968803358353	1.3670892	0.10654198	9.821015	3
1253968813351582	1.2916719	0.12090719	9.79827	3
1253968823380020	1.234211	0.1316811	9.749189	3
1253968834162051	1.2018893	0.15203181	9.690532	3
1253968843402988	1.1851299	0.17597382	9.629479	3
1253968853353822	1.2054806	0.16639702	9.55885	3
1253968863373874	1.2150574	0.19752164	9.527725	3
1253968873354968	1.2294226	0.21188685	9.471462	3
1253968884166113	1.2437878	0.21428105	9.40203	3
1253968893356999	1.2605472	0.21068975	9.345766	3
1253968903359603	1.292869	0.20949265	9.31105	3
1253968913350853	1.3227965	0.22266077	9.305065	3
1253968923361426	1.3371617	0.24061728	9.303867	3
1253968933689551	1.3371617	0.2621651	9.306262	3
1253968943438457	1.3299791	0.2801216	9.314642	3
1253968953362103	1.3156139	0.30166942	9.326612	3
1253968963350645	1.2988545	0.31603462	9.339781	3
1253968973356113	1.2749124	0.32920274	9.348161	3
1253968984404238	1.246182	0.33877954	9.350554	3
1253968993359082	1.2186487	0.34476504	9.355343	3
1253969003355905	1.1947067	0.34596214	9.367314	3
1253969013394603	1.1947067	0.34955344	9.386468	3
1253969023356478	1.2018893	0.35673606	9.425972	3
1253969033769707	1.2186487	0.35673606	9.470264	3
1253969043364186	1.2354081	0.34715924	9.504981	3
1253969053406738	1.2545617	0.33518824	9.531317	3
1253969063569186	1.2665327	0.3172317	9.554062	3
1253969073368145	1.2653356	0.30047232	9.57561	3
1253969083764030	1.2605472	0.2825158	9.583989	3
1253969093384290	1.2449849	0.2705448	9.587581	3
1253969103378249	1.2186487	0.2633622	9.591172	3
1253969113369082	1.1947067	0.2633622	9.592369	3
1253969123372415	1.1887212	0.2693477	9.605537	3
1253969133980228	1.2006922	0.2765303	9.622296	3
1253969143370384	1.234211	0.2717419	9.652225	3
1253969153367988	1.2725182	0.2753332	9.700109	3
1253969163376374	1.3215994	0.2741361	9.730036	3
1253969173374603	1.3563153	0.2717419	9.745598	3
1253969184000853	1.3814543	0.2717419	9.774328	3
1253969193382415	1.4053963	0.2789245	9.811439	3
1253969203398405	1.4221559	0.29328972	9.848549	3
1253969213372728	1.4281414	0.31244332	9.8916445	3
1253969223365436	1.4401124	0.33279404	9.922769	3
1253969234023301	1.4520833	0.35314476	9.944317	3
1253969243372363	1.4628572	0.37229836	9.97185	3
1253969253367780	1.4820108	0.39863458	10.011354	3
1253969263360749	1.5119383	0.4261679	10.035296	3
1253969273369082	1.543063	0.44891283	10.043676	3
1253969283360540	1.5658079	0.46686932	10.05445	3
1253969293410176	1.5394717	0.49081135	10.127473	3
1253969303352572	1.541866	0.49679685	10.095152	3
1253969313367311	1.5215151	0.46327803	10.077195	3
1253969323357103	1.4975731	0.4417302	10.092757	3
1253969333368717	1.4867992	0.4237737	10.079589	3
1253969343376999	1.4796166	0.40940848	10.041282	3
1253969353352988	1.4449008	0.4141969	10.0508585	3
1253969363410280	1.4173675	0.427365	10.0269165	3
1253969373349499	1.400608	0.4237737	9.915586	3
1253969383350697	1.3551182	0.4225766	9.846154	3
1253969393347259	1.3084313	0.4309563	9.791088	3
1253969403350384	1.2844892	0.4237737	9.702502	3
1253969413351790	1.2653356	0.4213795	9.628283	3
1253969423352936	1.246182	0.427365	9.599552	3
1253969433348092	1.2090719	0.44532153	9.563639	3
1253969443345644	1.1480197	0.45848963	9.539697	3
1253969453352051	1.0666169	0.47165772	9.522937	3
1253969463348874	0.9840169	0.48602295	9.500193	3
1253969473349082	0.91578215	0.50517654	9.463082	3
1253969483345644	0.8451532	0.5410896	9.435549	3
1253969493355853	0.8403648	0.5746084	9.289502	3
1253969503351322	0.8846575	0.63206923	9.126697	3
1253969513346217	0.93254155	0.7110779	8.955511	3
1253969523347624	0.961272	0.79726917	8.752005	3
1253969533352624	0.9876082	0.8726865	8.534132	3
1253969543354499	1.0235212	0.88944596	8.273164	3
1253969553350644	1.0187328	0.89902276	8.008605	3
1253969563347572	1.0462662	0.90859956	7.7368627	3
1253969573349655	1.0726024	0.89543146	7.477092	3
1253969583346478	1.0534488	0.8283938	7.2544312	3
1253969593349967	1.0295067	0.7278373	7.016208	3
1253969603349551	1.0474633	0.65242	6.8079123	3
1253969613365072	1.0989386	0.5566519	6.634333	3
1253969623347780	1.1887212	0.415394	6.517017	3
1253969633927363	1.2749124	0.2777274	6.637924	3
1253969643366113	0.8403648	0.91578215	9.932345	3
1253969653358561	1.6208745	0.007182605	13.295002	3
1253969663366217	1.9895816	-0.32441434	13.479356	3
1253969673375384	1.9057846	-0.093373865	12.919112	3
1253969683356946	1.7010803	-0.017956512	12.8209505	3
1253969693357415	1.7058687	0.020350715	12.611458	3
1253969703413978	1.8830396	0.12210429	12.357672	3
1253969713352155	2.0171149	0.23582886	12.046426	3
1253969723354134	2.207454	0.36391866	11.449073	3
1253969733372051	2.3535004	0.45370123	10.8182	3
1253969743357259	2.4061728	0.4321534	10.275913	3
1253969753359186	2.291251	0.37229836	9.932345	3
1253969763363926	2.1320367	0.2789245	9.85214	3
1253969773355228	2.0530279	0.21188685	9.910798	3
1253969783357624	1.946486	0.1376666	9.941922	3
1253969793378196	1.8016368	0.06823475	9.9550905	3
1253969803351946	1.6986861	0.05626374	9.993398	3
1253969813353092	1.602918	0.10175357	10.096349	3
1253969823348092	1.6304513	0.10534488	10.043676	3
1253969833347832	1.6256629	0.12569559	10.035296	3
1253969843346061	1.6496049	0.14724341	10.029311	3
1253969853358509	1.697489	0.16998832	10.018537	3
1253969863366113	1.7597382	0.22266077	10.030508	3
1253969873358248	1.8136078	0.28491	10.023325	3
1253969883358509	1.8674773	0.33399114	9.974244	3
1253969893349030	1.8842367	0.4225766	9.970653	3
1253969903367519	1.9021933	0.51714754	9.944317	3
1253969913380592	1.9153614	0.62728083	9.880871	3
1253969923364498	1.8830396	0.7314286	9.7240505	3
1253969933365957	1.8734628	0.80684596	9.498995	3
1253969943373092	1.8950106	0.90021986	9.275137	3
1253969953363873	1.8890251	0.9756372	9.056067	3
1253969963362311	1.7812861	1.0390835	8.9124155	3
1253969973379238	1.7968484	1.1001357	8.516175	3
1253969983364967	1.7908629	1.1312603	8.250419	3
1253969993369394	1.7932571	1.1587936	8.042124	3
1253970003378301	1.745373	1.1671734	7.856573	3
1253970013360905	1.7250223	1.1192893	7.645883	3
1253970023357988	1.6867151	1.0630256	7.478289	3
1253970033381790	1.6555905	0.9935937	7.3669586	3
1253970043357415	1.650802	0.89782566	7.291541	3
1253970053358405	1.6340426	0.79607207	7.2185183	3
1253970063372051	1.6531962	0.6560113	7.1945763	3
1253970073403978	1.685518	0.46208093	7.2065473	3
1253970083358613	1.7310078	0.35913026	7.335834	3
1253970093371165	1.6340426	0.4357447	8.094796	3
1253970103359082	1.4269443	0.50278234	10.5680065	3
1253970113359290	1.958457	0.05626374	12.148179	3
1253970123372311	2.408567	0.11971009	12.65575	3
1253970133362728	2.4887726	0.41299978	12.613852	3
1253970143356842	2.4420857	0.47165772	12.443863	3
1253970153385228	2.4492683	0.48123455	12.217611	3
1253970163368717	2.565387	0.5255273	11.799823	3
1253970173358092	2.8455088	0.62368953	11.243171	3
1253970183374967	3.0358477	0.7206547	10.745177	3
1253970193359811	3.0418332	0.7469909	10.344149	3
1253970203356842	2.932897	0.688333	10.005369	3
1253970213366946	2.7868507	0.62608373	9.835381	3
1253970223358717	2.5474305	0.45848963	9.776723	3
1253970233356061	2.267309	0.30166942	9.782708	3
1253970243371686	2.0219033	0.17357962	9.853337	3
1253970253357311	1.8614918	0.10055647	9.916783	3
1253970263356998	1.7322049	0.061052144	9.980229	3
1253970273370123	1.6555905	0.044292733	10.013748	3
1253970283364915	1.6112977	0.050278235	10.038888	3
1253970293359290	1.6232687	0.06703765	10.049662	3
1253970303369238	1.685518	0.10414778	10.053253	3
1253970313360071	1.7812861	0.1436521	10.035296	3
1253970323353613	1.8507179	0.20231004	10.030508	3
1253970333370852	1.9285295	0.2621651	9.974244	3
1253970343358821	1.9548657	0.31603462	9.89763	3
1253970353359394	2.0003555	0.38187516	9.752781	3
1253970363372519	2.030283	0.47764325	9.642648	3
1253970373359342	2.067393	0.59256494	9.510966	3
1253970383358561	2.1212628	0.7062895	9.350554	3
1253970393368873	2.1667526	0.82240826	9.188946	3
1253970403357936	2.1894975	0.91697925	9.083601	3
1253970413359446	2.171541	1.0079589	8.802282	3
1253970423369342	2.1547816	1.055843	8.531737	3
1253970433358873	2.134431	1.0821792	8.2995	3
1253970443362571	2.0709844	1.1109096	8.117541	3
1253970453370123	2.0410569	1.1300632	7.9702973	3
1253970463356321	1.99437	1.1085154	7.801506	3
1253970473356582	1.9285295	1.0749966	7.6255326	3
1253970483367727	1.8866309	0.9983821	7.4627266	3
1253970493358977	1.8806454	0.89543146	7.3537903	3
1253970503357571	1.9285295	0.82360536	7.3202715	3
1253970513375436	2.0278888	0.7398083	7.371747	3
1253970523357363	2.0937295	0.6727707	7.4746976	3
1253970533365019	2.1571758	0.58777654	7.559692	3
1253970543375488	2.172738	0.50637364	7.6865845	3
1253970553356582	2.0374656	0.5650316	8.09719	3
1253970563357050	1.7705121	0.91578215	10.893618	3
1253970573374082	2.2661119	0.30166942	12.514492	3
1253970583354186	2.6048915	0.4249708	12.659342	3
1253970593359186	2.5737667	0.7182605	12.374432	3
1253970603369498	2.5905263	0.6895301	12.084733	3
1253970613372102	2.4768016	0.7290344	11.799823	3
1253970623362102	2.5210943	0.7493851	11.428721	3
1253970633680019	2.7688942	0.79367787	10.876859	3
1253970643363248	2.8909986	0.8738836	10.380061	3
1253970653385019	2.846706	0.8678981	10.016143	3
1253970663378977	2.7126305	0.7721301	9.776723	3
1253970673361425	2.5210943	0.61770403	9.631873	3
1253970683354082	2.327164	0.44532153	9.594764	3
1253970693368092	2.184709	0.30885202	9.677363	3
1253970703358613	2.112883	0.23223756	9.8198185	3
1253970713355904	2.0841527	0.21787235	9.944317	3
1253970723368769	2.0829554	0.21308395	10.02572	3
1253970733359811	2.098518	0.23942018	10.04607	3
1253970743357206	2.1272483	0.24540567	10.016143	3
1253970753367884	2.1655555	0.2669535	9.989806	3
1253970763361061	2.2110453	0.30885202	9.993398	3
1253970773359290	2.2361844	0.34955344	10.00896	3
1253970783376946	2.2457612	0.39145198	10.01734	3
1253970793363925	2.2373815	0.39624038	9.992201	3
1253970803356217	2.2242134	0.4333505	9.9550905	3
1253970813373456	2.2385786	0.50278234	9.915586	3
1253970823359290	2.256535	0.5650316	9.849746	3
1253970833388925	2.2661119	0.6488287	9.757569	3
1253970843371009	2.2972364	0.7230489	9.619903	3
1253970853357571	2.3427265	0.7769185	9.431957	3
1253970863358040	2.385822	0.8355764	9.234436	3
1253970873372259	2.445677	0.8798691	8.962694	3
1253970883357623	2.4480712	0.91817635	8.722076	3
1253970893359550	2.3594859	0.9516952	8.457518	3
1253970903371113	2.268506	0.93972415	8.159439	3
1253970913358456	2.1775265	0.91219085	7.8769236	3
1253970923359602	2.0458453	0.91817635	7.6506715	3
1253970933371686	1.922544	0.89423436	7.4256167	3
1253970943362884	1.8315643	0.8355764	7.2245035	3
1253970953357779	1.804031	0.760159	7.098808	3
1253970963372363	1.8148049	0.6512229	7.0688806	3
1253970973359706	1.8806454	0.5386954	7.1550717	3
1253970983357779	2.0614076	0.48123455	7.3777328	3
1253970993368092	2.1894975	0.533907	8.037335	3
1253971003358404	2.078167	0.9636662	9.746795	3
1253971013359498	2.6036944	0.50637364	11.378444	3
1253971023368613	3.0992942	0.45250413	11.896789	3
1253971033364394	3.321955	0.6548142	12.032061	3
1253971043357988	3.2704794	0.8487445	12.061988	3
1253971053370019	3.2213984	0.8714894	11.882423	3
1253971063358769	3.1866825	0.93373865	11.562798	3
1253971073359342	3.289633	1.0103531	11.139024	3
1253971083368717	3.357868	1.0450691	10.67814	3
1253971093359602	3.2944214	1.0103531	10.303447	3
1253971103355696	3.1244333	0.93254155	10.056845	3
1253971113366738	2.9771898	0.8678981	9.885659	3
1253971123355540	2.8538885	0.7625532	9.765948	3
1253971133361008	2.7365725	0.641646	9.667787	3
1253971143370436	2.5905263	0.5351041	9.643845	3
1253971153358561	2.4528596	0.45609543	9.664195	3
1253971163358613	2.3570917	0.4213795	9.689334	3
1253971173370331	2.3235726	0.39983168	9.665392	3
1253971183359290	2.3139958	0.33399114	9.598354	3
1253971193360592	2.3223755	0.32800564	9.548077	3
1253971203370696	2.3546975	0.31004912	9.508572	3
1253971213359029	2.3870192	0.2861071	9.436746	3
1253971223358925	2.3834279	0.2825158	9.376891	3
1253971233368613	2.349909	0.320823	9.369708	3
1253971243955488	2.3343468	0.36870706	9.312247	3
1253971253393821	2.328361	0.427365	9.242816	3
1253971263380331	2.3199813	0.49679685	9.176975	3
1253971273362467	2.3235726	0.5805939	9.105149	3
1253971283359654	2.3451207	0.6799533	9.015367	3
1253971293371894	2.3834279	0.7697359	8.9124155	3
1253971303356946	2.4157495	0.8559271	8.793902	3
1253971313358144	2.433706	0.93852705	8.6574335	3
1253971323373404	2.4313118	0.9828198	8.507795	3
1253971333384706	2.4372973	1.0175357	8.354567	3
1253971343359133	2.4349031	1.0342951	8.197746	3
1253971353369081	2.4552538	1.0319009	8.075643	3
1253971363358769	2.48159	0.9900024	7.988254	3
1253971373358300	2.5234885	0.93014735	7.9224133	3
1253971383369185	2.6060886	0.8535329	7.9008656	3
1253971393359654	2.670732	0.79128367	7.928399	3
1253971403357415	2.7257986	0.7326257	8.027759	3
1253971413369498	2.694674	0.7565677	8.341399	3
1253971423358196	2.6671407	0.9576807	9.533711	3
1253971433357571	2.9951463	0.641646	10.891224	3
1253971443407727	3.2932243	0.6835446	11.457452	3
1253971453371946	3.4165258	0.80205756	11.457452	3
1253971463361373	3.393781	0.78050977	11.113884	3
1253971473371529	3.2944214	0.7553706	11.251551	3
1253971483361217	3.2704794	0.7769185	10.7356	3
1253971493361998	3.2968156	0.82480246	10.45069	3
1253971503368508	3.2273839	0.81881696	10.18254	3
1253971513358092	3.052607	0.7733272	10.029311	3
1253971523359394	2.8562827	0.7038953	9.935937	3
1253971533375852	2.6731262	0.6404489	9.856929	3
1253971543362050	2.5246856	0.5650316	9.7803135	3
1253971553360383	2.397793	0.49679685	9.728839	3
1253971563371008	2.2960393	0.3890578	9.738416	3
1253971573360852	2.2577322	0.32680854	9.763555	3
1253971583353873	2.2828712	0.31244332	9.767146	3
1253971593370592	2.3546975	0.34715924	9.816227	3
1253971603358977	2.3906105	0.36032736	9.821015	3
1253971613377154	2.4911668	0.39264908	9.864111	3
1253971623358404	2.6072857	0.4381389	9.928755	3
1253971633952623	2.8000188	0.47524905	10.022128	3
1253971643360435	2.8000188	0.5374983	10.075998	3
1253971653370696	2.7844565	0.5482722	10.011354	3
1253971663356060	2.8060043	0.59735334	9.957485	3
1253971673367362	2.6886885	0.7015011	9.872491	3
1253971683373144	2.6300306	0.7613561	9.727641	3
1253971693353196	2.4959552	0.842759	9.574412	3
1253971703360227	2.4229321	0.89543146	9.263166	3
1253971713360175	2.4229321	0.91578215	8.916007	3
1253971723354602	2.372654	0.93852705	8.610746	3
1253971733355019	2.2146366	0.985214	8.323442	3
1253971743362414	2.1033063	1.0295067	8.045714	3
1253971753368248	2.0266917	1.0534488	7.7691846	3
1253971763360279	1.9883845	1.0295067	7.502231	3
1253971773369550	1.9117701	1.0498575	7.2604165	3
1253971783356060	1.899799	1.0067618	7.0593038	3
1253971793356425	1.9249382	0.91697925	6.8881183	3
1253971803382831	1.9680338	0.80086046	6.7863646	3
1253971813360904	2.0745757	0.6667852	6.7827735	3
1253971823362466	2.2266076	0.62608373	6.944382	3
1253971833358039	2.44448	0.5255273	7.2065473	3
1253971843368039	2.585738	0.5518635	7.726089	3
1253971853361789	2.5450363	1.0414777	9.633071	3
1253971863355487	3.071761	0.63206923	11.768699	3
1253971873361998	3.6152446	0.4165911	12.284649	3
1253971883359706	3.6739025	0.7146692	12.253524	3
1253971893355644	3.4967315	0.90620536	12.181698	3
1253971903359602	3.4272997	0.90500826	11.98657	3
1253971913361633	3.3686419	0.93493575	11.736377	3
1253971923374133	3.4201171	1.0163386	11.335348	3
1253971933362727	3.513491	1.0618285	10.854114	3
1253971943360904	3.4584243	1.0761937	10.530896	3
1253971953358196	3.3315318	1.0426749	10.38485	3
1253971963362362	3.192668	0.9720459	10.31063	3
1253971973360800	2.9963434	0.8295909	10.224439	3
1253971983371737	2.789245	0.6655881	10.14543	3
1253971993359758	2.5462334	0.48961425	10.0987425	3
1253972003359966	2.336741	0.34356794	10.110714	3
1253972013355644	2.2218192	0.34476504	10.1621895	3
1253972023359602	2.1703439	0.33279404	10.149021	3
1253972033362519	2.1440077	0.33039984	10.052056	3
1253972043375696	2.1392193	0.31483752	9.91439	3
1253972053361321	2.1823149	0.3184288	9.753978	3
1253972063362102	2.2517467	0.33877954	9.606734	3
1253972073376685	2.2888567	0.36511576	9.472659	3
1253972083361529	2.3068132	0.37588966	9.315839	3
1253972093360539	2.3391352	0.4165911	9.149442	3
1253972103372935	2.3750482	0.47644615	8.986636	3
1253972113361529	2.4037786	0.59376204	8.829816	3
1253972123361737	2.4396915	0.7194576	8.645462	3
1253972133375071	2.4648306	0.8451532	8.450335	3
1253972143359706	2.4672248	0.93972415	8.258799	3
1253972153360643	2.4624364	1.0498575	8.061277	3
1253972163375175	2.433706	1.1408371	7.8589673	3
1253972173361373	2.3762453	1.1887212	7.6506715	3
1253972183360331	2.3295584	1.2210429	7.45315	3
1253972193372414	2.3020248	1.2150574	7.267599	3
1253972203359862	2.27928	1.1755531	7.1107793	3
1253972213362466	2.2840683	1.1288661	6.999449	3
1253972223376998	2.3235726	1.0785879	6.969521	3
1253972233357935	2.4073699	1.0007763	7.0006456	3
1253972243356789	2.5187001	0.89423436	7.0700774	3
1253972253356685	2.6503813	0.7433996	7.1646485	3
1253972263355175	2.7401638	0.6619968	7.422025	3
1253972273353716	2.6420016	0.9564836	8.808268	3
1253972283362310	2.9951463	0.8762778	11.785458	3
1253972293354550	3.5218706	0.25498247	12.388797	3
1253972303350956	3.6104562	0.545878	12.326548	3
1253972313362466	3.502717	0.7517793	12.3038025	3
1253972323353508	3.5314474	0.7146692	12.091916	3
1253972333360435	3.4105403	0.7721301	11.823765	3
1253972343370227	3.393781	0.79008657	11.512519	3
1253972353358925	3.515885	0.78888947	11.021708	3
1253972363361685	3.5362358	0.82480246	10.572795	3
1253972373369341	3.4237084	0.81402856	10.351331	3
1253972383358716	3.2441432	0.7589619	10.263943	3
1253972393358873	3.0262709	0.6775591	10.149021	3
1253972403369081	2.7988217	0.5422867	9.975441	3
1253972413358925	2.586935	0.39025488	9.847352	3
1253972423358404	2.4768016	0.38187516	9.846154	3
1253972433369758	2.4480712	0.39264908	9.876082	3
1253972443366945	2.4612393	0.4369418	9.8677025	3
1253972453363143	2.5007436	0.47165772	9.805453	3
1253972463375227	2.5785553	0.49799395	9.688137	3
1253972473361945	2.6671407	0.51954174	9.576807	3
1253972483360539	2.7712884	0.5386954	9.454702	3
1253972493373664	2.8514943	0.5674258	9.367314	3
1253972503361789	2.920926	0.5781997	9.246407	3
1253972513363195	2.907758	0.60573304	9.173384	3
1253972523373820	2.8754363	0.6727707	9.120711	3
1253972533358404	2.8383262	0.7505822	9.048885	3
1253972543370279	2.801216	0.8391677	8.962694	3
1253972553377883	2.7688942	0.93134445	8.876503	3
1253972563360122	2.7521348	1.0151415	8.772355	3
1253972573364966	2.7389667	1.0845734	8.645462	3
1253972583355279	2.7150247	1.1540052	8.504205	3
1253972593361372	2.695871	1.2234371	8.35337	3
1253972603359966	2.6898856	1.2785037	8.195353	3
1253972613397570	2.6791117	1.3108255	8.030152	3
1253972623355018	2.6503813	1.3156139	7.8745294	3
1253972634306008	2.6120741	1.3036429	7.740454	3
1253972643382831	2.5797524	1.2641385	7.608773	3
1253972653360435	2.5617957	1.1827357	7.463924	3
1253972663360122	2.5558102	1.0953473	7.350199	3
1253972673371320	2.6048915	1.0175357	7.3047094	3
1253972683363195	2.7006595	0.93732995	7.3729444	3
1253972693358872	2.8538885	0.8355764	7.52737	3
1253972703368664	3.003526	0.78410107	7.800309	3
1253972713363143	3.015497	0.92775315	8.51857	3
1253972723356424	3.1064768	0.91338795	10.6877165	3
1253972733372518	3.4799721	0.39384618	11.641806	3
1253972743360018	3.6176388	0.5542577	11.84651	3
1253972753367362	3.6176388	0.6631939	11.92911	3
1253972763380383	3.5685577	0.6440403	11.821371	3
1253972773363508	3.3925838	0.7086837	11.638214	3
1253972783395904	3.2860417	0.7218518	11.355699	3
1253972793374862	3.277662	0.7170634	10.907983	3
1253972803508352	3.2620997	0.7206547	10.498574	3
1253972813400435	3.240552	0.7266402	10.259154	3
1253972823381112	3.204639	0.7218518	10.1382475	3
1253972833358299	3.1387985	0.60693014	10.012551	3
1253972843366372	3.063381	0.51595044	9.911995	3
1253972853370904	3.0250738	0.4441244	9.855731	3
1253972863358664	3.0119057	0.37469256	9.8198185	3
1253972873362570	2.9867666	0.39504328	9.849746	3
1253972883358508	2.9855695	0.4309563	9.856929	3
1253972893375487	2.9867666	0.45489833	9.830592	3
1253972903363872	2.9364884	0.50637364	9.8437605	3
1253972913376112	2.980781	0.5279215	9.759963	3
1253972923360331	2.9975405	0.5530606	9.722853	3
1253972933361216	3.0454245	0.5674258	9.69532	3
1253972943367206	3.0382419	0.60333884	9.688137	3
1253972953360747	3.0107086	0.65242	9.635465	3
1253972963361633	2.96881	0.6991069	9.545682	3
1253972973370747	2.9245174	0.7673417	9.443929	3
1253972983366841	2.8898015	0.8439561	9.3182335	3
1253972993361633	2.8694508	0.93852705	9.16261	3
1253973003373560	2.8574798	1.0390835	8.990228	3
1253973013360487	2.8419175	1.1408371	8.781932	3
1253973023357414	2.8119898	1.2318168	8.548497	3
1253973033372831	2.7688942	1.2940661	8.301894	3
1253973043357987	2.7138276	1.3263878	8.050503	3
1253973053362101	2.6683378	1.3467385	7.7931266	3
1253973063376112	2.6144683	1.364695	7.5704656	3
1253973073361633	2.5594015	1.3467385	7.3897038	3
1253973083359654	2.5151088	1.30484	7.2448545	3
1253973093372206	2.4983494	1.2366052	7.1275387	3
1253973103360799	2.5007436	1.1168951	7.0329676	3
1253973113361320	2.5486276	0.9528923	6.9826894	3
1253973123370747	2.6874914	0.82599956	7.0006456	3
1253973133361164	2.871845	0.7553706	7.1227503	3
1253973143360747	3.039439	0.6799533	7.3430166	3
1253973153370591	3.0095115	0.7182605	7.8984714	3
1253973163361737	2.60968	1.1731589	11.0935335	3
1253973173359862	3.2130187	0.37469256	12.512098	3
1253973183371216	3.7840357	0.5291186	12.431892	3
1253973193361841	3.7936125	0.90500826	12.447454	3
1253973203362414	3.7481227	0.8762778	12.266692	3
1253973213382987	3.4943373	0.92416185	12.017695	3
1253973223363612	3.3123782	0.961272	11.637017	3
1253973233361945	3.4129345	0.9900024	11.027693	3
1253973243371268	3.4691982	1.0271125	10.45907	3
1253973253360331	3.4512417	1.0366893	10.172963	3
1253973263360226	3.3494883	1.0259154	10.0664215	3
1253973273370122	3.2273839	1.0223241	9.953894	3
1253973283361060	3.1244333	0.8846575	9.76954	3
1253973293362414	3.0382419	0.7781156	9.659407	3
1253973303371685	2.9364884	0.6464345	9.642648	3
1253973313362414	2.859874	0.59376204	9.701305	3
1253973323358924	2.813187	0.5315128	9.725247	3
1253973333371633	2.7940333	0.5398925	9.734824	3
1253973343360487	2.755726	0.5267244	9.719262	3
1253973353362466	2.7281928	0.51235914	9.671378	3
1253973363372674	2.7449522	0.5374983	9.619903	3
1253973373360174	2.7760768	0.5674258	9.583989	3
1253973383359914	2.791639	0.60453594	9.545682	3
1253973393374966	2.7940333	0.6356605	9.481039	3
1253973403359966	2.7940333	0.6727707	9.405622	3
1253973413361372	2.789245	0.7194576	9.336189	3
1253973423369445	2.7880478	0.81881696	9.263166	3
1253973433361008	2.8000188	0.90859956	9.166202	3
1253973443365174	2.8095956	1.0043676	9.062054	3
1253973453370695	2.8215668	1.1001357	8.956709	3
1253973463386476	2.8323407	1.2018893	8.831013	3
1253973473377310	2.822764	1.2916719	8.683769	3
1253973483410955	2.7808652	1.3611037	8.511387	3
1253973493373091	2.718616	1.4065934	8.330625	3
1253973503367518	2.657564	1.4209588	8.135497	3
1253973513372674	2.6084828	1.4065934	7.9307933	3
1253973523361424	2.5438392	1.4149733	7.7428484	3
1253973533354653	2.505532	1.3970166	7.5944076	3
1253973543371268	2.5019407	1.3503298	7.4806833	3
1253973553362414	2.516306	1.2749124	7.358579	3
1253973563357362	2.566584	1.1599907	7.2508397	3
1253973573365278	2.6372132	1.021127	7.15986	3
1253973583353820	2.717419	0.91697925	7.1347213	3
1253973593356007	2.8119898	0.81881696	7.192182	3
1253973603364028	2.9029696	0.7134721	7.3190746	3
1253973613367622	2.8874073	0.7505822	7.699753	3
1253973623357257	2.767697	1.3156139	9.993398	3
1253973633354862	3.2620997	0.61171854	12.041637	3
1253973643367570	3.7193923	0.35793316	12.2080345	3
1253973653359080	3.821146	0.6991069	12.285846	3
1253973663367049	3.855862	0.7745243	12.273875	3
1253973673366060	3.7828386	0.79487497	12.046426	3
1253973683362935	3.5625722	0.82240826	11.808203	3
1253973693369549	3.50152	0.81522566	11.373655	3
1253973703355851	3.5206735	0.8391677	10.844537	3
1253973713396112	3.5075054	0.8774749	10.473435	3
1253973723377310	3.4320881	0.81402856	10.329783	3
1253973733363612	3.3123782	0.7685388	10.280702	3
1253973743359966	3.1723173	0.6500258	10.207679	3
1253973753374185	3.0801406	0.5267244	10.128671	3
1253973763360955	3.016694	0.45848963	10.095152	3
1253973773365955	2.9640217	0.4201824	10.115502	3
1253973783377049	2.9472623	0.4429273	10.1382475	3
1253973793362987	2.9412768	0.48003745	10.104729	3
1253973803359445	2.920926	0.5327099	10.018537	3
1253973813384289	2.8874073	0.5506664	9.908403	3
1253973823362882	2.8778305	0.61650693	9.835381	3
1253973833363299	2.883816	0.6536171	9.730036	3
1253973843377570	2.907758	0.6596026	9.592369	3
1253973853365695	2.930503	0.7146692	9.489418	3
1253973863363351	2.9771898	0.7529764	9.379285	3
1253973873375018	2.9891608	0.80086046	9.271546	3
1253973883361580	2.967613	0.842759	9.1350765	3
1253973893361216	2.9149406	0.90141696	8.9842415	3
1253973903377466	2.8443117	0.9780314	8.7951	3
1253973913362570	2.7569232	1.0510546	8.578424	3
1253973923360747	2.6515784	1.127669	8.354567	3
1253973933375070	2.5486276	1.1994951	8.129512	3
1253973943360070	2.4827871	1.2497733	7.9068513	3
1253973953361216	2.3822308	1.2904748	7.6710224	3
1253973963380539	2.2661119	1.3431472	7.4507556	3
1253973973362570	2.207454	1.3706805	7.2628107	3
1253973983362049	2.2002714	1.389834	7.120356	3
1253973993375122	2.2361844	1.3922282	7.0461354	3
1253974003360122	2.3080103	1.3599066	7.038953	3
1253974013363091	2.3953989	1.3192052	7.0940194	3
1253974023371424	2.4959552	1.2437878	7.1730285	3
1253974033361736	2.6072857	1.1899183	7.2927384	3
1253974043361684	2.7210102	1.1623849	7.4615297	3
1253974053371476	2.8443117	1.1204864	7.6387005	3
1253974063377466	2.980781	1.0522517	7.7691846	3
1253974073627466	3.1028855	0.985214	7.8745294	3
1253974083604341	3.1878796	0.9696517	8.050503	3
1253974093494445	3.0933087	1.1779473	11.608287	3
1253974103408247	3.205836	1.0702082	11.340137	3
1253974115060226	3.9480386	0.6895301	12.218808	3
1253974123360486	3.9480386	0.6895301	12.218808	3
1253974133351424	3.9504328	0.90979666	12.179304	3
1253974143361736	3.9336734	0.878672	11.980585	3
1253974153350539	3.7612908	0.878672	11.692084	3
1253974163351268	3.6715083	0.8631097	11.341333	3
1253974173369184	3.6894648	0.8858546	10.890026	3
1253974183359132	3.7229836	0.9504981	10.418368	3
1253974193357674	3.6834793	0.8810662	9.999383	3
1253974203371007	3.489549	0.7302315	9.718064	3
1253974213360747	3.1603463	0.4309563	9.7563715	3
1253974223370643	3.1603463	0.4309563	9.7563715	3
1253974233379080	3.071761	0.38187516	9.868899	3
1253974243360903	3.0011318	0.3172317	9.941922	3
1253974253358351	2.9520507	0.2753332	10.016143	3
1253974263354913	2.9843724	0.2753332	10.052056	3
1253974273356268	3.003526	0.32202014	10.0664215	3
1253974283359705	3.015497	0.39743748	10.053253	3
1253974293398716	3.0550013	0.4441244	9.970653	3
1253974303369653	3.108871	0.51235914	9.923966	3
1253974313363663	3.181894	0.5542577	9.907207	3
1253974323371893	3.2309752	0.59974754	9.890448	3
1253974333365070	3.2620997	0.6488287	9.832987	3
1253974343361059	3.2848446	0.688333	9.710882	3
1253974353374653	3.2441432	0.7589619	9.592369	3
1253974363360955	3.1830912	0.79607207	9.435549	3
1253974373393195	3.0933087	0.89662856	8.959103	3
1253974383374080	3.0178912	0.9564836	8.696938	3
1253974393362205	2.9113493	0.997185	8.453926	3
1253974403360434	2.8335378	1.0187328	8.163031	3
1253974413379861	2.7569232	1.0606314	8.224083	3
1253974423359861	2.6874914	1.1168951	7.6853876	3
1253974433361320	2.6420016	1.1145009	7.5333557	3
1253974443413247	2.554613	1.1264719	7.3525934	3
1253974453376997	2.554613	1.1264719	7.228095	3
1253974463363143	2.529474	1.1085154	7.1586633	3
1253974473380434	2.5330653	1.0546459	7.133524	3
1253974483361424	2.5773582	0.664391	7.1742253	3
1253974493364132	2.682703	0.8523358	7.289147	3
1253974503370434	2.8646624	0.7338228	7.463924	3
1253974513360903	3.098097	0.6452374	7.7129207	3
1253974523361372	3.3087866	0.6895301	8.123527	3
1253974533366997	3.4261026	1.0893618	9.516952	3
1253974543361684	3.1878796	0.6428431	11.499351	3
1253974553364132	4.1623197	0.58538234	11.815386	3
1253974563379080	4.0162735	0.9684546	11.760319	3
1253974573363247	4.134786	1.0259154	11.708843	3
1253974583354653	3.8534677	1.0235212	11.540052	3
1253974593376476	3.9480386	0.9995792	11.235989	3
1253974603360747	3.787627	1.0163386	10.773908	3
1253974613381580	3.822343	1.0630256	10.320207	3
1253974623781684	3.788824	1.079785	10.06283	3
1253974633862518	3.667917	1.0582372	10.006566	3
1253974643366840	3.4859576	0.9923966	10.006566	3
1253974653372778	3.311181	0.81402856	9.927557	3
1253974663395278	3.1411927	0.6979098	9.922769	3
1253974673359861	2.9891608	0.60094464	10.013748	3
1253974683370226	2.859874	0.60333884	10.166978	3
1253974693399028	2.7760768	0.5746084	10.254366	3
1253974703351997	2.7329812	0.60333884	10.287885	3
1253974713359445	2.7401638	0.61052144	10.234015	3
1253974723362726	2.7281928	0.61052144	10.13705	3
1253974733356163	2.7665	0.62368953	10.0269165	3
1253974743374965	2.847903	0.6607997	9.929952	3
1253974753364913	2.9137435	0.7457938	9.810242	3
1253974763364028	2.943671	0.7457938	9.630676	3
1253974773374965	2.9472623	0.7625532	9.412804	3
1253974783357726	2.9281087	0.80684596	9.198523	3
1253974793362830	2.9017725	0.8487445	8.961497	3
1253974803374653	2.870648	0.92057055	8.688558	3
1253974813366632	2.7952304	0.9504981	8.391677	3
1253974823365017	2.7341783	0.9600749	8.067263	3
1253974833376267	2.669535	1.0510546	7.833828	3
1253974843365226	2.6479871	1.0977415	7.6410947	3
1253974853359913	2.6420016	1.1408371	7.4507556	3
1253974863371736	2.6420016	1.2042835	7.28795	3
1253974873361372	2.6539726	1.2066777	7.1826053	3
1253974883361476	2.64679	1.163582	7.098808	3
1253974893372778	2.6611552	1.0941502	7.0605006	3
1253974903360694	2.7246015	1.0127473	7.0700774	3
1253974913361736	2.8395233	0.9864111	7.1502833	3
1253974923374861	2.9831753	0.9636662	7.2939353	3
1253974933366632	3.0921116	0.9504981	7.4687123	3
1253974943359080	3.1902738	0.93493575	7.642292	3
1253974953368455	3.2369606	0.8858546	7.765593	3
1253974963358142	3.252523	0.82719666	7.854179	3
1253974973362257	3.1771057	0.8571242	8.127118	3
1253974983375747	3.0310593	1.2785037	9.534908	3
1253974993361111	3.4883518	0.85473	11.71842	3
1253975003359705	3.9264908	0.61052144	12.077551	3
1253975013373090	4.0318356	0.91219085	12.078748	3
1253975023360747	4.059369	1.0043676	12.012907	3
1253975033368142	3.9600096	1.0534488	11.797429	3
1253975043377205	3.7720647	1.0977415	11.558009	3
1253975053359757	3.705027	1.1480197	11.176133	3
1253975063362413	3.6750996	1.2030864	10.721235	3
1253975073373455	3.643975	1.2557588	10.309433	3
1253975083360694	3.539827	1.2186487	10.007763	3
1253975093363767	3.3399115	1.0821792	9.770737	3
1253975103375590	3.1555579	0.90859956	9.611523	3
1253975113362309	2.9999347	0.7529764	9.583989	3
1253975123361736	2.930503	0.61650693	9.643845	3
1253975133373767	2.8802247	0.5758055	9.763555	3
1253975143361632	2.8538885	0.50876784	9.861717	3
1253975153360903	2.859874	0.51595044	9.898827	3
1253975163373924	2.8766334	0.47764325	9.874885	3
1253975173363976	2.907758	0.46926352	9.818622	3
1253975183360017	2.979584	0.50637364	9.782708	3
1253975193372830	3.0538042	0.51714754	9.7479925	3
1253975203359809	3.132813	0.5614403	9.719262	3
1253975213361788	3.1663318	0.5506664	9.653421	3
1253975223375694	3.1399956	0.58657944	9.592369	3
1253975233361580	3.0801406	0.6404489	9.502586	3
1253975243361684	2.9963434	0.6895301	9.363723	3
1253975253371580	2.8933928	0.7038953	9.139865	3
1253975263361736	2.790442	0.7649474	8.943541	3
1253975273362413	2.7114334	0.8367735	8.7292595	3
1253975283375851	2.6551697	0.90141696	8.479065	3
1253975293362101	2.6156654	0.9804256	8.236053	3
1253975303359549	2.610877	1.0498575	8.016984	3
1253975313373038	2.6192567	1.091756	7.8206596	3
1253975323361111	2.6156654	1.1372458	7.6482773	3
1253975333360121	2.6252422	1.1563994	7.4950485	3
1253975343371996	2.6527755	1.1384429	7.359776	3
1253975353360798	2.6803088	1.067814	7.2149267	3
1253975363362153	2.7126305	0.9720459	7.0964136	3
1253975373374444	2.8060043	0.8774749	7.0449386	3
1253975383361476	2.955642	0.8535329	7.1167645	3
1253975393380278	3.169923	0.8319851	7.299921	3
1253975403379132	3.3746274	0.82121116	7.559692	3
1253975413361996	3.5350387	0.8511387	7.9391727	3
1253975423360590	3.5889084	1.0618285	8.682572	3
1253975433374653	3.6739025	1.42455	10.30225	3
1253975443353559	3.9791632	1.0510546	11.139024	3
1253975453359288	4.1024647	1.1611878	11.511322	3
1253975463375642	4.0976763	1.22224	11.646594	3
1253975473361892	4.0162735	1.1959038	11.652579	3
1253975483362413	3.846285	1.1599907	11.523293	3
1253975493373611	3.7469256	1.1097125	11.22282	3
1253975503358715	3.702633	1.1073183	10.845734	3
1253975513365434	3.7014358	1.1073183	10.469844	3
1253975523374913	3.6846764	1.0690111	10.156203	3
1253975533362309	3.6332011	0.9983821	9.901221	3
1253975543362257	3.549404	0.89902276	9.698911	3
1253975553377465	3.4380736	0.7278373	9.555259	3
1253975563360746	3.3279405	0.6428431	9.514558	3
1253975573360850	3.2309752	0.51116204	9.533711	3
1253975583354028	3.132813	0.4345476	9.605537	3
1253975593359288	3.0992942	0.3878607	9.685743	3
1253975603758975	3.086126	0.36631286	9.758766	3
1253975613405225	3.1148565	0.3854665	9.812635	3
1253975623356736	3.1244333	0.44532153	9.850943	3
1253975633356944	3.205836	0.46567222	9.841366	3
1253975643358350	3.2585084	0.50517654	9.77792	3
1253975653359757	3.2968156	0.5722142	9.759963	3
1253975663355590	3.2585084	0.6344634	9.762358	3
1253975673399757	3.2836475	0.6895301	9.692925	3
1253975683361788	3.2716765	0.7314286	9.586384	3
1253975693354132	3.2237926	0.7781156	9.482236	3
1253975703369548	3.1639376	0.8475474	9.386468	3
1253975713361632	3.108871	0.92296475	9.271546	3
1253975723355903	3.0909145	0.9768343	9.106346	3
1253975733371684	3.052607	0.9876082	8.845378	3
1253975743361580	3.0298622	1.0342951	8.599973	3
1253975753360069	3.0083144	1.0127473	8.328231	3
1253975763374757	2.944868	1.0414777	8.1079645	3
1253975773361475	2.9496565	1.0618285	7.920019	3
1253975783361580	2.9484594	1.0690111	7.7548194	3
1253975793372465	2.9472623	1.0869676	7.595605	3
1253975803356111	2.979584	1.0546459	7.4567413	3
1253975813366632	2.992752	1.0007763	7.3106947	3
1253975823377309	3.003526	0.91937345	7.21373	3
1253975833361684	3.0430303	0.8475474	7.180211	3
1253975843362152	3.1244333	0.82001406	7.2580223	3
1253975853372152	3.25372	0.78050977	7.392098	3
1253975863360434	3.3638535	0.79008657	7.61835	3
1253975873360069	3.345897	1.0199299	8.372523	3
1253975883377465	3.4524388	1.1013328	10.5919485	3
1253975893366996	3.843891	0.770933	11.785458	3
1253975903362517	3.9480386	0.94690675	11.919533	3
1253975913375486	3.9372647	0.9864111	11.768699	3
1253975923365538	3.8031895	0.9864111	11.541249	3
1253975933362673	3.6008794	1.0151415	11.289858	3
1253975943372361	3.4153287	1.0582372	10.951078	3
1253975953362205	3.3913867	1.0989386	10.453085	3
1253975963357777	3.4033577	1.1372458	9.952697	3
1253975973375017	3.4117374	1.1180922	9.582792	3
1253975983359965	3.3662477	1.0223241	9.388862	3
1253975993361579	3.2752678	0.92775315	9.32781	3
1253976003372934	3.2106245	0.79128367	9.296685	3
1253976013363194	3.169923	0.7038953	9.288305	3
1253976023359027	3.13401	0.60932434	9.295488	3
1253976033374809	3.084929	0.5446809	9.355343	3
1253976043361319	3.0909145	0.5291186	9.440337	3
1253976053359652	3.1256304	0.51116204	9.497798	3
1253976063375277	3.169923	0.51235914	9.528923	3
1253976073362882	3.2273839	0.5279215	9.582792	3
1253976083360798	3.3327289	0.5482722	9.636662	3
1253976093372309	3.4105403	0.60214174	9.726444	3
1253976103360538	3.4081461	0.6619968	9.8437605	3
1253976113361163	3.4847605	0.6979098	9.818622	3
1253976123372725	3.551798	0.7302315	9.755175	3
1253976133363559	3.5434184	0.7733272	9.759963	3
1253976143360746	3.4979286	0.82480246	9.7719345	3
1253976153373454	3.3638535	0.92296475	9.827001	3
1253976163360382	3.3303347	0.9864111	9.731233	3
1253976173361736	3.2573113	1.0319009	9.639056	3
1253976183373715	3.1794999	1.0546459	9.526528	3
1253976193361319	3.0921116	1.1288661	9.405622	3
1253976203359652	3.0346506	1.1420342	9.217676	3
1253976213374444	2.9747956	1.1432313	8.986636	3
1253976223357569	2.8981812	1.1204864	8.748413	3
1253976233359548	2.835932	1.1073183	8.535329	3
1253976243367725	2.7964275	1.0977415	8.321048	3
1253976253360381	2.7461493	1.0295067	8.062474	3
1253976263361944	2.6791117	1.0031705	7.8649526	3
1253976273374444	2.669535	0.997185	7.727286	3
1253976283360329	2.6803088	0.9552865	7.6255326	3
1253976293362256	2.7006595	0.9540894	7.5441294	3
1253976303375381	2.7724855	0.94092125	7.5321584	3
1253976313362465	2.8694508	0.90261406	7.5848308	3
1253976323358454	2.9388826	0.878672	7.6734166	3
1253976333374444	3.0322564	0.81163436	7.827842	3
1253976343360642	3.1411927	0.7673417	8.002619	3
1253976353361944	3.2728736	0.7673417	8.194156	3
1253976363376736	3.405752	0.78050977	8.412027	3
1253976373361631	3.4835634	0.8631097	8.72088	3
1253976383361892	3.4847605	1.0809821	9.3182335	3
1253976393374027	3.7469256	1.0534488	10.57878	3
1253976403360694	4.0880995	0.80804306	11.262324	3
1253976413361475	4.2401314	0.9564836	11.463438	3
1253976423372933	4.3658266	0.9792285	11.385626	3
1253976433362725	4.3287168	0.9516952	11.221623	3
1253976443363506	4.185065	0.94211835	11.056423	3
1253976453370746	4.06296	0.9564836	10.809821	3
1253976463363402	3.9240966	0.9876082	10.511743	3
1253976473361683	3.7828386	0.9900024	10.199299	3
1253976483373715	3.6032736	0.9888053	10.0029745	3
1253976493361475	3.442862	1.0007763	9.873688	3
1253976503359288	3.25372	0.8738836	9.725247	3
1253976513381215	3.0370448	0.748188	9.605537	3
1253976523359496	2.89459	0.60453594	9.588778	3
1253976533361683	2.813187	0.5506664	9.701305	3
1253976543373506	2.8000188	0.5542577	9.838972	3
1253976553368142	2.8299465	0.557849	9.888053	3
1253976563364236	2.8502972	0.5470751	9.864111	3
1253976573375954	2.8993783	0.5602432	9.849746	3
1253976583356944	2.9771898	0.60094464	9.831789	3
1253976593360225	3.064578	0.6536171	9.7958765	3
1253976603739704	3.1651347	0.7026982	9.665392	3
1253976613384444	3.25372	0.7290344	9.665392	3
1253976623748298	3.3327289	0.8295909	9.5971575	3
1253976633358767	3.3770216	0.8678981	9.489418	3
1253976643360069	3.347094	0.89543146	9.356541	3
1253976653358246	3.2968156	0.94570965	9.19972	3
1253976663355277	3.2489316	0.9923966	8.995016	3
1253976673359965	3.1842883	1.0223241	8.748413	3
1253976683354704	3.0921116	1.0295067	8.503007	3
1253976693367256	2.9855695	1.1025299	8.328231	3
1253976703360017	2.9137435	1.1468226	8.167819	3
1253976713367621	2.8443117	1.1575965	7.979874	3
1253976723372100	2.7665	1.1719618	7.7931266	3
1253976733356892	2.718616	1.1755531	7.6614456	3
1253976743359392	2.718616	1.1540052	7.575254	3
1253976753375642	2.7521348	1.1180922	7.5046253	3
1253976763363350	2.7808652	1.0690111	7.45315	3
1253976773357829	2.8191724	0.9959879	7.439982	3
1253976783374027	2.871845	0.91937345	7.467515	3
1253976793363090	2.9735985	0.8822633	7.53575	3
1253976803361006	3.0789435	0.89184016	7.6722193	3
1253976814850277	3.1723173	0.8607155	7.94037	3
1253976823374808	3.2393548	0.8607155	7.94037	3
1253976833362256	3.2549171	0.8415619	8.021772	3
1253976843358715	3.2010477	0.90740246	8.2995	3
1253976853359027	3.2106245	1.2234371	10.462662	3
1253976863356683	3.6260185	0.7218518	11.820174	3
1253976873369704	3.8594532	0.93852705	11.936293	3
1253976883364131	4.036624	1.0749966	11.750742	3
1253976893354183	4.1096473	0.9780314	11.495759	3
1253976903370485	3.8630445	0.9935937	11.352107	3
1253976913362621	3.7110126	1.0103531	11.077971	3
1253976923358767	3.6296098	1.0773908	10.740389	3
1253976933372777	3.6715083	1.1360487	10.303447	3
1253976943356475	3.645172	1.1899183	9.992201	3
1253976953358975	3.515885	1.0666169	9.734824	3
1253976963371892	3.3542767	0.89543146	9.574412	3
1253976973362360	3.2381577	0.78050977	9.564836	3
1253976983360746	3.205836	0.6859388	9.648633	3
1253976993373662	3.1890767	0.6619968	9.737218	3
1253977003358975	3.193865	0.6811504	9.792285	3
1253977013360225	3.205836	0.6919243	9.779117	3
1253977023375433	3.1759086	0.6823475	9.689334	3
1253977033368298	3.1651347	0.7374141	9.606734	3
1253977043359392	3.1950622	0.82480246	9.560047	3
1253977053371371	3.2477345	0.82001406	9.475053	3
1253977063360017	3.276465	0.8367735	9.41879	3
1253977073363298	3.3063924	0.8834604	9.41879	3
1253977083372829	3.3075895	0.89064306	9.386468	3
1253977093360954	3.2716765	0.8810662	9.313444	3
1253977103358923	3.217807	0.90141696	9.228451	3
1253977113374183	3.2034419	0.94930094	9.105149	3
1253977123361267	3.1507695	0.94451255	8.948329	3
1253977133360746	3.108871	0.9780314	8.77834	3
1253977143374027	3.071761	1.0175357	8.625112	3
1253977153360121	3.0322564	1.0426749	8.447941	3
1253977163360121	2.9831753	1.0893618	8.294712	3
1253977173371996	2.9520507	1.1001357	8.146272	3
1253977183362048	2.9281087	1.0773908	7.997831	3
1253977193361110	2.89459	1.0785879	7.869741	3
1253977203373975	2.8898015	1.0594343	7.8062944	3
1253977213362204	2.9101522	1.0247183	7.7907324	3
1253977223361944	2.9460652	0.9756372	7.7931266	3
1253977233373246	3.004723	0.9516952	7.8182654	3
1253977243360954	3.086126	0.878672	7.8517847	3
1253977253361735	3.1507695	0.8571242	7.9092455	3
1253977263370069	3.2573113	0.8583213	8.019379	3
1253977273360121	3.3806129	0.8499416	8.147469	3
1253977283359287	3.4081461	0.8774749	8.371326	3
1253977293368037	3.3315318	1.0929531	9.030929	3
1253977303357725	3.4440591	0.9540894	10.569203	3
1253977313357829	3.6990416	0.724246	11.34253	3
1253977323368506	3.775656	0.8535329	11.465832	3
1253977333358714	3.8714242	0.94690675	11.366472	3
1253977343357725	3.916914	0.94930094	11.232397	3
1253977353369860	3.870227	0.94810385	11.077971	3
1253977363360641	3.7924154	0.9672575	10.8229885	3
1253977373357985	3.7960067	0.9708488	10.451887	3
1253977383368819	3.8055837	0.9888053	10.05445	3
1253977393358819	3.7612908	0.9540894	9.7240505	3
1253977403357152	3.6296098	0.8367735	9.4774475	3
1253977413369548	3.525462	0.712275	9.346964	3
1253977423357464	3.429694	0.5662287	9.299079	3
1253977433359912	3.3722332	0.50757074	9.385271	3
1253977443360277	3.347094	0.47285482	9.613917	3
1253977453364808	3.3171666	0.4345476	9.643845	3
1253977463361631	3.2848446	0.47764325	9.714474	3
1253977473364287	3.2034419	0.48123455	9.633071	3
1253977483379704	3.2441432	0.49679685	9.504981	3
1253977493354235	3.2632968	0.533907	9.405622	3
1253977503351996	3.3255463	0.60932434	9.436746	3
1253977513355589	3.6750996	0.6823475	9.463082	3
1253977523359287	3.4237084	0.7625532	9.455899	3
1253977533355121	3.4584243	0.8367735	9.445126	3
1253977543360121	3.4691982	0.91099375	9.425972	3
1253977553367829	3.430891	0.9828198	9.358934	3
1253977563378089	3.3782187	1.0486604	9.251195	3
1253977573360277	3.3315318	1.0929531	9.113529	3
1253977583355485	3.2788591	1.1216835	8.968679	3
1253977593373766	3.2585084	1.1312603	8.789114	3
1253977603362725	3.2034419	1.1456255	8.626308	3
1253977613384912	3.144784	1.1492168	8.462306	3
1253977623733975	3.083732	1.1312603	8.294712	3
1253977633349131	3.0310593	1.1288661	8.1343	3
1253977643359808	2.9951463	1.1133038	7.98586	3
1253977653372048	2.954445	1.0630256	7.839813	3
1253977663355277	2.907758	1.0103531	7.6530657	3
1253977673356527	2.8981812	0.94810385	7.479486	3
1253977683371579	2.9017725	0.8583213	7.326257	3
1253977693362152	2.9592333	0.78290397	7.255628	3
1253977703361006	3.0825348	0.7493851	7.347805	3
1253977713363662	3.2453403	0.78649527	7.60997	3
1253977723360850	3.3686419	0.90620536	8.057686	3
1253977733361214	3.3973722	1.1827357	8.959103	3
1253977743374235	3.6044707	1.1216835	10.534488	3
1253977753364287	3.9121256	0.9552865	11.317391	3
1253977763359027	4.0665517	1.0666169	11.510124	3
1253977773377881	4.1934443	1.1109096	11.45865	3
1253977783360641	4.197036	1.1468226	11.282676	3
1253977793363818	4.1024647	1.1755531	11.115082	3
1253977803373923	4.023456	1.1935096	10.830172	3
1253977813367620	3.9827545	1.198298	10.409989	3
1253977823390693	3.9444473	1.2042835	9.987412	3
1253977833383818	3.8833952	1.151611	9.682152	3
1253977843362985	3.7588966	1.0235212	9.498995	3
1253977853370016	3.5972881	0.89064306	9.404425	3
1253977863372777	3.453636	0.7338228	9.370906	3
1253977873359287	3.3195608	0.6344634	9.41879	3
1253977883363662	3.2309752	0.58657944	9.509769	3
1253977893370850	3.181894	0.5518635	9.61272	3
1253977903358037	3.120842	0.5255273	9.668983	3
1253977913389339	3.0621839	0.50278234	9.66659	3
1253977923364808	3.0346506	0.48602295	9.610326	3
1253977933355902	3.0346506	0.46806642	9.500193	3
1253977943361943	3.071761	0.47405192	9.391256	3
1253977953359704	3.1495724	0.50757074	9.339781	3
1253977963364287	3.2309752	0.5686229	9.39365	3
1253977973362933	3.3039982	0.6440403	9.455899	3
1253977983373714	3.3686419	0.7182605	9.4535055	3
1253977993361422	3.4225113	0.79008657	9.397242	3
1253978003358766	3.4524388	0.8619126	9.308656	3
1253978013375641	3.4680011	0.94451255	9.196129	3
1253978023360172	3.4763808	1.0223241	9.068039	3
1253978033366995	3.4847605	1.0845734	8.92319	3
1253978043375693	3.4727895	1.1372458	8.78672	3
1253978053359912	3.4368765	1.1767502	8.64666	3
1253978063360693	3.3734303	1.1959038	8.504205	3
1253978073374391	3.3087866	1.2030864	8.352173	3
1253978083361162	3.252523	1.2066777	8.191761	3
1253978093361422	3.1878796	1.2174516	8.046912	3
1253978103374183	3.1256304	1.2282255	7.9367785	3
1253978113362256	3.074155	1.2270284	7.8469963	3
1253978123362881	3.0310593	1.2006922	7.7440453	3
1253978133375120	3.0011318	1.1540052	7.633912	3
1253978143359079	3.0011318	1.0546459	7.5345526	3
1253978153358558	3.0226796	0.961272	7.467515	3
1253978163368610	3.1292217	0.8822633	7.499837	3
1253978173362724	3.2860417	0.82121116	7.631518	3
1253978183363141	3.417723	0.79966336	7.8984714	3
1253978193373089	3.4272997	0.9792285	8.62152	3
1253978203359599	3.620033	0.92416185	10.493786	3
1253978213361422	3.954024	0.7146692	11.5951185	3
1253978223373974	4.1635165	0.9516952	11.811794	3
1253978233363818	4.2880154	1.0295067	11.669339	3
1253978243362204	4.2281604	0.9828198	11.473015	3
1253978253374547	4.0043025	1.0187328	11.288661	3
1253978263361162	3.752911	1.0941502	11.080365	3
1253978273361839	3.705027	1.1324574	10.630256	3
1253978283374860	3.6152446	1.1875241	10.199299	3
1253978293362152	3.5290532	1.22224	9.896433	3
1253978303359599	3.357868	1.1899183	9.688137	3
1253978313374756	3.193865	1.1240777	9.534908	3
1253978323362047	3.1052797	1.0175357	9.464279	3
1253978333363141	3.05141	0.94211835	9.489418	3
1253978343372985	3.0322564	0.8631097	9.55885	3
1253978353361474	3.027468	0.82480246	9.5971575	3
1253978363361370	3.052607	0.7637503	9.555259	3
1253978373375745	3.1172507	0.7146692	9.472659	3
1253978383360901	3.2022448	0.7110779	9.384073	3
1253978393360537	3.2573113	0.6919243	9.285912	3
1253978403372933	3.2872388	0.6667852	9.19134	3
1253978413361162	3.323152	0.6631939	9.077616	3
1253978423362099	3.3865983	0.6655881	8.948329	3
1253978433376474	3.38181	0.688333	8.881291	3
1253978443362724	3.347094	0.7529764	8.804677	3
1253978453362829	3.3028011	0.80445176	8.688558	3
1253978463375381	3.2441432	0.8631097	8.549694	3
1253978473384860	3.1723173	0.91817635	8.414422	3
1253978483371683	3.095703	0.9876082	8.291121	3
1253978493353766	3.0502129	1.0546459	8.166622	3
1253978503360537	3.028665	1.1109096	8.040926	3
1253978513362412	3.016694	1.1575965	7.9343843	3
1253978523376735	3.0250738	1.174356	7.85777	3
1253978533369860	3.0502129	1.1587936	7.7823524	3
1253978543360589	3.1376014	1.1264719	7.7560163	3
1253978553374026	3.2668881	1.0426749	7.776367	3
1253978563360797	3.3961751	0.9780314	7.8613615	3
1253978573358454	3.5553896	0.93254155	7.9726915	3
1253978583354183	3.7193923	0.89064306	8.117541	3
1253978593359078	3.846285	0.8678981	8.343793	3
1253978603356891	3.8774097	0.90859956	8.767567	3
1253978613361631	3.7816415	1.1288661	9.691729	3
1253978623703037	3.9372647	0.81642276	10.741586	3
1253978633366891	4.1000705	0.8331822	11.153389	3
1253978644687151	4.1539397	0.9660604	11.201273	3
1253978653361422	4.175488	0.9780314	11.104307	3
1253978663413974	4.0641575	0.9923966	10.992977	3
1253978673402308	3.9516299	0.9816227	10.802638	3
1253978683345745	3.8989575	1.0007763	10.488997	3
1253978693363245	3.8750155	1.0223241	10.14543	3
1253978703362464	3.8379054	1.0378864	9.886856	3
1253978713366110	3.7780502	1.043872	9.722853	3
1253978723368922	3.6858735	1.0139444	9.622296	3
1253978733372151	3.5326445	0.8870517	9.508572	3
1253978743417724	3.3794158	0.7422025	9.451111	3
1253978753352776	3.2561142	0.641646	9.498995	3
1253978763363401	3.193865	0.63206923	9.631873	3
1253978773362203	3.1519666	0.63087213	9.720459	3
1253978783356006	3.1148565	0.61291564	9.702502	3
1253978793367256	3.1064768	0.62847793	9.65821	3
1253978803359443	3.1423898	0.6751649	9.600749	3
1253978813355068	3.2106245	0.7254431	9.514558	3
1253978823377151	3.288436	0.7613561	9.405622	3
1253978833361110	3.3842041	0.8283938	9.300277	3
1253978843387464	3.4859576	0.90620536	9.204509	3
1253978853377412	3.5817258	0.90979666	9.053674	3
1253978863356214	3.6212301	0.94930094	8.968679	3
1253978873351735	3.6475663	0.9947908	8.911219	3
1253978883357464	3.6284127	1.0582372	8.828619	3
1253978893351370	3.5913026	1.0965444	8.714894	3
1253978903346526	3.5230677	1.1252748	8.60117	3
1253978913343766	3.442862	1.1456255	8.485051	3
1253978923350433	3.3626564	1.1695676	8.37013	3
1253978933365224	3.2944214	1.198298	8.273164	3
1253978943356891	3.2357635	1.2246342	8.197746	3
1253978953345589	3.1878796	1.2413936	8.136695	3
1253978963348714	3.1603463	1.2378023	8.062474	3
1253978973355433	3.1316159	1.2198458	7.989451	3
1253978983354339	3.1124623	1.1803415	7.9343843	3
1253978993361005	3.1136594	1.1168951	7.892486	3
1253979003367099	3.1483753	1.0582372	7.8829093	3
1253979013361214	3.1950622	0.9768343	7.8984714	3
1253979023358974	3.2728736	0.89064306	7.9331875	3
1253979033378714	3.3889925	0.8559271	8.02297	3
1253979043366682	3.513491	0.82719666	8.184579	3
1253979053358245	3.620033	0.8631097	8.554482	3
1253979063374599	3.6583402	1.0761937	9.375694	3
1253979073356682	3.810372	0.93254155	10.522516	3
1253979083383141	4.003105	0.842759	11.049241	3
1253979093375068	4.1216183	0.9792285	11.195287	3
1253979103358974	4.1742907	1.0259154	11.137826	3
1253979113386422	4.0857053	1.0307038	11.0061455	3
1253979123367932	3.9588125	1.0151415	10.809821	3
1253979133372360	3.8881836	1.0199299	10.5285015	3
1253979143359182	3.8606503	1.0187328	10.198102	3
1253979153369912	3.8115692	0.9911995	9.885659	3
1253979163366005	3.7445314	0.9588778	9.673772	3
1253979173355485	3.6655228	0.8631097	9.522937	3
1253979183380224	3.5984852	0.81163436	9.433155	3
1253979193356370	3.5661635	0.7745243	9.398438	3
1253979203366214	3.5362358	0.7062895	9.372103	3
1253979213375537	3.4871547	0.6799533	9.41879	3
1253979223358610	3.4500446	0.676362	9.483433	3
1253979233361005	3.3518825	0.70509243	9.574412	3
1253979243365276	3.3482912	0.7206547	9.510966	3
1253979253357724	3.323152	0.7302315	9.433155	3
1253979263358870	3.3075895	0.7350199	9.344569	3
1253979273367620	3.3147724	0.7338228	9.234436	3
1253979283376370	3.3195608	0.7469909	9.16261	3
1253979293359182	3.3315318	0.79487497	9.108741	3
1253979303373922	3.3530796	0.8475474	9.060856	3
1253979313357568	3.3794158	0.91099375	8.986636	3
1253979323364703	3.3997664	0.9720459	8.89805	3
1253979333384391	3.4105403	1.0307038	8.789114	3
1253979343358609	3.3997664	1.0845734	8.674192	3
1253979353356266	3.3877954	1.13964	8.5700445	3
1253979363366734	3.3794158	1.1935096	8.477868	3
1253979373360693	3.3794158	1.2366052	8.388085	3
1253979383367047	3.3877954	1.2689269	8.307879	3
1253979393370224	3.3806129	1.2844892	8.214506	3
1253979403364026	3.3602622	1.2761095	8.12233	3
1253979413359859	3.3602622	1.2557588	8.030152	3
1253979423366630	3.38181	1.2294226	7.94037	3
1253979433364339	3.441665	1.210269	7.8912888	3
1253979443360745	3.5003228	1.174356	7.8912888	3
1253979453371057	3.5924997	1.1432313	7.976283	3
1253979463357047	3.657143	1.127669	8.160637	3
1253979473356422	3.714604	1.1133038	8.453926	3
1253979483373297	3.727772	1.1563994	8.939949	3
1253979493357359	3.762488	1.2090719	9.7240505	3
1253979503358349	3.9145198	0.997185	10.313024	3
1253979513374495	4.0222588	1.0247183	10.648212	3
1253979523364807	4.1156325	1.0618285	10.828975	3
1253979533366161	4.107253	1.0929531	10.825383	3
1253979543372984	4.036624	1.0785879	10.688913	3
1253979553357203	3.964798	1.0414777	10.492589	3
1253979563366109	3.9228995	1.009156	10.237606	3
1253979573376943	3.8881836	0.9864111	9.998186	3
1253979583362620	3.855862	1.0127473	9.840169	3
1253979593358505	3.7912183	0.93134445	9.715671	3
1253979603367151	3.6834793	0.90381116	9.635465	3
1253979613377464	3.5817258	0.8451532	9.580399	3
1253979623698141	3.478775	0.79008657	9.545682	3
1253979633355380	3.4045548	0.79367787	9.55885	3
1253979643359964	3.3506854	0.7469909	9.560047	3
1253979653359755	3.3195608	0.7098808	9.546879	3
1253979663356839	3.3566709	0.7158663	9.539697	3
1253979673357620	3.4225113	0.7194576	9.522937	3
1253979683362047	3.50152	0.7374141	9.476251	3
1253979693354286	3.5996823	0.7493851	9.400833	3
1253979703365588	3.6834793	0.7685388	9.321824	3
1253979713363505	3.763685	0.79966336	9.258378	3
1253979723382880	3.78643	0.8415619	9.24521	3
1253979733365849	3.7672763	0.8834604	9.221268	3
1253979743364391	3.7253778	0.93852705	9.151836	3
1253979753361474	3.6595373	0.9888053	9.033323	3
1253979763381266	3.5661635	1.0295067	8.881291	3
1253979773367776	3.4632127	1.0773908	8.701726	3
1253979783393870	3.3614593	1.1228806	8.500613	3
1253979793364599	3.2812533	1.1599907	8.297106	3
1253979803353974	3.2202013	1.186327	8.1079645	3
1253979813364338	3.1711202	1.2210429	7.943961	3
1253979823382568	3.1423898	1.2437878	7.809886	3
1253979833351161	3.145981	1.2306197	7.7093296	3
1253979843348505	3.1591492	1.1959038	7.586028	3
1253979853345484	3.193865	1.1240777	7.4854717	3
1253979863350745	3.2573113	1.033098	7.433996	3
1253979873357880	3.3662477	0.9516952	7.428011	3
1253979883351943	3.537433	0.89782566	7.4842744	3
1253979893349286	3.7062242	0.8571242	7.6027875	3
1253979903358922	3.834314	0.82480246	7.77517	3
1253979913350172	3.8977604	0.8331822	8.073248	3
1253979923352411	3.9025488	1.0749966	8.967483	3
1253979933358661	4.1599255	1.0450691	10.751163	3
1253979943375484	4.408922	1.033098	11.638214	3
1253979953363140	4.483143	1.2198458	11.729194	3
1253979963384963	4.5298295	1.2749124	11.514913	3
1253979973365068	4.3981485	1.2964603	11.246762	3
1253979983362880	4.1455603	1.3084313	10.93791	3
1253979993376943	3.952827	1.3263878	10.499771	3
1253980003365432	3.8367083	1.340753	10.065224	3
1253980013363140	3.7588966	1.376666	9.765948	3
1253980023381057	3.6990416	1.3503298	9.5971575	3
1253980033366526	3.5889084	1.2557588	9.514558	3
1253980043365015	3.4512417	1.1372458	9.441534	3
1253980053375901	3.3686419	1.0163386	9.375694	3
1253980063360328	3.3123782	0.90620536	9.363723	3
1253980073357672	3.2728736	0.8319851	9.386468	3
1253980083375745	3.2465374	0.78410107	9.442732	3
1253980093365224	3.2369606	0.7541735	9.470264	3
1253980103364755	3.228581	0.7038953	9.433155	3
1253980113375745	3.2393548	0.6871359	9.337387	3
1253980123362047	3.2836475	0.6931214	9.211691	3
1253980133362047	3.3255463	0.6727707	9.044097	3
1253980143375484	3.347094	0.6584055	8.858546	3
1253980153361630	3.3901896	0.6979098	8.768764	3
1253980163360432	3.4608185	0.7745243	8.765172	3
1253980173373870	3.5242648	0.8487445	8.765172	3
1253980183362672	3.5853171	0.91697925	8.704121	3
1253980193362151	3.643975	0.9816227	8.610746	3
1253980203375953	3.681085	1.0462662	8.523358	3
1253980213361630	3.693056	1.0941502	8.445546	3
1253980223371213	3.7002387	1.1228806	8.349778	3
1253980233381370	3.6990416	1.1336545	8.248025	3
1253980243363088	3.6966474	1.1168951	8.15106	3
1253980253360224	3.654749	1.0977415	8.061277	3
1253980263376422	3.632004	1.0857705	8.01459	3
1253980273360276	3.6176388	1.0570401	7.9966335	3
1253980283360640	3.6044707	1.033098	8.008605	3
1253980293374755	3.5733461	1.0139444	8.046912	3
1253980303361213	3.5733461	0.9959879	8.109161	3
1253980313361630	3.5781345	1.0414777	8.321048	3
1253980323375015	3.5350387	1.1707647	9.770737	3
1253980333361265	3.5661635	1.1372458	10.261548	3
1253980343360640	3.6750996	1.0977415	10.526108	3
1253980353373661	3.7912183	1.1899183	10.553641	3
1253980363362672	3.9217024	1.2306197	10.606314	3
1253980373361838	3.9815574	1.2521675	10.515334	3
1253980383375692	4.035427	1.2413936	10.377667	3
1253980393362359	4.0904937	1.2282255	10.181343	3
1253980403360953	4.1216183	1.2258313	9.938332	3
1253980413374599	4.1683054	1.174356	9.713276	3
1253980423360328	4.1635165	1.151611	9.554062	3
1253980433362672	4.1359835	1.0929531	9.466674	3
1253980443380067	4.0617633	0.9600749	9.40203	3
1253980453361057	3.9600096	0.90261406	9.376891	3
1253980463358974	3.855862	0.82360536	9.362526	3
1253980473376474	3.7361517	0.80924016	9.406818	3
1253980483361890	3.630807	0.80445176	9.463082	3
1253980493360797	3.5685577	0.79846627	9.469068	3
1253980503374755	3.53863	0.79248077	9.441534	3
1253980513368557	3.5446155	0.79008657	9.397242	3
1253980523361682	3.572149	0.7625532	9.317036	3
1253980533373869	3.6894648	0.7469909	9.216479	3
1253980543362463	3.7122097	0.7769185	9.185355	3
1253980553361838	3.6990416	0.81522566	9.198523	3
1253980563382567	3.6727054	0.8607155	9.196129	3
1253980573364338	3.642778	0.90740246	9.156625	3
1253980583351942	3.5901055	0.9552865	9.102755	3
1253980593354338	3.527856	1.0079589	9.0476885	3
1253980603717255	3.4620156	1.0654198	8.981848	3
1253980613376213	3.4021606	1.1168951	8.889671	3
1253980623670692	3.3530796	1.1611878	8.768764	3
1253980633350484	3.3159695	1.1959038	8.647857	3
1253980643364078	3.2836475	1.2186487	8.529344	3
1253980653355796	3.2632968	1.2294226	8.423999	3
1253980663360067	3.2489316	1.2258313	8.337808	3
1253980673361734	3.2429461	1.2198458	8.273164	3
1253980683365171	3.2549171	1.2138603	8.239645	3
1253980693363661	3.2740707	1.2138603	8.252813	3
1253980703361213	3.301604	1.2150574	8.280347	3
1253980713353661	3.345897	1.2138603	8.304289	3
1253980723359911	3.4153287	1.2126632	8.329428	3
1253980733362932	3.489549	1.2234371	8.401254	3
1253980743373192	3.5733461	1.2210429	8.468291	3
1253980753365849	3.6487634	1.1911154	8.498219	3
1253980763358921	3.7301662	1.1324574	8.497022	3
1253980773375692	3.7900212	1.0977415	8.49343	3
1253980783361317	3.8271315	1.0821792	8.528147	3
1253980793361942	3.8307228	1.1085154	8.717288	3
1253980803369807	3.8606503	1.174356	9.307459	3
1253980813362723	3.965995	0.9528923	9.983821	3
1253980823361890	4.0641575	0.9756372	10.5045595	3
1253980833376473	4.1862617	1.0378864	10.771513	3
1253980843359182	4.2078094	1.0606314	10.733206	3
1253980853366994	4.1240125	1.0498575	10.584765	3
1253980863373921	3.9983168	1.0546459	10.45069	3
1253980873368869	3.916914	1.079785	10.254366	3
1253980883364963	3.8355112	1.0989386	10.019734	3
1253980893371994	3.7361517	1.0821792	9.785102	3
1253980903390380	3.6008794	1.0570401	9.609129	3
1253980913359442	3.4632127	0.9648633	9.458294	3
1253980923365640	3.3734303	0.90859956	9.36492	3
1253980933361109	3.3602622	0.89303726	9.345766	3
1253980943359078	3.3842041	0.878672	9.352949	3
1253980953373453	3.417723	0.866701	9.344569	3
1253980963359859	3.4691982	0.8523358	9.321824	3
1253980973360848	3.5230677	0.8475474	9.2787285	3
1253980983374859	3.5877113	0.8523358	9.221268	3
1253980993360380	3.6607344	0.8774749	9.17099	3
1253981003366317	3.727772	0.90381116	9.173384	3
1253981013373765	3.7900212	0.93373865	9.190144	3
1253981023362203	3.8402996	0.9720459	9.185355	3
1253981033362984	3.8869865	1.0103531	9.151836	3
1253981043377567	3.8953662	1.0630256	9.124303	3
1253981053359182	3.8833952	1.1073183	9.102755	3
1253981063361265	3.846285	1.1504139	9.069236	3
1253981073373869	3.774459	1.186327	9.020155	3
1253981083361265	3.6727054	1.2054806	8.955511	3
1253981093362567	3.5565867	1.2186487	8.899248	3
1253981103371109	3.4464533	1.2270284	8.853758	3
1253981113360275	3.3435028	1.2318168	8.798691	3
1253981123360536	3.252523	1.234211	8.717288	3
1253981133372619	3.1783028	1.2330139	8.608353	3
1253981143360640	3.122039	1.2306197	8.488642	3
1253981153360848	3.0777464	1.2186487	8.376115	3
1253981163374286	3.0825348	1.2162545	8.275558	3
1253981173360640	3.1244333	1.2138603	8.169016	3
1253981183360223	3.181894	1.1875241	8.048109	3
1253981193371838	3.2381577	1.127669	7.917625	3
1253981203359598	3.3279405	1.0402806	7.7847466	3
1253981213360536	3.3913867	0.9540894	7.680599	3
1253981223375536	3.4883518	0.8643068	7.6147585	3
1253981233360640	3.5984852	0.81522566	7.6171527	3
1253981243360484	3.705027	0.78529817	7.7213006	3
1253981253371838	3.7361517	0.82480246	8.055291	3
1253981263361942	3.6403837	1.0977415	9.151836	3
1253981273359911	3.8283286	0.8619126	10.708067	3
1253981283373296	4.074931	0.985214	11.444284	3
1253981293360275	4.2078094	1.1779473	11.538856	3
1253981303358921	4.260482	1.1719618	11.337742	3
1253981313373713	4.143166	1.1599907	11.11149	3
1253981323360900	3.9971197	1.1695676	10.850522	3
1253981333362150	3.9205053	1.1767502	10.483012	3
1253981343367775	3.882198	1.1839328	10.040085	3
1253981353358140	3.8774097	1.1432313	9.645041	3
1253981363357827	3.822343	1.0702082	9.397242	3
1253981373374546	3.7672763	0.9828198	9.321824	3
1253981383361577	3.7134068	0.91578215	9.338584	3
1253981393361682	3.6583402	0.8631097	9.357738	3
1253981403373921	3.618836	0.82121116	9.354146	3
1253981413360432	3.5529952	0.7793127	9.39365	3
1253981423360015	3.503914	0.7386112	9.409213	3
1253981433373973	3.3794158	0.7793127	9.52174	3
1253981443363869	3.3925838	0.78050977	9.485827	3
1253981453359598	3.4021606	0.79726917	9.404425	3
1253981463375692	3.4512417	0.79008657	9.271546	3
1253981473360796	3.4955344	0.7781156	9.148245	3
1253981483359807	3.5350387	0.78529817	9.082404	3
1253981493372567	3.5458126	0.81283146	9.100361	3
1253981503358973	3.5470097	0.8583213	9.120711	3
1253981513365171	3.539827	0.90381116	9.091981	3
1253981523374702	3.525462	0.9516952	9.053674	3
1253981533359546	3.5075054	1.0019734	9.01776	3
1253981543360275	3.477578	1.0462662	8.968679	3
1253981553371838	3.442862	1.0881647	8.900445	3
1253981563368192	3.4033577	1.1240777	8.817844	3
1253981573363609	3.369839	1.1575965	8.728063	3
1253981583357254	3.3411086	1.1803415	8.631097	3
1253981593360327	3.3267434	1.1887212	8.51857	3
1253981603413817	3.309984	1.1815386	8.377312	3
1253981613398609	3.2692823	1.1575965	8.224083	3
1253981623356213	3.2142158	1.1216835	8.085219	3
1253981633345067	3.1950622	1.0714053	7.9463553	3
1253981643363869	3.1986535	1.0354922	7.813477	3
1253981653353973	3.2513258	0.9935937	7.711724	3
1253981663356525	3.3207579	0.91697925	7.6387005	3
1253981673374754	3.4284968	0.89064306	7.6363063	3
1253981683360536	3.5482068	0.8882488	7.7679873	3
1253981693357775	3.618836	1.0103531	8.243237	3
1253981703371838	3.7684734	1.2797008	9.664195	3
1253981713364702	4.189853	1.0690111	10.764331	3
1253981723360640	4.4723687	1.1671734	11.09473	3
1253981733377254	4.6519337	1.2042835	11.07438	3
1253981743358661	4.685453	1.151611	10.911574	3
1253981753365536	4.569334	1.0941502	10.728417	3
1253981763380119	4.414908	1.0654198	10.460267	3
1253981773364025	4.249708	1.0785879	10.141838	3
1253981783361942	4.140772	1.0833763	9.76116	3
1253981793372254	3.9827545	1.0295067	9.427169	3
1253981803362619	3.776853	0.94092125	9.196129	3
1253981813363609	3.558981	0.8475474	9.106346	3
1253981823372463	3.3997664	0.7529764	9.100361	3
1253981833366577	3.2908301	0.6979098	9.139865	3
1253981843366369	3.2130187	0.6727707	9.218874	3
1253981853375588	3.1711202	0.6691794	9.295488	3
1253981863362359	3.1160536	0.7146692	9.398438	3
1253981873361056	3.1711202	0.7517793	9.419987	3
1253981883377358	3.2273839	0.7745243	9.369708	3
1253981893362098	3.3243492	0.81402856	9.271546	3
1253981903359390	3.4608185	0.8379706	9.202114	3
1253981913372358	3.6224272	0.88944596	9.209297	3
1253981923361265	3.7900212	0.92895025	9.240421	3
1253981933364806	3.904943	0.9696517	9.324219	3
1253981943375431	3.9683893	1.0055647	9.392453	3
1253981953374077	3.9815574	1.0175357	9.399636	3
1253981963369129	3.9755719	1.0378864	9.354146	3
1253981973374286	3.9504328	1.0606314	9.291897	3
1253981983359286	3.9073372	1.0845734	9.2069025	3
1253981993358244	3.8367083	1.1228806	9.102755	3
1253982003368608	3.7421372	1.1504139	8.993818	3
1253982013366942	3.560178	1.2006922	9.002198	3
1253982023360640	3.4799721	1.1815386	8.821436	3
1253982033377098	3.359065	1.1121067	8.552089	3
1253982043361161	3.2130187	1.0534488	8.309077	3
1253982053359494	3.0897174	1.0019734	8.176199	3
1253982063375796	3.0083144	0.9528923	8.110358	3
1253982073360848	2.9855695	0.92775315	8.0684595	3
1253982083361733	3.003526	0.88944596	8.046912	3
1253982093371213	3.0550013	0.8463503	8.046912	3
1253982103361942	3.1519666	0.79846627	8.048109	3
1253982113362046	3.2836475	0.7206547	8.067263	3
1253982123375015	3.4464533	0.7350199	8.135497	3
1253982133361160	3.632004	0.81043726	8.371326	3
1253982143360952	3.7804444	0.9672575	8.893262	3
1253982153374129	3.940856	1.1420342	9.667787	3
1253982163363244	4.1419687	1.1073183	10.223241	3
1253982173360119	4.298789	1.1492168	10.5285015	3
1253982183372723	4.4101195	1.186327	10.617087	3
1253982193360275	4.4364557	1.1935096	10.564415	3
1253982203359598	4.3754034	1.1827357	10.414778	3
1253982213369546	4.274847	1.1647792	10.19451	3
1253982223361421	4.1683054	1.1204864	9.945514	3
1253982233359442	4.045004	1.067814	9.734824	3
1253982243373400	3.903746	1.0283096	9.606734	3
1253982253356213	3.7984009	1.0103531	9.532514	3
1253982263355275	3.6966474	0.93732995	9.464279	3
1253982273368556	3.5697548	0.878672	9.398438	3
1253982283358140	3.430891	0.80445176	9.363723	3
1253982293359285	3.3518825	0.7721301	9.38168	3
1253982303368817	3.3195608	0.7517793	9.425972	3
1253982313357671	3.3255463	0.7433996	9.437943	3
1253982323357931	3.3758245	0.7218518	9.400833	3
1253982333369442	3.4272997	0.6751649	9.308656	3
1253982343357827	3.5051112	0.688333	9.247604	3
1253982353357619	3.6355953	0.6919243	9.2069025	3
1253982363369962	3.7361517	0.6811504	9.209297	3
1253982373356942	3.8283286	0.7350199	9.246407	3
1253982383357462	3.879804	0.79008657	9.285912	3
1253982393369442	3.8977604	0.8499416	9.283517	3
1253982403358244	3.8893807	0.91338795	9.257181	3
1253982413357983	3.857059	0.9804256	9.217676	3
1253982423368660	3.8043866	1.0414777	9.160215	3
1253982433358035	3.7337575	1.0845734	9.08001	3
1253982443362827	3.6487634	1.1145009	8.9758625	3
1253982453370744	3.5553896	1.1408371	8.859743	3
1253982463362723	3.4608185	1.1504139	8.719683	3
1253982473360744	3.359065	1.1528081	8.576031	3
1253982483371681	3.2609026	1.1420342	8.408437	3
1253982493360692	3.192668	1.1312603	8.234857	3
1253982503361681	3.1387985	1.1192893	8.070854	3
1253982513378400	3.108871	1.0965444	7.9188223	3
1253982523361108	3.1196449	1.0462662	7.787141	3
1253982533360379	3.1495724	0.9792285	7.651869	3
1253982543372671	3.2070332	0.91219085	7.5908165	3
1253982553359598	3.2668881	0.79128367	7.5824366	3
1253982563368556	3.3554738	0.7374141	7.6482773	3
1253982573378139	3.4871547	0.7338228	7.833828	3
1253982583355587	3.5936968	0.8295909	8.289924	3
1253982593360952	3.6894648	1.1109096	9.321824	3
1253982603654129	4.0162735	1.0893618	10.444705	3
1253982613381785	4.26527	1.1923125	11.050438	3
1253982623656994	4.414908	1.2617443	11.179725	3
1253982633354337	4.4723687	1.2533646	11.042058	3
1253982643359233	4.4484267	1.2593501	10.790668	3
1253982653352671	4.4077253	1.2378023	10.487801	3
1253982663356421	4.3275194	1.2258313	10.146626	3
1253982673360692	4.1946416	1.2126632	9.848549	3
1253982683354754	4.068946	1.1923125	9.619903	3
1253982693368400	3.9636009	1.186327	9.483433	3
1253982703359650	3.8510735	1.1719618	9.40203	3
1253982713364129	3.7074213	1.0941502	9.320627	3
1253982723378139	3.5458126	0.9935937	9.284714	3
1253982733363244	3.4632127	0.91817635	9.332599	3
1253982743363712	3.453636	0.89543146	9.483433	3
1253982753371056	3.5302503	0.90381116	9.702502	3
1253982763368400	3.6092591	0.8846575	9.847352	3
1253982773363973	3.714604	0.8463503	9.88925	3
1253982783373556	3.8283286	0.8283938	9.870096	3
1253982793356785	3.9444473	0.8391677	9.832987	3
1253982803362723	3.9863458	0.85473	9.739613	3
1253982813371681	3.965995	0.8798691	9.595961	3
1253982823360587	3.8750155	0.89184016	9.434352	3
1253982833367983	3.7325604	0.93613285	9.297882	3
1253982843377879	3.5817258	0.985214	9.169792	3
1253982853362462	3.3207579	1.0953473	9.174581	3
1253982863359910	3.192668	1.1073183	8.931569	3
1253982873370848	2.9975405	1.0929531	8.684967	3
1253982883358400	2.870648	1.0642227	8.4347725	3
1253982893361004	2.8167782	1.0366893	8.219295	3
1253982903372566	2.8060043	1.0366893	8.074445	3
1253982913360483	2.8538885	1.0486604	7.9691005	3
1253982923363764	2.9221232	1.0522517	7.8865004	3
1253982933372983	3.0190883	1.067814	7.785944	3
1253982943358712	3.1244333	1.0965444	7.675811	3
1253982953361108	3.2309752	1.0845734	7.571663	3
1253982963372410	3.3075895	1.0127473	7.445967	3
1253982973397410	3.3602622	0.94451255	7.3418193	3
1253982983360118	3.4644098	0.8451532	7.2544312	3
1253982993373139	3.5661635	0.830788	7.2352777	3
1253983003361108	3.7181952	0.8571242	7.3190746	3
1253983013362775	3.86903	0.89782566	7.4806833	3
1253983023373400	3.9396589	0.9564836	7.716512	3
1253983033368452	3.8953662	1.0893618	8.207323	3
1253983043361421	3.8402996	1.4879963	9.64145	3
1253983053371473	4.0904937	1.1959038	10.803835	3
1253983063361681	4.3155484	1.2318168	11.332953	3
1253983073360952	4.3873744	1.3036429	11.525687	3
1253983083371473	4.367024	1.2629414	11.48738	3
1253983093361889	4.2293572	1.2437878	11.33894	3
1253983103361264	4.1264067	1.2270284	11.031284	3
1253983113373712	4.048595	1.2138603	10.620679	3
1253983123361473	3.9671922	1.2150574	10.199299	3
1253983133360900	3.8750155	1.186327	9.836577	3
1253983143374962	3.8163576	1.1420342	9.578004	3
1253983153361316	3.716998	1.0630256	9.409213	3
1253983163360639	3.6296098	0.961272	9.3026705	3
1253983173371889	3.5541923	0.8714894	9.260772	3
1253983183361212	3.5087025	0.80804306	9.26556	3
1253983193361212	3.5110967	0.7613561	9.308656	3
1253983203374129	3.539827	0.7374141	9.363723	3
1253983213362045	3.5745432	0.7230489	9.379285	3
1253983223360848	3.6176388	0.6991069	9.352949	3
1253983233370795	3.6643257	0.6572084	9.26197	3
1253983243361160	3.7241807	0.61770403	9.121908	3
1253983253361264	3.7780502	0.6739678	9.423578	3
1253983263368816	3.821146	0.7218518	9.226056	3
1253983273360223	3.7972038	0.7733272	9.321824	3
1253983283359129	3.7469256	0.82360536	9.336189	3
1253983293395535	3.6715083	0.8655039	9.303867	3
1253983303364337	3.5769374	0.90021986	9.266758	3
1253983313361525	3.4883518	0.92655605	9.215282	3
1253983323373139	3.4332852	0.9600749	9.14585	3
1253983333363295	3.4105403	1.0007763	9.0429	3
1253983343359181	3.41892	1.0295067	8.995016	3
1253983353370691	3.4105403	1.0690111	8.810662	3
1253983363360327	3.4572272	1.091756	8.580819	3
1253983373360848	3.4871547	1.0761937	8.380903	3
1253983383369545	3.4727895	1.0498575	8.259995	3
1253983393362827	3.4129345	1.0498575	8.195353	3
1253983403361056	3.38181	1.0630256	8.1319065	3
1253983413370847	3.357868	1.0690111	8.066066	3
1253983423361629	3.3315318	1.0462662	7.9930425	3
1253983433360118	3.3315318	1.0115502	7.896077	3
1253983443375691	3.6703112	0.9756372	7.81228	3
1253983453361629	3.4165258	0.89303726	7.7584105	3
1253983463361056	3.5362358	0.8595184	7.7907324	3
1253983473371212	3.6296098	0.8690952	8.002619	3
1253983483358972	3.702633	0.94810385	8.471883	3
1253983493359910	3.7912183	1.1480197	9.463082	3
1253983503370222	4.084508	0.9576807	10.414778	3
1253983513365014	4.3502645	1.0151415	10.978612	3
1253983523362931	4.4927197	1.0869676	11.101913	3
1253983533371004	4.495114	1.0714053	10.948685	3
1253983543370327	4.373009	1.0486604	10.696096	3
1253983553363452	4.211401	1.0594343	10.42196	3
1253983563371420	4.0892963	1.0881647	10.127473	3
1253983573362722	4.000711	1.1252748	9.824607	3
1253983583354025	3.9073372	1.1408371	9.546879	3
1253983593369077	3.7972038	1.1312603	9.343372	3
1253983603730743	3.6942532	1.1109096	9.223662	3
1253983613371837	3.6332011	1.1085154	9.167398	3
1253983623625795	3.6008794	1.0522517	9.114726	3
1253983633355066	3.5410242	0.9959879	9.048885	3
1253983643357827	3.4715924	0.90381116	8.987833	3
1253983653352149	3.453636	0.82360536	8.926781	3
1253983663354910	3.4859576	0.7685388	8.88608	3
1253983673357045	3.549404	0.7661445	8.89446	3
1253983683362670	3.6367924	0.7769185	8.933964	3
1253983693378087	3.7205894	0.79966336	8.9758625	3
1253983703363139	3.8043866	0.82599956	8.9998045	3
1253983713373295	3.8666358	0.8499416	9.0081835	3
1253983723358504	3.891775	0.90620536	9.028535	3
1253983733359389	3.8750155	0.9708488	9.069236	3
1253983743372879	3.8355112	1.0283096	9.11712	3
1253983753366889	3.7780502	1.0881647	9.175778	3
1253983763363816	3.7229836	1.1252748	9.190144	3
1253983773377879	3.6978445	1.1336545	9.131485	3
1253983783363972	3.679888	1.1420342	9.056067	3
1253983793361941	3.66672	1.1504139	8.978256	3
1253983803372358	3.6391866	1.1587936	8.90643	3
1253983813363139	3.6020765	1.1599907	8.836999	3
1253983823361316	3.5673606	1.1563994	8.75799	3
1253983833372931	3.5314474	1.151611	8.680179	3
1253983843373451	3.4919431	1.1348516	8.605958	3
1253983853362358	3.4632127	1.1109096	8.53892	3
1253983863375014	3.4644098	1.0761937	8.48984	3
1253983873361993	3.4763808	1.0546459	8.475474	3
1253983883478191	3.503914	1.0402806	8.503007	3
1253983893371420	3.5661635	1.0307038	8.577228	3
1253983903357722	3.6523547	1.0295067	8.662222	3
1253983913359285	3.7337575	1.0378864	8.803479	3
1253983923368191	3.8151605	1.0594343	9.032125	3
1253983933359806	3.9468415	1.0570401	9.363723	3
1253983943362826	4.060566	1.0259154	9.648633	3
1253983953371576	4.1706996	1.043872	9.873688	3
1253983963367774	4.2461166	1.0534488	9.998186	3
1253983973364754	4.2401314	1.0594343	10.014946	3
1253983983375118	4.1862617	1.0498575	9.951499	3
1253983993360431	4.1000705	1.033098	9.835381	3
1253984003360899	3.9959226	1.0151415	9.700109	3
1253984013373660	3.870227	0.9900024	9.5732155	3
1253984023359754	3.7313633	0.9504981	9.466674	3
1253984033361837	3.596091	0.92176765	9.38168	3
1253984043376785	3.5170822	0.89303726	9.291897	3
1253984053359701	3.4644098	0.8702923	9.2069025	3
1253984063360743	3.4500446	0.81761986	9.109938	3
1253984073374128	3.4476504	0.760159	9.018958	3
1253984083360639	3.4727895	0.7422025	8.9602995	3
1253984093361160	3.539827	0.7505822	8.933964	3
1253984103369024	3.620033	0.78769237	8.937555	3
1253984113361524	3.6954503	0.82001406	8.950723	3
1253984123359128	3.751714	0.8583213	8.971074	3
1253984133371576	3.7912183	0.89184016	9.002198	3
1253984143360951	3.8067808	0.93254155	9.048885	3
1253984153360066	3.8175547	0.9780314	9.109938	3
1253984163374649	3.8379054	1.0307038	9.172187	3
1253984173362514	3.882198	1.0953473	9.226056	3
1253984183359701	3.916914	1.1288661	9.255983	3
1253984193374024	3.9372647	1.1432313	9.267955	3
1253984203362670	3.9456444	1.1468226	9.266758	3
1253984213360951	3.9348705	1.1420342	9.2547865	3
1253984223371524	3.8977604	1.1360487	9.241618	3
1253984233361264	3.8283286	1.1264719	9.217676	3
1253984243361576	3.728969	1.1061212	9.163807	3
1253984253375222	3.6116533	1.0737995	9.078813	3
1253984263361785	3.4931402	1.0510546	8.979453	3
1253984273361108	3.38181	1.0247183	8.8645315	3
1253984283375535	3.2632968	0.9768343	8.717288	3
1253984293361733	3.1639376	0.93972415	8.552089	3
1253984303360847	3.1244333	0.91937345	8.401254	3
1253984313373399	3.1376014	0.89543146	8.27077	3
1253984323360691	3.1711202	0.8870517	8.153454	3
1253984333363087	3.252523	0.8690952	8.067263	3
1253984343375430	3.3770216	0.82360536	8.002619	3
1253984353361055	3.5110967	0.7757214	7.9942393	3
1253984363361264	3.6236243	0.7553706	8.149862	3
1253984373375118	3.7541082	0.8870517	8.765172	3
1253984383361993	4.1036615	0.93852705	9.734824	3
1253984393360951	4.4077253	1.0031705	10.44231	3
1253984403374753	4.581305	1.0977415	10.647015	3
1253984413360899	4.6459484	1.1109096	10.527305	3
1253984423361941	4.596867	1.1145009	10.323798	3
1253984433371837	4.461595	1.1240777	10.13705	3
1253984443361837	4.3119574	1.1480197	9.935937	3
1253984453359285	4.1515455	1.1719618	9.694122	3
1253984463372722	4.011485	1.1671734	9.455899	3
1253984473361733	3.882198	1.1432313	9.305065	3
1253984483360326	3.7708676	1.0977415	9.196129	3
1253984493374389	3.6655228	1.0271125	9.099164	3
1253984503359597	3.560178	0.92655605	9.01776	3
1253984513362774	3.4572272	0.81881696	8.950723	3
1253984523375587	3.3973722	0.7661445	8.965088	3
1253984533362201	3.4105403	0.7649474	9.032125	3
1253984543358920	3.4680011	0.78769237	9.097966	3
1253984553368295	3.551798	0.80325466	9.1255	3
1253984563359597	3.6212301	0.82360536	9.127894	3
1253984573372826	3.7469256	0.8295909	9.078813	3
1253984583356576	3.8295257	0.8571242	9.094376	3
1253984593359337	3.904943	0.8810662	9.14226	3
1253984603721993	3.9456444	0.90859956	9.169792	3
1253984613397670	3.9564183	0.92775315	9.1590185	3
1253984623612670	3.9252937	0.94092125	9.138668	3
1253984633354180	3.8654387	0.9552865	9.099164	3
1253984643359389	3.7684734	0.9636662	9.045294	3
1253984653352514	3.657143	0.973243	8.971074	3
1253984663355014	3.539827	0.973243	8.874108	3
1253984673371264	3.441665	0.9720459	8.781932	3
1253984683354389	3.3770216	0.9816227	8.692149	3
1253984693359232	3.345897	0.9935937	8.610746	3
1253984703370899	3.3363202	1.0019734	8.526949	3
1253984713360066	3.3399115	1.0079589	8.455123	3
1253984723364232	3.3602622	1.0127473	8.402451	3
1253984733376524	3.3985693	1.009156	8.3629465	3
1253984743363191	3.4464533	0.9947908	8.330625	3
1253984753369701	3.5098996	0.9588778	8.318654	3
1253984763379962	3.5865142	0.91817635	8.327033	3
1253984773363034	3.6499605	0.90859956	8.459911	3
1253984783362357	3.7325604	0.9636662	8.856153	3
1253984793374545	3.916914	0.94211835	9.470264	3
1253984803361368	4.104859	0.91937345	9.986216	3
1253984813361889	4.249708	0.9792285	10.266336	3
1253984823372462	4.346673	1.0187328	10.329783	3
1253984833362462	4.3538556	1.0534488	10.257957	3
1253984843372722	4.301183	1.0606314	10.149021	3
1253984853378451	4.237737	1.0642227	10.00896	3
1253984863359389	4.211401	1.0654198	9.838972	3
1253984873361368	4.1814733	1.0522517	9.680955	3
1253984883373451	4.1383777	1.0163386	9.546879	3
1253984893358659	4.072537	0.9768343	9.452309	3
1253984903360847	4.0043025	0.92655605	9.372103	3
1253984913374441	3.9001546	0.8295909	9.2547865	3
1253984923363607	3.7481227	0.7733272	9.226056	3
1253984933362670	3.6379895	0.7457938	9.248801	3
1253984943375222	3.550601	0.7290344	9.287108	3
1253984953705014	3.5122938	0.7230489	9.291897	3
1253984963371524	3.4919431	0.6967127	9.235633	3
1253984973387982	3.4859576	0.6919243	9.155427	3
1253984983359493	3.526659	0.6967127	9.076419	3
1253984993356003	3.5613751	0.7338228	9.033323	3
1253985003373295	3.6140475	0.78050977	8.987833	3
1253985013356784	3.6595373	0.8355764	8.932767	3
1253985023360951	3.702633	0.89423436	8.859743	3
1253985033377045	3.7313633	0.9588778	8.779537	3
1253985043363139	3.739743	1.0223241	8.7053175	3
1253985053363295	3.7349546	1.0809821	8.641871	3
1253985063374284	3.728969	1.13964	8.588001	3
1253985073365014	3.7205894	1.1899183	8.535329	3
1253985083362566	3.7110126	1.2234371	8.476671	3
1253985093372930	3.690662	1.2401965	8.412027	3
1253985103362461	3.693056	1.2485762	8.364143	3
1253985113362305	3.715801	1.258153	8.348581	3
1253985123375847	3.750517	1.2617443	8.368932	3
1253985133361524	3.7852328	1.2557588	8.391677	3
1253985143360847	3.8175547	1.234211	8.415619	3
1253985153372045	3.8618474	1.1707647	8.39886	3
1253985163360638	3.8845923	1.115698	8.359355	3
1253985173363086	3.8989575	1.0354922	8.301894	3
1253985183369493	3.90614	0.9552865	8.281544	3
1253985193360222	3.8498764	0.91338795	8.371326	3
1253985203358399	3.7936125	0.9588778	8.738836	3
1253985213375274	3.8247373	1.0342951	9.475053	3
1253985223363034	3.9348705	0.9911995	10.134656	3
1253985233362618	3.9959226	1.0271125	10.471041	3
1253985243374597	4.0438066	1.0450691	10.471041	3
1253985253361993	4.0545807	1.0426749	10.341754	3
1253985263362461	4.0258503	1.0283096	10.192117	3
1253985273374180	3.940856	1.0283096	10.031705	3
1253985283362461	3.870227	1.0271125	9.827001	3
1253985293361420	3.822343	1.033098	9.606734	3
1253985303373034	3.810372	1.0067618	9.391256	3
1253985313360430	3.7828386	0.94211835	9.200917	3
1253985323360951	3.7110126	0.8499416	9.074024	3
1253985333373191	3.6583402	0.7577648	9.029732	3
1253985343361055	3.618836	0.6751649	9.062054	3
1253985353361211	3.618836	0.6739678	9.138668	3
1253985363373920	3.6272156	0.6655881	9.217676	3
1253985373360534	3.6523547	0.6679823	9.271546	3
1253985383360482	3.7193923	0.6955156	9.305065	3
1253985393375795	3.809175	0.748188	9.343372	3
1253985403361680	3.8905778	0.82360536	9.405622	3
1253985413360951	3.989937	0.8846575	9.489418	3
1253985423373034	4.092888	0.94451255	9.586384	3
1253985433363555	4.1922474	0.9995792	9.701305	3
1253985443361784	4.2640734	1.043872	9.82341	3
1253985453369284	4.203021	1.0893618	10.011354	3
1253985463359857	4.1706996	1.1109096	10.059238	3
1253985473361940	4.060566	1.1240777	10.06283	3
1253985483375013	3.9205053	1.1145009	10.012551	3
1253985493362878	3.7672763	1.0977415	9.903615	3
1253985503361263	3.608062	1.0941502	9.776723	3
1253985513378034	3.4739866	1.0989386	9.622296	3
1253985523360482	3.3375173	1.1552023	9.459491	3
1253985533362097	3.2190042	1.1731589	9.249998	3
1253985543374180	3.1016884	1.1456255	8.9758625	3
1253985553362149	3.0142999	1.1468226	8.7053175	3
1253985563362565	2.9724014	1.1192893	8.445546	3
1253985573383034	2.9496565	1.0845734	8.228871	3
1253985583356524	2.942474	1.0737995	8.042124	3
1253985593361055	2.9700072	1.0199299	7.8302364	3
1253985603562878	3.0250738	0.9672575	7.5584946	3
1253985613384180	3.098097	0.9528923	7.3765354	3
1253985623356367	3.21661	0.961272	7.2699933	3
1253985633354649	3.2800562	0.90381116	7.1275387	3
1253985643362097	3.3770216	0.82599956	6.9731126	3
1253985653355222	3.5362358	0.8283938	6.879739	3
1253985663396472	3.728969	0.90979666	6.9144545	3
1253985673362097	3.915717	1.0055647	7.076063	3
1253985683355222	4.039018	1.091756	7.2783732	3
1253985693368867	4.0904937	1.1599907	7.4687123	3
1253985703401055	4.095282	1.210269	7.669825	3
1253985713368138	3.9552212	1.3215994	8.093599	3
1253985723380586	3.7098155	1.6699557	9.578004	3
1253985733363503	3.9468415	1.2856863	11.031284	3
1253985743364597	4.1934443	1.3455414	11.514913	3
1253985753382565	4.284424	1.5011644	11.584345	3
1253985763364753	4.2796354	1.3192052	11.45865	3
1253985773363451	4.225766	1.1540052	11.218032	3
1253985783371628	4.176685	1.0845734	10.9822035	3
1253985793356159	4.197036	1.0737995	10.684125	3
1253985803361211	4.262876	1.0654198	10.3453455	3
1253985813369961	4.2700586	1.091756	10.047267	3
1253985823359961	4.158728	1.0462662	9.81503	3
1253985833359909	3.9791632	0.91099375	9.598354	3
1253985843359024	3.810372	0.7733272	9.449914	3
1253985853363242	3.7062242	0.6715736	9.403227	3
1253985863362357	3.6595373	0.61052144	9.483433	3
1253985873370117	3.6332011	0.59256494	9.628283	3
1253985883360742	3.669114	0.581791	9.736021	3
1253985893484649	3.715801	0.58418524	9.776723	3
1253985903372826	3.7684734	0.61052144	9.782708	3
1253985913361263	3.8007953	0.6607997	9.765948	3
1253985923360117	3.8019924	0.6967127	9.710882	3
1253985933368034	3.7684734	0.712275	9.600749	3
1253985943363919	3.7313633	0.7493851	9.498995	3
1253985953360169	3.6990416	0.7541735	9.396045	3
1253985963380169	3.6415808	0.7721301	9.279925	3
1253985973364388	3.594894	0.81642276	9.196129	3
1253985983360690	3.549404	0.8463503	9.103952	3
1253985993372044	3.513491	0.8607155	8.948329	3
1253986003362774	3.4608185	0.8607155	8.804677	3
1253986013365326	3.4344823	0.8750807	8.659827	3
1253986023373503	3.417723	0.90859956	8.516175	3
1253986033363242	3.406949	0.94810385	8.364143	3
1253986043359440	3.4045548	0.985214	8.2037325	3
1253986053370899	3.4141316	1.0259154	8.050503	3
1253986063362253	3.441665	1.079785	7.926005	3
1253986073361524	3.4392707	1.1264719	7.825448	3
1253986083371628	3.4392707	1.1647792	7.753622	3
1253986093363242	3.4691982	1.1971009	7.716512	3
1253986103362357	3.5302503	1.2318168	7.7224975	3
1253986113372774	3.594894	1.2425907	7.7201033	3
1253986123362565	3.6355953	1.210269	7.716512	3
1253986133357774	3.715801	1.1815386	7.723695	3
1253986143371888	3.799598	1.1611878	7.7560163	3
1253986153362253	3.8786068	1.1408371	7.81228	3
1253986163360794	3.9145198	1.1133038	7.868544	3
1253986173373815	3.904943	1.0941502	8.258799	3
1253986183360221	3.8235402	1.0690111	8.803479	3
1253986193361888	3.642778	1.1911154	10.474632	3
1253986203373451	3.6595373	1.2162545	11.123461	3
1253986213361003	3.9815574	0.9792285	11.188105	3
1253986223359649	4.155137	1.1061212	11.221623	3
1253986233370899	4.2820296	1.1911154	11.142614	3
1253986243360742	4.285621	1.1336545	10.9187565	3
1253986253361784	4.179079	1.0977415	10.629059	3
1253986263373971	4.0785227	1.1109096	10.29387	3
1253986273361992	4.0186677	1.1216835	9.950302	3
1253986283358503	3.9707835	1.0977415	9.64145	3
1253986293371784	3.9013517	0.9923966	9.409213	3
1253986303363659	3.8187518	0.8690952	9.260772	3
1253986313362148	3.3842041	0.760159	9.1829605	3
1253986323373398	3.6272156	0.6943185	9.174581	3
1253986333362305	3.5877113	0.6715736	9.214086	3
1253986343361732	3.5913026	0.61052144	9.214086	3
1253986353372148	3.5685577	0.5650316	9.203311	3
1253986363361211	3.570952	0.581791	9.215282	3
1253986373362096	3.5302503	0.6655881	9.329007	3
1253986383370117	3.630807	0.7098808	9.26197	3
1253986393361211	3.7421372	0.7398083	9.120711	3
1253986403362201	3.8522706	0.79607207	9.012972	3
1253986413373919	3.9205053	0.8583213	8.993818	3
1253986423361107	3.9731777	0.92775315	8.986636	3
1253986433361784	4.011485	1.0019734	8.971074	3
1253986443376836	4.021062	1.067814	8.959103	3
1253986453361523	3.9923313	1.1300632	8.956709	3
1253986463357253	3.9372647	1.1791444	8.954314	3
1253986473367044	3.8774097	1.1994951	8.944737	3
1253986483374232	3.8259344	1.2018893	8.92319	3
1253986493367409	3.7912183	1.2090719	8.905233	3
1253986503377148	3.7565024	1.2138603	8.887277	3
1253986513366992	3.715801	1.2018893	8.845378	3
1253986523363138	3.654749	1.174356	8.756793	3
1253986533366575	3.58412	1.1408371	8.631097	3
1253986543360117	3.53863	1.1204864	8.508993	3
1253986553390846	3.5003228	1.0953473	8.404845	3
1253986563372617	3.442862	1.0486604	8.286332	3
1253986573371315	3.3782187	0.9935937	8.178593	3
1253986583356732	3.3506854	0.93972415	8.072051	3
1253986593371263	3.3279405	0.90381116	8.000225	3
1253986603450846	3.3435028	0.8631097	7.9870567	3
1253986613380586	3.371036	0.79607207	7.9942393	3
1253986623357982	3.3997664	0.78050977	8.110358	3
1253986633359284	3.4751837	0.8391677	8.51019	3
1253986643363138	3.6631286	0.9648633	9.524135	3
1253986653354805	3.9588125	0.93732995	10.400413	3
1253986663358346	4.2054152	1.033098	10.754754	3
1253986673369232	4.396951	1.0618285	10.769119	3
1253986683374440	4.4580035	1.0103531	10.655395	3
1253986693359440	4.4196963	0.9672575	10.444705	3
1253986703385065	4.3287168	0.9552865	10.176555	3
1253986713355169	4.19105	0.9840169	9.958682	3
1253986723354284	4.1012673	0.9911995	9.640253	3
1253986733362825	3.9815574	0.9744401	9.338584	3
1253986743370377	3.833117	0.91458505	9.094376	3
1253986753366419	3.681085	0.82360536	8.941146	3
1253986763364857	3.5817258	0.79367787	8.924387	3
1253986773356471	3.5565867	0.79726917	8.992621	3
1253986783393711	3.5529952	0.79367787	9.094376	3
1253986793391107	3.5625722	0.79966336	9.203311	3
1253986803361315	3.6008794	0.81163436	9.3026705	3
1253986813374284	3.678691	0.8403648	9.370906	3
1253986823379752	3.7541082	0.88944596	9.374496	3
1253986833370586	3.8426938	0.91219085	9.344569	3
1253986843370846	3.9025488	0.90979666	9.27394	3
1253986853353398	3.964798	0.91817635	9.221268	3
1253986863347773	3.9875429	0.93254155	9.233239	3
1253986873353659	4.0054994	0.94810385	9.246407	3
1253986883347565	4.0078936	0.9684546	9.24521	3
1253986893360169	4.000711	1.0031705	9.238028	3
1253986903357982	3.9755719	1.0175357	9.217676	3
1253986913370638	3.930082	1.0342951	9.184157	3
1253986923368815	3.870227	1.0582372	9.138668	3
1253986933364179	3.8043866	1.0642227	9.068039	3
1253986943368763	3.726575	1.0654198	8.973468	3
1253986953477877	3.6355953	1.0582372	8.880095	3
1253986963353242	3.5446155	1.0534488	8.784326	3
1253986973361627	3.4644098	1.043872	8.663419	3
1253986983360690	3.393781	1.0295067	8.508993	3
1253986993356211	3.3255463	1.0115502	8.355764	3
1253987003369648	3.2549171	0.985214	8.224083	3
1253987013360898	3.1878796	0.9600749	8.11395	3
1253987023355638	3.1555579	0.94570965	8.033744	3
1253987033377877	3.169923	0.92416185	7.9726915	3
1253987043361054	3.2333694	0.8834604	7.9008656	3
1253987053361263	3.3135753	0.8559271	7.869741	3
1253987063374544	3.4404678	0.81881696	7.8984714	3
1253987073360794	3.5793316	0.79966336	8.084022	3
1253987083360586	3.681085	0.90381116	8.564059	3
1253987093369336	3.867833	1.0953473	9.606734	3
1253987103358034	4.1982327	1.1001357	10.432734	3
1253987113357721	4.4484267	1.2234371	10.769119	3
1253987123367929	4.6483426	1.2617443	10.79785	3
1253987133359700	4.6962266	1.2533646	10.694899	3
1253987143360065	4.6244006	1.2366052	10.497377	3
1253987153370429	4.5537715	1.1923125	10.164583	3
1253987163358659	4.485537	1.1432313	9.76954	3
1253987173359752	4.394557	1.1001357	9.421184	3
1253987183372409	4.259285	1.0618285	9.220071	3
1253987193359440	4.098873	1.009156	9.1255	3
1253987203359492	3.9492357	0.94930094	9.063251	3
1253987213373086	3.8295257	0.878672	9.006987	3
1253987223360013	3.70383	0.81642276	9.01417	3
1253987233361211	3.5901055	0.7733272	9.070433	3
1253987243370638	3.515885	0.7613561	9.131485	3
1253987253358919	3.4955344	0.7793127	9.186552	3
1253987263361367	3.5122938	0.7781156	9.217676	3
1253987273361888	3.4811692	0.81163436	9.293094	3
1253987283358606	3.5302503	0.80325466	9.239224	3
1253987293358190	3.5733461	0.80325466	9.156625	3
1253987303368659	3.6750996	0.81761986	9.076419	3
1253987313358398	3.7672763	0.8451532	9.096769	3
1253987323358971	3.857059	0.8750807	9.127894	3
1253987333366679	3.915717	0.90381116	9.13388	3
1253987343357461	3.9564183	0.93134445	9.138668	3
1253987353358033	3.9671922	0.9624691	9.131485	3
1253987363369179	3.9468415	0.997185	9.120711	3
1253987373358450	3.9097314	1.0354922	9.084799	3
1253987383359492	3.8642416	1.0630256	9.010578	3
1253987393366992	3.810372	1.0857705	8.911219	3
1253987403358763	3.7313633	1.1025299	8.813056	3
1253987413359179	3.643975	1.1145009	8.732851	3
1253987423367981	3.550601	1.1240777	8.665813	3
1253987433357877	3.466804	1.1240777	8.591593	3
1253987443360325	3.3997664	1.1180922	8.50181	3
1253987453367200	3.3566709	1.103727	8.409634	3
1253987463359856	3.333926	1.0857705	8.321048	3
1253987473360742	3.3399115	1.0474633	8.236053	3
1253987483372252	3.3794158	0.9900024	8.147469	3
1253987493360429	3.442862	0.92655605	8.095993	3
1253987503360325	3.5434184	0.8690952	8.137892	3
1253987513376836	3.6607344	0.8595184	8.380903	3
1253987523361054	3.8271315	0.93254155	8.901642	3
1253987533360273	4.11683	1.0007763	9.601946	3
1253987543371575	4.370615	1.0127473	10.133459	3
1253987553362200	4.546589	1.0606314	10.354922	3
1253987563360221	4.63278	1.0869676	10.351331	3
1253987573374388	4.6244006	1.0965444	10.195708	3
1253987583356054	4.519056	1.0773908	9.949105	3
1253987593361419	4.3622355	1.0378864	9.647436	3
1253987603739960	4.1802764	0.9995792	9.321824	3
1253987613382408	3.9851487	0.9636662	9.057265	3
1253987623359856	3.7960067	0.93613285	8.907627	3
1253987633364075	3.6332011	0.90979666	8.859743	3
1253987643362877	3.550601	0.89662856	8.8645315	3
1253987653354804	3.5446155	0.88944596	8.890868	3
1253987663370117	3.5793316	0.8882488	8.948329	3
1253987673404335	3.6391866	0.8810662	9.027337	3
1253987683359804	3.7313633	0.8714894	9.11712	3
1253987693369440	3.8594532	0.8690952	9.2069025	3
1253987703366054	3.989937	0.8762778	9.31105	3
1253987713357617	4.074931	0.8846575	9.384073	3
1253987723376106	4.1240125	0.89782566	9.412804	3
1253987733361940	4.173094	0.90141696	9.427169	3
1253987743357356	4.197036	0.92416185	9.451111	3
1253987753355585	4.1718965	0.9588778	9.504981	3
1253987763358919	4.1299977	0.9828198	9.55047	3
1253987773361679	4.0641575	1.0067618	9.551667	3
1253987783368346	4.0054994	1.0043676	9.4774475	3
1253987793358971	3.927688	0.9947908	9.388862	3
1253987803358815	3.8283286	0.9983821	9.283517	3
1253987813371940	3.7205894	0.9983821	9.19972	3
1253987823359075	3.6140475	1.0163386	9.119514	3
1253987833359908	3.5924997	1.0043676	8.919599	3
1253987843370325	3.582923	0.973243	8.67539	3
1253987853365221	3.558981	0.961272	8.504205	3
1253987863359544	3.5350387	0.9528923	8.372523	3
1253987873370221	3.5302503	0.9540894	8.263587	3
1253987883359283	3.5458126	0.9540894	8.166622	3
1253987893358450	3.582923	0.93493575	8.0924015	3
1253987903368346	3.6212301	0.92535895	8.050503	3
1253987913362096	3.6523547	0.8750807	7.9822683	3
1253987923361106	3.6415808	0.79128367	7.8793178	3
1253987933370221	3.6403837	0.6787562	7.773973	3
1253987943363867	3.643975	0.6404489	7.825448	3
1253987953358190	3.6655228	0.7170634	8.23366	3
1253987963378710	3.8031895	0.9935937	9.226056	3
1253987973663242	4.2305546	1.1121067	10.290278	3
1253987983370742	4.4939165	1.174356	10.684125	3
1253987993419960	4.5860934	1.2066777	10.601525	3
1253988003364700	4.5872903	1.1947067	10.396821	3
1253988013356887	4.483143	1.2054806	10.26514	3
1253988023371887	4.3299136	1.2497733	10.119094	3
1253988033358658	4.2054152	1.2677298	9.835381	3
1253988043362304	4.080917	1.271321	9.52174	3
1253988053370117	3.9695864	1.2389994	9.255983	3
1253988063355585	3.8271315	1.1839328	9.101558	3
1253988073361783	3.7002387	1.0761937	9.028535	3
1253988083371054	3.5697548	0.92535895	8.965088	3
1253988093360377	3.5338416	0.8643068	8.974665	3
1253988103359804	3.5661635	0.78529817	9.016563	3
1253988113370117	3.606865	0.7254431	9.057265	3
1253988123360898	3.66672	0.7230489	9.121908	3
1253988133360846	3.7672763	0.7433996	9.167398	3
1253988143369596	3.8714242	0.7733272	9.168595	3
1253988153362825	3.9707835	0.79966336	9.1350765	3
1253988163359804	4.07134	0.8319851	9.139865	3
1253988173369439	4.1575313	0.89184016	9.166202	3
1253988183360429	4.2078094	0.94810385	9.197326	3
1253988193359387	4.197036	0.9744401	9.221268	3
1253988203368658	4.158728	0.9959879	9.241618	3
1253988213360064	4.1132383	1.0103531	9.257181	3
1253988223358814	4.0617633	1.0295067	9.260772	3
1253988233370429	3.9983168	1.0570401	9.249998	3
1253988243360481	3.915717	1.0749966	9.214086	3
1253988253359491	3.8139634	1.0809821	9.14226	3
1253988263370741	3.70383	1.0857705	9.0476885	3
1253988273361314	3.5901055	1.0869676	8.945934	3
1253988283361002	3.4632127	1.0749966	8.829816	3
1253988293371939	3.3375173	1.0486604	8.693346	3
1253988303360116	3.2118216	1.021127	8.5473	3
1253988313360377	3.1064768	0.9995792	8.422802	3
1253988323368866	3.0202854	0.9840169	8.331821	3
1253988333359856	2.9640217	0.9684546	8.239645	3
1253988343359752	2.966416	0.9528923	8.1163435	3
1253988353369127	3.016694	0.93852705	7.9870567	3
1253988363359387	3.1256304	0.91578215	7.8709383	3
1253988373360585	3.2704794	0.8774749	7.7679873	3
1253988383368866	3.4512417	0.82121116	7.723695	3
1253988393359283	3.6750996	0.79487497	7.785944	3
1253988403357564	3.903746	0.8439561	8.11395	3
1253988413371366	4.0940847	1.0103531	8.825027	3
1253988423362616	4.381389	1.1228806	9.737218	3
1253988433360012	4.6686935	1.1288661	10.336966	3
1253988443372096	4.829105	1.2054806	10.6637745	3
1253988453360533	4.9045224	1.2425907	10.734404	3
1253988463361314	4.8662148	1.2521675	10.647015	3
1253988473372564	4.770447	1.2413936	10.454282	3
1253988483360064	4.629189	1.22224	10.19092	3
1253988493360168	4.4436383	1.2030864	9.903615	3
1253988503373033	4.248511	1.1731589	9.64145	3
1253988513360325	4.048595	1.1384429	9.469068	3
1253988523359439	3.8965633	1.1013328	9.355343	3
1253988533371471	3.7792473	1.0845734	9.270349	3
1253988543361523	3.7074213	1.0259154	9.180567	3
1253988553369387	3.6164417	0.94930094	9.11712	3
[truncated: 1,195 more rows]
