# Supplementary material for: PDKit: A data science toolkit for the digital assessment of Parkinson’s Disease
Source: PLoS Comput Biol. 2021 Mar 12;17(3):e1008833. doi: 10.1371/journal.pcbi.1008833 (PMC7990207; doi:10.1371/journal.pcbi.1008833)
Supplement: S1 Compressed ZIP File — Exported from current GitHub repository including source code, data and documentation. (ZIP) [file pcbi.1008833.s001.zip › pdkit-1.3.2/tests/data/2458/T_-_LEG_AGILITY_-_RIGHT_LEG_-_2016-10-14_10-45-19_-_f73512ccfc_-_2458.csv]

1254026953390727	3.027468	1.6220716	8.450335	3
1254026963385310	2.9017725	1.6065093	8.580819	3
1254026973388591	2.778471	1.6041151	8.7125	3
1254026983391195	2.6659436	1.5981296	8.833407	3
1254026993384529	2.5725696	1.5837644	8.944737	3
1254027003419998	2.4947581	1.5693992	9.045294	3
1254027013395987	2.4540567	1.543063	9.132683	3
1254027023379268	2.44448	1.5059528	9.203311	3
1254027033388904	2.445677	1.460463	9.26197	3
1254027043389060	2.445677	1.4209588	9.308656	3
1254027053406352	2.4432828	1.3958195	9.367314	3
1254027063378018	2.4432828	1.3479356	9.399636	3
1254027073385987	2.4432828	1.3132197	9.43076	3
1254027083391195	2.4313118	1.283292	9.470264	3
1254027093394216	2.4061728	1.2653356	9.515755	3
1254027103425310	2.3702598	1.2485762	9.55047	3
1254027113382758	2.3355439	1.2354081	9.568427	3
1254027123390518	2.304419	1.2246342	9.5732155	3
1254027133383018	2.292448	1.2138603	9.579201	3
1254027143389633	2.2840683	1.1994951	9.585187	3
1254027153382758	2.2768857	1.1875241	9.592369	3
1254027163383435	2.2697031	1.1827357	9.588778	3
1254027173382185	2.2625206	1.1851299	9.576807	3
1254027183392810	2.2409728	1.1911154	9.551667	3
1254027193376195	2.2110453	1.2114661	9.519346	3
1254027204698175	2.1775265	1.2366052	9.496601	3
1254027213378800	2.1547816	1.258153	9.473856	3
1254027223379008	2.136825	1.282095	9.448717	3
1254027233405362	2.124854	1.30484	9.425972	3
1254027243374737	2.124854	1.3227965	9.405622	3
1254027254565154	2.135628	1.3323733	9.388862	3
1254027263421143	2.160767	1.3347675	9.380483	3
1254027273381820	2.1942859	1.3299791	9.379285	3
1254027283376456	2.2218192	1.3275849	9.369708	3
1254027293388747	2.2385786	1.3239936	9.348161	3
1254027303379164	2.2349873	1.3299791	9.31943	3
1254027313381352	2.2230163	1.3467385	9.291897	3
1254027323695570	2.2098482	1.364695	9.266758	3
1254027333378539	2.1930888	1.3802572	9.241618	3
1254027343385935	2.1571758	1.3994108	9.221268	3
1254027353379841	2.1308396	1.411382	9.208099	3
1254027363388956	2.1380222	1.4101849	9.200917	3
1254027373382706	2.1571758	1.4053963	9.204509	3
1254027383383539	2.172738	1.4041992	9.215282	3
1254027393379737	2.2002714	1.3982137	9.216479	3
1254027403379320	2.2349873	1.3874398	9.194932	3
1254027413408435	2.2768857	1.365892	9.155427	3
1254027423390258	2.3295584	1.3371617	9.103952	3
1254027433378227	2.397793	1.2976574	9.054871	3
1254027443381716	2.4672248	1.2629414	9.018958	3
1254027453382706	2.5127146	1.2401965	8.99741	3
1254027463384320	2.5115175	1.2234371	8.974665	3
1254027473394164	2.4720132	1.2030864	8.938752	3
1254027483382862	2.3989902	1.1911154	8.925584	3
1254027493385362	2.3080103	1.1899183	8.955511	3
1254027503391664	2.2062569	1.1959038	9.010578	3
1254027513381872	2.1092918	1.2090719	9.057265	3
1254027523383747	2.0207062	1.2150574	9.066842	3
1254027533384372	1.9524715	1.2078748	9.003395	3
1254027543389008	1.899799	1.1887212	8.872911	3
1254027553383018	1.8590976	1.1647792	8.698134	3
1254027563389112	1.8267759	1.1288661	8.467094	3
1254027573388747	1.7932571	1.0821792	8.1797905	3
1254027583380362	1.7202339	1.0115502	7.8972745	3
1254027593386664	1.6364368	0.9624691	7.654263	3
1254027603382966	1.5406688	0.92895025	7.381324	3
1254027613384685	1.555034	0.8643068	7.2388687	3
1254027623408279	2.0386627	0.6344634	7.097611	3
1254027633380935	3.1244333	0.6943185	7.037756	3
1254027643380570	2.6551697	0.5734113	10.001778	3
1254027653388695	1.9309237	0.60932434	13.63019	3
1254027663384633	1.7178397	0.7505822	13.912706	3
1254027673381664	1.6328455	0.5446809	13.131	3
1254027683385779	1.7238252	0.39504328	12.154165	3
1254027693382445	1.5861586	0.4165911	11.399991	3
1254027703378487	1.2330139	0.49559975	10.8229885	3
1254027713379476	0.8319851	0.59974754	10.317812	3
1254027723378956	0.45848963	0.6428431	9.8042555	3
1254027733412029	0.21667525	0.61052144	9.48463	3
1254027743383331	0.1412579	0.58418524	9.504981	3
1254027753380414	0.18315643	0.58657944	9.827001	3
1254027763379164	0.31244332	0.5614403	10.261548	3
1254027773384164	0.5303157	0.545878	10.553641	3
1254027783380674	0.78050977	0.48243165	10.664971	3
1254027793377185	1.0402806	0.41299978	10.684125	3
1254027803383383	1.2641385	0.37708676	10.694899	3
1254027813382393	1.436521	0.38307226	10.74398	3
1254027823378331	1.543063	0.40940848	10.788273	3
1254027833385518	1.602918	0.415394	10.468647	3
1254027843381299	1.6172832	0.39145198	10.672154	3
1254027853376716	1.5921441	0.36511576	10.399215	3
1254027863384008	1.4987702	0.36391866	10.235212	3
1254027873376820	1.388637	0.38067806	10.078392	3
1254027883384008	1.2916719	0.40581718	9.949105	3
1254027893385310	1.2054806	0.45010993	9.868899	3
1254027903376403	1.1563994	0.5267244	9.767146	3
1254027913485778	1.1324574	0.6799533	9.592369	3
1254027923383174	1.1168951	0.7410054	9.336189	3
1254027933387810	1.1049241	0.79248077	9.021352	3
1254027943377601	1.0869676	0.8595184	8.716091	3
1254027953377497	1.0510546	0.93613285	8.41921	3
1254027963380049	1.009156	0.9804256	8.106767	3
1254027973383695	1.0031705	0.9900024	7.7919292	3
1254027983397445	1.033098	0.9911995	7.5189905	3
1254027993859685	1.1659763	0.9840169	7.273585	3
1254028005299060	1.2210429	0.9516952	7.079654	3
1254028013390153	1.2030864	0.90740246	6.9371996	3
1254028023413643	1.0737995	0.8535329	6.8186865	3
1254028033388330	0.93373865	0.78888947	6.739678	3
1254028043399737	0.7350199	0.6667852	6.752846	3
1254028053382758	0.5291186	0.60573304	6.8210807	3
1254028063385570	0.30406362	0.5674258	6.9587474	3
1254028073391455	0.130484	0.5566519	7.1550717	3
1254028083389789	0.7613561	0.7733272	8.173804	3
1254028093392237	1.3275849	0.6787562	10.33098	3
1254028103391976	1.1025299	0.5734113	13.102269	3
1254028113393539	0.9624691	0.8702923	14.360422	3
1254028123394528	1.1025299	0.8619126	13.862428	3
1254028133404216	1.4269443	0.7230489	13.321339	3
1254028143396455	1.6567876	0.78050977	12.774263	3
1254028153393383	1.6699557	0.80684596	11.999739	3
1254028163387758	1.5634137	0.80924016	11.020511	3
1254028173389320	1.3850456	0.7469909	9.970653	3
1254028183386768	1.127669	0.6835446	9.060856	3
1254028193502653	0.748188	0.6895301	8.561666	3
1254028203376195	0.4249708	0.7433996	8.532935	3
1254028213378174	0.23702596	0.770933	8.926781	3
1254028223375257	0.19393034	0.7685388	9.566033	3
1254028233376247	0.21428105	0.770933	10.113108	3
1254028243374320	0.2777274	0.7757214	10.449493	3
1254028253381560	0.40940848	0.7757214	10.673351	3
1254028263375726	0.5554548	0.78769237	10.784681	3
1254028273395414	0.6775591	0.79726917	10.754754	3
1254028283389424	0.7793127	0.78888947	10.638636	3
1254028293389060	0.82719666	0.7733272	10.466252	3
1254028303400414	0.842759	0.7637503	10.308235	3
1254028313386976	0.8295909	0.770933	10.19092	3
1254028323387393	0.7745243	0.7685388	10.123882	3
1254028333402028	0.7757214	0.81522566	10.09994	3
1254028343387080	0.7266402	0.79248077	10.001778	3
1254028353392080	0.7194576	0.80804306	9.946711	3
1254028363399476	0.6895301	0.82719666	9.89763	3
1254028373401247	0.7074866	0.8834604	9.816227	3
1254028383391872	0.7649474	0.8882488	9.655815	3
1254028393406403	0.82121116	0.89543146	9.415198	3
1254028403389112	0.8475474	0.90261406	9.123106	3
1254028413387809	0.89662856	0.92176765	8.829816	3
1254028423383330	0.9516952	0.93493575	8.561666	3
1254028433389372	0.9804256	0.9528923	8.289924	3
1254028443384580	0.9792285	0.9576807	7.9870567	3
1254028453431507	0.9888053	0.9600749	7.6841903	3
1254028463387080	1.0055647	0.961272	7.41604	3
1254028473387341	0.9935937	0.9528923	7.1981673	3
1254028483398643	0.94331545	0.93613285	7.0712748	3
1254028493388434	0.85473	0.89902276	7.023391	3
1254028503386195	0.7158663	0.8499416	7.0461354	3
1254028513402966	0.5303157	0.8439561	7.1742253	3
1254028523386507	0.47285482	0.92416185	7.6147585	3
1254028533392809	0.866701	1.1300632	9.035717	3
1254028543401559	1.0319009	0.8643068	11.440693	3
1254028553389007	0.664391	0.8631097	13.229161	3
1254028563386924	0.47644615	0.9768343	13.360843	3
1254028573397653	0.4369418	0.8295909	12.703634	3
1254028583387497	0.5758055	0.7541735	12.246342	3
1254028593391455	0.6811504	0.80205756	11.827356	3
1254028603396872	0.6955156	0.82360536	11.20247	3
1254028613385674	0.6787562	0.78529817	10.394426	3
1254028623386091	0.6548142	0.6751649	9.581595	3
1254028633395518	0.545878	0.61411273	9.022549	3
1254028643388174	0.41299978	0.61530983	8.932767	3
1254028653387861	0.30166942	0.61411273	9.220071	3
1254028663398851	0.25617957	0.61052144	9.694122	3
1254028673385622	0.2837129	0.61052144	10.107122	3
1254028683385049	0.36750996	0.60573304	10.342952	3
1254028693384945	0.46208093	0.61890113	10.475829	3
1254028703384164	0.5542577	0.6607997	10.572795	3
1254028713384945	0.62368953	0.7086837	10.601525	3
1254028723395570	0.65242	0.7565677	10.557233	3
1254028733387497	0.6596026	0.81881696	10.485406	3
1254028743385570	0.6368576	0.8559271	10.414778	3
1254028753398643	0.61890113	0.8846575	10.346542	3
1254028763386195	0.60094464	0.91099375	10.279505	3
1254028773385674	0.58418524	0.93613285	10.189722	3
1254028783396403	0.56982	0.961272	10.072407	3
1254028793387132	0.58298814	0.9792285	9.903615	3
1254028803386143	0.61650693	0.973243	9.67856	3
1254028813399164	0.6787562	0.9696517	9.436746	3
1254028823385726	0.736217	0.9840169	9.216479	3
1254028833386820	0.81402856	0.9900024	8.996213	3
1254028843398903	0.90381116	0.9923966	8.759187	3
1254028853386403	0.9840169	0.9900024	8.497022	3
1254028863385674	1.0378864	0.9888053	8.222886	3
1254028873400309	1.0761937	0.9840169	7.9463553	3
1254028883385882	1.1145009	0.9828198	7.6841903	3
1254028893401559	1.1216835	0.9804256	7.41604	3
1254028903406143	1.0702082	0.9660604	7.123947	3
1254028913414580	0.973243	0.92895025	6.894104	3
1254028923393643	0.8391677	0.89543146	6.7767878	3
1254028933386768	0.6548142	0.8678981	6.7863646	3
1254028943384788	0.45130703	0.8331822	6.918046	3
1254028953393018	0.4429273	0.9528923	7.523779	3
1254028963388903	0.82001406	1.1456255	9.3421755	3
1254028973386091	0.7469909	0.770933	11.777079	3
1254028983385882	0.40940848	0.89662856	13.634978	3
1254028993399424	0.2789245	1.0307038	13.760674	3
1254029003410049	0.2657564	0.8643068	13.150153	3
1254029013777028	0.51834464	0.79487497	12.605472	3
1254029023379059	0.7134721	0.79128367	12.078748	3
1254029033423226	0.79008657	0.80086046	11.416751	3
1254029043388486	0.79248077	0.7757214	10.664971	3
1254029053384684	0.7422025	0.724246	9.928755	3
1254029063383643	0.62967503	0.6596026	9.387665	3
1254029073384632	0.4345476	0.63206923	9.215282	3
1254029083393695	0.29807812	0.62967503	9.40203	3
1254029093390570	0.29328972	0.581791	9.7958765	3
1254029103389736	0.36990416	0.5363012	10.192117	3
1254029113401090	0.45370123	0.50996494	10.45907	3
1254029123387340	0.5363012	0.51834464	10.607511	3
1254029133386299	0.59855044	0.5482722	10.654198	3
1254029143404372	0.6631939	0.61411273	10.618284	3
1254029153389736	0.6967127	0.6607997	10.492589	3
1254029163389736	0.7134721	0.7026982	10.3226	3
1254029173399736	0.6955156	0.7433996	10.143036	3
1254029183386663	0.6631939	0.80205756	9.992201	3
1254029193387028	0.6464345	0.8571242	9.865308	3
1254029203402549	0.62728083	0.91099375	9.752781	3
1254029213386663	0.61291564	0.9600749	9.618706	3
1254029223386143	0.62249243	1.0175357	9.475053	3
1254029233399528	0.6631939	1.0582372	9.315839	3
1254029243418122	0.724246	1.1001357	9.153033	3
1254029253386820	0.80684596	1.1312603	8.971074	3
1254029263399320	0.8774749	1.1611878	8.787917	3
1254029273387965	0.9528923	1.1815386	8.576031	3
1254029283385570	1.043872	1.1815386	8.336611	3
1254029293398642	1.1073183	1.1683705	8.08881	3
1254029303386351	1.1408371	1.1671734	7.856573	3
1254029313385778	1.1611878	1.1683705	7.6267295	3
1254029323397236	1.1575965	1.1540052	7.380127	3
1254029333386038	1.1312603	1.1145009	7.1407065	3
1254029343382965	1.0821792	1.0666169	6.9647326	3
1254029353393434	0.9888053	1.0199299	6.8988924	3
1254029363383174	0.8559271	0.9804256	6.956353	3
1254029373386299	0.7015011	0.92535895	7.08564	3
1254029383397340	0.5327099	0.878672	7.240066	3
1254029393385309	0.4261679	0.8439561	7.4723034	3
1254029403384997	0.6823475	1.1336545	8.567651	3
1254029413398434	0.8295909	0.9528923	10.913968	3
1254029423386403	0.5315128	0.89184016	13.56435	3
1254029433387184	0.36032736	1.0654198	14.308947	3
1254029443414684	0.25857377	1.0546459	13.599066	3
1254029453392184	0.39384618	0.92895025	12.983756	3
1254029463387965	0.59136784	0.9888053	12.555194	3
1254029473400257	0.6584055	1.0378864	12.045229	3
1254029483386872	0.6607997	1.0283096	11.305421	3
1254029493382340	0.5674258	0.9552865	10.449493	3
1254029503396403	0.4165911	0.89064306	9.691729	3
1254029513386924	0.24899697	0.79966336	9.3026705	3
1254029523385049	0.1340753	0.7553706	9.419987	3
1254029533402236	0.095768064	0.7266402	9.882068	3
1254029543387653	0.15801731	0.6859388	10.351331	3
1254029553388486	0.2693477	0.6476316	10.620679	3
1254029563395622	0.40102878	0.62368953	10.729615	3
1254029573385413	0.545878	0.6344634	10.761936	3
1254029583386872	0.6739678	0.6655881	10.730812	3
1254029593397809	0.7565677	0.7194576	10.642226	3
1254029603386663	0.78769237	0.7410054	10.479421	3
1254029613389372	0.7721301	0.78290397	10.299856	3
1254029623395986	0.7338228	0.80325466	10.146626	3
1254029633386611	0.7230489	0.8463503	10.044873	3
1254029643384372	0.7254431	0.8846575	9.944317	3
1254029653398486	0.7218518	0.91697925	9.800665	3
1254029663386142	0.7445967	0.9600749	9.593566	3
1254029673396247	0.80564886	0.997185	9.358934	3
1254029683408330	0.91338795	1.0223241	9.109938	3
1254029693388434	1.0199299	1.0522517	8.813056	3
1254029703386819	1.1563994	1.0414777	8.48146	3
1254029713403642	1.2976574	1.0378864	8.119935	3
1254029723385153	1.4101849	1.0414777	7.771579	3
1254029733387705	1.459266	1.0534488	7.463924	3
1254029743397601	1.4760253	1.0594343	7.1826053	3
1254029753387705	1.4556746	1.0726024	6.906075	3
1254029763386976	1.3718776	1.0582372	6.6666546	3
1254029773400153	1.2282255	1.0354922	6.491878	3
1254029783385726	1.0354922	0.997185	6.4308257	3
1254029793387809	0.81163436	0.9528923	6.505046	3
1254029803399424	0.51714754	0.93254155	6.7109475	3
1254029813386871	0.20470424	0.93852705	7.015011	3
1254029823386559	-0.09696517	0.91338795	7.3202715	3
1254029833398434	-0.25617957	0.9983821	7.809886	3
1254029843385257	0.044292733	1.3599066	9.354146	3
1254029853390205	0.23104046	1.1180922	12.09431	3
1254029863398278	0.15442601	1.0223241	14.361619	3
1254029873387236	0.15083471	1.1767502	14.304158	3
1254029883387496	0.10055647	1.0881647	13.263878	3
1254029893397653	0.39384618	1.0223241	12.654553	3
1254029903387965	0.7038953	1.079785	12.319365	3
1254029913747236	0.79726917	1.1360487	11.860875	3
1254029923446871	0.7386112	1.1372458	11.152191	3
1254029933410569	0.5518635	1.0510546	10.281899	3
1254029944126767	0.36511576	0.91219085	9.485827	3
1254029953519684	0.24181437	0.7685388	9.099164	3
1254029963417236	0.12928689	0.6512229	9.2907	3
1254029973439632	0.10055647	0.58538234	9.944317	3
1254029983517601	0.12569559	0.5410896	10.644621	3
1254029993446246	0.17357962	0.49440265	11.079168	3
1254030003621142	0.25258827	0.46567222	11.571177	3
1254030013445361	0.34596214	0.49320555	11.343728	3
1254030023471611	0.4405331	0.5542577	11.335348	3
1254030033400309	0.545878	0.62728083	11.230003	3
1254030043386819	0.60453594	0.70509243	11.04565	3
1254030053406403	0.6476316	0.7218518	10.800244	3
1254030063397080	0.688333	0.7589619	10.594342	3
1254030073383590	0.7038953	0.7793127	10.435128	3
1254030083385101	0.7278373	0.81283146	10.296265	3
1254030093387913	0.7398083	0.8283938	10.134656	3
1254030103396090	0.80086046	0.82719666	9.946711	3
1254030113384007	0.8607155	0.842759	9.765948	3
1254030123405986	0.92535895	0.8631097	9.586384	3
1254030133385205	1.0067618	0.89423436	9.370906	3
1254030143378382	1.0737995	0.92416185	9.108741	3
1254030153386403	1.1492168	0.92416185	8.773552	3
1254030163397184	1.1923125	0.93254155	8.3821	3
1254030173391298	1.1959038	0.9648633	8.003817	3
1254030183419111	1.1659763	1.0139444	7.678205	3
1254030193402444	1.1085154	1.055843	7.3729444	3
1254030203393173	1.0606314	1.1097125	7.089231	3
1254030213394371	1.0079589	1.1540052	6.8246717	3
1254030223387496	0.9600749	1.1851299	6.59004	3
1254030233385882	0.89782566	1.1994951	6.4164605	3
1254030243390361	0.80445176	1.1947067	6.3218894	3
1254030253403434	0.6871359	1.1815386	6.283582	3
1254030263390986	0.5279215	1.1324574	6.2871737	3
1254030273393746	0.35553896	1.0833763	6.326678	3
1254030283399892	0.17597382	1.0378864	6.4224463	3
1254030293388486	0.039504327	0.9576807	6.5601125	3
1254030303390309	-0.03232172	0.90620536	6.7612257	3
1254030313398903	0.533907	1.1947067	7.94037	3
1254030323390048	1.1145009	1.1300632	11.451467	3
1254030333386611	0.93852705	0.90141696	14.913483	3
1254030343408642	1.0833763	0.8822633	15.255854	3
1254030353398121	0.93852705	0.7769185	13.38239	3
1254030363393017	1.0510546	0.5446809	12.265495	3
1254030373409788	1.2330139	0.6631939	11.98657	3
1254030383396090	1.2078748	0.8523358	11.829751	3
1254030393393486	1.0462662	0.9540894	11.312603	3
1254030403419163	0.81642276	0.90500826	10.365696	3
1254030413394215	0.5506664	0.7505822	9.242816	3
1254030423394059	0.29568392	0.5650316	8.457518	3
1254030433411038	0.11492168	0.49200845	8.485051	3
1254030443388642	0.11492168	0.49799395	9.295488	3
1254030453399632	0.038307227	0.50637364	10.242394	3
1254030463432965	0.1400608	0.46686932	10.722432	3
1254030473464163	0.25857377	0.4369418	10.717644	3
1254030483415413	0.3866636	0.49440265	10.704475	3
1254030493457288	0.52073884	0.49440265	10.704475	3
1254030503598642	0.60812724	0.6667852	10.532093	3
1254030513479215	0.62249243	0.6991069	10.392033	3
1254030523419319	0.62249243	0.748188	10.299856	3
1254030533411611	0.60812724	0.748188	10.299856	3
1254030543395309	0.5722142	0.79966336	10.263943	3
1254030553426871	0.545878	0.82719666	10.207679	3
1254030563388694	0.5327099	0.8607155	10.1382475	3
1254030573390048	0.5542577	0.8882488	10.028113	3
1254030583503538	0.59256494	1.2198458	9.879673	3
1254030593392132	0.65242	0.93972415	9.689334	3
1254030603393590	0.7445967	0.9696517	9.689334	3
1254030613390517	0.8583213	0.973243	9.4295635	3
1254030623393121	0.9792285	0.9648633	8.814254	3
1254030633390048	1.0737995	0.9528923	8.483853	3
1254030643401507	1.1468226	0.9744401	8.158242	3
1254030653389892	1.1587936	1.0151415	7.8637557	3
1254030663389319	1.1623849	1.0630256	7.587225	3
1254030673722079	1.1492168	1.1348516	7.32506	3
1254030683397079	1.1492168	1.1348516	7.1131735	3
1254030693389736	1.1013328	1.1827357	6.96593	3
1254030703405048	1.0307038	1.2006922	6.8557963	3
1254030713389736	0.93613285	1.1659763	6.7827735	3
1254030723388173	0.78649527	1.1180922	6.7624226	3
1254030733403694	0.59855044	1.0690111	6.7971387	3
1254030743388329	0.089782566	1.0342951	6.9168487	3
1254030753389475	-0.15442601	0.9756372	7.073669	3
1254030763401246	-0.18794483	0.9935937	7.32506	3
1254030773388902	0.30526072	1.3108255	8.48984	3
1254030783388746	0.90381116	0.9947908	11.409568	3
1254030793385829	0.81761986	0.7625532	14.361619	3
1254030803390309	0.8487445	0.94211835	14.67526	3
1254030813389631	0.7541735	0.8511387	13.2985935	3
1254030823406090	0.9540894	0.6380547	12.366052	3
1254030833397027	1.2150574	0.688333	11.96622	3
1254030843394371	1.2090719	0.80325466	11.617864	3
1254030853411142	1.0654198	0.8678981	11.031284	3
1254030863393121	0.82121116	0.8379706	10.164583	3
1254030873728694	0.50517654	0.7493851	9.23683	3
1254030883391350	0.17836803	0.6584055	8.573636	3
1254030893395413	-0.08499416	0.61890113	8.461109	3
1254030903388850	-0.21787235	0.60812724	8.89446	3
1254030913408225	-0.22385786	0.60214174	9.603143	3
1254030923389684	-0.15442601	0.58418524	10.1621895	3
1254030933383434	-0.061052144	0.58418524	10.451887	3
1254030943385413	0.051475335	0.60094464	10.594342	3
1254030953753277	0.21308395	0.6404489	10.673351	3
1254030963408277	0.36750996	0.6835446	10.694899	3
1254030973411350	0.46686932	0.7218518	10.653001	3
1254030983393798	0.51595044	0.7589619	10.613496	3
1254030993392861	0.5386954	0.80684596	10.638636	3
1254031003446663	0.545878	0.8283938	10.691308	3
1254031013398850	0.5386954	0.85473	10.720038	3
1254031023397652	0.521936	0.8643068	10.697293	3
1254031033404579	0.49799395	0.89662856	10.644621	3
1254031043387808	0.48243165	0.92895025	10.55005	3
1254031053467600	0.48722005	0.94211835	10.398018	3
1254031063386246	0.50637364	0.961272	10.225636	3
1254031073387027	0.5255273	0.9792285	10.035296	3
1254031083388538	0.5805939	0.9780314	9.821015	3
1254031093395152	0.6380547	0.973243	9.593566	3
1254031103392808	0.6536171	0.9888053	9.356541	3
1254031113393173	0.6464345	1.0007763	9.083601	3
1254031123393590	0.6404489	1.0043676	8.772355	3
1254031133390100	0.6356605	0.9995792	8.42759	3
1254031143400569	0.63206923	1.0378864	8.080431	3
1254031153410361	0.61291564	1.0630256	7.764396	3
1254031163395725	0.59017074	1.0749966	7.465121	3
1254031173397392	0.5650316	1.0977415	7.1754227	3
1254031183402131	0.533907	1.115698	6.918046	3
1254031193394215	0.48482585	1.1013328	6.7444663	3
1254031203424527	0.41299978	1.0833763	6.661866	3
1254031213410933	0.33758244	1.0307038	6.667852	3
1254031223394058	0.21906945	0.9947908	6.7684083	3
1254031233392392	0.095768064	0.92775315	6.9012866	3
1254031243409527	0.10055647	1.0366893	7.357382	3
1254031253397704	0.5398925	1.4736311	9.210494	3
1254031263408798	0.50876784	1.0929531	12.361263	3
1254031273478225	0.39384618	0.9995792	14.377181	3
1254031283398485	0.33279404	1.1109096	13.866019	3
1254031293398798	0.21906945	0.9624691	12.674904	3
1254031303413121	0.4213795	0.90141696	12.045229	3
1254031313392860	0.59855044	1.0151415	11.722012	3
1254031323390569	0.62009823	1.0977415	11.269507	3
1254031333399110	0.521936	1.1240777	10.509348	3
1254031343390673	0.36152446	1.0342951	9.568427	3
1254031353392340	0.21906945	0.8750807	8.785523	3
1254031363400829	0.11851298	0.7781156	8.590396	3
1254031373398590	0.049081136	0.736217	9.054871	3
1254031383390881	0.05746084	0.712275	9.793482	3
1254031393407652	0.12689269	0.6739678	10.323798	3
1254031403392183	0.22266077	0.61650693	10.500969	3
1254031413392860	0.31483752	0.59974754	10.496181	3
1254031423401038	0.40102878	0.6452374	10.472239	3
1254031433391194	0.46088383	0.6823475	10.445902	3
1254031443385829	0.49679685	0.7374141	10.371682	3
1254031453407340	0.48003745	0.79008657	10.333375	3
1254031463391090	0.44771573	0.8319851	10.352529	3
1254031473395256	0.4309563	0.8571242	10.392033	3
1254031483404579	0.39025488	0.8834604	10.409989	3
1254031493392704	0.33997664	0.91578215	10.381259	3
1254031503391454	0.30406362	0.93972415	10.304645	3
1254031513406037	0.2908955	0.9648633	10.189722	3
1254031523391715	0.2741361	0.9911995	10.043676	3
1254031533391871	0.29209262	1.0259154	9.909601	3
1254031543406506	0.34835634	1.0414777	9.730036	3
1254031553392287	0.4297592	1.0223241	9.488221	3
1254031563393329	0.5279215	1.0235212	9.2308445	3
1254031573407183	0.62728083	1.0271125	8.977059	3
1254031583392912	0.7086837	1.0486604	8.735245	3
1254031593392756	0.7625532	1.0845734	8.495825	3
1254031603425725	0.79846627	1.1216835	8.24563	3
1254031613396819	0.80684596	1.151611	7.9846625	3
1254031623391142	0.79248077	1.1994951	7.7320743	3
1254031633404892	0.7529764	1.2389994	7.5225816	3
1254031643392392	0.7194576	1.271321	7.347805	3
1254031653389579	0.6751649	1.2880806	7.21373	3
1254031663404267	0.60214174	1.2892777	7.1263413	3
1254031673391923	0.48722005	1.270124	7.062895	3
1254031683399631	0.3184288	1.2282255	7.053318	3
1254031693414058	0.11971009	1.2006922	7.141904	3
1254031703393694	-0.06464344	1.1384429	7.3047094	3
1254031713395360	-0.15442601	1.1133038	7.631518	3
1254031723408069	0.1412579	1.4664485	9.0081835	3
1254031733391142	0.35194764	1.1492168	11.563994	3
1254031743391194	0.29448682	0.93254155	13.633781	3
1254031753408798	0.29328972	1.0426749	13.873201	3
1254031763393537	0.19273324	0.9624691	12.976573	3
1254031773408121	0.36272156	0.8511387	12.299014	3
1254031783411454	0.61890113	0.8870517	11.903971	3
1254031793393069	0.7374141	0.92655605	11.453861	3
1254031803391662	0.7290344	0.92296475	10.772711	3
1254031813401662	0.5793968	0.8439561	9.888053	3
1254031823399996	0.37110126	0.7170634	9.059659	3
1254031833390985	0.19273324	0.59855044	8.63828	3
1254031843405256	0.05267244	0.5351041	8.802282	3
1254031853392235	0.01436521	0.49320555	9.416395	3
1254031863392079	0.047884032	0.48243165	10.073604	3
1254031873406871	0.107739076	0.45848963	10.475829	3
1254031883391037	0.18794483	0.45729253	10.617087	3
1254031893408537	0.29807812	0.47764325	10.617087	3
1254031903388433	0.4189853	0.51595044	10.54167	3
1254031913387756	0.50278234	0.59017074	10.41358	3
1254031923389579	0.49799395	0.6404489	10.277111	3
1254031933395829	0.46327803	0.6991069	10.20289	3
1254031943389162	0.40821138	0.7517793	10.216059	3
1254031953388902	0.35314476	0.79008657	10.267534	3
1254031963401766	0.29328972	0.8391677	10.284293	3
1254031973729266	0.24660277	0.8798691	10.231621	3
1254031983396610	0.23343466	0.91937345	10.096349	3
1254031993403589	0.24061728	0.961272	9.919178	3
1254032003408069	0.31483752	1.0570401	9.526528	3
1254032013392079	0.31483752	1.0570401	9.526528	3
1254032023394944	0.36750996	1.1013328	9.300277	3
1254032033402183	0.4285621	1.1324574	9.064447	3
1254032043396141	0.48003745	1.1671734	8.820239	3
1254032053402964	0.51355624	1.1911154	8.576031	3
1254032063420985	0.533907	1.2078748	8.330625	3
1254032073390360	0.533907	1.2150574	8.075643	3
1254032083401089	0.5327099	1.2294226	7.825448	3
1254032093387027	0.52073884	1.2210429	7.565677	3
1254032103391558	0.49200845	1.1935096	7.313089	3
1254032113407860	0.4321534	1.1468226	7.101202	3
1254032123393329	0.35553896	1.0726024	6.9503675	3
1254032133390464	0.24540567	1.0235212	6.9024835	3
1254032143414214	0.10534488	0.93972415	6.939594	3
1254032153396454	0.092176765	1.0618285	7.392098	3
1254032163393329	0.4357447	1.3922282	9.16261	3
1254032173409787	0.46686932	1.0127473	11.830948	3
1254032183392183	0.37588966	0.9636662	13.624205	3
1254032193392756	0.2741361	1.0606314	13.352463	3
1254032203406662	0.18195933	0.92416185	12.381614	3
1254032213394423	0.38187516	0.8726865	11.808203	3
1254032223393173	0.5410896	0.94211835	11.479	3
1254032233411037	0.5446809	1.0199299	11.034876	3
1254032243394266	0.4441244	1.0307038	10.336966	3
1254032253392808	0.2657564	0.92655605	9.451111	3
1254032263407652	0.06703765	0.78529817	8.683769	3
1254032273396350	-0.095768064	0.6955156	8.409634	3
1254032283392287	-0.18674773	0.6751649	8.726865	3
1254032293405985	-0.17597382	0.6596026	9.374496	3
1254032303392860	-0.076614454	0.62488663	9.947908	3
1254032313390985	0.049081136	0.59735334	10.245986	3
1254032323405829	0.18674773	0.581791	10.346542	3
1254032333391245	0.35673606	0.58418524	10.381259	3
1254032343393016	0.49081135	0.60453594	10.381259	3
1254032353407079	0.5410896	0.6332663	10.329783	3
1254032363392756	0.5374983	0.6967127	10.301053	3
1254032373392652	0.50757074	0.7134721	10.350134	3
1254032383406714	0.47165772	0.7422025	10.448297	3
1254032393393745	0.4189853	0.7733272	10.548853	3
1254032403392756	0.36272156	0.79966336	10.588357	3
1254032413407235	0.30166942	0.8355764	10.540473	3
1254032423395360	0.25617957	0.8655039	10.424355	3
1254032433393589	0.22026655	0.8798691	10.275913	3
1254032443436975	0.21428105	0.91219085	10.144233	3
1254032453392079	0.23223756	0.94331545	10.010158	3
1254032463389839	0.2669535	0.9624691	9.841366	3
1254032473412443	0.31004912	0.9816227	9.645041	3
1254032483387131	0.36152446	0.9935937	9.409213	3
1254032493390725	0.4429273	1.0031705	9.14226	3
1254032503401402	0.51834464	1.021127	8.871715	3
1254032513390777	0.58897364	1.0510546	8.605958	3
1254032523394787	0.6560113	1.0857705	8.343793	3
1254032533400777	0.7326257	1.1001357	8.075643	3
1254032543387391	0.79487497	1.103727	7.8170686	3
1254032553388016	0.82360536	1.1288661	7.5884223	3
1254032563399631	0.79846627	1.13964	7.394492	3
1254032573386558	0.7338228	1.1408371	7.2460513	3
1254032583391193	0.62488663	1.1228806	7.1431007	3
1254032593405464	0.47405192	1.0821792	7.101202	3
1254032603391297	0.272939	1.0594343	7.1502833	3
1254032613387391	0.06464344	1.0247183	7.2819643	3
1254032623405829	-0.029927522	1.0426749	7.6171527	3
1254032633391245	0.2825158	1.353921	9.009381	3
1254032643394162	0.34117374	1.0474633	11.415554	3
1254032653405777	0.22864626	0.90740246	13.25071	3
1254032663392443	0.17836803	0.9983821	13.292608	3
1254032673393485	0.07182605	0.91338795	12.373235	3
1254032683415777	0.22385786	0.8571242	11.780669	3
1254032693396506	0.46686932	0.92176765	11.463438	3
1254032703394162	0.5686229	0.9624691	11.054029	3
1254032713408329	0.5614403	0.9648633	10.427945	3
1254032723393797	0.45968673	0.8702923	9.616311	3
1254032733390100	0.31603462	0.7026982	8.819042	3
1254032743408120	0.21308395	0.5602432	8.392874	3
1254032753393954	0.1376666	0.50996494	8.580819	3
1254032763393172	0.11372458	0.49081135	9.221268	3
1254032773407339	0.14724341	0.47644615	9.880871	3
1254032783395620	0.21906945	0.4441244	10.257957	3
1254032793390099	0.30645782	0.439336	10.380061	3
1254032803406245	0.39743748	0.45848963	10.400413	3
1254032813391766	0.47046062	0.51355624	10.406398	3
1254032823392131	0.50397944	0.5722142	10.3692875	3
1254032833406506	0.49919105	0.62249243	10.295067	3
1254032843392860	0.47046062	0.6799533	10.287885	3
1254032853393329	0.4213795	0.7218518	10.38485	3
1254032863404943	0.36272156	0.7553706	10.529699	3
1254032873393277	0.32680854	0.79248077	10.644621	3
1254032883392287	0.31483752	0.81522566	10.675745	3
1254032893403016	0.32202014	0.8283938	10.625467	3
1254032903391297	0.34117374	0.842759	10.509348	3
1254032913390985	0.37708676	0.8690952	10.364499	3
1254032923403954	0.41180268	0.8882488	10.204087	3
1254032933443433	0.4417302	0.91219085	10.013748	3
1254032943384839	0.45729253	0.93613285	9.793482	3
1254032953408224	0.47046062	0.9540894	9.546879	3
1254032963429370	0.51116204	0.94570965	9.255983	3
1254032973410933	0.557849	0.92775315	8.943541	3
1254032983796922	0.60812724	0.93732995	8.641871	3
1254032993397495	0.6584055	0.9540894	8.364143	3
1254033003390776	0.7182605	0.9576807	7.7691846	3
1254033013394058	0.7637503	0.94092125	7.7691846	3
1254033023392079	0.81402856	0.92535895	7.465121	3
1254033033390724	0.82121116	0.91338795	7.204153	3
1254033043400204	0.7745243	0.88944596	6.9970546	3
1254033053391558	0.6679823	0.8499416	6.8545995	3
1254033063396818	0.5231331	0.79487497	6.801927	3
1254033073402756	0.36750996	0.7314286	6.8486137	3
1254033083389579	0.23702596	0.7302315	7.1071877	3
1254033093391037	0.4237737	1.0486604	8.304289	3
1254033103408068	0.62488663	0.9768343	10.856507	3
1254033113390256	0.4333505	0.79966336	13.321339	3
1254033123391193	0.34237084	0.92296475	13.8959465	3
1254033133403589	0.18794483	0.9540894	12.957419	3
1254033143398276	0.2801216	0.8523358	12.105083	3
1254033153397183	0.5243302	0.92775315	11.616667	3
1254033163408693	0.61411273	1.0247183	11.166556	3
1254033173391818	0.5710171	1.079785	10.540473	3
1254033183386454	0.4165911	1.0414777	9.7240505	3
1254033193398016	0.20949265	0.93373865	8.911219	3
1254033203388224	0.044292733	0.82599956	8.463503	3
1254033213426818	-0.06943185	0.78170687	8.613141	3
1254033223402287	-0.11731588	0.7577648	9.19972	3
1254033233391818	-0.08738836	0.7290344	9.828198	3
1254033243408745	-0.005985504	0.6691794	10.177752	3
1254033253404006	0.12090719	0.62847793	10.163386	3
1254033263392287	0.2753332	0.60333884	10.146626	3
1254033273392756	0.427365	0.59256494	10.103531	3
1254033283387078	0.51595044	0.58897364	10.0341	3
1254033293387964	0.5386954	0.59735334	9.986216	3
1254033303386558	0.5386954	0.62488663	10.0269165	3
1254033313383537	0.51954174	0.6332663	10.147824	3
1254033323386349	0.50397944	0.6500258	10.295067	3
1254033333386662	0.48003745	0.6847417	10.399215	3
1254033343395881	0.4369418	0.7086837	10.423157	3
1254033353385724	0.4165911	0.7433996	10.389638	3
1254033363386089	0.39743748	0.7733272	10.292673	3
1254033373398901	0.37828386	0.80325466	10.159795	3
1254033383385724	0.39025488	0.8343793	10.016143	3
1254033393386349	0.427365	0.8619126	9.871294	3
1254033403395985	0.46447513	0.88944596	9.712079	3
1254033413386870	0.50876784	0.90979666	9.515755	3
1254033423386818	0.5482722	0.93014735	9.294291	3
1254033433396558	0.59495914	0.9540894	9.050082	3
1254033443383433	0.6440403	0.9828198	8.791509	3
1254033453385203	0.6727707	1.0163386	8.525752	3
1254033463397130	0.6871359	1.0522517	8.2516165	3
1254033473395516	0.6787562	1.0714053	7.9702973	3
1254033483417339	0.6667852	1.0929531	7.7009497	3
1254033493414683	0.61770403	1.1109096	7.479486	3
1254033503391766	0.5279215	1.1085154	7.289147	3
1254033513433485	0.39624038	1.0941502	7.157466	3
1254033523424214	0.23343466	1.0642227	7.1167645	3
1254033533394005	0.059855044	1.0271125	7.1754227	3
1254033543389891	-0.05626374	1.0582372	7.4483614	3
1254033553403693	0.08738836	1.3108255	8.422802	3
1254033563388276	0.34596214	1.3096284	10.523713	3
1254033573389214	0.25498247	1.0151415	12.6354	3
1254033583398224	0.22984336	1.0510546	13.360843	3
1254033593388016	0.1448492	1.0761937	12.703634	3
1254033603388797	0.19871874	0.9648633	11.969811	3
1254033613394839	0.45489833	0.973243	11.486182	3
1254033623387183	0.61052144	1.021127	11.050438	3
1254033633388797	0.6452374	1.0283096	10.491392	3
1254033643401818	0.5554548	0.9768343	9.755175	3
1254033653387339	0.38187516	0.8631097	8.974665	3
1254033663390099	0.18674773	0.7433996	8.415619	3
1254033673401089	0.04070143	0.6811504	8.3390045	3
1254033683397912	-0.0023942017	0.6452374	8.755595	3
1254033693393797	0.053869538	0.60932434	9.416395	3
1254033703403120	0.1412579	0.5781997	10.007763	3
1254033713388797	0.21428105	0.5674258	10.33936	3
1254033723390307	0.30047232	0.5650316	10.468647	3
1254033733401610	0.39863458	0.581791	10.497377	3
1254033743387651	0.46327803	0.61291564	10.477027	3
1254033753389057	0.45250413	0.6991069	10.460267	3
1254033763403224	0.427365	0.7445967	10.479421	3
1254033773391401	0.40581718	0.79367787	10.553641	3
1254033783388485	0.38307226	0.830788	10.636241	3
1254033793403953	0.35314476	0.8631097	10.682928	3
1254033803388224	0.320823	0.89423436	10.670957	3
1254033813388328	0.29209262	0.94092125	10.623073	3
1254033823396193	0.2717419	0.9552865	10.517728	3
1254033833387443	0.2741361	0.9780314	10.376471	3
1254033843386297	0.29807812	0.9995792	10.21965	3
1254033853401610	0.32920274	0.9959879	10.022128	3
1254033863389162	0.37828386	0.9900024	9.803059	3
1254033873391453	0.4297592	0.9816227	9.578004	3
1254033883400828	0.46806642	0.9840169	9.348161	3
1254033893388380	0.50278234	0.9911995	9.119514	3
1254033903389578	0.5398925	0.9780314	8.8645315	3
1254033913403120	0.5758055	1.0043676	8.599973	3
1254033923390203	0.59376204	1.0366893	8.336611	3
1254033933387755	0.61411273	1.0714053	8.078036	3
1254033943381662	0.6380547	1.0953473	7.819463	3
1254033953384526	0.6715736	1.1168951	7.563283	3
1254033963385568	0.6859388	1.1528081	7.335834	3
1254033973411089	0.6655881	1.1599907	7.1383123	3
1254033983393484	0.61650693	1.1492168	6.967127	3
1254033993390828	0.51714754	1.1061212	6.851008	3
1254034003399578	0.36990416	1.0486604	6.811504	3
1254034013394214	0.19153613	0.9780314	6.8557963	3
1254034023392026	0.010773907	0.91578215	6.9982514	3
1254034033423901	0.1340753	1.1599907	7.7943234	3
1254034043389318	0.51595044	1.3443443	10.171766	3
1254034053389995	0.4189853	0.93613285	13.133393	3
1254034063383224	0.439336	0.94331545	14.398729	3
1254034073384526	0.30765492	1.0319009	13.530831	3
1254034083388901	0.2681506	0.8726865	12.506113	3
1254034093403016	0.49799395	0.91697925	11.927913	3
1254034103392234	0.6452374	1.0055647	11.512519	3
1254034113384943	0.6799533	1.0582372	10.967838	3
1254034123403901	0.58418524	1.0259154	10.188525	3
1254034133389109	0.39264908	0.91338795	9.337387	3
1254034143399422	0.21906945	0.79846627	8.760384	3
1254034153407964	0.10414778	0.7015011	8.701726	3
1254034163394318	0.047884032	0.6536171	9.179369	3
1254034173384682	0.07182605	0.6344634	9.866506	3
1254034183398120	0.1436521	0.60573304	10.342952	3
1254034193390151	0.24181437	0.58897364	10.499771	3
1254034203391818	0.33518824	0.59136784	10.481815	3
1254034213432703	0.4381389	0.62608373	10.399215	3
1254034223390151	0.49679685	0.6799533	10.260351	3
1254034233389943	0.50637364	0.7637503	10.107122	3
1254034243405359	0.44532153	0.82240826	9.989806	3
1254034253391870	0.3854665	0.8655039	9.915586	3
1254034263389891	0.33877954	0.91937345	9.908403	3
1254034273404526	0.31244332	0.9600749	9.903615	3
1254034283394526	0.30885202	0.9756372	9.821015	3
1254034293391036	0.31364042	0.9888053	9.679757	3
1254034303403641	0.33159694	1.0019734	9.52174	3
1254034313392130	0.36152446	1.0199299	9.363723	3
1254034323393120	0.41060558	1.0378864	9.200917	3
1254034333404057	0.49679685	1.0462662	9.036914	3
1254034343391974	0.60094464	1.0426749	8.856153	3
1254034353389995	0.6967127	1.0366893	8.6574335	3
1254034363402703	0.7541735	1.0319009	8.459911	3
1254034373390724	0.7733272	1.0426749	8.281544	3
1254034383389161	0.7613561	1.0642227	8.129512	3
1254034393404891	0.7182605	1.0737995	7.9834657	3
1254034403390255	0.65242	1.0761937	7.8386164	3
1254034413390047	0.5542577	1.0749966	7.7129207	3
1254034423404734	0.4321534	1.0522517	7.644686	3
1254034433390568	0.2717419	1.0283096	7.6722193	3
1254034443384891	0.19752164	1.0785879	7.979874	3
1254034453404005	0.34356794	1.246182	9.048885	3
1254034463389005	0.3854665	1.0319009	10.805033	3
1254034473387755	0.21308395	0.9588778	12.332533	3
1254034483399266	0.04070143	1.0354922	12.72997	3
1254034493390307	-0.05267244	1.0127473	12.312182	3
1254034503392026	-0.0023942017	0.9720459	11.8261595	3
1254034513408536	0.11851298	0.9995792	11.390414	3
1254034523391505	0.17477672	1.0127473	10.891224	3
1254034533388640	0.17118542	0.985214	10.232818	3
1254034543403797	0.108936176	0.90740246	9.489418	3
1254034553390151	0.020350715	0.82240826	8.893262	3
1254034563389057	-0.04309563	0.78649527	8.746018	3
1254034573406765	-0.07182605	0.7661445	8.9998045	3
1254034583389526	-0.046686932	0.7589619	9.469068	3
1254034593390047	0.029927522	0.7422025	9.8916445	3
1254034603403380	0.12569559	0.7302315	10.144233	3
1254034613388484	0.25139117	0.7194576	10.244789	3
1254034623387286	0.39743748	0.7134721	10.255563	3
1254034633403901	0.51954174	0.7110779	10.208876	3
1254034643393328	0.58538234	0.7218518	10.121488	3
1254034653391193	0.59256494	0.7613561	10.059238	3
1254034663404109	0.5638345	0.78649527	10.07121	3
1254034673390515	0.5231331	0.80924016	10.13705	3
1254034685032807	0.40222588	0.8595184	10.284293	3
1254034693413068	0.40222588	0.8595184	10.284293	3
1254034703392911	0.34476504	0.89184016	10.296265	3
1254034713390932	0.32202014	0.90740246	10.254366	3
1254034723404943	0.32680854	0.92296475	9.860519	3
1254034733392390	0.33159694	0.9516952	10.048465	3
1254034743393849	0.34476504	0.9672575	9.594764	3
1254034753406192	0.39264908	0.9864111	9.726444	3
1254034763391661	0.4429273	0.9983821	9.297882	3
1254034773390828	0.50038815	1.0079589	9.062054	3
1254034783404682	0.5374983	1.0295067	8.829816	3
1254034793396401	0.5590461	1.0582372	8.590396	3
1254034803392495	0.58538234	1.0905589	8.35337	3
1254034813405828	0.61291564	1.1145009	8.109161	3
1254034823390672	0.63206923	1.1228806	7.869741	3
1254034833395099	0.6452374	1.1492168	7.6470804	3
1254034843403120	0.63206923	1.13964	7.442376	3
1254034853391922	0.61291564	1.0977415	7.2939353	3
1254034863391297	0.5602432	1.055843	7.2304893	3
1254034873406557	0.46806642	1.0247183	7.285556	3
1254034883393015	0.029927522	1.0175357	7.4483614	3
1254034893393692	0.18555063	0.997185	7.693767	3
1254034903401817	0.04309563	1.1240777	8.228871	3
1254034913390672	0.06584055	1.364695	9.515755	3
1254034923391557	0.5518635	1.1994951	11.408371	3
1254034933452651	0.36870706	1.103727	13.0998745	3
1254034943385620	0.31603462	1.1875241	13.383588	3
1254034953388692	0.23463176	1.1767502	12.731168	3
1254034963404369	0.32680854	1.1216835	12.127829	3
1254034973400255	0.51235914	1.1312603	11.675324	3
1254034983476609	0.5303157	1.1755531	11.201273	3
1254034993543484	0.39384618	1.1887212	10.565612	3
1254035003503484	0.19393034	1.1097125	9.805453	3
1254035013483015	0.01436521	0.9564836	9.112331	3
1254035023405515	-0.050278235	0.78410107	8.76637	3
1254035034653797	-0.093373865	0.6727707	8.88608	3
1254035043403119	-0.09696517	0.59136784	9.3182335	3
1254035053485047	-0.04309563	0.5410896	9.803059	3
1254035063390359	0.055066638	0.48841715	10.1226845	3
1254035073385724	0.17357962	0.45729253	10.267534	3
1254035083381297	0.30166942	0.45010993	10.298658	3
1254035093380515	0.41299978	0.47524905	10.2735195	3
1254035103382703	0.48123455	0.51355624	10.224439	3
1254035113391661	0.50278234	0.5734113	10.164583	3
1254035123391401	0.48722005	0.62009823	10.13705	3
1254035133389630	0.45848963	0.65242	10.116699	3
1254035143388536	0.4177882	0.7038953	10.105926	3
1254035153390203	0.36272156	0.7529764	10.1143055	3
1254035163394161	0.31364042	0.80564886	10.092757	3
1254035173405046	0.29328972	0.8463503	10.010158	3
1254035183391401	0.29568392	0.8858546	9.896433	3
1254035193392234	0.31004912	0.92775315	9.757569	3
1254035203402911	0.34117374	0.973243	9.609129	3
1254035213392442	0.40462008	0.9983821	9.417592	3
1254035223389369	0.47285482	1.0139444	9.180567	3
1254035233403901	0.5470751	1.0187328	8.925584	3
1254035243389994	0.60573304	1.0271125	8.6813755	3
1254035253390463	0.6500258	1.0414777	8.475474	3
1254035263403796	0.6715736	1.0618285	8.304289	3
1254035273392546	0.664391	1.0845734	8.158242	3
1254035283391401	0.641646	1.1097125	8.020576	3
1254035293406140	0.60094464	1.1240777	7.8829093	3
1254035303395203	0.5291186	1.1300632	7.7548194	3
1254035313393796	0.4369418	1.1252748	7.6734166	3
1254035323406244	0.30645782	1.1312603	7.6650367	3
1254035333388901	0.142455	1.1145009	7.715315	3
1254035343394682	-0.02873042	1.0893618	7.8206596	3
1254035353405515	-0.11492168	1.1767502	8.185776	3
1254035363391140	0.05626374	1.3922282	9.330204	3
1254035373390828	0.17597382	1.174356	11.110293	3
1254035383403692	0.11611878	1.0546459	12.652159	3
1254035393393380	0.037110128	1.1264719	12.917915	3
1254035403392078	0.022744916	1.0833763	12.338518	3
1254035413403067	0.20470424	0.9804256	11.830948	3
1254035423393328	0.41060558	1.0031705	11.463438	3
1254035433392234	0.47405192	1.0247183	11.036073	3
1254035443415723	0.4309563	0.9995792	10.423157	3
1254035453393015	0.34476504	0.89423436	9.689334	3
1254035463388119	0.24899697	0.7230489	9.009381	3
1254035473411088	0.17956513	0.5674258	8.640674	3
1254035483385723	0.1328782	0.48961425	8.755595	3
1254035493392807	0.14724341	0.45729253	9.198523	3
1254035503400567	0.23702596	0.4369418	9.696517	3
1254035513390098	0.36272156	0.4177882	10.0341	3
1254035523392442	0.48841715	0.41299978	10.176555	3
1254035533397703	0.60453594	0.4237737	10.183737	3
1254035543390671	0.6799533	0.46447513	10.146626	3
1254035553391401	0.6943185	0.5231331	10.128671	3
1254035563404734	0.6452374	0.59136784	10.144233	3
1254035573385567	0.5566519	0.6667852	10.195708	3
1254035583389109	0.47046062	0.7278373	10.271125	3
1254035593405307	0.39264908	0.78410107	10.358514	3
1254035603388953	0.33279404	0.8343793	10.409989	3
1254035613389265	0.29927522	0.8750807	10.404003	3
1254035623391817	0.2896984	0.90500826	10.342952	3
1254035633385150	0.29209262	0.93493575	10.242394	3
1254035643387598	0.31244332	0.9600749	10.107122	3
1254035653397650	0.34715924	0.9923966	9.962274	3
1254035663387494	0.39025488	1.0103531	9.779117	3
1254035673388536	0.4333505	1.0127473	9.534908	3
1254035683398275	0.47524905	1.0271125	9.276335	3
1254035693392130	0.5327099	1.0079589	9.003395	3
1254035703390046	0.60214174	1.0079589	8.724471	3
1254035713400619	0.6607997	1.0031705	8.455123	3
1254035723388900	0.6727707	1.0007763	8.194156	3
1254035733386973	0.6560113	0.997185	7.928399	3
1254035743397755	0.62608373	1.0007763	7.69257	3
1254035753467650	0.581791	0.9959879	7.491457	3
1254035763397963	0.5279215	0.9624691	7.3226657	3
1254035773402703	0.4261679	0.93613285	7.2233067	3
1254035783388171	0.30645782	0.90979666	7.2101383	3
1254035793389630	0.17956513	0.89303726	7.289147	3
1254035803399005	0.045489833	0.89543146	7.489063	3
1254035813385671	0.20470424	1.1552023	8.275558	3
1254035823389369	0.5626374	1.1659763	10.065224	3
1254035833406140	0.5793968	0.89543146	12.229582	3
1254035843391244	0.49081135	0.9816227	13.368025	3
1254035853447234	0.38307226	1.0749966	12.925097	3
1254035863401452	0.40581718	0.94690675	12.1840925	3
1254035873392546	0.62967503	0.93972415	11.669339	3
1254035883389838	0.736217	0.9864111	11.244369	3
1254035893404838	0.6655881	1.0307038	10.694899	3
1254035903396609	0.45848963	1.0187328	9.970653	3
1254035913387650	0.19752164	0.93493575	9.192537	3
1254035923386609	-0.037110128	0.8319851	8.559271	3
1254035933392182	-0.22744916	0.7541735	8.335413	3
1254035943384786	-0.33877954	0.7374141	8.62152	3
1254035953406765	-0.33877954	0.7254431	9.255983	3
1254035963388275	-0.2669535	0.7134721	9.907207	3
1254035973399525	-0.15442601	0.6979098	10.344149	3
1254035983412859	0.0011971008	0.6847417	10.542868	3
1254035993396140	0.19153613	0.6823475	10.590752	3
1254036003415202	0.35913026	0.688333	10.57878	3
1254036013403119	0.45609543	0.7146692	10.546458	3
1254036023392077	0.48362875	0.7697359	10.522516	3
1254036033389473	0.48243165	0.78769237	10.521319	3
1254036043400827	0.47046062	0.80804306	10.5440645	3
1254036053389786	0.44891283	0.830788	10.563218	3
1254036063386400	0.4213795	0.8487445	10.529699	3
1254036073428171	0.39743748	0.8678981	10.436325	3
1254036083389421	0.40701428	0.8762778	10.309433	3
1254036093387494	0.4417302	0.8738836	10.152613	3
1254036103392754	0.47165772	0.878672	9.970653	3
1254036113385463	0.48003745	0.88944596	9.77792	3
1254036123392077	0.47405192	0.89902276	9.578004	3
1254036133400827	0.4429273	0.89902276	9.360131	3
1254036143401661	0.41299978	0.93972415	9.165004	3
1254036153392702	0.35793316	0.9816227	8.98903	3
1254036163406400	0.30765492	1.0295067	8.801085	3
1254036173385046	0.2908955	1.0761937	8.591593	3
1254036183388640	0.30765492	1.1001357	8.356961	3
1254036193402702	0.34117374	1.1252748	8.095993	3
1254036203392286	0.35793316	1.1384429	7.8517847	3
1254036213420775	0.36152446	1.1623849	7.61835	3
1254036223401557	0.37110126	1.1623849	7.395689	3
1254036233389629	0.38067806	1.1528081	7.1981673	3
1254036243389577	0.38187516	1.1025299	7.04015	3
1254036253404577	0.34835634	1.0570401	6.9731126	3
1254036263389473	0.30047232	0.9864111	6.992266	3
1254036273390411	0.22625206	0.9804256	7.1395097	3
1254036283403640	0.33399114	1.1647792	7.811083	3
1254036293391088	0.7062895	1.3132197	9.76954	3
1254036303390306	0.62249243	0.9540894	12.520478	3
1254036313405046	0.47884035	0.9516952	14.132973	3
1254036323396452	0.34117374	1.0498575	13.674483	3
1254036333392806	0.29328972	0.8726865	12.7814455	3
1254036343405567	0.50517654	0.85473	12.20564	3
1254036353391400	0.61411273	0.92895025	11.76391	3
1254036363389109	0.59615624	0.997185	11.179725	3
1254036373402181	0.45250413	1.0115502	10.348937	3
1254036383388327	0.2681506	0.92535895	9.466674	3
1254036393387181	0.14724341	0.80564886	8.902839	3
1254036403398484	0.076614454	0.7374141	8.980651	3
1254036413390619	0.07062895	0.712275	9.587581	3
1254036423390775	0.110133275	0.6979098	10.222044	3
1254036433404161	0.19273324	0.6619968	10.515334	3
1254036443384109	0.2873042	0.63087213	10.512939	3
1254036453389838	0.3866636	0.63087213	10.409989	3
1254036463404213	0.48243165	0.6727707	10.281899	3
1254036473391921	0.5351041	0.7134721	10.135853	3
1254036483390254	0.5386954	0.760159	9.987412	3
1254036493410827	0.50278234	0.80804306	9.878476	3
1254036503406608	0.45010993	0.8391677	9.822212	3
1254036513404369	0.3854665	0.8595184	9.79827	3
1254036523409004	0.32202014	0.91578215	9.758766	3
1254036533391765	0.25139117	0.9684546	9.646238	3
1254036543389733	0.20231004	1.0199299	9.475053	3
1254036553404942	0.18555063	1.0809821	9.279925	3
1254036563390098	0.20111294	1.13964	9.08001	3
1254036573391140	0.25019407	1.1899183	8.868123	3
1254036583399681	0.33758244	1.2174516	8.645462	3
1254036593388171	0.4429273	1.2413936	8.432379	3
1254036603391556	0.545878	1.2725182	8.263587	3
1254036613398327	0.60932434	1.2904748	8.12233	3
1254036623388379	0.6548142	1.3120226	7.9966335	3
1254036633389733	0.6787562	1.328782	7.890092	3
1254036643403744	0.6775591	1.3335704	7.813477	3
1254036653391192	0.6464345	1.3371617	7.7691846	3
1254036663388015	0.59615624	1.3395559	7.7584105	3
1254036673403379	0.51714754	1.3263878	7.7608047	3
1254036683390411	0.40940848	1.3012487	7.788338	3
1254036693400306	0.2741361	1.2521675	7.839813	3
1254036703409629	0.1448492	1.198298	7.9152308	3
1254036713393692	0.12090719	1.2174516	8.204929	3
1254036723391035	0.4141969	1.3934253	9.351752	3
1254036733404577	0.48123455	1.0223241	11.329363	3
1254036743391921	0.33877954	0.91458505	12.8927765	3
1254036753392806	0.23702596	0.9840169	13.054385	3
1254036763404785	0.15442601	0.8750807	12.386402	3
1254036773391035	0.2741361	0.78290397	11.822568	3
1254036783390931	0.45010993	0.7745243	11.427525	3
1254036793404213	0.48961425	0.79607207	10.96664	3
1254036803392233	0.4285621	0.79248077	10.332177	3
1254036813391244	0.2801216	0.676362	9.582792	3
1254036823403900	0.11731588	0.5482722	9.040505	3
1254036833392390	-0.0035913025	0.533907	9.090784	3
1254036843393171	-0.088585466	0.5315128	9.635465	3
1254036853405098	-0.08499416	0.5374983	10.225636	3
1254036863393692	-0.019153614	0.5279215	10.539276	3
1254036873393275	0.075417355	0.5243302	10.590752	3
1254036883408275	0.19871874	0.5542577	10.556035	3
1254036893386765	0.32920274	0.60932434	10.530896	3
1254036903388744	0.4213795	0.6691794	10.477027	3
1254036913390723	0.46806642	0.7266402	10.406398	3
1254036923386244	0.46567222	0.79367787	10.348937	3
1254036933390046	0.47524905	0.80445176	10.314221	3
1254036943457754	0.47524905	0.81642276	10.216059	3
1254036953503431	0.46208093	0.81283146	10.216059	3
1254036963391817	0.46088383	0.82001406	10.105926	3
1254036973403431	0.46926352	0.81881696	9.946711	3
1254036983385046	0.48961425	0.842759	9.768343	3
1254036993387390	0.51954174	0.8583213	9.566033	3
1254037003399056	0.5662287	0.8834604	9.337387	3
1254037013389004	0.6356605	0.91099375	9.099164	3
1254037023726244	0.7158663	0.93972415	8.871715	3
1254037033443171	0.78529817	0.973243	8.656237	3
1254037043573015	0.8343793	1.0139444	8.26239	3
1254037054003535	0.8607155	1.0534488	8.26239	3
1254037063422650	0.8559271	1.1073183	8.081628	3
1254037073953275	0.81522566	1.1623849	7.9248075	3
1254037083402494	0.7314286	1.210269	7.7811556	3
1254037093400723	0.6428431	1.2473791	7.657854	3
1254037103407077	0.5590461	1.2617443	7.5668745	3
1254037113399056	0.45729253	1.2497733	7.514202	3
1254037123405254	0.31483752	1.234211	7.52737	3
1254037133441035	0.14604631	1.2318168	7.6027875	3
1254037143392546	-0.023942016	1.210269	7.716512	3
1254037153389681	-0.17238252	1.1851299	7.8493905	3
1254037163392650	-0.20350714	1.2785037	8.25401	3
1254037173392650	0.079008654	1.5179238	9.718064	3
1254037183402962	0.15442601	1.0833763	11.8022175	3
1254037193398327	0.19033903	0.89423436	13.194446	3
1254037203394994	0.1364695	0.93134445	13.036428	3
1254037213389108	0.079008654	0.81522566	12.287044	3
1254037223389837	0.24181437	0.7290344	11.739968	3
1254037233389889	0.48841715	0.7314286	11.368867	3
1254037243515202	0.60094464	0.7170634	10.904391	3
1254037253381973	0.59615624	0.6835446	10.262746	3
1254037263376244	0.51116204	0.581791	9.524135	3
1254037273377285	0.36631286	0.4285621	8.948329	3
1254037283375723	0.25977087	0.36990416	8.872911	3
1254037293377181	0.20470424	0.35434186	9.2907	3
1254037303374994	0.23223756	0.3172317	9.825804	3
1254037313385462	0.2873042	0.28491	10.181343	3
1254037323375983	0.31483752	0.2801216	10.272323	3
1254037333392910	0.37708676	0.30765492	10.238804	3
1254037343392494	0.45968673	0.35553896	10.187328	3
1254037353399942	0.51235914	0.4309563	10.1382475	3
1254037363402598	0.51954174	0.50996494	10.097546	3
1254037373399941	0.5255273	0.58298814	10.092757	3
1254037383393119	0.5327099	0.6356605	10.135853	3
1254037393414056	0.5434838	0.6907272	10.184934	3
1254037403390931	0.5291186	0.7278373	10.198102	3
1254037413400514	0.48482585	0.7517793	10.117896	3
1254037423410358	0.45848963	0.78529817	10.007763	3
1254037433393066	0.4201824	0.82121116	9.866506	3
1254037443383691	0.3842694	0.81881696	9.738416	3
1254037453413900	0.39863458	0.80445176	9.633071	3
1254037463391035	0.39863458	0.8295909	9.534908	3
1254037473394056	0.38307226	0.8523358	9.405622	3
1254037483406660	0.33997664	0.8738836	9.196129	3
1254037493401816	0.33638534	0.8355764	8.938752	3
1254037503395306	0.36870706	0.92895025	8.671799	3
1254037513412962	0.45250413	0.9576807	8.389283	3
1254037523389473	0.5363012	0.93852705	8.195353	3
1254037533399994	0.62608373	0.92655605	8.0445175	3
1254037543408535	0.6512229	0.92775315	7.8769236	3
1254037553394056	0.6679823	0.93134445	7.705738	3
1254037563392650	0.6727707	0.9504981	7.5584946	3
1254037573412077	0.62129533	0.92535895	7.4830775	3
1254037583393952	0.5674258	0.8834604	7.503428	3
1254037593396816	0.51954174	0.90381116	7.7488337	3
1254037603405358	0.49200845	0.8822633	8.39048	3
1254037613401348	0.1592144	0.45848963	10.183737	3
1254037623390723	-0.05267244	0.2896984	12.599486	3
1254037633408379	-0.21428105	0.31244332	12.434286	3
1254037643392806	-0.40940848	0.36990416	11.880029	3
1254037653397962	-0.5482722	0.4369418	11.631032	3
1254037663400306	-0.5805939	0.48602295	10.769119	3
1254037673389889	-0.5374983	0.50397944	10.230424	3
1254037683389941	-0.5315128	0.45130703	9.679757	3
1254037693407441	-0.5255273	0.3878607	9.546879	3
1254037703400671	-0.48243165	0.30166942	9.598354	3
1254037713394473	-0.47524905	0.20111294	9.77792	3
1254037723409421	-0.45489833	0.107739076	9.885659	3
1254037733404785	-0.39983168	-0.30047232	9.864111	3
1254037743397337	-0.3196259	-0.06823475	9.807847	3
1254037753408066	-0.2681506	-0.10055647	9.758766	3
1254037763392129	-0.25258827	-0.08499416	9.743204	3
1254037773405254	-0.22864626	-0.079008654	9.770737	3
1254037783412546	-0.18794483	-0.077811554	9.837775	3
1254037793395827	-0.16639702	-0.07182605	9.928755	3
1254037803391295	-0.1604115	-0.08259996	10.016143	3
1254037813419316	-0.15322891	-0.08619126	10.105926	3
1254037823397129	-0.11611878	-0.08020575	10.205285	3
1254037833396191	-0.11372458	-0.06344634	10.30225	3
1254037843411035	-0.1400608	-0.047884032	10.350134	3
1254037853404160	-0.16639702	-0.029927522	10.3453455	3
1254037863400723	-0.20470424	-0.0047884034	10.290278	3
1254037873413431	-0.22026655	0.034715924	10.232818	3
1254037883392545	-0.22744916	0.076614454	10.180145	3
1254037893403223	-0.24420857	0.108936176	10.109517	3
1254037903414577	-0.2645593	0.1376666	10.010158	3
1254037913395306	-0.2621651	0.1592144	9.888053	3
1254037923391920	-0.24540567	0.17836803	9.739613	3
1254037933415202	-0.20350714	0.22744916	9.583989	3
1254037943384004	-0.16400282	0.20949265	9.400833	3
1254037953382389	-0.08499416	0.22864626	9.202114	3
1254037963387389	-0.009576807	0.24779987	8.9842415	3
1254037973409160	0.05865794	0.272939	8.743625	3
1254037983392806	0.1376666	0.30765492	8.506598	3
1254037994010462	0.21667525	0.32441434	8.282741	3
1254038003400618	0.2669535	0.35194764	8.052897	3
1254038013383222	0.30526072	0.37229836	7.868544	3
1254038023392910	0.32680854	0.37588966	7.675811	3
1254038033393535	0.3196259	0.36152446	7.4854717	3
1254038043385306	0.29328972	0.36990416	7.3657618	3
1254038053404472	0.21308395	0.33159694	7.351396	3
1254038063391712	0.055066638	0.2669535	7.398083	3
1254038073384472	-0.110133275	0.23463176	7.5082164	3
1254038083400045	-0.2908955	0.18315643	7.7189064	3
1254038093390827	-0.2645593	0.2861071	8.288726	3
1254038103386035	-0.29927522	-0.20111294	9.97185	3
1254038113407650	-0.50038815	-0.7517793	13.129802	3
1254038123393431	-0.557849	-0.7721301	13.204022	3
1254038133387181	-0.6967127	-0.688333	12.611458	3
1254038143406452	-0.7398083	-0.5686229	12.050017	3
1254038157065410	-0.50996494	-0.4381389	11.693281	3
1254038163391452	-0.22385786	-0.40821138	11.358093	3
1254038173518118	-0.053869538	-0.4429273	10.833763	3
1254038183376764	-0.021547815	-0.48602295	10.17416	3
1254038193380045	-0.11611878	-0.5566519	9.688137	3
1254038203374004	-0.25857377	-0.6428431	9.648633	3
1254038213376452	-0.34237084	-0.7074866	10.011354	3
1254038223374837	-0.37349546	-0.7649474	10.296265	3
1254038233372910	-0.35553896	-0.8439561	10.28549	3
1254038243374993	-0.30885202	-0.8822633	10.123882	3
1254038253384160	-0.2896984	-0.8643068	9.974244	3
1254038263389108	-0.21547815	-0.8319851	9.922769	3
1254038273409941	-0.1352724	-0.78170687	9.916783	3
1254038283391087	-0.11971009	-0.7254431	9.8916445	3
1254038293395983	-0.1436521	-0.6715736	9.884461	3
1254038303428847	-0.16400282	-0.63087213	9.895236	3
1254038313390931	-0.16639702	-0.59017074	9.874885	3
1254038323389785	-0.16280572	-0.5446809	9.811439	3
1254038333399368	-0.18195933	-0.47764325	9.716867	3
1254038343395202	-0.19512744	-0.39863458	9.609129	3
1254038353391191	-0.19273324	-0.3172317	9.515755	3
1254038363401191	-0.17836803	-0.22625206	9.408015	3
1254038373390566	-0.15442601	-0.1388637	9.267955	3
1254038383385097	-0.11971009	-0.05626374	9.118318	3
1254038393399941	-0.073023155	0.017956512	8.972271	3
1254038403389368	-0.009576807	0.08379706	8.821436	3
1254038413389264	0.061052144	0.1352724	8.670602	3
1254038423397806	0.11492168	0.17477672	8.503007	3
1254038433390618	0.1388637	0.20111294	8.325836	3
1254038443382597	0.14963761	0.23582886	8.194156	3
1254038453402910	0.1316811	0.25498247	8.109161	3
1254038463387858	0.10654198	0.2645593	8.046912	3
1254038473389733	0.079008654	0.25977087	7.98586	3
1254038483390358	0.038307227	0.23582886	7.916428	3
1254038493392076	-0.02873042	0.19632454	7.856573	3
1254038503390826	-0.12689269	0.1448492	7.821857	3
1254038513404629	-0.24660277	0.094570965	7.827842	3
1254038523389056	-0.35793316	0.045489833	7.8745294	3
1254038533390306	-0.3890578	0.076614454	8.12592	3
1254038543397024	-0.009576807	-0.005985504	10.378864	3
1254038553387962	-0.29688102	-0.7386112	12.782643	3
1254038563390149	-0.5303157	-0.9864111	12.697649	3
1254038573397806	-0.6655881	-0.8331822	12.060791	3
1254038583392337	-0.8571242	-0.7230489	11.514913	3
1254038593377233	-0.78649527	-0.7326257	11.314998	3
1254038603386347	-0.49679685	-0.6584055	11.265916	3
1254038613386087	-0.3196259	-0.61171854	11.010934	3
1254038623375931	-0.2896984	-0.61411273	10.448297	3
1254038633389837	-0.33159694	-0.6955156	9.7324295	3
1254038643378118	-0.4237737	-0.82719666	9.215282	3
1254038653381764	-0.49081135	-0.8655039	9.235633	3
1254038663383691	-0.581791	-0.89782566	9.753978	3
1254038673380358	-0.5781997	-0.91937345	10.149021	3
1254038683378795	-0.5626374	-0.93134445	10.200497	3
1254038693374524	-0.51475334	-0.92416185	10.151415	3
1254038703381556	-0.4177882	-0.8882488	10.128671	3
1254038713378535	-0.2789245	-0.8283938	10.164583	3
1254038723386712	-0.18435353	-0.7661445	10.193314	3
1254038733398587	-0.1388637	-0.70509243	10.158598	3
1254038743373431	-0.12689269	-0.664391	10.1226845	3
1254038753376087	-0.15083471	-0.63087213	10.144233	3
1254038763377858	-0.18914193	-0.59855044	10.166978	3
1254038773376087	-0.24540567	-0.5590461	10.152613	3
1254038783385670	-0.30645782	-0.51954174	10.075998	3
1254038793379576	-0.36272156	-0.47285482	9.968259	3
1254038803374785	-0.39504328	-0.4165911	9.848549	3
1254038813386399	-0.39743748	-0.35553896	9.720459	3
1254038823379420	-0.39384618	-0.2896984	9.594764	3
1254038833379524	-0.3842694	-0.21787235	9.471462	3
1254038843393066	-0.36152446	-0.15083471	9.325416	3
1254038853385618	-0.31244332	-0.095768064	9.137471	3
1254038863381972	-0.24779987	-0.044292733	8.924387	3
1254038873391191	-0.19273324	-0.0011971008	8.682572	3
1254038883387493	-0.12210429	0.04309563	8.426393	3
1254038893386087	-0.05267244	0.07182605	8.190564	3
1254038903390878	0.0035913025	0.08140286	7.964312	3
1254038913383014	0.076614454	0.075417355	7.751228	3
1254038923383847	0.14844051	0.08499416	7.5812397	3
1254038933389160	0.17238252	0.08020575	7.4471645	3
1254038943379733	0.19033903	0.079008654	7.3083005	3
1254038953383639	0.16879122	0.05865794	7.2065473	3
1254038963381087	0.10055647	0.020350715	7.1766195	3
1254038973383691	-0.0011971008	-0.039504327	7.2628107	3
1254038983385826	0.039504327	0.022744916	8.596381	3
1254038993390670	-0.20470424	-0.4285621	12.338518	3
1254039003385930	-0.61171854	-1.0414777	13.413515	3
1254039013385826	-0.89303726	-1.0761937	12.63899	3
1254039023381764	-1.0785879	-0.90740246	11.717223	3
1254039033381868	-1.1456255	-0.7278373	11.226412	3
1254039043380566	-0.9804256	-0.61530983	11.176133	3
1254039053387493	-0.81283146	-0.5327099	11.230003	3
1254039063384160	-0.7577648	-0.4357447	11.081563	3
1254039073384420	-0.7745243	-0.36272156	10.539276	3
1254039083387493	-0.8678981	-0.4213795	9.80665	3
1254039093379368	-0.91099375	-0.5482722	9.314642	3
1254039103398483	-0.89303726	-0.6715736	9.451111	3
1254039113374837	-0.82480246	-0.7374141	9.977836	3
1254039123376139	-0.736217	-0.8295909	10.09994	3
1254039133378951	-0.6751649	-0.8822633	9.999383	3
1254039143395305	-0.59495914	-0.90021986	10.014946	3
1254039153392337	-0.45968673	-0.89423436	10.085575	3
1254039163383639	-0.30166942	-0.8702923	10.139444	3
1254039173377180	-0.21667525	-0.8331822	10.16578	3
1254039183378482	-0.16280572	-0.79846627	10.170568	3
1254039193377597	-0.1376666	-0.7757214	10.181343	3
1254039203387597	-0.1328782	-0.7314286	10.223241	3
1254039213383951	-0.16400282	-0.712275	10.222044	3
1254039223384316	-0.21068975	-0.6775591	10.169372	3
1254039233391555	-0.24181437	-0.61291564	10.0664215	3
1254039243384889	-0.2837129	-0.5386954	9.949105	3
1254039253385670	-0.30166942	-0.46088383	9.800665	3
1254039263391295	-0.29807812	-0.37828386	9.648633	3
1254039273384316	-0.29807812	-0.2908955	9.502586	3
1254039283384420	-0.2861071	-0.20111294	9.354146	3
1254039293392910	-0.2657564	-0.12210429	9.176975	3
1254039303384055	-0.24301147	-0.050278235	8.992621	3
1254039313384107	-0.21787235	0.015562311	8.822633	3
1254039323391607	-0.19393034	0.077811554	8.663419	3
1254039333384212	-0.17238252	0.1340753	8.50181	3
1254039343382909	-0.15801731	0.18435353	8.34499	3
1254039353391972	-0.14604631	0.22625206	8.192958	3
1254039363385357	-0.1388637	0.24899697	8.048109	3
1254039373383378	-0.1400608	0.2645593	7.9104424	3
1254039383390982	-0.1448492	0.28491	7.801506	3
1254039393385722	-0.16400282	0.29688102	7.728483	3
1254039403384159	-0.21188685	0.2837129	7.6614456	3
1254039413390462	-0.2657564	0.260968	7.5884223	3
1254039423384212	-0.2789245	0.25857377	7.501034	3
1254039433384055	-0.33518824	0.20949265	7.467515	3
1254039443381712	-0.4297592	0.1328782	7.523779	3
1254039453383691	-0.50517654	0.090979666	7.809886	3
1254039463382128	0.022744916	0.31244332	10.95467	3
1254039473391295	-0.49320555	-0.49559975	13.339294	3
1254039483383795	-0.89184016	-1.1228806	13.302185	3
1254039493383587	-1.0187328	-1.0319009	12.360066	3
1254039503389837	-1.0139444	-0.7661445	11.535264	3
1254039513384524	-0.90979666	-0.6799533	11.148601	3
1254039523388014	-0.6787562	-0.6607997	11.183316	3
1254039533390149	-0.51355624	-0.62009823	11.283873	3
1254039543380305	-0.4441244	-0.581791	10.9834	3
1254039553380461	-0.47405192	-0.59495914	10.335769	3
1254039563386191	-0.5793968	-0.70509243	9.648633	3
1254039573383170	-0.6787562	-0.8343793	9.358934	3
1254039583377389	-0.7266402	-0.89662856	9.764751	3
1254039593382909	-0.6775591	-0.9564836	10.065224	3
1254039603382597	-0.6619968	-0.985214	9.988609	3
1254039613376555	-0.61650693	-0.9995792	9.904813	3
1254039623384420	-0.49559975	-0.9888053	9.927557	3
1254039633379680	-0.34835634	-0.94810385	9.973047	3
1254039643378691	-0.25019407	-0.8822633	10.012551	3
1254039653396972	-0.21068975	-0.81283146	10.031705	3
1254039663377389	-0.20590134	-0.7541735	10.042479	3
1254039673379368	-0.23822308	-0.7110779	10.072407	3
1254039683393222	-0.2908955	-0.6703765	10.110714	3
1254039693384368	-0.35194764	-0.63206923	10.116699	3
1254039703388899	-0.4249708	-0.58418524	10.09994	3
1254039713393795	-0.48722005	-0.533907	10.0664215	3
1254039723385097	-0.5243302	-0.48243165	10.013748	3
1254039733382597	-0.5398925	-0.4249708	9.945514	3
1254039743390722	-0.5434838	-0.36272156	9.854534	3
1254039753384680	-0.5279215	-0.30645782	9.744401	3
1254039764363534	-0.49081135	-0.25617957	9.624691	3
1254039773416868	-0.4417302	-0.21308395	9.466674	3
1254039783391920	-0.37708676	-0.17597382	9.271546	3
1254039793385930	-0.30286652	-0.1400608	9.052477	3
1254039803434993	-0.21547815	-0.10534488	8.822633	3
1254039813385045	-0.12689269	-0.06823475	8.577228	3
1254039823383951	-0.05267244	-0.031124622	8.319851	3
1254039833392024	-0.0011971008	-0.008379706	8.064868	3
1254039843388066	0.031124622	0.009576807	7.8422074	3
1254039853383066	0.050278235	0.044292733	7.6602483	3
1254039863391607	0.021547815	0.06823475	7.5201874	3
1254039873384472	-0.05865794	0.074220255	7.4136457	3
1254039883384576	-0.11492168	0.11971009	7.3346367	3
1254039893392961	-0.21308395	0.1328782	7.3537903	3
1254039903383482	-0.35673606	0.076614454	7.4746976	3
1254039913383638	-0.46327803	0.051475335	7.8086886	3
1254039923393066	-0.04189853	0.25258827	10.424355	3
1254039933384159	-0.5303157	-0.41180268	12.867637	3
1254039943378170	-0.92535895	-1.0510546	12.864046	3
1254039953392284	-1.1121067	-0.9792285	12.129025	3
1254039963384628	-1.2126632	-0.6679823	11.549629	3
1254039973380774	-1.1947067	-0.5255273	11.208455	3
1254039983389524	-0.9816227	-0.49559975	11.125855	3
1254039993387284	-0.80445176	-0.4369418	11.129447	3
1254040003380722	-0.6835446	-0.39384618	10.785878	3
1254040013382753	-0.6332663	-0.4201824	10.115502	3
1254040023386451	-0.63087213	-0.5518635	9.428367	3
1254040033380149	-0.6584055	-0.688333	9.091981	3
1254040043383170	-0.7230489	-0.7625532	9.375694	3
1254040053381659	-0.6895301	-0.842759	9.817424	3
1254040063375149	-0.6584055	-0.88944596	9.861717	3
1254040073409055	-0.6572084	-0.91817635	9.7863	3
1254040083381711	-0.59017074	-0.92176765	9.813833	3
1254040093376399	-0.48003745	-0.90381116	9.8916445	3
1254040103387961	-0.41299978	-0.8571242	9.957485	3
1254040113379263	-0.3842694	-0.80086046	9.998186	3
1254040123379211	-0.37110126	-0.7541735	10.032902	3
1254040133393326	-0.37349546	-0.7206547	10.096349	3
1254040143385826	-0.38187516	-0.6871359	10.163386	3
1254040153385513	-0.4141969	-0.6488287	10.188525	3
1254040163391295	-0.46088383	-0.60333884	10.155006	3
1254040173385201	-0.49799395	-0.5446809	10.107122	3
1254040183381711	-0.51954174	-0.47524905	10.044873	3
1254040193390253	-0.533907	-0.40821138	9.959879	3
1254040203383899	-0.5363012	-0.34596214	9.855731	3
1254040213382284	-0.5267244	-0.2885013	9.744401	3
1254040223389315	-0.49919105	-0.24301147	9.623494	3
1254040233382024	-0.46567222	-0.20350714	9.494206	3
1254040243382597	-0.427365	-0.16998832	9.36492	3
1254040253390253	-0.39624038	-0.142455	9.233239	3
1254040263383899	-0.36272156	-0.11492168	9.091981	3
1254040273384732	-0.32561144	-0.08738836	8.938752	3
1254040283388326	-0.28491	-0.06344634	8.779537	3
1254040293381659	-0.24540567	-0.039504327	8.620323	3
1254040303382076	-0.20709845	-0.01316811	8.461109	3
1254040313389367	-0.1604115	0.009576807	8.309077	3
1254040323382284	-0.09696517	0.023942016	8.167819	3
1254040333381920	-0.045489833	0.035913024	8.031349	3
1254040343389367	-0.022744916	0.047884032	7.902063	3
1254040353382336	-0.034715924	0.05267244	7.799112	3
1254040363382753	-0.08259996	0.05746084	7.7452426	3
1254040373389524	-0.17357962	0.049081136	7.711724	3
1254040383382805	-0.30166942	0.01436521	7.691373	3
1254040393383065	-0.38067806	0.04070143	7.7308774	3
1254040403391034	-0.21428105	0.20829555	9.239224	3
1254040413381451	-0.61291564	-0.30286652	12.187684	3
1254040423383013	-1.0031705	-0.91099375	12.510901	3
1254040433389055	-1.2497733	-0.9564836	12.004527	3
1254040443376399	-1.3814543	-0.712275	11.6585655	3
1254040453379888	-1.520318	-0.6679823	11.439496	3
1254040463384524	-1.3204023	-0.62608373	11.252748	3
1254040473385826	-1.0690111	-0.557849	11.173739	3
1254040483378430	-0.94331545	-0.5303157	10.9343195	3
1254040493384315	-0.8523358	-0.5363012	10.436325	3
1254040503380930	-0.8403648	-0.6452374	9.922769	3
1254040513380044	-0.8631097	-0.7445967	9.783905	3
1254040523382597	-0.8810662	-0.79846627	10.1226845	3
1254040533380097	-0.79846627	-0.8595184	10.290278	3
1254040543379472	-0.7230489	-0.8870517	10.19092	3
1254040553382909	-0.6380547	-0.8882488	10.109517	3
1254040563383742	-0.533907	-0.8499416	10.078392	3
1254040573378222	-0.4333505	-0.79607207	10.048465	3
1254040583385461	-0.37110126	-0.7326257	10.016143	3
1254040593378742	-0.35913026	-0.6619968	9.988609	3
1254040603379992	-0.39025488	-0.59735334	9.958682	3
1254040613395669	-0.4165911	-0.51355624	9.953894	3
1254040623380826	-0.46088383	-0.49440265	9.933543	3
1254040633381346	-0.49320555	-0.4309563	9.860519	3
1254040643392076	-0.51595044	-0.36750996	9.742006	3
1254040653381971	-0.5267244	-0.2873042	9.578004	3
1254040663383065	-0.51595044	-0.20470424	9.405622	3
1254040673392128	-0.48243165	-0.12210429	9.212888	3
1254040683384211	-0.415394	-0.044292733	9.00579	3
1254040693384628	-0.3196259	0.029927522	8.790312	3
1254040703395826	-0.20350714	0.095768064	8.572439	3
1254040713385305	-0.08020575	0.15083471	8.340201	3
1254040723383846	0.039504327	0.19033903	7.797915	3
1254040733393221	0.1352724	0.21428105	7.8853035	3
1254040743385357	0.21428105	0.24420857	7.393295	3
1254040753384784	0.24301147	0.2669535	7.4507556	3
1254040763390357	0.21547815	0.2681506	7.3729444	3
1254040773386190	0.1376666	0.25378537	7.351396	3
1254040783400774	0.008379706	0.21787235	7.3789296	3
1254040793394888	-0.16879122	0.23463176	7.4256167	3
1254040803384367	-0.33758244	0.21308395	7.5405383	3
1254040813384992	-0.8475474	0.18914193	7.7943234	3
1254040823393065	-0.50996494	0.40222588	9.611523	3
1254040833385774	-0.80205756	-0.130484	12.708423	3
1254040843386190	-1.2018893	-0.7637503	12.956223	3
1254040853428221	-1.423353	-0.81642276	12.331336	3
1254040863383534	-1.4640543	-0.5291186	11.840525	3
1254040873385721	-1.5454572	-0.4297592	11.518504	3
1254040883390617	-1.3694834	-0.40821138	11.288661	3
1254040893383117	-1.1408371	-0.36032736	11.22282	3
1254040903382544	-1.0295067	-0.31483752	10.9834	3
1254040913389107	-0.9708488	-0.31364042	10.457873	3
1254040923382753	-0.9636662	-0.46567222	9.816227	3
1254040933384888	-0.9576807	-0.6380547	9.339781	3
1254040943377232	-0.9744401	-0.748188	9.349358	3
1254040953382076	-0.9708488	-0.8511387	9.759963	3
1254040963382701	-0.8750807	-0.90141696	10.055647	3
1254040973390409	-0.80804306	-0.92895025	10.075998	3
1254040983389471	-0.7338228	-0.92535895	10.068815	3
1254040993384992	-0.63206923	-0.89303726	10.086772	3
1254041003394784	-0.5374983	-0.8283938	10.0903635	3
1254041013385148	-0.47285482	-0.7529764	10.0664215	3
1254041023394992	-0.4369418	-0.6811504	9.999383	3
1254041033405253	-0.4189853	-0.62249243	9.911995	3
1254041043385617	-0.40940848	-0.5734113	9.849746	3
1254041053390565	-0.40342298	-0.521936	9.822212	3
1254041063404836	-0.4225766	-0.47165772	9.794679	3
1254041073383898	-0.45609543	-0.41060558	9.721656	3
1254041083390669	-0.48362875	-0.34835634	9.635465	3
1254041093402284	-0.49679685	-0.2825158	9.554062	3
1254041103386815	-0.49320555	-0.22026655	9.487024	3
1254041113392961	-0.48003745	-0.16280572	9.423578	3
1254041123389211	-0.45609543	-0.11492168	9.352949	3
1254041133393690	-0.4369418	-0.074220255	9.258378	3
1254041143393742	-0.41060558	-0.037110128	9.136273	3
1254041153407700	-0.37229836	-0.011971008	9.001001	3
1254041163394784	-0.32202014	0.0035913025	8.844181	3
1254041173395669	-0.2896984	0.023942016	8.689755	3
1254041183404888	-0.2873042	0.05626374	8.537724	3
1254041193395773	-0.29688102	0.090979666	8.396465	3
1254041203394836	-0.30526072	0.11971009	8.267179	3
1254041213404003	-0.33159694	0.1364695	8.148665	3
1254041223395513	-0.37229836	0.14604631	8.050503	3
1254041233396450	-0.4345476	0.1388637	7.9846625	3
1254041243405878	-0.51595044	0.12808979	7.965509	3
1254041253394419	-0.58538234	0.1436521	7.9583263	3
1254041263395357	-0.6895301	0.1388637	7.9607205	3
1254041273408690	-0.830788	0.09816227	8.024167	3
1254041283392753	-0.8331822	0.17238252	8.525752	3
1254041293394471	-0.6787562	-0.02873042	11.300632	3
1254041303404680	-0.94211835	-0.51714754	12.35049	3
1254041313394367	-1.1540052	-0.6811504	11.901577	3
1254041323394523	-1.3958195	-0.59495914	11.599907	3
1254041333402127	-1.401805	-0.5267244	11.414356	3
1254041343397388	-1.1971009	-0.5279215	11.252748	3
1254041353394055	-0.90500826	-0.50637364	11.051635	3
1254041363405148	-0.7445967	-0.49320555	10.749966	3
1254041373395252	-0.6715736	-0.52073884	10.266336	3
1254041383392232	-0.6440403	-0.58897364	9.660604	3
1254041393404002	-0.6404489	-0.6955156	9.258378	3
1254041403394888	-0.6344634	-0.7721301	9.331401	3
1254041413394002	-0.6356605	-0.81163436	9.811439	3
1254041423405825	-0.59974754	-0.8583213	10.0903635	3
1254041433394315	-0.5770026	-0.8846575	10.111911	3
1254041443410357	-0.5255273	-0.90141696	10.168175	3
1254041453421190	-0.48961425	-0.8822633	10.269928	3
1254041463397336	-0.47165772	-0.830788	10.357317	3
1254041473395669	-0.45370123	-0.7433996	10.451887	3
1254041483404940	-0.46088383	-0.6895301	10.518925	3
1254041493395044	-0.51475334	-0.6607997	10.556035	3
1254041503388950	-0.5614403	-0.61411273	10.575189	3
1254041513398846	-0.60094464	-0.5650316	10.569203	3
1254041523389679	-0.6476316	-0.51834464	10.517728	3
1254041533391034	-0.6775591	-0.46686932	10.412383	3
1254041543403429	-0.6967127	-0.39983168	10.254366	3
1254041553393377	-0.6979098	-0.33518824	10.055647	3
1254041563393690	-0.6871359	-0.2741361	9.8198185	3
1254041573387440	-0.6691794	-0.22385786	9.557653	3
1254041583494732	-0.6691794	-0.22385786	9.557653	3
1254041593426867	-0.58657944	-0.16280572	9.25359	3
1254041603423586	-0.50996494	-0.10654198	8.987833	3
1254041613397127	-0.4261679	-0.04309563	8.72088	3
1254041623402440	-0.33997664	0.019153614	8.455123	3
1254041633407492	-0.260968	0.07062895	8.192958	3
1254041643390877	-0.20709845	0.108936176	7.917625	3
1254041653390252	-0.1604115	0.15083471	7.679402	3
1254041663399679	-0.12330139	0.21188685	7.515399	3
1254041673391346	-0.12808979	0.24061728	7.392098	3
1254041683401346	-0.1592144	0.25737667	7.28795	3
1254041693394263	-0.21428105	0.2645593	7.217321	3
1254041703399315	-0.29688102	0.24899697	7.1849995	3
1254041713391659	-0.36631286	0.21787235	7.195773	3
1254041723403586	-0.439336	0.14724341	7.2604165	3
1254041733393794	-0.521936	0.050278235	7.3669586	3
1254041743387596	-0.5494693	0.053869538	7.6650367	3
1254041753400929	-0.08259996	0.51475334	10.912771	3
1254041763390044	-0.5793968	-0.11252748	13.186066	3
1254041773512856	-0.94451255	-0.7673417	13.224373	3
1254041783399992	-0.9756372	-0.7158663	12.489353	3
1254041793389211	-1.0342951	-0.521936	11.996147	3
1254041803388169	-1.2042835	-0.4309563	11.6430025	3
1254041813399367	-1.1121067	-0.35553896	11.4837885	3
1254041823390721	-0.94570965	-0.31603462	11.428721	3
1254041833390148	-0.8702923	-0.2669535	11.109096	3
1254041843400981	-0.90979666	-0.2621651	10.498574	3
1254041853390200	-0.9876082	-0.3854665	9.764751	3
1254041863389315	-1.0450691	-0.5554548	9.216479	3
1254041873398742	-1.0618285	-0.7038953	9.208099	3
1254041883388534	-1.043872	-0.80086046	9.737218	3
1254041893390773	-0.9708488	-0.8283938	10.200497	3
1254041903403429	-0.9600749	-0.81761986	10.250774	3
1254041913391242	-0.878672	-0.81761986	10.2495775	3
1254041923395825	-0.7170634	-0.80205756	10.296265	3
1254041933383586	-0.58298814	-0.7577648	10.316615	3
1254041943382284	-0.51954174	-0.6943185	10.30225	3
1254041953389367	-0.50996494	-0.62728083	10.299856	3
1254041963386138	-0.5446809	-0.5686229	10.315418	3
1254041973386398	-0.58657944	-0.5363012	10.351331	3
1254041983391919	-0.63206923	-0.51475334	10.3453455	3
1254041993402023	-0.676362	-0.46806642	10.272323	3
1254042003395617	-0.7218518	-0.41299978	10.140641	3
1254042013396919	-0.7350199	-0.34835634	9.967062	3
1254042023399523	-0.70509243	-0.28491	9.7958765	3
1254042033395669	-0.6344634	-0.22505496	9.623494	3
1254042043386346	-0.5518635	-0.16519992	9.435549	3
1254042053396815	-0.44532153	-0.11611878	9.224859	3
1254042063391606	-0.32800564	-0.076614454	8.996213	3
1254042073384419	-0.21667525	-0.037110128	8.759187	3
1254042083384575	-0.12330139	0.008379706	8.522161	3
1254042093391658	-0.06943185	0.05626374	8.281544	3
1254042103389575	-0.055066638	0.107739076	8.039729	3
1254042113397804	-0.05865794	0.15203181	7.811083	3
1254042123486971	-0.075417355	0.18435353	7.603985	3
1254042133396138	-0.110133275	0.22026655	7.439982	3
1254042143400200	-0.19033903	0.24061728	7.3430166	3
1254042153390408	-0.29927522	0.23702596	7.2951326	3
1254042163389263	-0.4369418	0.20709845	7.2687964	3
1254042173400565	-0.59376204	0.1592144	7.2747817	3
1254042183385408	-0.760159	0.09696517	7.323863	3
1254042193390669	-0.8355764	0.09696517	7.4016747	3
1254042203400148	-0.7206547	0.35553896	8.208521	3
1254042213390460	-0.90740246	-0.034715924	12.077551	3
1254042223393377	-1.2904748	-0.7649474	12.678495	3
1254042233402075	-1.447295	-0.866701	11.942278	3
1254042243392492	-1.4856021	-0.59974754	11.5316725	3
1254042253393065	-1.4987702	-0.46567222	11.301829	3
1254042263400252	-1.2641385	-0.39145198	11.186908	3
1254042273389835	-0.93972415	-0.31364042	11.038467	3
1254042283390981	-0.80086046	-0.24420857	10.684125	3
1254042293399315	-0.8367735	-0.24061728	10.061633	3
1254042303390929	-0.91937345	-0.32441434	9.317036	3
1254042313390721	-1.0103531	-0.46806642	8.834604	3
1254042323399835	-1.079785	-0.60453594	8.967483	3
1254042333391138	-1.1049241	-0.7062895	9.592369	3
1254042343391554	-1.0666169	-0.7673417	10.095152	3
1254042353399940	-1.0402806	-0.78290397	10.198102	3
1254042363390356	-0.9576807	-0.79128367	10.200497	3
1254042373389523	-0.79966336	-0.78050977	10.218452	3
1254042383400617	-0.6380547	-0.7445967	10.21127	3
1254042393392440	-0.5590461	-0.6739678	10.184934	3
1254042403392023	-0.5327099	-0.5638345	10.183737	3
1254042413401971	-0.5530606	-0.50517654	10.205285	3
1254042423391294	-0.59256494	-0.47285482	10.212467	3
1254042433391346	-0.6428431	-0.439336	10.1861315	3
1254042443385929	-0.7110779	-0.3890578	10.109517	3
1254042453389575	-0.80205756	-0.32680854	9.965864	3
1254042463390044	-0.8643068	-0.24779987	9.824607	3
1254042473401294	-0.8774749	-0.18315643	9.697714	3
1254042483389992	-0.8774749	-0.11492168	9.587581	3
1254042493389731	-0.8690952	-0.047884032	9.482236	3
1254042503401190	-0.8499416	0.01436521	9.3733	3
1254042513395825	-0.79966336	0.05746084	9.272743	3
1254042523391346	-0.7326257	0.094570965	9.156625	3
1254042533405356	-0.6607997	0.1340753	9.024943	3
1254042543401085	-0.59136784	0.17238252	8.876503	3
1254042553407752	-0.51355624	0.21068975	8.713697	3
1254042563406710	-0.4357447	0.24779987	8.541314	3
1254042573394106	-0.36750996	0.2801216	8.368932	3
1254042583390669	-0.32321724	0.31244332	8.210915	3
1254042593403012	-0.29807812	0.34117374	8.073248	3
1254042603391450	-0.2873042	0.35673606	7.9463553	3
1254042613393429	-0.2813187	0.36032736	7.8505874	3
1254042623399210	-0.2801216	0.34955344	7.7847466	3
1254042633390096	-0.29568392	0.33758244	7.741651	3
1254042643390877	-0.32920274	0.31603462	7.7248917	3
1254042653399262	-0.3866636	0.2801216	7.7344685	3
1254042663391814	-0.45968673	0.24779987	7.7572136	3
1254042673391919	-0.5398925	0.20829555	7.81228	3
1254042683400929	-0.5650316	0.18555063	7.856573	3
1254042693392908	-0.47285482	0.24061728	8.257602	3
1254042703998898	-0.2801216	-0.04189853	11.63582	3
1254042713407856	-0.61291564	-0.7290344	13.067553	3
1254042723392804	-0.8415619	-0.9959879	12.604275	3
1254042733391294	-0.9516952	-0.81642276	11.973403	3
1254042743399575	-1.1563994	-0.65242	11.583148	3
1254042753390564	-1.2413936	-0.56982	11.33056	3
1254042763389627	-1.0714053	-0.48003745	11.179725	3
1254042773399783	-0.91099375	-0.4369418	10.931925	3
1254042783388169	-0.88944596	-0.40581718	10.465055	3
1254042793387804	-0.9600749	-0.46088383	9.803059	3
1254042803398273	-1.0223241	-0.59376204	9.153033	3
1254042813389210	-1.0402806	-0.6751649	8.926781	3
1254042823389366	-1.0869676	-0.7062895	9.281123	3
1254042833401398	-1.0690111	-0.700304	9.751583	3
1254042843392491	-1.0666169	-0.6931214	9.856929	3
1254042853392075	-1.0414777	-0.6979098	9.788693	3
1254042863398377	-0.90859956	-0.7038953	9.779117	3
1254042873390773	-0.7422025	-0.6703765	9.864111	3
1254042883390981	-0.6715736	-0.59136784	10.018537	3
1254042893401606	-0.6739678	-0.5279215	10.1382475	3
1254042903388950	-0.6931214	-0.47285482	10.201694	3
1254042913390512	-0.7338228	-0.44891283	10.269928	3
1254042923401502	-0.7769185	-0.4297592	10.342952	3
1254042933510929	-0.81881696	-0.40462008	10.370484	3
1254042943383481	-0.866701	-0.37828386	10.354922	3
1254042953399939	-0.89303726	-0.34476504	10.299856	3
1254042963388585	-0.8798691	-0.31483752	10.206482	3
1254042973389210	-0.8379706	-0.2908955	10.080787	3
1254042983446866	-0.79128367	-0.2717419	9.93474	3
1254042993392439	-0.7266402	-0.25378537	9.753978	3
1254043003400512	-0.6380547	-0.24779987	9.572019	3
1254043013393689	-0.5482722	-0.24899697	9.212888	3
1254043023391919	-0.49799395	-0.22505496	9.212888	3
1254043033392700	-0.47165772	-0.19632454	9.01417	3
1254043043388533	-0.44532153	-0.16879122	8.799889	3
1254043053395148	-0.4369418	-0.1364695	8.586804	3
1254043063389835	-0.44532153	-0.09935937	8.39048	3
1254043073397960	-0.46327803	-0.05865794	8.2169	3
1254043083433637	-0.48362875	-0.029927522	8.056489	3
1254043093391346	-0.51475334	-0.015562311	7.9068513	3
1254043103388846	-0.557849	0.0023942017	7.7907324	3
1254043113389939	-0.61650693	0.02633622	7.711724	3
1254043123390564	-0.7074866	0.035913024	7.6746135	3
1254043133396971	-0.81881696	0.033518825	7.667431	3
1254043143392283	-0.91458505	0.04070143	7.7440453	3
1254043153389054	-0.7422025	0.22625206	8.358158	3
1254043163405304	-0.6488287	-0.04070143	11.190498	3
1254043173391502	-0.9564836	-0.46926352	12.186486	3
1254043183391606	-1.2042835	-0.60214174	11.8094	3
1254043193402023	-1.3814543	-0.50397944	11.518504	3
1254043203391398	-1.3323733	-0.4321534	11.3138	3
1254043213391762	-1.1240777	-0.427365	11.135432	3
1254043223399106	-0.8535329	-0.3866636	10.911574	3
1254043233389627	-0.7218518	-0.34356794	10.298658	3
1254043243391346	-0.7422025	-0.33279404	9.520543	3
1254043253398064	-0.8415619	-0.39145198	8.911219	3
1254043263389939	-0.91578215	-0.49200845	9.012972	3
1254043273392283	-0.93493575	-0.58657944	8.892065	3
1254043283399939	-0.94810385	-0.6452374	9.424775	3
1254043293390720	-0.92655605	-0.6799533	9.552865	3
1254043303389054	-0.91338795	-0.6967127	9.580399	3
1254043313399939	-0.89184016	-0.6991069	9.625888	3
1254043323391033	-0.79487497	-0.6991069	9.738416	3
1254043333388637	-0.6512229	-0.6835446	9.870096	3
1254043343401293	-0.61052144	-0.33159694	9.974244	3
1254043353391398	-0.61770403	-0.5746084	10.0748005	3
1254043363391189	-0.6428431	-0.50757074	10.164583	3
1254043373402543	-0.6811504	-0.49559975	10.229227	3
1254043383389210	-0.7290344	-0.47884035	10.284293	3
1254043393390720	-0.80325466	-0.45370123	10.308235	3
1254043403397700	-1.1899183	-0.439336	10.296265	3
1254043413389887	-0.94331545	-0.4333505	10.245986	3
1254043423387960	-0.9624691	-0.4285621	10.164583	3
1254043433397752	-0.9540894	-0.4213795	10.079589	3
1254043443382752	-0.61650693	-0.4177882	10.004171	3
1254043453387387	-0.8810662	-0.40581718	9.931149	3
1254043463400043	-0.7733272	-0.39983168	9.840169	3
1254043473394783	-0.7098808	-0.39743748	9.718064	3
1254043483393116	-0.6619968	-0.38187516	9.580399	3
1254043493400981	-0.61650693	-0.36272156	9.419987	3
1254043503391189	-0.5674258	-0.34476504	9.227253	3
1254043513394887	-0.51355624	-0.29807812	9.024943	3
1254043523401293	-0.46686932	-0.24540567	8.813056	3
1254043533389002	-0.4189853	-0.18914193	8.596381	3
1254043543389575	-0.36511576	-0.1352724	8.39048	3
1254043553402075	-0.32321724	-0.088585466	8.197746	3
1254043563388220	-0.31124622	-0.053869538	8.003817	3
1254043573391137	-0.32800564	-0.021547815	7.821857	3
1254043583401450	-0.36152446	0.034715924	7.69257	3
1254043593389939	-0.44532153	0.061052144	7.615956	3
1254043603391606	-0.5614403	0.06464344	7.541735	3
1254043613403741	-0.6811504	0.062249243	7.493851	3
1254043623389262	-0.82001406	0.050278235	7.589619	3
1254043633389679	-0.79128367	0.25737667	8.692149	3
1254043643399314	-1.0235212	-0.06344634	11.591528	3
1254043653390616	-1.3096284	-0.4405331	12.082339	3
1254043663391866	-1.541866	-0.50757074	11.664551	3
1254043673401345	-1.6938977	-0.40462008	11.438298	3
1254043683390304	-1.6424223	-0.34117374	11.19409	3
1254043693390877	-1.4173675	-0.2765303	11.001357	3
1254043703398793	-1.13964	-0.20829555	10.761936	3
1254043713401554	-0.9804256	-0.16280572	10.431537	3
1254043723395199	-0.9696517	-0.1592144	9.908403	3
1254043733404522	-0.9816227	-0.23942018	9.264363	3
1254043743391397	-0.94690675	-0.3866636	8.761581	3
1254043753390772	-0.93134445	-0.49320555	8.66701	3
1254043763401085	-0.9708488	-0.5410896	8.956709	3
1254043773393168	-0.9636662	-0.5650316	9.3421755	3
1254043783388064	-0.92895025	-0.59855044	9.545682	3
1254043793401085	-0.89303726	-0.62608373	9.631873	3
1254043803391449	-0.81761986	-0.6476316	9.736021	3
1254043813391137	-0.7469909	-0.6404489	9.8677025	3
1254043823402595	-0.7338228	-0.60812724	9.983821	3
1254043833392022	-0.7290344	-0.5734113	10.070012	3
1254043843392699	-0.736217	-0.5566519	10.135853	3
1254043853399991	-0.7577648	-0.5494693	10.181343	3
1254043863391814	-0.78769237	-0.5398925	10.207679	3
1254043873391449	-0.8463503	-0.51475334	10.217256	3
1254043883402179	-0.93373865	-0.48602295	10.200497	3
1254043893391502	-0.9983821	-0.45250413	10.159795	3
1254043903390720	-1.033098	-0.4417302	10.097546	3
1254043913401814	-1.0342951	-0.4297592	10.035296	3
1254043923392595	-1.0247183	-0.4189853	9.968259	3
1254043933392074	-1.0007763	-0.40581718	9.900024	3
1254043943383064	-0.9588778	-0.3878607	9.830592	3
1254043953383376	-0.90021986	-0.37349546	9.743204	3
1254043963385876	-0.8283938	-0.35314476	9.617508	3
1254043973402908	-0.7493851	-0.33758244	9.457097	3
1254043983387231	-0.6751649	-0.31004912	9.259575	3
1254043993392335	-0.60812724	-0.2717419	9.052477	3
1254044003407804	-0.5327099	-0.22864626	8.844181	3
1254044013390304	-0.46447513	-0.18555063	8.640674	3
1254044023397335	-0.4213795	-0.1388637	8.440758	3
1254044033385981	-0.40701428	-0.094570965	8.243237	3
1254044043384731	-0.40701428	-0.05865794	8.0684595	3
1254044053381866	-0.4297592	-0.03232172	7.93199	3
1254044063385356	-0.48243165	0.0047884034	7.8493905	3
1254044073388533	-0.5770026	0.033518825	7.825448	3
1254044083388741	-0.70509243	0.037110128	7.8469963	3
1254044093383272	-0.842759	0.039504327	7.9343843	3
1254044103392908	-0.91219085	0.1376666	8.385692	3
1254044113394314	-0.878672	0.06943185	10.307038	3
1254044123388533	-1.1540052	-0.22266077	11.659762	3
1254044133389731	-1.3587095	-0.33758244	11.620258	3
1254044143391814	-1.6364368	-0.34356794	11.421539	3
1254044153400043	-1.6927006	-0.272939	11.245565	3
1254044163387647	-1.567005	-0.22864626	11.058818	3
1254044173391137	-1.353921	-0.18914193	10.845734	3
1254044183404158	-1.1803415	-0.14844051	10.56681	3
1254044193440356	-1.1061212	-0.1316811	10.168175	3
1254044203390824	-1.0809821	-0.18674773	9.661801	3
1254044213446033	-1.0067618	-0.30526072	9.242816	3
1254044223391866	-0.92296475	-0.4297592	9.137471	3
1254044233435668	-0.8822633	-0.5243302	9.291897	3
1254044243402647	-0.8343793	-0.5781997	9.49301	3
1254044253437335	-0.78410107	-0.63087213	9.598354	3
1254044263388897	-0.7326257	-0.6631939	9.634268	3
1254044273446241	-0.6715736	-0.6739678	9.648633	3
1254044283391137	-0.61291564	-0.6607997	9.659407	3
1254044293436658	-0.59495914	-0.6332663	9.671378	3
1254044303401814	-0.61770403	-0.59256494	9.696517	3
1254044313434991	-0.6631939	-0.5506664	9.755175	3
1254044323391293	-0.7230489	-0.50876784	9.846154	3
1254044333447231	-0.79008657	-0.47285482	9.921572	3
1254044343390251	-0.8762778	-0.4345476	9.958682	3
1254044353436189	-0.94930094	-0.39264908	9.969456	3
1254044363400720	-0.9935937	-0.35434186	9.957485	3
1254044373439991	-1.0067618	-0.3172317	9.922769	3
1254044383390512	-0.9995792	-0.2813187	9.879673	3
1254044393454314	-0.9768343	-0.25378537	9.834184	3
1254044403391345	-0.92176765	-0.23822308	9.793482	3
1254044413433116	-0.8475474	-0.23343466	9.746795	3
1254044423403533	-0.770933	-0.23343466	9.674969	3
1254044433437855	-0.712275	-0.23343466	9.566033	3
1254044443473480	-0.6631939	-0.22984336	9.42238	3
1254044453508376	-0.61890113	-0.22146365	9.263166	3
1254044463385199	-0.5722142	-0.20350714	9.087193	3
1254044473518064	-0.5374983	-0.17477672	8.9040365	3
1254044483401241	-0.51714754	-0.1400608	8.707711	3
1254044493440251	-0.51954174	-0.10295067	8.51019	3
1254044503393793	-0.5446809	-0.06464344	8.346188	3
1254044513445876	-0.58418524	-0.02633622	8.230068	3
1254044523390251	-0.6404489	0.0035913025	8.14268	3
1254044533429574	-0.7158663	0.03232172	8.103176	3
1254044543391710	-0.82480246	0.05626374	8.119935	3
1254044553446970	-0.9588778	0.055066638	8.178593	3
1254044563403376	-1.0726024	0.059855044	8.303091	3
1254044573455980	-1.1252748	0.12449849	8.702923	3
1254044583397022	-1.0654198	0.034715924	9.800665	3
1254044593438741	-1.13964	-0.2825158	11.172543	3
1254044603404626	-1.2198458	-0.37349546	11.490971	3
1254044613441762	-1.412579	-0.36870706	11.3640785	3
1254044623389626	-1.484405	-0.30286652	11.224017	3
1254044633448689	-1.3850456	-0.24540567	11.076775	3
1254044643390564	-1.1731589	-0.22625206	10.890026	3
1254044653437126	-0.9911995	-0.23104046	10.605117	3
1254044663400199	-0.94331545	-0.25139117	10.212467	3
1254044673438949	-0.9528923	-0.31004912	9.751583	3
1254044683390355	-0.9648633	-0.415394	9.400833	3
1254044693432543	-0.9780314	-0.50278234	9.32781	3
1254044703388220	-0.9923966	-0.5590461	9.467871	3
1254044713440928	-0.9708488	-0.581791	9.619903	3
1254044723400355	-0.93254155	-0.60214174	9.67018	3
1254044733443012	-0.8822633	-0.60453594	9.651027	3
1254044743391553	-0.81283146	-0.59615624	9.621099	3
1254044753445980	-0.7398083	-0.5770026	9.61272	3
1254044763402751	-0.6991069	-0.545878	9.634268	3
1254044773474105	-0.6835446	-0.50996494	9.667787	3
1254044783430147	-0.6775591	-0.48243165	9.704897	3
1254044793434626	-0.6871359	-0.45609543	9.755175	3
1254044803385095	-0.7170634	-0.4249708	9.818622	3
1254044813469366	-0.7625532	-0.39025488	9.856929	3
1254044823381345	-0.81283146	-0.35434186	9.858126	3
1254044833414834	-0.8511387	-0.31483752	9.828198	3
1254044843391814	-0.8762778	-0.2765303	9.788693	3
1254044853416970	-0.8870517	-0.23942018	9.737218	3
1254044863381657	-0.8846575	-0.20231004	9.679757	3
1254044873424522	-0.88944596	-0.16879122	9.622296	3
1254044883382230	-0.8846575	-0.1376666	9.557653	3
1254044893417647	-0.8559271	-0.11731588	9.481039	3
1254044903387439	-0.81761986	-0.11252748	9.399636	3
1254044913414001	-0.7757214	-0.107739076	9.303867	3
1254044923381345	-0.7338228	-0.09935937	9.180567	3
1254044933419418	-0.7015011	-0.08499416	9.041702	3
1254044943378064	-0.6667852	-0.073023155	8.900445	3
1254044953450355	-0.62847793	-0.05865794	8.756793	3
1254044963392022	-0.59495914	-0.044292733	8.620323	3
1254044973443949	-0.5710171	-0.02873042	8.498219	3
1254044983390772	-0.557849	-0.022744916	8.388085	3
1254044993503168	-0.5566519	-0.03232172	8.277952	3
1254045003414314	-0.5710171	-0.04189853	8.177396	3
1254045013465459	-0.61171854	-0.038307227	8.09719	3
1254045023413116	-0.6811504	-0.038307227	8.033744	3
1254045033463532	-0.7422025	-0.029927522	8.027759	3
1254045043387647	-0.7338228	0.029927522	8.356961	3
1254045053460095	-0.6560113	-0.04309563	10.478224	3
1254045063388845	-0.9756372	-0.37110126	11.828553	3
1254045073392855	-1.1839328	-0.48722005	11.652579	3
1254045083400720	-1.5023615	-0.45729253	11.438298	3
1254045093441397	-1.6460136	-0.40701428	11.243171	3
1254045103392803	-1.5705963	-0.35913026	11.048044	3
1254045113479157	-1.3790601	-0.29448682	10.848128	3
1254045123391136	-1.2593501	-0.23463176	10.579977	3
1254045133461501	-1.2641385	-0.17956513	10.172963	3
1254045143399053	-1.2844892	-0.19512744	9.613917	3
1254045153477334	-1.2401965	-0.29807812	9.106346	3
1254045163388793	-1.1408371	-0.39983168	8.917204	3
1254045173433845	-1.0546459	-0.45968673	9.083601	3
1254045183388689	-0.9648633	-0.50757074	9.392453	3
1254045193431918	-0.8834604	-0.5434838	9.605537	3
1254045203398324	-0.81642276	-0.5734113	9.703699	3
1254045213429105	-0.7218518	-0.60573304	9.7863	3
1254045223389886	-0.641646	-0.62129533	9.868899	3
1254045233440095	-0.60932434	-0.61291564	9.933543	3
1254045243390199	-0.62009823	-0.58657944	10.012551	3
1254045253425928	-0.6655881	-0.533907	10.116699	3
1254045263395616	-0.748188	-0.51116204	10.200497	3
1254045273429418	-0.8319851	-0.48961425	10.243592	3
1254045283387334	-0.90859956	-0.46088383	10.234015	3
1254045293438636	-0.973243	-0.4297592	10.166978	3
1254045303388897	-0.9959879	-0.40102878	10.043676	3
1254045313429782	-0.9744401	-0.34955344	9.910798	3
1254045323399418	-0.9504981	-0.31483752	9.77792	3
1254045333426293	-0.878672	-0.30406362	9.617508	3
1254045343386293	-0.79008657	-0.2777274	9.467871	3
1254045353430095	-0.7182605	-0.260968	9.329007	3
1254045363385876	-0.664391	-0.22744916	9.19972	3
1254045373427699	-0.62249243	-0.19393034	9.065644	3
1254045383397855	-0.59017074	-0.16280572	8.916007	3
1254045393429001	-0.5650316	-0.1352724	8.742428	3
1254045403387491	-0.5554548	-0.10654198	8.574833	3
1254045413435355	-0.5566519	-0.08020575	8.425196	3
1254045423389782	-0.5710171	-0.061052144	8.285135	3
1254045433429366	-0.59974754	-0.04189853	8.15106	3
1254045443383272	-0.6332663	-0.011971008	8.043321	3
1254045453428688	-0.6955156	-0.011971008	7.9714947	3
1254045463387959	-0.79008657	-0.008379706	7.916428	3
1254045473437855	-0.8810662	-0.01436521	7.8853035	3
1254045483388532	-0.94092125	0.019153614	8.016984	3
1254045493427230	-0.78050977	0.11372458	9.168595	3
1254045503398845	-0.92296475	-0.2669535	11.305421	3
1254045513437595	-1.055843	-0.48961425	11.559206	3
1254045523389418	-1.2653356	-0.521936	11.295844	3
1254045533436865	-1.4173675	-0.4333505	11.177331	3
1254045543391345	-1.401805	-0.37469256	10.92594	3
1254045553450043	-1.2270284	-0.35075054	10.67814	3
1254045563401657	-1.0127473	-0.320823	10.45069	3
1254045573479782	-0.94451255	-0.29209262	10.196905	3
1254045583398532	-1.009156	-0.2861071	9.809045	3
1254045593445459	-1.0845734	-0.34596214	9.329007	3
1254045603387022	-1.1168951	-0.45968673	9.011775	3
1254045613425303	-1.1085154	-0.50757074	9.059659	3
1254045623394470	-1.0989386	-0.5303157	9.337387	3
1254045633422282	-1.0666169	-0.5470751	9.52174	3
1254045643385199	-1.0378864	-0.56982	9.5732155	3
1254045653430928	-0.9708488	-0.58657944	9.629479	3
1254045663385355	-0.866701	-0.59017074	9.721656	3
1254045673422647	-0.82599956	-0.5650316	9.82341	3
1254045683394001	-0.82121116	-0.5231331	9.913192	3
1254045693420720	-0.8487445	-0.49200845	9.974244	3
1254045703385772	-0.89184016	-0.46686932	10.005369	3
1254045713433845	-0.93373865	-0.45010993	10.03769	3
1254045723382855	-0.9840169	-0.4333505	10.07121	3
1254045733421501	-1.0402806	-0.40821138	10.068815	3
1254045743396032	-1.0881647	-0.3866636	10.02572	3
1254045753423115	-1.0845734	-0.37229836	9.952697	3
1254045763386136	-1.0462662	-0.36391866	9.858126	3
1254045773430928	-0.9947908	-0.35673606	9.743204	3
1254045783386813	-0.92895025	-0.34596214	9.618706	3
1254045793421813	-0.85473	-0.33518824	9.5013895	3
1254045803395667	-0.7793127	-0.32202014	9.370906	3
1254045813420824	-0.7266402	-0.30645782	9.223662	3
1254045823395563	-0.6931214	-0.2873042	9.057265	3
1254045833444678	-0.6655881	-0.2693477	8.892065	3
1254045843389209	-0.6500258	-0.25139117	8.725668	3
1254045853428897	-0.65242	-0.22984336	8.565256	3
1254045863395928	-0.6631939	-0.21547815	8.418014	3
1254045873428480	-0.6775591	-0.20709845	8.289924	3
1254045883389886	-0.7038953	-0.19752164	8.194156	3
1254045893435199	-0.7445967	-0.18435353	8.190564	3
1254045903388688	-0.7541735	-0.1604115	8.503007	3
1254045913427230	-0.724246	-0.23942018	9.482236	3
1254045923396657	-0.8798691	-0.39025488	10.590752	3
1254045933426188	-1.0965444	-0.46447513	10.900801	3
1254045943390772	-1.3251907	-0.48602295	10.897209	3
1254045953433480	-1.3826514	-0.4369418	10.844537	3
1254045963385772	-1.3156139	-0.39145198	10.692505	3
1254045973431865	-1.2030864	-0.33279404	10.505757	3
1254045983382594	-1.1085154	-0.2753332	10.296265	3
1254045993421240	-1.0690111	-0.24779987	10.014946	3
1254046003395407	-1.0690111	-0.2621651	9.659407	3
1254046014194209	-1.0821792	-0.36511576	9.248801	3
1254046023414834	-1.0821792	-0.36511576	9.248801	3
1254046033454001	-1.0773908	-0.4165911	9.336189	3
1254046043389469	-1.0546459	-0.45489833	9.464279	3
1254046053445094	-1.0115502	-0.48961425	9.544485	3
1254046063387178	-0.9540894	-0.51954174	9.56723	3
1254046073464990	-0.8774749	-0.5410896	9.569624	3
1254046083391553	-0.79726917	-0.5530606	9.593566	3
1254046093446709	-0.7529764	-0.5470751	9.662998	3
1254046103396136	-0.7350199	-0.5315128	9.76116	3
1254046113484730	-0.7433996	-0.51834464	9.860519	3
1254046123396032	-0.770933	-0.49320555	9.94312	3
1254046133482178	-0.8283938	-0.47884035	10.005369	3
1254046143520199	-0.90740246	-0.47165772	10.028113	3
1254046153491761	-0.9923966	-0.439336	10.0341	3
1254046163409417	-1.0474633	-0.40701428	10.029311	3
1254046173437542	-1.0570401	-0.38067806	9.998186	3
1254046183394157	-1.0486604	-0.34835634	9.8916445	3
1254046193452230	-1.0271125	-0.30645782	9.854534	3
1254046203391396	-0.9947908	-0.2645593	9.800665	3
1254046213441657	-0.961272	-0.22625206	9.725247	3
1254046223402021	-0.92057055	-0.19752164	9.630676	3
1254046233438115	-0.8738836	-0.17597382	9.52174	3
1254046243394521	-0.8343793	-0.15322891	9.398438	3
1254046253450928	-0.80086046	-0.1328782	9.249998	3
1254046263392021	-0.7661445	-0.10175357	9.089587	3
1254046273440667	-0.7338228	-0.055066638	8.917204	3
1254046283401188	-0.7098808	-0.021547815	8.740033	3
1254046293435615	-0.6727707	-0.005985504	8.5700445	3
1254046303390876	-0.31124622	0.008379706	8.413225	3
1254046313448323	-0.5650316	0.022744916	8.274361	3
1254046323393740	-0.52073884	0.029927522	8.146272	3
1254046333436084	-0.49200845	0.022744916	8.032547	3
1254046343403636	-0.49200845	0.005985504	7.964312	3
1254046353438323	-0.51834464	0.009576807	7.9607205	3
1254046363392126	-0.6344634	0.009576807	7.997831	3
1254046373450355	-0.736217	-0.047884032	8.061277	3
1254046383392698	-0.80086046	-0.015562311	8.293514	3
1254046393436605	-0.7410054	0.06703765	9.386468	3
1254046403402178	-0.9684546	-0.30406362	11.382035	3
1254046413437126	-1.1097125	-0.47046062	11.793838	3
1254046423392178	-1.3994108	-0.47046062	11.584345	3
1254046433446605	-1.6364368	-0.3842694	11.391612	3
1254046443386448	-1.6555905	-0.31483752	11.173739	3
1254046453437334	-1.4760253	-0.24899697	10.961852	3
1254046463401605	-1.2665327	-0.20949265	10.7116585	3
1254046473435823	-1.1947067	-0.20350714	10.381259	3
1254046483391344	-1.2330139	-0.21906945	9.913192	3
1254046493445980	-1.2761095	-0.30645782	9.425972	3
1254046503393844	-1.2689269	-0.4417302	9.179369	3
1254046513439209	-1.2150574	-0.5374983	9.2787285	3
1254046523401657	-1.1300632	-0.60932434	9.5492735	3
1254046533438011	-1.0390835	-0.6392518	9.753978	3
1254046543391032	-0.9696517	-0.641646	9.8437605	3
1254046553448636	-0.8774749	-0.6440403	9.882068	3
1254046563392542	-0.7505822	-0.6404489	9.90601	3
1254046573438063	-0.6667852	-0.61411273	9.92636	3
1254046583403167	-0.62608373	-0.5781997	9.951499	3
1254046593571032	-0.6344634	-0.5422867	9.982624	3
1254046603417178	-0.6727707	-0.49799395	10.014946	3
1254046613486500	-0.7422025	-0.48123455	10.041282	3
1254046623397698	-0.81881696	-0.44532153	10.041282	3
1254046633436396	-0.89902276	-0.40342298	10.022128	3
1254046643401865	-0.9672575	-0.36032736	9.988609	3
1254046653436136	-0.9816227	-0.29448682	9.939528	3
1254046663394209	-1.0103531	-0.29688102	9.872491	3
1254046673483428	-1.0055647	-0.25139117	9.803059	3
1254046683396709	-0.985214	-0.20590134	9.76116	3
1254046693439573	-0.9552865	-0.16160862	9.718064	3
1254046703385823	-0.91578215	-0.14963761	9.639056	3
1254046713981032	-0.8714894	-0.110133275	9.520543	3
1254046723401344	-0.81761986	-0.08020575	9.387665	3
1254046733455042	-0.7505822	-0.051475335	9.216479	3
1254046743394730	-0.6727707	-0.021547815	9.0081835	3
1254046753444730	-0.581791	0.009576807	8.772355	3
1254046763404157	-0.47285482	0.033518825	8.528147	3
1254046773443584	-0.37349546	0.050278235	8.287529	3
1254046783393636	-0.28491	0.062249243	8.058883	3
1254046793451709	-0.22026655	0.05865794	7.8505874	3
1254046803394313	-0.16160862	0.045489833	7.678205	3
1254046813439990	-0.12330139	0.05267244	7.5549035	3
1254046823402646	-0.16519992	0.033518825	7.4830775	3
1254046833441188	-0.2908955	-0.0047884034	7.4483614	3
1254046843394417	-0.4417302	-0.011971008	7.457938	3
1254046853453844	-0.6392518	-0.04070143	7.529764	3
1254046863395875	-0.78050977	-0.03232172	7.762002	3
1254046873437855	-0.7505822	0.2861071	9.598354	3
1254046883404157	-1.151611	-0.15442601	12.16853	3
1254046893439417	-1.2808979	-0.4441244	12.294226	3
1254046903392646	-1.5634137	-0.4417302	11.99495	3
1254046913435302	-1.8447324	-0.32680854	11.73518	3
1254046923394521	-1.9476831	-0.19871874	11.451467	3
1254046933450980	-1.7669208	-0.09696517	11.224017	3
1254046943386448	-1.496376	-0.047884032	10.9426985	3
[truncated: 1,196 more rows]
