# Supplementary material for: PDKit: A data science toolkit for the digital assessment of Parkinson’s Disease
Source: PLoS Comput Biol. 2021 Mar 12;17(3):e1008833. doi: 10.1371/journal.pcbi.1008833 (PMC7990207; doi:10.1371/journal.pcbi.1008833)
Supplement: S1 Compressed ZIP File — Exported from current GitHub repository including source code, data and documentation. (ZIP) [file pcbi.1008833.s001.zip › pdkit-1.3.2/tests/data/2458/T_-_POSTURAL_TREMOR_OF_THE_HANDS_-_LEFT_HAND_-_2016-10-14_10-47-37_-_f73512ccfc_-_2458.csv]

1254165405654372	-0.4177882	1.4508862	-9.635465	3
1254165415657653	-0.415394	1.4460979	-9.683349	3
1254165425657236	-0.40940848	1.4425066	-9.700109	3
1254165435666716	-0.40102878	1.435324	-9.69532	3
1254165445785361	-0.39145198	1.4305356	-9.685743	3
1254165455648330	-0.39384618	1.4305356	-9.682152	3
1254165465659736	-0.4165911	1.4425066	-9.691729	3
1254165475631820	-0.45489833	1.4652514	-9.7324295	3
1254165485656038	-0.49559975	1.4891934	-9.7803135	3
1254165495659476	-0.5267244	1.5047557	-9.81503	3
1254165505646611	-0.5363012	1.5131354	-9.825804	3
1254165515706351	-0.5327099	1.5059528	-9.829395	3
1254165525660153	-0.5231331	1.4987702	-9.825804	3
1254165535657028	-0.51355624	1.4891934	-9.821015	3
1254165545676976	-0.50038815	1.4760253	-9.835381	3
1254165555649268	-0.47884035	1.460463	-9.862914	3
1254165565650726	-0.45370123	1.4449008	-9.900024	3
1254165575649788	-0.4309563	1.4293385	-9.933543	3
1254165585647809	-0.4261679	1.4137762	-9.957485	3
1254165595677965	-0.4237737	1.4041992	-9.952697	3
1254165605654893	-0.427365	1.3982137	-9.92636	3
1254165615654215	-0.4369418	1.4030021	-9.880871	3
1254165625655205	-0.44771573	1.4101849	-9.816227	3
1254165635646455	-0.45609543	1.4185646	-9.757569	3
1254165645655518	-0.47644615	1.435324	-9.719262	3
1254165655648226	-0.50517654	1.4628572	-9.7084875	3
1254165665646507	-0.5434838	1.4951789	-9.737218	3
1254165675643174	-0.5770026	1.5263035	-9.7803135	3
1254165685649476	-0.58538234	1.5346833	-9.824607	3
1254165695659059	-0.5686229	1.5251064	-9.861717	3
1254165705642236	-0.5374983	1.5023615	-9.877279	3
1254165715649736	-0.50876784	1.4784195	-9.858126	3
1254165725641507	-0.48841715	1.4628572	-9.80665	3
1254165735662184	-0.47046062	1.459266	-9.746795	3
1254165745663434	-0.46806642	1.4664485	-9.6845455	3
1254165755652028	-0.47405192	1.4748282	-9.627085	3
1254165766559736	-0.48243165	1.4856021	-9.5971575	3
1254165775655205	-0.48961425	1.4939818	-9.591172	3
1254165785649788	-0.49320555	1.4939818	-9.603143	3
1254165795660309	-0.47884035	1.4867992	-9.640253	3
1254165805654684	-0.45729253	1.472434	-9.690532	3
1254165815658903	-0.4429273	1.4544775	-9.737218	3
1254165825650830	-0.4261679	1.4413095	-9.7803135	3
1254165835650778	-0.4261679	1.4389153	-9.797073	3
1254165845679684	-0.439336	1.4389153	-9.794679	3
1254165855659528	-0.46327803	1.4508862	-9.781511	3
1254165865653486	-0.49919105	1.471237	-9.753978	3
1254165875645465	-0.5327099	1.4867992	-9.714474	3
1254165885658017	-0.5434838	1.484405	-9.68694	3
1254165895660413	-0.5279215	1.4628572	-9.68694	3
1254165905671403	-0.49081135	1.4341269	-9.709685	3
1254165915650049	-0.4441244	1.3982137	-9.738416	3
1254165925644476	-0.40462008	1.376666	-9.746795	3
1254165935652497	-0.3854665	1.364695	-9.733627	3
1254165945650101	-0.3890578	1.3706805	-9.712079	3
1254165955651142	-0.41299978	1.3922282	-9.698911	3
1254165965649736	-0.45370123	1.4269443	-9.696517	3
1254165975654007	-0.50876784	1.4664485	-9.704897	3
1254165985643642	-0.5602432	1.5071499	-9.720459	3
1254165995675882	-0.60453594	1.541866	-9.728839	3
1254166005653017	-0.62488663	1.5622166	-9.734824	3
1254166015652340	-0.61890113	1.567005	-9.738416	3
1254166025664580	-0.59615624	1.5490485	-9.751583	3
1254166035654788	-0.5722142	1.5298948	-9.781511	3
1254166045644840	-0.5506664	1.5095441	-9.829395	3
1254166055670622	-0.5315128	1.4915876	-9.882068	3
1254166065648590	-0.51595044	1.4796166	-9.922769	3
1254166075645934	-0.50876784	1.4748282	-9.941922	3
1254166085650517	-0.51834464	1.4784195	-9.927557	3
1254166095657236	-0.5267244	1.4867992	-9.884461	3
1254166105646403	-0.533907	1.4939818	-9.832987	3
1254166115642861	-0.5398925	1.4975731	-9.776723	3
1254166125647757	-0.5398925	1.5035586	-9.750386	3
1254166135645361	-0.5470751	1.508347	-9.765948	3
1254166145643538	-0.5566519	1.5107412	-9.799467	3
1254166155648122	-0.5566519	1.5059528	-9.837775	3
1254166165644788	-0.5482722	1.4975731	-9.853337	3
1254166175647236	-0.5327099	1.4867992	-9.846154	3
1254166185648694	-0.51595044	1.4760253	-9.825804	3
1254166195645361	-0.51355624	1.4748282	-9.807847	3
1254166205641767	-0.5279215	1.4856021	-9.801862	3
1254166215654944	-0.557849	1.5047557	-9.807847	3
1254166225646351	-0.59376204	1.5215151	-9.8198185	3
1254166235642497	-0.62129533	1.5382746	-9.835381	3
1254166245646038	-0.6404489	1.5406688	-9.831789	3
1254166255648799	-0.6356605	1.5346833	-9.813833	3
1254166265642653	-0.61171854	1.5191209	-9.801862	3
1254166275647861	-0.5805939	1.4915876	-9.78989	3
1254166285644736	-0.5410896	1.4616601	-9.775525	3
1254166295646194	-0.49919105	1.4293385	-9.770737	3
1254166305647340	-0.45848963	1.400608	-9.764751	3
1254166315645205	-0.4321534	1.377863	-9.757569	3
1254166325642340	-0.4237737	1.3706805	-9.737218	3
1254166335650674	-0.4261679	1.376666	-9.712079	3
1254166345647288	-0.439336	1.3862427	-9.676167	3
1254166355652809	-0.45609543	1.400608	-9.642648	3
1254166365651767	-0.47644615	1.4173675	-9.629479	3
1254166375652340	-0.49799395	1.4341269	-9.634268	3
1254166385644319	-0.50517654	1.4425066	-9.657013	3
1254166395670257	-0.50876784	1.4437037	-9.697714	3
1254166405641090	-0.50397944	1.436521	-9.752781	3
1254166415645830	-0.50158525	1.4317327	-9.810242	3
1254166425657340	-0.50397944	1.4305356	-9.859323	3
1254166435663642	-0.50876784	1.4281414	-9.877279	3
1254166445713851	-0.51475334	1.4341269	-9.85214	3
1254166455657653	-0.5231331	1.4341269	-9.7863	3
1254166465670413	-0.533907	1.4389153	-9.69532	3
1254166475666923	-0.545878	1.4437037	-9.604341	3
1254166485669528	-0.5494693	1.4460979	-9.544485	3
1254166495664632	-0.545878	1.4460979	-9.536105	3
1254166505653642	-0.533907	1.4401124	-9.588778	3
1254166515671923	-0.51954174	1.4329298	-9.667787	3
1254166525731455	-0.49559975	1.423353	-9.744401	3
1254166535659371	-0.47165772	1.4101849	-9.80665	3
1254166545659736	-0.45729253	1.400608	-9.834184	3
1254166555655309	-0.45848963	1.3934253	-9.817424	3
1254166565658434	-0.47405192	1.400608	-9.759963	3
1254166575680778	-0.50397944	1.4185646	-9.69532	3
1254166585665309	-0.5398925	1.4317327	-9.646238	3
1254166595659632	-0.5566519	1.4496891	-9.631873	3
1254166605649840	-0.5602432	1.4580688	-9.67018	3
1254166615653017	-0.5566519	1.4556746	-9.728839	3
1254166625652653	-0.5351041	1.448492	-9.793482	3
1254166636240569	-0.50996494	1.436521	-9.8437605	3
1254166645649944	-0.49200845	1.4293385	-9.864111	3
1254166657426611	-0.48482585	1.4305356	-9.849746	3
1254166665644423	-0.49799395	1.4437037	-9.812635	3
1254166675652601	-0.521936	1.4664485	-9.763555	3
1254166685641507	-0.5554548	1.4927847	-9.714474	3
1254166695651559	-0.58298814	1.5239093	-9.689334	3
1254166705643330	-0.60214174	1.5502456	-9.697714	3
1254166715660361	-0.61530983	1.5634137	-9.728839	3
1254166725658850	-0.60812724	1.5693992	-9.774328	3
1254166735658746	-0.58298814	1.5622166	-9.82341	3
1254166745668538	-0.5482722	1.5442601	-9.855731	3
1254166755657236	-0.51475334	1.5227122	-9.862914	3
1254166765650048	-0.49200845	1.5047557	-9.850943	3
1254166775670986	-0.48362875	1.4915876	-9.825804	3
1254166785655361	-0.48602295	1.4867992	-9.791088	3
1254166795655882	-0.49919105	1.4867992	-9.755175	3
1254166805664215	-0.51595044	1.4951789	-9.709685	3
1254166815654684	-0.5255273	1.4975731	-9.680955	3
1254166825654267	-0.521936	1.4951789	-9.676167	3
1254166835799007	-0.50517654	1.4867992	-9.690532	3
1254166845672757	-0.49081135	1.4664485	-9.704897	3
1254166855664684	-0.47764325	1.4520833	-9.715671	3
1254166865652861	-0.47524905	1.4460979	-9.734824	3
1254166875663590	-0.48841715	1.4460979	-9.7479925	3
1254166885662340	-0.50397944	1.4544775	-9.749189	3
1254166895679788	-0.5255273	1.4664485	-9.734824	3
1254166905662965	-0.5434838	1.4820108	-9.704897	3
1254166915652132	-0.5554548	1.4987702	-9.66659	3
1254166925674267	-0.5662287	1.5119383	-9.631873	3
1254166935660986	-0.5722142	1.5215151	-9.61272	3
1254166945656767	-0.5758055	1.5227122	-9.630676	3
1254166955670257	-0.5650316	1.5155296	-9.683349	3
1254166965653330	-0.5434838	1.4987702	-9.750386	3
1254166975662913	-0.5243302	1.4784195	-9.80665	3
1254166985656298	-0.50876784	1.4616601	-9.838972	3
1254166995669059	-0.50278234	1.4496891	-9.850943	3
1254167005674423	-0.51714754	1.4568717	-9.841366	3
1254167015655830	-0.5410896	1.4760253	-9.817424	3
1254167025656402	-0.5650316	1.5023615	-9.7803135	3
1254167035658486	-0.59017074	1.5346833	-9.733627	3
1254167045656663	-0.60693014	1.5562311	-9.700109	3
1254167055658798	-0.60214174	1.5610195	-9.689334	3
1254167065652757	-0.58418524	1.5526398	-9.716867	3
1254167075655777	-0.5638345	1.5358804	-9.779117	3
1254167085656559	-0.5470751	1.5227122	-9.8437605	3
1254167095657340	-0.533907	1.5143325	-9.895236	3
1254167105656350	-0.5231331	1.5071499	-9.923966	3
1254167115649944	-0.51116204	1.5059528	-9.920375	3
1254167125654996	-0.50876784	1.5047557	-9.894038	3
1254167135656142	-0.51475334	1.508347	-9.858126	3
1254167145656246	-0.5279215	1.5167267	-9.813833	3
1254167155653329	-0.545878	1.520318	-9.757569	3
1254167165651038	-0.5530606	1.5251064	-9.715671	3
1254167175655152	-0.5626374	1.5334862	-9.68694	3
1254167185656715	-0.5793968	1.5370775	-9.677363	3
1254167195654736	-0.58897364	1.5502456	-9.6845455	3
1254167205656038	-0.59495914	1.5622166	-9.706094	3
1254167215652236	-0.58657944	1.5634137	-9.739613	3
1254167225656715	-0.5638345	1.5574282	-9.7719345	3
1254167235655569	-0.5410896	1.5502456	-10.105926	3
1254167245657288	-0.5255273	1.5394717	-9.818622	3
1254167255656715	-0.51954174	1.5310919	-9.763555	3
1254167265652861	-0.5231331	1.5263035	-9.700109	3
1254167275655048	-0.5243302	1.5263035	-9.637859	3
1254167285656559	-0.533907	1.8315643	-9.593566	3
1254167295655204	-0.5602432	1.543063	-9.586384	3
1254167305655934	-0.58657944	1.5622166	-9.604341	3
1254167315652913	-0.60094464	1.5729905	-9.640253	3
1254167325657288	-0.59855044	1.5741876	-9.68694	3
1254167335655569	-0.58298814	1.5466543	-9.728839	3
1254167345655361	-0.5542577	1.532289	-9.757569	3
1254167355657288	-0.5279215	1.5215151	-9.76954	3
1254167365651559	-0.50637364	1.5155296	-9.76954	3
1254167375661611	-0.48961425	1.5143325	-9.736021	3
1254167385656142	-0.48961425	1.5119383	-9.671378	3
1254167395655569	-0.49081135	1.508347	-9.5971575	3
1254167405657288	-0.48123455	1.4987702	-9.54209	3
1254167415652756	-0.46088383	1.4867992	-9.522937	3
1254167425655048	-0.45848963	1.4808137	-9.536105	3
1254167435655100	-0.45968673	1.4772224	-9.583989	3
1254167445670986	-0.46447513	1.4760253	-9.647436	3
1254167455655621	-0.47524905	1.4820108	-9.718064	3
1254167465665881	-0.48841715	1.4903905	-9.7803135	3
1254167475656611	-0.50757074	1.4987702	-9.821015	3
1254167485660725	-0.5279215	1.5095441	-9.836577	3
1254167495673434	-0.5279215	1.5095441	-9.836577	3
1254167505661194	-0.5446809	1.5131354	-9.76954	3
1254167515653017	-0.5518635	1.5179238	-9.722853	3
1254167525668694	-0.5506664	1.5191209	-9.66659	3
1254167535653069	-0.5506664	1.5131354	-9.627085	3
1254167545655204	-0.5482722	1.5059528	-9.617508	3
1254167555660986	-0.5398925	1.4999673	-9.639056	3
1254167565651819	-0.5315128	1.496376	-9.67856	3
1254167575657496	-0.533907	1.4939818	-9.720459	3
1254167585668798	-0.5363012	1.4975731	-9.770737	3
1254167595650725	-0.5422867	1.4975731	-9.80665	3
1254167605702652	-0.5398925	1.4951789	-9.82341	3
1254167615653017	-0.5363012	1.4879963	-9.827001	3
1254167625654371	-0.5291186	1.484405	-9.818622	3
1254167635655881	-0.5267244	1.4808137	-9.803059	3
1254167645657027	-0.5363012	1.4879963	-9.7803135	3
1254167655655777	-0.5602432	1.4999673	-9.740809	3
1254167665652548	-0.5781997	1.5167267	-9.683349	3
1254167675656142	-0.59136784	1.5358804	-9.610326	3
1254167685654058	-0.59855044	1.543063	-9.560047	3
1254167695655881	-0.59735334	1.5490485	-9.551667	3
1254167705656767	-0.59256494	1.5526398	-9.593566	3
1254167715651558	-0.58418524	1.5490485	-9.673772	3
1254167725656975	-0.5793968	1.5466543	-9.76954	3
1254167735654996	-0.5805939	1.5478514	-9.866506	3
1254167745654631	-0.58657944	1.5478514	-9.929952	3
1254167755654423	-0.59735334	1.5514427	-9.944317	3
1254167765652340	-0.61650693	1.553837	-9.907207	3
1254167775654735	-0.6404489	1.5526398	-9.830592	3
1254167785654163	-0.6536171	1.5478514	-9.727641	3
1254167795655152	-0.6500258	1.541866	-9.634268	3
1254167805655725	-0.6392518	1.5358804	-9.595961	3
1254167815652652	-0.62847793	1.5334862	-9.628283	3
1254167825655621	-0.61890113	1.5358804	-9.718064	3
1254167835655933	-0.61052144	1.5310919	-9.828198	3
1254167845654735	-0.59136784	1.5191209	-9.931149	3
1254167855654267	-0.5710171	1.5047557	-9.998186	3
1254167865653642	-0.5638345	1.496376	-10.018537	3
1254167875653121	-0.5710171	1.496376	-9.996989	3
1254167885656402	-0.59495914	1.5047557	-9.937134	3
1254167895653590	-0.6332663	1.5263035	-9.844957	3
1254167905657079	-0.6823475	1.5526398	-9.743204	3
1254167915660985	-0.7350199	1.5801731	-9.64983	3
1254167925653329	-0.7673417	1.6041151	-9.585187	3
1254167935655465	-0.7757214	1.6160861	-9.566033	3
1254167945654631	-0.7625532	1.6136919	-9.588778	3
1254167955652860	-0.7422025	1.602918	-9.647436	3
1254167965651610	-0.7074866	1.5825673	-9.722853	3
1254167975653485	-0.6667852	1.5574282	-9.7958765	3
1254167985652913	-0.6344634	1.5334862	-9.85214	3
1254167995652704	-0.61171854	1.5131354	-9.882068	3
1254168005663277	-0.59735334	1.5035586	-9.871294	3
1254168015654371	-0.59615624	1.4975731	-9.836577	3
1254168025654319	-0.60453594	1.4975731	-9.783905	3
1254168035654319	-0.62129533	1.4999673	-9.709685	3
1254168045654058	-0.6332663	1.5023615	-9.625888	3
1254168055659319	-0.6332663	1.5011644	-9.562442	3
1254168065654058	-0.62608373	1.4975731	-9.537302	3
1254168075654683	-0.61890113	1.4999673	-9.546879	3
1254168085652704	-0.61770403	1.508347	-9.580399	3
1254168095651923	-0.61171854	1.5179238	-9.624691	3
1254168105652652	-0.60573304	1.532289	-9.655815	3
1254168115652965	-0.60214174	1.5514427	-9.667787	3
1254168125654006	-0.59855044	1.5705963	-9.674969	3
1254168135653746	-0.60573304	1.5849615	-9.672575	3
1254168145653225	-0.60932434	1.5885528	-9.654618	3
1254168155652340	-0.60333884	1.5825673	-9.637859	3
1254168165651767	-0.60094464	1.5729905	-9.628283	3
1254168175654058	-0.59855044	1.5658079	-9.637859	3
1254168185654162	-0.60693014	1.5598224	-9.660604	3
1254168195652131	-0.61890113	1.5634137	-9.689334	3
1254168205652340	-0.62488663	1.5682021	-9.725247	3
1254168215654996	-0.61411273	1.5586253	-9.745598	3
1254168225652027	-0.59017074	1.541866	-9.745598	3
1254168235651037	-0.5710171	1.5227122	-9.728839	3
1254168245653954	-0.5626374	1.5047557	-9.706094	3
1254168255653173	-0.5686229	1.4951789	-9.682152	3
1254168265653798	-0.58897364	1.5023615	-9.66659	3
1254168275654110	-0.62488663	1.5215151	-9.655815	3
1254168285652027	-0.6619968	1.5406688	-9.647436	3
1254168295653537	-0.6859388	1.5586253	-9.645041	3
1254168305652912	-0.7038953	1.5729905	-9.652225	3
1254168315652183	-0.7218518	1.5837644	-9.657013	3
1254168325654579	-0.7266402	1.5885528	-9.65821	3
1254168335653850	-0.7206547	1.5861586	-9.657013	3
1254168345653381	-0.7062895	1.5741876	-9.657013	3
1254168355654735	-0.6787562	1.553837	-9.671378	3
1254168365652704	-0.6452374	1.5334862	-9.709685	3
1254168375687548	-0.62728083	1.5131354	-9.758766	3
1254168390235881	-0.62488663	1.5047557	-9.837775	3
1254168395662704	-0.62488663	1.5047557	-9.837775	3
1254168405660933	-0.6464345	1.520318	-9.842564	3
1254168415657704	-0.676362	1.5514427	-9.79827	3
1254168425667131	-0.7110779	1.5861586	-9.7324295	3
1254168436523329	-0.7469909	1.6172832	-9.67856	3
1254168445663537	-0.7745243	1.638831	-9.65821	3
1254168455667287	-0.78649527	1.6519991	-9.676167	3
1254168465660256	-0.78649527	1.6543933	-9.721656	3
1254168475706662	-0.7733272	1.6424223	-9.767146	3
1254168485667339	-0.7469909	1.62686	-9.800665	3
1254168495655360	-0.7170634	1.6077064	-9.825804	3
1254168505656662	-0.6931214	1.5849615	-9.830592	3
1254168515653069	-0.6823475	1.5646108	-9.816227	3
1254168525649110	-0.6775591	1.5466543	-9.78989	3
1254168535673537	-0.6691794	1.5346833	-9.774328	3
1254168545654266	-0.6691794	1.5239093	-9.76954	3
1254168555651662	-0.6739678	1.5119383	-9.76954	3
1254168565656454	-0.6727707	1.5071499	-9.7803135	3
1254168575653537	-0.6739678	1.5071499	-9.785102	3
1254168585657860	-0.6799533	1.5071499	-9.775525	3
1254168595657131	-0.6871359	1.5119383	-9.753978	3
1254168605667027	-0.700304	1.5227122	-9.719262	3
1254168615658277	-0.7158663	1.5406688	-9.689334	3
1254168625654996	-0.7457938	1.5646108	-9.67856	3
1254168635665048	-0.78410107	1.5981296	-9.691729	3
1254168645656402	-0.81761986	1.6232687	-9.731233	3
1254168655654579	-0.8295909	1.6364368	-9.767146	3
1254168665664631	-0.82360536	1.6340426	-9.77792	3
1254168675655204	-0.80086046	1.6136919	-9.770737	3
1254168685656714	-0.7697359	1.5897499	-9.749189	3
1254168695664162	-0.7338228	1.5586253	-9.7324295	3
1254168705654579	-0.7146692	1.541866	-9.722853	3
1254168715654110	-0.7134721	1.541866	-9.698911	3
1254168725666141	-0.7194576	1.5454572	-9.671378	3
1254168735658433	-0.7230489	1.553837	-9.657013	3
1254168745655048	-0.7206547	1.5634137	-9.665392	3
1254168755665152	-0.7206547	1.5717934	-9.688137	3
1254168765662808	-0.7218518	1.5825673	-9.710882	3
1254168775659006	-0.724246	1.5897499	-9.727641	3
1254168785652808	-0.7230489	1.590947	-9.737218	3
1254168795657704	-0.7182605	1.590947	-9.733627	3
1254168805656037	-0.7074866	1.590947	-9.726444	3
1254168815669162	-0.7038953	1.5897499	-9.720459	3
1254168825656558	-0.7074866	1.5957354	-9.704897	3
1254168835653277	-0.712275	1.6041151	-9.694122	3
1254168845653954	-0.724246	1.6184803	-9.689334	3
1254168855653225	-0.736217	1.6376339	-9.703699	3
1254168865652287	-0.7529764	1.6519991	-9.722853	3
1254168875677079	-0.7565677	1.6627731	-9.7479925	3
1254168885659214	-0.748188	1.6603789	-9.779117	3
1254168895655725	-0.7290344	1.6484078	-9.799467	3
1254168905656089	-0.7062895	1.6364368	-9.803059	3
1254168915653693	-0.6907272	1.6256629	-9.76116	3
1254168925653277	-0.6823475	1.6232687	-9.734824	3
1254168935658173	-0.6871359	1.6292542	-9.700109	3
1254168945654006	-0.6919243	1.6292542	-9.654618	3
1254168955651975	-0.6979098	1.6256629	-9.5971575	3
1254168965655152	-0.6955156	1.6184803	-9.55885	3
1254168975654318	-0.6811504	1.6089035	-9.548077	3
1254168985653589	-0.6751649	1.5969325	-9.570822	3
1254168995654683	-0.6811504	1.6136919	-9.625888	3
1254169005653329	-0.7026982	1.6340426	-9.677363	3
1254169015657912	-0.7230489	1.6448165	-9.718064	3
1254169025656402	-0.7218518	1.638831	-9.739613	3
1254169035653433	-0.7062895	1.6244658	-9.743204	3
1254169045653641	-0.6787562	1.6112977	-9.728839	3
1254169055653485	-0.6584055	1.6041151	-9.7084875	3
1254169065662808	-0.6500258	1.5993267	-9.69532	3
1254169075653173	-0.6476316	1.5993267	-9.677363	3
1254169085659006	-0.6548142	1.6089035	-9.648633	3
1254169095653172	-0.6667852	1.6232687	-9.607931	3
1254169105652495	-0.6847417	1.6424223	-9.56723	3
1254169115651297	-0.7015011	1.6603789	-9.552865	3
1254169125651610	-0.7194576	1.6687586	-9.564836	3
1254169135651610	-0.7218518	1.6771383	-9.603143	3
1254169145656193	-0.7290344	1.6879122	-9.654618	3
1254169155651714	-0.7314286	1.6950948	-9.709685	3
1254169165651610	-0.7314286	1.697489	-9.759963	3
1254169175652079	-0.7290344	1.6986861	-9.799467	3
1254169185651766	-0.7278373	1.6986861	-9.824607	3
1254169195655933	-0.7314286	1.7022774	-9.827001	3
1254169205653485	-0.736217	1.6998832	-9.812635	3
1254169215651714	-0.7314286	1.6950948	-9.776723	3
1254169225651714	-0.7206547	1.685518	-9.7324295	3
1254169235651350	-0.7062895	1.6675615	-9.679757	3
1254169245652391	-0.6895301	1.6519991	-9.64145	3
1254169255650725	-0.6799533	1.638831	-9.622296	3
1254169265651245	-0.6811504	1.6376339	-9.624691	3
1254169275652131	-0.6847417	1.6424223	-9.64145	3
1254169285655568	-0.6799533	1.6472107	-9.679757	3
1254169295651922	-0.6703765	1.6424223	-9.7324295	3
1254169305654943	-0.6607997	1.6340426	-9.783905	3
1254169315652287	-0.6536171	1.6280571	-9.835381	3
1254169325653641	-0.6596026	1.6316484	-9.874885	3
1254169335652756	-0.676362	1.638831	-9.894038	3
1254169345653641	-0.6991069	1.6543933	-9.873688	3
1254169355653745	-0.7230489	1.673547	-9.818622	3
1254169365653120	-0.7517793	1.6843209	-9.740809	3
1254169375741558	-0.7589619	1.6938977	-9.661801	3
1254169385680204	-0.7577648	1.6962919	-9.618706	3
1254169395663172	-0.7505822	1.6962919	-9.606734	3
1254169405653433	-0.7290344	1.6938977	-9.621099	3
1254169415648954	-0.7038953	1.6795325	-9.646238	3
1254169425654162	-0.6787562	1.6603789	-9.683349	3
1254169435654735	-0.6631939	1.6400281	-9.726444	3
1254169445662912	-0.6596026	1.6256629	-9.763555	3
1254169455655099	-0.6715736	1.6304513	-9.793482	3
1254169465658485	-0.7026982	1.6472107	-9.801862	3
1254169475653433	-0.7398083	1.6627731	-9.76954	3
1254169485653329	-0.7577648	1.6819267	-9.714474	3
1254169495652443	-0.7613561	1.6891093	-9.661801	3
1254169505667912	-0.7517793	1.6819267	-9.623494	3
1254169515654370	-0.7254431	1.6651673	-9.610326	3
1254169525654683	-0.6955156	1.6436194	-9.627085	3
1254169535654266	-0.6691794	1.6256629	-9.667787	3
1254169545652235	-0.6536171	1.614889	-9.720459	3
1254169555657495	-0.65242	1.6112977	-9.76954	3
1254169565673224	-0.6667852	1.6184803	-9.792285	3
1254169575662079	-0.6847417	1.6316484	-9.782708	3
1254169585662547	-0.700304	1.6472107	-9.746795	3
1254169595652287	-0.7015011	1.650802	-9.707291	3
1254169605660308	-0.6943185	1.6496049	-9.674969	3
1254169615658068	-0.6799533	1.6436194	-9.661801	3
1254169625671818	-0.6679823	1.6376339	-9.668983	3
1254169635658693	-0.6548142	1.6280571	-9.6845455	3
1254169645651193	-0.6488287	1.6232687	-9.701305	3
1254169655673120	-0.6560113	1.62686	-9.716867	3
1254169665667964	-0.6775591	1.6352397	-9.720459	3
1254169675665151	-0.6979098	1.6531962	-9.710882	3
1254169685682391	-0.7110779	1.6699557	-9.692925	3
1254169695653329	-0.7170634	1.6819267	-9.67018	3
1254169705689943	-0.7134721	1.685518	-9.637859	3
1254169715670308	-0.6955156	1.6831238	-9.607931	3
1254169725659474	-0.6715736	1.6687586	-9.589975	3
1254169735657026	-0.6500258	1.650802	-9.587581	3
1254169745653328	-0.6356605	1.6412252	-9.592369	3
1254169755659631	-0.6356605	1.638831	-9.610326	3
1254169765657756	-0.6476316	1.6460136	-9.635465	3
1254169775669162	-0.6596026	1.6555905	-9.660604	3
1254169785658589	-0.6619968	1.661576	-9.673772	3
1254169795652703	-0.6584055	1.661576	-9.664195	3
1254169805670672	-0.6476316	1.6555905	-9.645041	3
1254169815657131	-0.6404489	1.6484078	-9.618706	3
1254169825657287	-0.6356605	1.6436194	-9.598354	3
1254169835667599	-0.6332663	1.6424223	-9.598354	3
1254169845653537	-0.6356605	1.6436194	-9.621099	3
1254169855657026	-0.6380547	1.6484078	-9.657013	3
1254169865667599	-0.6476316	1.6531962	-9.692925	3
1254169875657703	-0.6584055	1.6591818	-9.716867	3
1254169885656818	-0.6727707	1.6699557	-9.722853	3
1254169895651193	-0.6835446	1.6819267	-9.714474	3
1254169905658641	-0.6955156	1.6915035	-9.691729	3
1254169915655360	-0.7038953	1.7010803	-9.664195	3
1254169925668068	-0.6991069	1.7070658	-9.651027	3
1254169935656037	-0.6859388	1.7010803	-9.659407	3
1254169945651974	-0.6655881	1.6867151	-9.682152	3
1254169955667235	-0.6392518	1.6699557	-9.714474	3
1254169965654839	-0.63087213	1.6603789	-9.727641	3
1254169975655203	-0.6332663	1.6591818	-9.721656	3
1254169985669266	-0.6404489	1.6579847	-9.7084875	3
1254169995652495	-0.6476316	1.6591818	-9.690532	3
1254170005657026	-0.6596026	1.6639702	-9.677363	3
1254170015680776	-0.6739678	1.6687586	-9.671378	3
1254170025660724	-0.6835446	1.6759412	-9.677363	3
1254170035661141	-0.6895301	1.6831238	-9.694122	3
1254170045653328	-0.688333	1.685518	-9.709685	3
1254170055658328	-0.6835446	1.6891093	-9.721656	3
1254170065662339	-0.6847417	1.6903064	-9.718064	3
1254170075679526	-0.6859388	1.6927006	-9.706094	3
1254170085657130	-0.6895301	1.6891093	-9.685743	3
1254170095651766	-0.6835446	1.6783354	-9.662998	3
1254170105668433	-0.6703765	1.6639702	-9.660604	3
1254170115655255	-0.6607997	1.6460136	-9.672575	3
1254170125657599	-0.6596026	1.6328455	-9.68694	3
1254170135667287	-0.664391	1.6244658	-9.701305	3
1254170145651558	-0.6631939	1.6220716	-9.719262	3
1254170155655308	-0.6584055	1.614889	-9.731233	3
1254170165668849	-0.6560113	1.6160861	-9.7324295	3
1254170175657339	-0.6631939	1.6160861	-9.7240505	3
1254170185656297	-0.6739678	1.6136919	-9.714474	3
1254170195653849	-0.676362	1.6089035	-9.710882	3
1254170205655047	-0.676362	1.5993267	-9.7084875	3
1254170215655776	-0.6655881	1.5945383	-9.7084875	3
1254170225666610	-0.6607997	1.590947	-9.715671	3
1254170235655724	-0.6679823	1.5969325	-9.7240505	3
1254170245651245	-0.6799533	1.6089035	-9.740809	3
1254170256250932	-0.6919243	1.6184803	-9.763555	3
1254170265670307	-0.6919243	1.6292542	-9.782708	3
1254170275662599	-0.688333	1.6364368	-9.79827	3
1254170285670568	-0.6823475	1.6460136	-9.805453	3
1254170295651818	-0.6835446	1.661576	-9.800665	3
1254170305680985	-0.6979098	1.6783354	-9.788693	3
1254170315700412	-0.7206547	1.7058687	-9.77792	3
1254170325686349	-0.7553706	1.7369933	-9.758766	3
1254170335668485	-0.78290397	1.7561469	-9.727641	3
1254170345654370	-0.78649527	1.7681179	-9.66659	3
1254170355658797	-0.7661445	1.7669208	-9.611523	3
1254170365688328	-0.7433996	1.7561469	-9.5732155	3
1254170375663849	-0.724246	1.7465701	-9.55885	3
1254170385656662	-0.7074866	1.745373	-9.566033	3
1254170395652599	-0.6931214	1.7429788	-9.589975	3
1254170405665412	-0.6823475	1.733402	-9.617508	3
1254170415656870	-0.6679823	1.7250223	-9.648633	3
1254170425656297	-0.6584055	1.7226281	-9.672575	3
1254170435663484	-0.6548142	1.7166426	-9.690532	3
1254170445659682	-0.6548142	1.721431	-9.698911	3
1254170455657130	-0.6679823	1.7345991	-9.694122	3
1254170465667182	-0.6799533	1.7477672	-9.67856	3
1254170475659109	-0.6955156	1.7597382	-9.646238	3
1254170485656766	-0.712275	1.7669208	-9.600749	3
1254170495653797	-0.7182605	1.7681179	-9.557653	3
1254170505656974	-0.7170634	1.7621324	-9.534908	3
1254170515709839	-0.7170634	1.7597382	-9.536105	3
1254170525666141	-0.7182605	1.757344	-9.562442	3
1254170535650464	-0.7206547	1.757344	-9.598354	3
1254170545651974	-0.7158663	1.7525556	-9.635465	3
1254170555664162	-0.70509243	1.7405846	-9.661801	3
1254170565656349	-0.688333	1.7226281	-9.682152	3
1254170575661089	-0.6679823	1.7070658	-9.691729	3
1254170585703380	-0.6631939	1.697489	-9.685743	3
1254170595653745	-0.6751649	1.7022774	-9.667787	3
1254170605660724	-0.6955156	1.7130513	-9.651027	3
1254170615667599	-0.7206547	1.7286136	-9.633071	3
1254170625659161	-0.7493851	1.7465701	-9.618706	3
1254170635657964	-0.7757214	1.7645266	-9.618706	3
1254170645651557	-0.80205756	1.7788919	-9.633071	3
1254170655655724	-0.81522566	1.7824832	-9.65821	3
1254170665658745	-0.81163436	1.7776948	-9.689334	3
1254170675667755	-0.78649527	1.7645266	-9.716867	3
1254170685657651	-0.7493851	1.7477672	-9.7324295	3
1254170695651505	-0.7230489	1.7310078	-9.725247	3
1254170705664786	-0.7146692	1.721431	-9.706094	3
1254170715656818	-0.7134721	1.7202339	-9.6845455	3
1254170725659214	-0.7170634	1.7178397	-9.685743	3
1254170735667391	-0.7302315	1.7154455	-9.69532	3
1254170745653172	-0.7469909	1.7190368	-9.704897	3
1254170755656766	-0.760159	1.7262194	-9.721656	3
1254170765667026	-0.7733272	1.733402	-9.722853	3
1254170775657391	-0.78050977	1.7369933	-9.704897	3
1254170785657130	-0.78170687	1.7405846	-9.677363	3
1254170795651297	-0.7793127	1.7429788	-9.653421	3
1254170805655880	-0.7733272	1.7381904	-9.640253	3
1254170815656453	-0.770933	1.7357962	-9.639056	3
1254170825665828	-0.7673417	1.7298107	-9.65821	3
1254170835657443	-0.7577648	1.7226281	-9.691729	3
1254170845651401	-0.7505822	1.7190368	-9.738416	3
1254170855666609	-0.7541735	1.7154455	-9.788693	3
1254170865656297	-0.7625532	1.7142484	-9.817424	3
1254170875655463	-0.7721301	1.7142484	-9.81503	3
1254170885668328	-0.78050977	1.7142484	-9.776723	3
1254170895652599	-0.78649527	1.7130513	-9.727641	3
1254170905657859	-0.79128367	1.70946	-9.683349	3
1254170915665151	-0.80564886	1.7106571	-9.652225	3
1254170925656505	-0.82121116	1.7118542	-9.635465	3
1254170935656713	-0.830788	1.7142484	-9.629479	3
1254170945651193	-0.8283938	1.7106571	-9.636662	3
1254170955654266	-0.81761986	1.697489	-9.654618	3
1254170965656766	-0.80205756	1.6819267	-9.67856	3
1254170975667859	-0.78888947	1.6687586	-9.689334	3
1254170985652130	-0.78050977	1.6591818	-9.698911	3
1254170995651505	-0.7697359	1.6519991	-9.707291	3
1254171005667182	-0.7649474	1.6496049	-9.712079	3
1254171015666818	-0.7673417	1.6519991	-9.706094	3
1254171025658901	-0.7733272	1.6603789	-9.6845455	3
1254171035671453	-0.7781156	1.6699557	-9.659407	3
1254171045653849	-0.78290397	1.673547	-9.64145	3
1254171055656922	-0.78649527	1.6771383	-9.630676	3
1254171065667963	-0.79367787	1.685518	-9.639056	3
1254171075655724	-0.79248077	1.6867151	-9.657013	3
1254171085655828	-0.78050977	1.6819267	-9.660604	3
1254171095651505	-0.7577648	1.6723499	-9.64983	3
1254171105656505	-0.7374141	1.6627731	-9.637859	3
1254171115674161	-0.7278373	1.6579847	-9.630676	3
1254171125672182	-0.7338228	1.6579847	-9.635465	3
1254171135661818	-0.7493851	1.6627731	-9.654618	3
1254171145653432	-0.7733272	1.673547	-9.674969	3
1254171155667026	-0.79367787	1.6843209	-9.692925	3
1254171165658120	-0.79846627	1.6927006	-9.713276	3
1254171175658588	-0.80684596	1.7010803	-9.7240505	3
1254171185667338	-0.80924016	1.7070658	-9.722853	3
1254171195652390	-0.80325466	1.7046716	-9.722853	3
1254171205656922	-0.79008657	1.697489	-9.726444	3
1254171215667182	-0.7781156	1.6927006	-9.737218	3
1254171225657807	-0.7685388	1.6843209	-9.746795	3
1254171235656140	-0.7613561	1.6747441	-9.746795	3
1254171245652078	-0.7565677	1.6687586	-9.722853	3
1254171255657182	-0.7553706	1.6663644	-9.694122	3
1254171265656088	-0.760159	1.6687586	-9.677363	3
1254171275666922	-0.7673417	1.6759412	-9.667787	3
1254171285656661	-0.7721301	1.6771383	-9.66659	3
1254171295653172	-0.78050977	1.6795325	-9.67018	3
1254171305665515	-0.79008657	1.6831238	-9.674969	3
1254171315671661	-0.78888947	1.6795325	-9.689334	3
1254171325681140	-0.78649527	1.6783354	-9.697714	3
1254171335672338	-0.79487497	1.6843209	-9.690532	3
1254171345652390	-0.80445176	1.6915035	-9.67856	3
1254171355656557	-0.81522566	1.7058687	-9.657013	3
1254171365666609	-0.82599956	1.7202339	-9.639056	3
1254171375656505	-0.8403648	1.7310078	-9.629479	3
1254171385676765	-0.8523358	1.7369933	-9.635465	3
1254171395682599	-0.85473	1.7345991	-9.660604	3
1254171405655359	-0.8415619	1.7262194	-9.690532	3
1254171415665307	-0.82001406	1.7166426	-9.710882	3
1254171425693849	-0.80445176	1.70946	-9.719262	3
1254171435657078	-0.79367787	1.7046716	-9.727641	3
1254171445659057	-0.79367787	1.7034745	-9.734824	3
1254171455699942	-0.80325466	1.7010803	-9.722853	3
1254171465662599	-0.80924016	1.7058687	-9.706094	3
1254171475657234	-0.82480246	1.7106571	-9.67856	3
1254171485701349	-0.842759	1.7202339	-9.653421	3
1254171495652234	-0.8583213	1.7286136	-9.651027	3
1254171505653276	-0.8690952	1.7357962	-9.671378	3
1254171515714109	-0.8726865	1.7357962	-9.689334	3
1254171525653640	-0.8595184	1.7238252	-9.703699	3
1254171535656401	-0.8367735	1.7046716	-9.7084875	3
1254171545655880	-0.80804306	1.6831238	-9.7084875	3
1254171555656817	-0.79367787	1.6675615	-9.704897	3
1254171565656505	-0.79367787	1.6651673	-9.716867	3
1254171575663432	-0.79966336	1.6675615	-9.727641	3
1254171585653328	-0.80205756	1.6651673	-9.720459	3
1254171595652494	-0.79846627	1.6603789	-9.67856	3
1254171605697390	-0.78649527	1.6579847	-9.576807	3
1254171615655047	-0.7733272	1.650802	-9.556456	3
1254171625654682	-0.7745243	1.650802	-9.56723	3
1254171635662963	-0.78410107	1.6543933	-9.605537	3
1254171645652026	-0.80086046	1.6651673	-9.653421	3
1254171655653953	-0.81522566	1.673547	-9.697714	3
1254171665663901	-0.82001406	1.6783354	-9.719262	3
1254171675655047	-0.82240826	1.685518	-9.715671	3
1254171685653849	-0.8343793	1.6903064	-9.691729	3
1254171695650307	-0.8391677	1.685518	-9.660604	3
1254171705652182	-0.8319851	1.6723499	-9.645041	3
1254171715654890	-0.82121116	1.6591818	-9.648633	3
1254171725664213	-0.81043726	1.6460136	-9.668983	3
1254171735652911	-0.80564886	1.6364368	-9.696517	3
1254171745650359	-0.80564886	1.6292542	-9.7240505	3
1254171755662963	-0.80924016	1.6292542	-9.731233	3
1254171765655463	-0.81761986	1.6364368	-9.707291	3
1254171775655046	-0.8319851	1.6436194	-9.655815	3
1254171785664161	-0.82240826	1.6496049	-9.594764	3
1254171795651974	-0.81043726	1.6531962	-9.552865	3
1254171805653067	-0.79846627	1.6519991	-9.545682	3
1254171815663224	-0.79008657	1.6496049	-9.582792	3
1254171825689838	-0.78290397	1.6484078	-9.648633	3
1254171835661036	-0.7757214	1.6412252	-9.726444	3
1254171845652182	-0.7673417	1.6340426	-9.78989	3
1254171855655619	-0.7613561	1.6316484	-9.825804	3
1254171865656349	-0.7637503	1.6352397	-9.822212	3
1254171875662546	-0.7757214	1.6472107	-9.783905	3
1254171885653588	-0.79726917	1.6663644	-9.725247	3
1254171895650151	-0.82360536	1.6843209	-9.660604	3
1254171905662703	-0.8439561	1.6950948	-9.611523	3
1254171915653328	-0.8487445	1.6998832	-9.593566	3
1254171925654161	-0.8487445	1.7058687	-9.611523	3
1254171935660671	-0.85473	1.7118542	-9.661801	3
1254171945650776	-0.8559271	1.7142484	-9.730036	3
1254171955652546	-0.8403648	1.7082629	-9.792285	3
1254171965663119	-0.82001406	1.697489	-9.828198	3
1254171975653171	-0.80205756	1.685518	-9.834184	3
1254171985653328	-0.79248077	1.6783354	-9.811439	3
1254171995650567	-0.78769237	1.6771383	-9.767146	3
1254172005652598	-0.79008657	1.6771383	-9.710882	3
1254172015660411	-0.79846627	1.6819267	-9.647436	3
1254172025668536	-0.81642276	1.6867151	-9.589975	3
1254172035657026	-0.8343793	1.6950948	-9.536105	3
1254172045652494	-0.8415619	1.7046716	-9.51336	3
1254172055661296	-0.8499416	1.7142484	-9.526528	3
1254172065654213	-0.8559271	1.7238252	-9.5732155	3
1254172075653171	-0.8607155	1.7322049	-9.637859	3
1254172085665046	-0.8535329	1.733402	-9.68694	3
1254172095652234	-0.8355764	1.7250223	-9.722853	3
1254172105652911	-0.82001406	1.7106571	-9.743204	3
1254172115662911	-0.80684596	1.7022774	-9.755175	3
1254172125653640	-0.80684596	1.6962919	-9.759963	3
1254172135653744	-0.82001406	1.6962919	-9.758766	3
1254172145651973	-0.8355764	1.697489	-9.763555	3
1254172155653015	-0.8463503	1.6998832	-9.753978	3
1254172165652598	-0.8619126	1.7070658	-9.714474	3
1254172175662963	-0.866701	1.7142484	-9.664195	3
1254172185653953	-0.8643068	1.7130513	-9.628283	3
1254172195651973	-0.8571242	1.70946	-9.610326	3
1254172205662963	-0.8487445	1.7106571	-9.611523	3
1254172215654109	-0.8355764	1.7070658	-9.631873	3
1254172225654734	-0.82121116	1.7022774	-9.661801	3
1254172235664525	-0.79607207	1.6915035	-9.698911	3
1254172245650671	-0.7697359	1.6783354	-9.722853	3
1254172255653171	-0.7553706	1.6675615	-9.721656	3
1254172265665255	-0.7577648	1.6651673	-9.720459	3
1254172275654109	-0.7781156	1.6747441	-9.725247	3
1254172285653953	-0.81283146	1.6950948	-9.719262	3
1254172295651453	-0.8439561	1.7190368	-9.702502	3
1254172305651869	-0.8678981	1.7393875	-9.676167	3
1254172315652442	-0.8810662	1.7501614	-9.634268	3
1254172325661765	-0.878672	1.7489643	-9.595961	3
1254172335653380	-0.8595184	1.7393875	-9.579201	3
1254172345650463	-0.842759	1.7274165	-9.586384	3
1254172355666713	-0.830788	1.7166426	-9.613917	3
1254172365653275	-0.82240826	1.7058687	-9.655815	3
1254172375652598	-0.81522566	1.6950948	-9.701305	3
1254172385664005	-0.80804306	1.6915035	-9.727641	3
1254172395695932	-0.80684596	1.6986861	-9.734824	3
1254172408675775	-0.81163436	1.7022774	-9.733627	3
1254172415664421	-0.82001406	1.70946	-9.722853	3
1254172425695880	-0.8295909	1.7178397	-9.689334	3
1254172435657286	-0.8367735	1.721431	-9.633071	3
1254172445662077	-0.830788	1.7202339	-9.574412	3
1254172455662390	-0.82001406	1.7154455	-9.54209	3
1254172465663380	-0.81761986	1.7022774	-9.532514	3
1254172475668796	-0.81402856	1.6950948	-9.557653	3
1254172486517130	-0.81043726	1.6915035	-9.613917	3
1254172498717963	-0.81043726	1.6867151	-9.671378	3
1254172505669317	-0.81043726	1.6819267	-9.720459	3
1254172515667390	-0.80804306	1.6831238	-9.759963	3
1254172525662442	-0.81283146	1.6879122	-9.781511	3
1254172535660307	-0.82001406	1.6927006	-9.7803135	3
1254172545659109	-0.82719666	1.697489	-9.751583	3
1254172555660098	-0.8283938	1.7046716	-9.69532	3
1254172565671088	-0.82480246	1.7034745	-9.625888	3
1254172575658952	-0.81642276	1.6927006	-9.570822	3
1254172585691140	-0.80325466	1.6891093	-9.548077	3
1254172595652650	-0.80205756	1.6915035	-9.556456	3
1254172605658484	-0.80445176	1.7022774	-9.591172	3
1254172615657077	-0.81043726	1.7178397	-9.634268	3
1254172625654369	-0.81402856	1.7286136	-9.672575	3
1254172635655827	-0.80924016	1.733402	-9.698911	3
1254172645651817	-0.80804306	1.7345991	-9.713276	3
1254172655669786	-0.80804306	1.733402	-9.721656	3
1254172665659682	-0.81761986	1.7310078	-9.7240505	3
1254172675658796	-0.82480246	1.7322049	-9.730036	3
1254172685677650	-0.8379706	1.7369933	-9.736021	3
1254172695654109	-0.8571242	1.7429788	-9.725247	3
1254172705662234	-0.8714894	1.7537527	-9.692925	3
1254172715670567	-0.878672	1.7561469	-9.645041	3
1254172725655984	-0.8738836	1.757344	-9.591172	3
1254172735660359	-0.8595184	1.7501614	-9.55047	3
1254172745652025	-0.8499416	1.7441759	-9.532514	3
1254172755658015	-0.8355764	1.7322049	-9.543288	3
1254172765659369	-0.81163436	1.7118542	-9.588778	3
1254172775668015	-0.78769237	1.6891093	-9.654618	3
1254172785660202	-0.7733272	1.6699557	-9.715671	3
1254172795652338	-0.7781156	1.6627731	-9.768343	3
1254172805667911	-0.80086046	1.6687586	-9.791088	3
1254172815656661	-0.8283938	1.6831238	-9.7719345	3
1254172825658900	-0.8595184	1.7034745	-9.715671	3
1254172835669421	-0.8834604	1.7226281	-9.633071	3
1254172845652181	-0.88944596	1.7274165	-9.562442	3
1254172855656609	-0.89064306	1.7250223	-9.509769	3
1254172865666973	-0.8822633	1.7250223	-9.496601	3
1254172875659004	-0.8655039	1.7190368	-9.527725	3
1254172885658848	-0.85473	1.70946	-9.5732155	3
1254172895652754	-0.8379706	1.6998832	-9.624691	3
1254172905657286	-0.82480246	1.6903064	-9.671378	3
1254172915657338	-0.82240826	1.6843209	-9.702502	3
1254172925670046	-0.8283938	1.6795325	-9.710882	3
1254172935656765	-0.8367735	1.6795325	-9.704897	3
1254172945652494	-0.8523358	1.685518	-9.694122	3
1254172955670567	-0.8655039	1.6950948	-9.68694	3
1254172965656765	-0.8714894	1.697489	-9.691729	3
1254172975663171	-0.8738836	1.7022774	-9.694122	3
1254172985669786	-0.8702923	1.697489	-9.691729	3
1254172995652442	-0.85473	1.6879122	-9.688137	3
1254173005660046	-0.8391677	1.673547	-9.6845455	3
1254173015668588	-0.82719666	1.6627731	-9.673772	3
1254173025665150	-0.81881696	1.6639702	-9.671378	3
1254173035663692	-0.82480246	1.6699557	-9.6845455	3
1254173045653483	-0.8343793	1.6807296	-9.696517	3
1254173055661973	-0.8439561	1.6938977	-9.706094	3
1254173065658171	-0.8619126	1.7022774	-9.7084875	3
1254173075669056	-0.8834604	1.7118542	-9.696517	3
1254173085657494	-0.89423436	1.7142484	-9.67856	3
1254173095651765	-0.89423436	1.7118542	-9.662998	3
1254173105670254	-0.89543146	1.7046716	-9.657013	3
1254173115658640	-0.89662856	1.6962919	-9.660604	3
1254173125659681	-0.89423436	1.6867151	-9.673772	3
1254173135670254	-0.89064306	1.6795325	-9.691729	3
1254173145653483	-0.89184016	1.6783354	-9.716867	3
1254173155660411	-0.89184016	1.6783354	-9.740809	3
1254173165672806	-0.89662856	1.6891093	-9.755175	3
1254173175660775	-0.90500826	1.697489	-9.767146	3
1254173185660931	-0.91338795	1.7130513	-9.7719345	3
1254173195653744	-0.92176765	1.7286136	-9.767146	3
1254173205659369	-0.92895025	1.733402	-9.745598	3
1254173215658588	-0.93254155	1.7405846	-9.703699	3
1254173225670358	-0.93254155	1.7393875	-9.665392	3
1254173235658900	-0.92416185	1.7357962	-9.623494	3
1254173245653431	-0.91458505	1.7298107	-9.591172	3
1254173255695150	-0.90381116	1.7190368	-9.5732155	3
1254173265674317	-0.89184016	1.7070658	-9.572019	3
1254173275661869	-0.8798691	1.7022774	-9.579201	3
1254173285671244	-0.8762778	1.6986861	-9.592369	3
1254173295653796	-0.8750807	1.6962919	-9.607931	3
1254173305659473	-0.8726865	1.6986861	-9.618706	3
1254173315653379	-0.866701	1.6998832	-9.622296	3
1254173325657806	-0.8631097	1.6986861	-9.61272	3
1254173335659004	-0.85473	1.6986861	-9.615114	3
1254173345657181	-0.8499416	1.697489	-9.630676	3
1254173355655775	-0.8535329	1.7022774	-9.643845	3
1254173365655619	-0.8595184	1.7070658	-9.651027	3
1254173375668535	-0.8583213	1.7082629	-9.657013	3
1254173385657598	-0.8583213	1.7130513	-9.64983	3
1254173395692233	-0.8583213	1.7118542	-9.629479	3
1254173405657129	-0.8571242	1.7046716	-9.601946	3
1254173415669213	-0.8595184	1.7046716	-9.564836	3
1254173425658900	-0.866701	1.7118542	-9.536105	3
1254173435655150	-0.89064306	1.7226281	-9.515755	3
1254173445659733	-0.91099375	1.7369933	-9.512163	3
1254173455663535	-0.92535895	1.7513585	-9.539697	3
1254173465685150	-0.93852705	1.7645266	-9.576807	3
1254173475659317	-0.93972415	1.7741034	-9.606734	3
1254173485656140	-0.92895025	1.769315	-9.616311	3
1254173495657650	-0.90859956	1.757344	-9.599552	3
1254173505657494	-0.8870517	1.7405846	-9.5732155	3
1254173515656348	-0.866701	1.7202339	-9.560047	3
1254173525667806	-0.8487445	1.7010803	-9.580399	3
1254173535658692	-0.8463503	1.6903064	-9.622296	3
1254173545653431	-0.85473	1.685518	-9.676167	3
1254173555667598	-0.8810662	1.6962919	-9.727641	3
1254173565659942	-0.91099375	1.7106571	-9.757569	3
1254173575658900	-0.93254155	1.7262194	-9.757569	3
1254173585676400	-0.9504981	1.745373	-9.739613	3
1254173595654421	-0.9768343	1.7609353	-9.715671	3
1254173605659212	-0.9995792	1.7753005	-9.719262	3
1254173615696556	-1.0175357	1.7884687	-9.750386	3
1254173625660671	-1.0235212	1.79206	-9.792285	3
1254173635658171	-1.0067618	1.7836803	-9.834184	3
1254173645655358	-0.9864111	1.7669208	-9.854534	3
1254173655659525	-0.9624691	1.7465701	-9.846154	3
1254173665659421	-0.93613285	1.7286136	-9.818622	3
1254173675670619	-0.91578215	1.7130513	-9.7863	3
1254173685658587	-0.90620536	1.6998832	-9.752781	3
1254173695652702	-0.90620536	1.6927006	-9.720459	3
1254173705669317	-0.91697925	1.6903064	-9.692925	3
1254173715660306	-0.93014735	1.6867151	-9.677363	3
1254173725658900	-0.94570965	1.6819267	-9.671378	3
1254173735672285	-0.9588778	1.6819267	-9.673772	3
1254173745653900	-0.9684546	1.685518	-9.68694	3
1254173755659837	-0.9816227	1.6915035	-9.702502	3
1254173765669785	-0.9935937	1.7022774	-9.704897	3
1254173775659681	-0.9959879	1.7106571	-9.696517	3
1254173785658535	-0.9840169	1.7070658	-9.676167	3
1254173795653796	-0.9672575	1.6962919	-9.652225	3
1254173805659056	-0.9552865	1.6891093	-9.639056	3
1254173815661139	-0.94211835	1.6843209	-9.639056	3
1254173825671504	-0.92895025	1.6759412	-9.645041	3
1254173835658379	-0.91817635	1.6675615	-9.642648	3
1254173845652962	-0.90859956	1.6579847	-9.623494	3
1254173855669525	-0.89662856	1.6472107	-9.601946	3
1254173865658014	-0.8882488	1.6400281	-9.566033	3
1254173875656192	-0.8858546	1.638831	-9.5385	3
1254173885668431	-0.89184016	1.6424223	-9.5385	3
1254173895653639	-0.90141696	1.6543933	-9.556456	3
1254173905658379	-0.91817635	1.6699557	-9.586384	3
1254173915669212	-0.94211835	1.6891093	-9.607931	3
1254173925659473	-0.9600749	1.7034745	-9.627085	3
1254173935660202	-0.9600749	1.7118542	-9.637859	3
1254173945653119	-0.94331545	1.7142484	-9.648633	3
1254173955657806	-0.92895025	1.7046716	-9.652225	3
1254173965659629	-0.91697925	1.6950948	-9.64983	3
1254173975670358	-0.90979666	1.6819267	-9.661801	3
1254173985657441	-0.91338795	1.6759412	-9.671378	3
1254173995651973	-0.92775315	1.6807296	-9.677363	3
1254174005670410	-0.94451255	1.6903064	-9.688137	3
1254174015658744	-0.9600749	1.6998832	-9.694122	3
1254174025667181	-0.9708488	1.7070658	-9.688137	3
1254174035674837	-0.9756372	1.7082629	-9.66659	3
1254174045654160	-0.973243	1.7082629	-9.635465	3
1254174055661139	-0.9684546	1.7034745	-9.611523	3
1254174065676556	-0.9600749	1.6998832	-9.598354	3
1254174075661608	-0.94451255	1.6950948	-9.603143	3
1254174085655046	-0.93254155	1.6927006	-9.619903	3
1254174095651608	-0.92535895	1.6927006	-9.64145	3
1254174105656296	-0.92176765	1.6962919	-9.660604	3
1254174115656816	-0.92296475	1.7046716	-9.679757	3
1254174125665879	-0.92775315	1.7166426	-9.700109	3
1254174135656348	-0.94092125	1.7322049	-9.714474	3
1254174145651816	-0.9540894	1.7429788	-9.704897	3
1254174155665566	-0.961272	1.7489643	-9.671378	3
1254174165656608	-0.9552865	1.7429788	-9.623494	3
1254174175655671	-0.93613285	1.7322049	-9.592369	3
1254174185665462	-0.92775315	1.7262194	-9.583989	3
1254174195650358	-0.93014735	1.7310078	-9.601946	3
1254174205656243	-0.93613285	1.7417817	-9.64145	3
1254174215665358	-0.93732995	1.7501614	-9.68694	3
1254174225656504	-0.93493575	1.7585411	-9.722853	3
1254174235656868	-0.93972415	1.769315	-9.733627	3
1254174245668900	-0.94930094	1.7705121	-9.721656	3
1254174255655723	-0.94690675	1.7633295	-9.696517	3
1254174265657129	-0.93732995	1.7561469	-9.665392	3
1254174275667181	-0.92895025	1.7429788	-9.631873	3
1254174285658171	-0.92296475	1.7345991	-9.603143	3
1254174295653691	-0.92176765	1.7310078	-9.591172	3
1254174305669316	-0.92176765	1.7369933	-9.593566	3
1254174315659004	-0.93493575	1.7513585	-9.579201	3
1254174325658483	-0.9516952	1.769315	-9.568427	3
1254174335668275	-0.9600749	1.7788919	-9.568427	3
1254174345651504	-0.9600749	1.7753005	-9.5732155	3
1254174355659420	-0.94810385	1.7645266	-9.598354	3
1254174365667858	-0.93613285	1.7286136	-9.633071	3
1254174375657702	-0.92057055	1.7166426	-9.660604	3
1254174385657181	-0.90979666	1.7154455	-9.680955	3
1254174396127233	-0.91338795	1.7178397	-9.688137	3
1254174405691348	-1.2198458	1.7250223	-9.680955	3
1254174415678431	-0.92057055	1.7357962	-9.651027	3
1254174425659681	-0.93254155	1.7477672	-9.606734	3
1254174435658900	-0.9540894	1.757344	-9.551667	3
1254174445667233	-0.9888053	1.7609353	-9.512163	3
1254174455659004	-0.9900024	1.7621324	-9.5013895	3
1254174465659108	-0.9900024	1.7585411	-9.516952	3
1254174475711452	-0.9876082	1.757344	-9.55047	3
1254174485656243	-0.9828198	1.7537527	-9.594764	3
1254174495652962	-0.9720459	1.7465701	-9.636662	3
1254174505657025	-0.961272	1.7405846	-9.67018	3
1254174515665618	-0.9528923	1.7357962	-9.702502	3
1254174525656243	-0.9504981	1.7310078	-9.731233	3
1254174535653900	-0.9600749	1.7298107	-9.753978	3
1254174545658847	-0.973243	1.7357962	-9.770737	3
1254174555736295	-0.9864111	1.7429788	-9.757569	3
1254174565650879	-0.9983821	1.7429788	-9.713276	3
1254174575654837	-1.0055647	1.7429788	-9.647436	3
1254174585663691	-1.0019734	1.7429788	-9.592369	3
1254174595654941	-1.0019734	1.7417817	-9.554062	3
1254174605670722	-1.0007763	1.7405846	-9.548077	3
1254174615653275	-0.9995792	1.7417817	-9.587581	3
1254174625656035	-1.0031705	1.7477672	-9.654618	3
1254174635666295	-1.0127473	1.7549498	-9.725247	3
1254174645650931	-1.0247183	1.7645266	-9.781511	3
1254174655658222	-1.0378864	1.7705121	-9.807847	3
1254174665670150	-1.0486604	1.7753005	-9.79827	3
1254174675658118	-1.0522517	1.7669208	-9.749189	3
1254174685659733	-1.0450691	1.7501614	-9.673772	3
1254174695655097	-1.0307038	1.7250223	-9.586384	3
1254174705659368	-0.9983821	1.7022774	-9.518148	3
1254174715659368	-0.9648633	1.685518	-9.495404	3
1254174725670670	-0.9600749	1.6819267	-9.512163	3
1254174735660045	-0.9696517	1.6927006	-9.552865	3
1254174745655306	-0.9756372	1.6986861	-9.606734	3
1254174755670462	-0.9744401	1.6927006	-9.648633	3
1254174765657441	-0.9648633	1.6747441	-9.659407	3
1254174775658952	-0.9576807	1.6627731	-9.643845	3
1254174785668899	-0.961272	1.6567876	-9.636662	3
1254174795655202	-0.9720459	1.6591818	-9.637859	3
1254174805657493	-0.9876082	1.6711528	-9.647436	3
1254174815668379	-1.0055647	1.685518	-9.657013	3
1254174825658847	-1.0187328	1.7010803	-9.660604	3
1254174835658118	-1.0307038	1.70946	-9.653421	3
1254174845653795	-1.033098	1.7166426	-9.643845	3
1254174855657545	-1.0354922	1.7154455	-9.631873	3
1254174865659264	-1.0295067	1.7106571	-9.619903	3
1254174875668066	-1.0151415	1.7034745	-9.613917	3
1254174885659368	-0.9983821	1.6938977	-9.613917	3
1254174895653639	-0.9876082	1.6915035	-9.618706	3
1254174905671399	-0.9816227	1.6891093	-9.628283	3
1254174915655722	-0.9756372	1.6903064	-9.636662	3
1254174925659577	-0.9780314	1.6986861	-9.640253	3
1254174935669004	-0.9876082	1.7070658	-9.639056	3
1254174945654264	-0.9947908	1.7142484	-9.639056	3
1254174955658535	-1.0103531	1.721431	-9.637859	3
1254174965669368	-1.0235212	1.7250223	-9.630676	3
1254174975660358	-1.0271125	1.7286136	-9.625888	3
1254174985653274	-1.0235212	1.7250223	-9.624691	3
1254174995652493	-1.021127	1.7178397	-9.617508	3
1254175005659056	-1.0127473	1.7130513	-9.606734	3
1254175015657806	-1.0007763	1.7034745	-9.589975	3
1254175025678379	-0.9888053	1.6867151	-9.578004	3
1254175035662962	-0.9792285	1.6759412	-9.578004	3
1254175045654160	-0.9744401	1.6663644	-9.589975	3
1254175055668587	-0.9780314	1.6627731	-9.607931	3
1254175065659785	-0.9864111	1.6747441	-9.623494	3
1254175075658222	-1.0031705	1.6903064	-9.619903	3
1254175085668743	-1.0187328	1.7070658	-9.599552	3
1254175095653379	-1.0271125	1.7130513	-9.580399	3
1254175105656399	-1.0283096	1.7142484	-9.5732155	3
1254175115667285	-1.0307038	1.7118542	-9.57561	3
1254175125655826	-1.0319009	1.7058687	-9.583989	3
1254175135657597	-1.0307038	1.697489	-9.598354	3
1254175145652962	-1.0259154	1.685518	-9.609129	3
1254175155658743	-1.0115502	1.6771383	-9.610326	3
1254175165658535	-0.9983821	1.6687586	-9.621099	3
1254175175670722	-0.997185	1.6675615	-9.64145	3
1254175185659004	-1.0067618	1.673547	-9.667787	3
1254175195663170	-1.0199299	1.6771383	-9.690532	3
1254175205670358	-1.0319009	1.6819267	-9.713276	3
1254175215659628	-1.0462662	1.6891093	-9.736021	3
1254175225660149	-1.0654198	1.7010803	-9.753978	3
1254175235670358	-1.0869676	1.7166426	-9.770737	3
1254175245654733	-1.103727	1.7286136	-9.7863	3
1254175255659108	-1.1121067	1.7345991	-9.792285	3
1254175265663951	-1.1097125	1.7298107	-9.775525	3
1254175275656243	-1.0977415	1.7130513	-9.746795	3
1254175285658587	-1.0809821	1.6927006	-9.718064	3
1254175295653066	-1.0642227	1.6795325	-9.692925	3
1254175305660358	-1.055843	1.6687586	-9.677363	3
1254175315659681	-1.0582372	1.6711528	-9.668983	3
1254175325674056	-1.0594343	1.6771383	-9.672575	3
1254175335659420	-1.067814	1.6795325	-9.68694	3
1254175345654576	-1.0845734	1.6915035	-9.703699	3
1254175355671451	-1.1049241	1.70946	-9.716867	3
1254175365659889	-1.1240777	1.7226281	-9.720459	3
1254175375659681	-1.1324574	1.7298107	-9.709685	3
1254175385654212	-1.1288661	1.7298107	-9.691729	3
1254175395652389	-1.1204864	1.7286136	-9.677363	3
1254175405658847	-1.1180922	1.7298107	-9.667787	3
1254175415646503	-1.115698	1.7322049	-9.668983	3
1254175428511972	-1.1192893	1.733402	-9.67018	3
1254175435660462	-1.1204864	1.7405846	-9.662998	3
1254175445654628	-1.1288661	1.7489643	-9.648633	3
1254175455659837	-1.1288661	1.7513585	-9.625888	3
1254175465655618	-1.1180922	1.7489643	-9.610326	3
1254175475712233	-1.1073183	1.7405846	-9.607931	3
1254175485662441	-1.1013328	1.7357962	-9.610326	3
1254175495658847	-1.0953473	1.7322049	-9.616311	3
1254175505673118	-1.0905589	1.7298107	-9.631873	3
1254175515653118	-1.091756	1.733402	-9.648633	3
1254175525651451	-1.0905589	1.733402	-9.653421	3
1254175535668014	-1.0833763	1.733402	-9.642648	3
1254175545658014	-1.0821792	1.7322049	-9.610326	3
1254175555661868	-1.091756	1.7345991	-9.570822	3
1254175565671139	-1.0989386	1.7357962	-9.522937	3
1254175575651347	-1.1013328	1.733402	-9.4774475	3
1254175585661347	-1.0953473	1.7238252	-9.451111	3
1254175595657076	-1.0893618	1.70946	-9.441534	3
1254175605662805	-1.0773908	1.7010803	-9.454702	3
1254175615663170	-1.0702082	1.6950948	-9.481039	3
1254175625676035	-1.0594343	1.6938977	-9.506178	3
1254175635663795	-1.0426749	1.6831238	-9.53012	3
1254175645654003	-1.0187328	1.6699557	-9.546879	3
1254175655659941	-0.997185	1.6627731	-9.552865	3
1254175665658691	-0.9911995	1.661576	-9.554062	3
1254175675669003	-0.9983821	1.6723499	-9.563639	3
1254175685649785	-1.021127	1.6891093	-9.56723	3
1254175695642857	-1.0450691	1.7058687	-9.563639	3
1254175705648118	-1.0630256	1.7190368	-9.563639	3
1254175715645670	-1.0785879	1.7250223	-9.574412	3
1254175725672024	-1.0821792	1.7226281	-9.611523	3
1254175735640253	-1.091756	1.7202339	-9.657013	3
1254175745639889	-1.0941502	1.7178397	-9.68694	3
1254175755649160	-1.0833763	1.7046716	-9.703699	3
1254175765642389	-1.0570401	1.6879122	-9.709685	3
1254175775662128	-1.0295067	1.6663644	-9.712079	3
1254175785658535	-1.0115502	1.6519991	-9.712079	3
1254175795652910	-1.009156	1.6424223	-9.704897	3
1254175805667441	-1.0127473	1.6352397	-9.691729	3
1254175815660618	-1.0235212	1.6316484	-9.671378	3
1254175825658170	-1.0402806	1.6292542	-9.640253	3
1254175835671243	-1.0522517	1.6280571	-9.600749	3
1254175845670462	-1.0630256	1.6256629	-9.540894	3
1254175855705305	-1.0845734	1.6352397	-9.536105	3
1254175865737649	-1.1145009	1.6448165	-9.548077	3
1254175876935722	-1.1492168	1.6675615	-9.564836	3
1254175885929576	-1.1875241	1.6962919	-9.585187	3
1254175895662441	-1.2138603	1.7166426	-9.604341	3
1254175905665514	-1.2234371	1.7226281	-9.616311	3
1254175915652076	-1.210269	1.7070658	-9.624691	3
1254175925729576	-1.1803415	1.6771383	-9.634268	3
1254175935653378	-1.1384429	1.6472107	-9.65821	3
1254175945649889	-1.1013328	1.6196774	-9.696517	3
1254175955709941	-1.0833763	1.6065093	-9.733627	3
1254175965661191	-1.0845734	1.6053122	-9.763555	3
1254175975665045	-1.0881647	1.6089035	-9.775525	3
1254175985671399	-1.091756	1.6172832	-9.759963	3
1254175995652024	-1.0989386	1.6196774	-9.722853	3
1254176005656607	-1.1097125	1.6232687	-9.689334	3
1254176015679993	-1.1192893	1.6304513	-9.664195	3
1254176025666607	-1.13964	1.6400281	-9.652225	3
1254176035663378	-1.1587936	1.6567876	-9.651027	3
1254176045654628	-1.174356	1.6711528	-9.673772	3
1254176055665201	-1.1815386	1.6819267	-9.719262	3
1254176065662232	-1.1803415	1.6879122	-9.770737	3
1254176075672701	-1.1731589	1.6879122	-9.813833	3
1254176085657284	-1.1623849	1.6843209	-9.830592	3
1254176095657909	-1.1432313	1.6795325	-9.812635	3
1254176105666086	-1.1216835	1.6711528	-9.768343	3
1254176115660357	-1.1025299	1.6579847	-9.709685	3
1254176125657493	-1.0893618	1.6436194	-9.647436	3
1254176135674472	-1.0833763	1.638831	-9.599552	3
1254176145654003	-1.0881647	1.6376339	-9.564836	3
1254176155660461	-1.0965444	1.6412252	-9.539697	3
1254176165665826	-1.1049241	1.6460136	-9.528923	3
1254176175666347	-1.1168951	1.6543933	-9.546879	3
1254176185659524	-1.127669	1.6627731	-9.580399	3
1254176195652909	-1.1312603	1.6663644	-9.609129	3
1254176205656920	-1.1228806	1.6711528	-9.622296	3
1254176215665097	-1.1133038	1.6675615	-9.622296	3
1254176225672597	-1.1013328	1.6627731	-9.616311	3
1254176235659159	-1.0941502	1.6627731	-9.609129	3
1254176245651659	-1.0941502	1.6663644	-9.610326	3
1254176255674680	-1.1049241	1.6687586	-9.616311	3
1254176265656347	-1.1168951	1.6723499	-9.617508	3
1254176275657076	-1.1180922	1.6783354	-9.595961	3
1254176285668170	-1.1097125	1.6771383	-9.57561	3
1254176295659003	-1.0965444	1.6711528	-9.54209	3
1254176305659472	-1.0845734	1.6675615	-9.51336	3
1254176315675149	-1.0773908	1.6603789	-9.507375	3
1254176325658013	-1.0702082	1.6555905	-9.5253315	3
1254176335664368	-1.0642227	1.6472107	-9.568427	3
1254176345653013	-1.0618285	1.6364368	-9.615114	3
1254176355659628	-1.0630256	1.6328455	-9.652225	3
1254176365656816	-1.0737995	1.6352397	-9.67018	3
1254176375676347	-1.0881647	1.6376339	-9.661801	3
1254176385657649	-1.0989386	1.6424223	-9.631873	3
1254176395651763	-1.1001357	1.6460136	-9.587581	3
1254176405673534	-1.1001357	1.6472107	-9.545682	3
1254176415664836	-1.0965444	1.6519991	-9.514558	3
1254176425659211	-1.0977415	1.6555905	-9.516952	3
1254176435672649	-1.1013328	1.6603789	-9.543288	3
1254176445676347	-1.1013328	1.6687586	-9.569624	3
1254176455656972	-1.1013328	1.673547	-9.598354	3
1254176465654680	-1.1061212	1.6843209	-9.619903	3
1254176475659784	-1.1121067	1.6962919	-9.630676	3
1254176485682024	-1.1192893	1.7034745	-9.631873	3
1254176495652388	-1.1192893	1.7058687	-9.625888	3
1254176505671451	-1.1109096	1.7034745	-9.622296	3
1254176515690565	-1.1001357	1.6927006	-9.623494	3
1254176525668378	-1.0881647	1.685518	-9.621099	3
1254176535656295	-1.0833763	1.6831238	-9.618706	3
1254176545654628	-1.0857705	1.6819267	-9.618706	3
1254176555656034	-1.0989386	1.6879122	-9.617508	3
1254176565661503	-1.115698	1.7022774	-9.611523	3
1254176575696295	-1.1336545	1.7154455	-9.605537	3
1254176585671868	-1.1528081	1.7310078	-9.603143	3
1254176595654368	-1.1647792	1.7441759	-9.616311	3
1254176605659003	-1.174356	1.7513585	-9.636662	3
1254176615658118	-1.174356	1.7477672	-9.64983	3
1254176625652284	-1.1623849	1.733402	-9.657013	3
1254176635658743	-1.1372458	1.7166426	-9.651027	3
1254176645642180	-1.115698	1.697489	-9.625888	3
1254176655647284	-1.0965444	1.6831238	-9.599552	3
1254176665653899	-1.0869676	1.6723499	-9.582792	3
1254176675644211	-1.0905589	1.6687586	-9.568427	3
1254176685642336	-1.0977415	1.6711528	-9.552865	3
1254176695639315	-1.1121067	1.6807296	-9.554062	3
1254176705641711	-1.1312603	1.6962919	-9.556456	3
1254176715649055	-1.1480197	1.7106571	-9.570822	3
1254176725663690	-1.1611878	1.7250223	-9.592369	3
1254176735660774	-1.1707647	1.7417817	-9.606734	3
1254176745652440	-1.1719618	1.7465701	-9.616311	3
1254176755652597	-1.1647792	1.7465701	-9.622296	3
1254176765660670	-1.1528081	1.7381904	-9.627085	3
1254176775656034	-1.1456255	1.7310078	-9.633071	3
1254176785652440	-1.1492168	1.7298107	-9.652225	3
1254176795650617	-1.1647792	1.7310078	-9.672575	3
1254176805652909	-1.1767502	1.7310078	-9.672575	3
1254176815657545	-1.1827357	1.733402	-9.655815	3
1254176825662701	-1.1815386	1.7357962	-9.631873	3
1254176835653378	-1.1755531	1.7310078	-9.607931	3
1254176845649576	-1.1731589	1.7274165	-9.598354	3
1254176855667649	-1.1647792	1.7190368	-9.606734	3
1254176865651295	-1.1552023	1.70946	-9.622296	3
1254176875653013	-1.1492168	1.6998832	-9.64983	3
1254176885659576	-1.1480197	1.6986861	-9.674969	3
1254176895651138	-1.1504139	1.6986861	-9.707291	3
1254176905654315	-1.1528081	1.6986861	-9.725247	3
1254176915662961	-1.1575965	1.6998832	-9.714474	3
1254176925652388	-1.1587936	1.7010803	-9.679757	3
1254176935653899	-1.1611878	1.7022774	-9.631873	3
1254176945652388	-1.1659763	1.6986861	-9.580399	3
1254176955654472	-1.1647792	1.6950948	-9.5385	3
1254176965653326	-1.1575965	1.6927006	-9.524135	3
1254176975668169	-1.1563994	1.6938977	-9.537302	3
1254176985654472	-1.1659763	1.7058687	-9.552865	3
1254176995651190	-1.174356	1.7142484	-9.570822	3
1254177005663274	-1.174356	1.7154455	-9.592369	3
1254177015653794	-1.1683705	1.7046716	-9.617508	3
1254177025655669	-1.1587936	1.6927006	-9.635465	3
1254177035679367	-1.1528081	1.685518	-9.624691	3
1254177045654367	-1.1480197	1.6843209	-9.609129	3
1254177055656138	-1.151611	1.6831238	-9.605537	3
1254177065664524	-1.1623849	1.6938977	-9.611523	3
1254177075654992	-1.1815386	1.7070658	-9.629479	3
1254177085658742	-1.1971009	1.7178397	-9.65821	3
1254177095653690	-1.2078748	1.721431	-9.671378	3
1254177105657961	-1.210269	1.7238252	-9.667787	3
1254177115657284	-1.2150574	1.7250223	-9.653421	3
1254177125669315	-1.22224	1.7202339	-9.623494	3
1254177135658586	-1.2210429	1.7154455	-9.593566	3
1254177145650930	-1.2174516	1.7106571	-9.569624	3
1254177155671138	-1.2138603	1.70946	-9.561244	3
1254177165656034	-1.2150574	1.7130513	-9.566033	3
1254177175653951	-1.2174516	1.721431	-9.579201	3
1254177185664003	-1.2174516	1.7250223	-9.5971575	3
1254177195652076	-1.2078748	1.733402	-9.606734	3
1254177205654419	-1.1923125	1.7357962	-9.615114	3
1254177215668065	-1.1791444	1.7369933	-9.625888	3
1254177225658117	-1.1671734	1.7417817	-9.636662	3
1254177235656867	-1.1623849	1.7477672	-9.652225	3
1254177245652336	-1.1671734	1.7513585	-9.676167	3
1254177255656659	-1.1755531	1.7609353	-9.6845455	3
1254177265657596	-1.1803415	1.769315	-9.66659	3
1254177275667649	-1.1899183	1.7741034	-9.622296	3
1254177285657544	-1.1947067	1.7776948	-9.57561	3
1254177295652753	-1.198298	1.7788919	-9.524135	3
1254177305668534	-1.1947067	1.7776948	-9.466674	3
1254177315658117	-1.186327	1.7717092	-9.434352	3
1254177325657388	-1.186327	1.7657237	-9.428367	3
1254177335667857	-1.1851299	1.769315	-9.454702	3
1254177345651711	-1.1779473	1.7705121	-9.805453	3
1254177355657024	-1.163582	1.769315	-9.557653	3
1254177365667076	-1.151611	1.7609353	-9.616311	3
1254177375658638	-1.1492168	1.757344	-9.643845	3
1254177385658378	-1.1528081	1.7609353	-9.643845	3
1254177395652232	-1.1599907	1.7621324	-9.586384	3
1254177405667180	-1.1683705	1.7645266	-9.546879	3
1254177415659628	-1.1767502	1.7669208	-9.531317	3
1254177425668482	-1.1875241	1.7681179	-9.532514	3
1254177435657805	-1.2066777	1.7764976	-9.5492735	3
1254177445670773	-1.2066777	1.7764976	-9.580399	3
1254177455656971	-1.2042835	1.7729063	-9.606734	3
1254177465665096	-1.1971009	1.7729063	-9.630676	3
1254177475687961	-1.1923125	1.7393875	-9.64145	3
1254177485668013	-1.1803415	1.7190368	-9.652225	3
1254177495651398	-1.1647792	1.7058687	-9.657013	3
1254177505658221	-1.151611	1.7010803	-9.660604	3
1254177515665982	-1.1528081	1.6986861	-9.661801	3
1254177525655773	-1.1599907	1.7070658	-9.659407	3
1254177535685148	-1.1695676	1.7118542	-9.657013	3
1254177545662753	-1.1923125	1.7118542	-9.652225	3
1254177555657284	-1.1959038	1.7082629	-9.645041	3
1254177565658378	-1.1971009	1.6986861	-9.639056	3
1254177575667857	-1.2006922	1.6891093	-9.636662	3
1254177585655513	-1.2066777	1.6807296	-9.636662	3
1254177595652232	-1.210269	1.6771383	-9.65821	3
1254177605672648	-1.2114661	1.6747441	-9.692925	3
1254177615657596	-1.2126632	1.6747441	-9.726444	3
1254177625657180	-1.2150574	1.6747441	-9.740809	3
1254177635668169	-1.2174516	1.6723499	-9.7324295	3
1254177645653378	-1.2162545	1.6687586	-9.719262	3
1254177655658117	-1.2246342	1.6687586	-9.703699	3
1254177665665669	-1.2366052	1.6771383	-9.690532	3
1254177675657336	-1.2533646	1.6867151	-9.688137	3
1254177685658482	-1.2617443	1.6927006	-9.67856	3
1254177695652180	-1.2569559	1.697489	-9.648633	3
1254177705656815	-1.2413936	1.6915035	-9.605537	3
1254177715654836	-1.2162545	1.6747441	-9.552865	3
1254177725670305	-1.1971009	1.6627731	-9.503783	3
1254177735657284	-1.1851299	1.6603789	-9.4774475	3
1254177745652648	-1.1767502	1.661576	-9.481039	3
1254177755669992	-1.1707647	1.6699557	-9.515755	3
1254177765656346	-1.1647792	1.6747441	-9.569624	3
1254177775656555	-1.1647792	1.6795325	-9.617508	3
1254177785666815	-1.1623849	1.685518	-9.651027	3
1254177795651815	-1.163582	1.6903064	-9.653421	3
1254177805655878	-1.1647792	1.6927006	-9.631873	3
1254177815666919	-1.1599907	1.6903064	-9.603143	3
1254177825654471	-1.1647792	1.6915035	-9.572019	3
1254177835655148	-1.1815386	1.7034745	-9.544485	3
1254177845650617	-1.2090719	1.7226281	-9.519346	3
1254177855657752	-1.2270284	1.7381904	-9.496601	3
1254177865656763	-1.2294226	1.7441759	-9.485827	3
1254177875669315	-1.2234371	1.7405846	-9.485827	3
1254177885656450	-1.2078748	1.7369933	-9.506178	3
1254177895653221	-1.1959038	1.7298107	-9.539697	3
1254177905653221	-1.1839328	1.7226281	-9.579201	3
1254177915652961	-1.1659763	1.7154455	-9.601946	3
1254177925653950	-1.1552023	1.7106571	-9.5971575	3
1254177935665669	-1.1528081	1.7130513	-9.570822	3
1254177945651138	-1.1528081	1.7118542	-9.540894	3
1254177955651659	-1.1468226	1.7106571	-9.519346	3
1254177965651607	-1.13964	1.70946	-9.512163	3
1254177975654367	-1.1336545	1.7130513	-9.512163	3
1254177985652492	-1.127669	1.7226281	-9.522937	3
1254177995650721	-1.1216835	1.7310078	-9.545682	3
1254178005648950	-1.1145009	1.7357962	-9.563639	3
1254178015650409	-1.1097125	1.7405846	-9.576807	3
1254178025653325	-1.1145009	1.7429788	-9.578004	3
1254178035661450	-1.1312603	1.7525556	-9.56723	3
1254178045657179	-1.1623849	1.7705121	-9.55047	3
1254178055662648	-1.1971009	1.7956513	-9.526528	3
1254178065659263	-1.2318168	1.8207904	-9.5013895	3
1254178075656086	-1.2545617	1.8375498	-9.478644	3
1254178085654836	-1.2593501	1.8423382	-9.457097	3
1254178095651190	-1.2569559	1.8327614	-9.448717	3
1254178105652492	-1.2497733	1.8255788	-9.469068	3
1254178115665357	-1.2473791	1.8231846	-9.51336	3
1254178125653325	-1.2437878	1.8243817	-9.5732155	3
1254178135653273	-1.234211	1.8255788	-9.64145	3
1254178145654315	-1.234211	1.8243817	-9.703699	3
1254178155654575	-1.246182	1.8267759	-9.737218	3
1254178165653794	-1.2617443	1.8267759	-9.744401	3
1254178175655200	-1.283292	1.8243817	-9.722853	3
1254178185655200	-1.3072342	1.8267759	-9.674969	3
1254178195650148	-1.3227965	1.8255788	-9.617508	3
1254178205650565	-1.3299791	1.8243817	-9.57561	3
1254178215643586	-1.3275849	1.8207904	-9.561244	3
1254178225649992	-1.3156139	1.816002	-9.5732155	3
1254178235648117	-1.292869	1.8028339	-9.600749	3
1254178245667284	-1.2677298	1.7848774	-9.634268	3
1254178255661190	-1.2378023	1.7633295	-9.67018	3
1254178265669211	-1.2210429	1.7465701	-9.698911	3
1254178275654784	-1.2198458	1.745373	-9.716867	3
1254178285660252	-1.2306197	1.7537527	-9.727641	3
1254178295650617	-1.2545617	1.7764976	-9.721656	3
1254178305650929	-1.2844892	1.8028339	-9.691729	3
1254178315652961	-1.3060371	1.8183962	-9.647436	3
1254178325652544	-1.3144168	1.8303672	-9.598354	3
1254178335652544	-1.3156139	1.8315643	-9.561244	3
1254178345653690	-1.3072342	1.8195933	-9.5492735	3
1254178355655513	-1.2916719	1.8064252	-9.563639	3
1254178365653169	-1.271321	1.7884687	-9.5971575	3
1254178375655356	-1.2557588	1.7764976	-9.636662	3
1254178385653065	-1.2437878	1.7669208	-9.667787	3
1254178395650096	-1.2318168	1.7585411	-9.6845455	3
1254178405656086	-1.2234371	1.7537527	-9.679757	3
1254178415666034	-1.2210429	1.7441759	-9.645041	3
1254178425654992	-1.2054806	1.7310078	-9.598354	3
1254178436546502	-1.1935096	1.7238252	-9.560047	3
1254178445675356	-1.2078748	1.7262194	-9.532514	3
1254178455652075	-1.2330139	1.7393875	-9.53012	3
1254178465660252	-1.2497733	1.7489643	-9.552865	3
1254178475653377	-1.2509704	1.7477672	-9.583989	3
1254178485653169	-1.2330139	1.7405846	-9.605537	3
1254178495650513	-1.2150574	1.7226281	-9.615114	3
1254178505667492	-1.1923125	1.7046716	-9.622296	3
1254178515653065	-1.1755531	1.6962919	-9.631873	3
1254178525655617	-1.174356	1.697489	-9.643845	3
1254178535661242	-1.1827357	1.7082629	-9.643845	3
1254178545659836	-1.1971009	1.7154455	-9.634268	3
1254178555656398	-1.2090719	1.721431	-9.61272	3
1254178565667804	-1.2186487	1.7274165	-9.582792	3
1254178575655356	-1.2234371	1.7322049	-9.560047	3
1254178585656815	-1.22224	1.7357962	-9.543288	3
1254178595648481	-1.2138603	1.7429788	-9.531317	3
1254178605660200	-1.2030864	1.7465701	-9.528923	3
1254178615654471	-1.186327	1.745373	-9.540894	3
1254178625651867	-1.1683705	1.7393875	-9.560047	3
1254178635651919	-1.1563994	1.733402	-9.576807	3
1254178645650356	-1.1563994	1.7286136	-9.594764	3
1254178655664002	-1.1755531	1.7357962	-9.622296	3
1254178665653065	-1.2018893	1.757344	-9.655815	3
1254178675653638	-1.2413936	1.7812861	-9.673772	3
1254178685663065	-1.2749124	1.804031	-9.661801	3
1254178695650200	-1.292869	1.8195933	-9.615114	3
1254178705652856	-1.2868834	1.8351556	-9.556456	3
1254178715664158	-1.271321	1.8375498	-9.500193	3
1254178725658065	-1.2629414	1.8375498	-9.452309	3
1254178735653013	-1.2545617	1.8411411	-9.434352	3
1254178745661085	-1.2437878	1.8435353	-9.44752	3
1254178755655825	-1.2366052	1.8423382	-9.483433	3
1254178765652544	-1.2306197	1.839944	-9.520543	3
1254178775665877	-1.2234371	1.839944	-9.564836	3
1254178785651710	-1.2126632	1.8375498	-9.606734	3
1254178795649419	-1.2030864	1.8327614	-9.634268	3
1254178805652023	-1.1911154	1.8255788	-9.640253	3
1254178815653325	-1.1815386	1.816002	-9.61272	3
1254178825653065	-1.1803415	1.8064252	-9.544485	3
1254178835665877	-1.1707647	1.804031	-9.482236	3
1254178845651346	-1.1779473	1.8064252	-9.448717	3
1254178855651763	-1.1959038	1.8183962	-9.436746	3
1254178865652856	-1.2186487	1.8411411	-9.459491	3
1254178875653638	-1.2425907	1.8626889	-9.506178	3
1254178885649992	-1.2533646	1.8734628	-9.552865	3
1254178895656190	-1.2437878	1.8686744	-9.588778	3
1254178905651763	-1.2210429	1.8555063	-9.601946	3
1254178915653221	-1.1959038	1.8303672	-9.591172	3
1254178925654523	-1.1683705	1.8052281	-9.572019	3
1254178935653117	-1.1468226	1.7884687	-9.551667	3
1254178945653117	-1.1384429	1.7860745	-9.531317	3
1254178955666815	-1.1384429	1.7872716	-9.495404	3
1254178965653637	-1.1444284	1.7896658	-9.457097	3
1254178975658481	-1.1563994	1.7944542	-9.423578	3
1254178985652440	-1.1755531	1.8052281	-9.417592	3
1254178995650200	-1.2042835	1.8207904	-9.435549	3
1254179005652856	-1.234211	1.8339585	-9.467871	3
1254179015664887	-1.2557588	1.8411411	-9.506178	3
1254179025653429	-1.2605472	1.8447324	-9.55885	3
1254179035665460	-1.2593501	1.8387469	-9.618706	3
1254179045652283	-1.2521675	1.8291701	-9.662998	3
1254179055654367	-1.2378023	1.8171991	-9.683349	3
1254179065654523	-1.2258313	1.8016368	-9.677363	3
1254179075667752	-1.2198458	1.7896658	-9.647436	3
1254179085653429	-1.2282255	1.7872716	-9.603143	3
1254179095650669	-1.2545617	1.7968484	-9.564836	3
1254179105651190	-1.2916719	1.8112136	-9.537302	3
1254179115652127	-1.3263878	1.8267759	-9.528923	3
1254179125650565	-1.3563153	1.8339585	-9.537302	3
1254179135660148	-1.3730747	1.839944	-9.566033	3
1254179145651398	-1.3802572	1.8423382	-9.609129	3
1254179155654783	-1.3790601	1.8375498	-9.645041	3
1254179165662544	-1.364695	1.827973	-9.676167	3
1254179175653637	-1.3455414	1.8088194	-9.692925	3
1254179185652439	-1.3144168	1.7836803	-9.692925	3
1254179195662492	-1.2880806	1.7609353	-9.68694	3
1254179205653950	-1.2797008	1.745373	-9.67856	3
1254179215650773	-1.2856863	1.7417817	-9.676167	3
1254179225652856	-1.3012487	1.7465701	-9.665392	3
1254179235651762	-1.3215994	1.7645266	-9.636662	3
1254179245650773	-1.3371617	1.7776948	-9.589975	3
1254179255661554	-1.3359646	1.7824832	-9.533711	3
1254179265662387	-1.3239936	1.7836803	-9.489418	3
1254179275655252	-1.3144168	1.7824832	-9.4535055	3
1254179285662596	-1.3036429	1.7848774	-9.449914	3
1254179295656658	-1.2952632	1.7944542	-9.479841	3
1254179305651971	-1.2916719	1.8028339	-9.526528	3
1254179315651085	-1.2952632	1.8136078	-9.566033	3
1254179325651762	-1.2988545	1.8231846	-9.581595	3
1254179335652439	-1.3012487	1.8243817	-9.576807	3
1254179345663898	-1.2976574	1.8207904	-9.55885	3
1254179355649575	-1.2952632	1.8136078	-9.53012	3
1254179365651814	-1.2964603	1.8064252	-9.503783	3
1254179375665877	-1.292869	1.8016368	-9.489418	3
1254179385654210	-1.2916719	1.8028339	-9.489418	3
1254179395653221	-1.2952632	1.8064252	-9.498995	3
1254179405663429	-1.3012487	1.8183962	-9.512163	3
1254179415660460	-1.3132197	1.8315643	-9.526528	3
1254179425655200	-1.3311762	1.8435353	-9.534908	3
1254179435930512	-1.3491327	1.851915	-9.543288	3
1254179445675564	-1.3575124	1.8555063	-9.561244	3
1254179455655981	-1.365892	1.8495208	-9.581595	3
1254179465664887	-1.3670892	1.8471266	-9.593566	3
1254179475655773	-1.3611037	1.839944	-9.604341	3
1254179485652960	-1.3443443	1.8339585	-9.604341	3
1254179495664783	-1.3239936	1.8255788	-9.595961	3
1254179505649002	-1.3036429	1.8195933	-9.582792	3
1254179515722960	-1.2856863	1.8136078	-9.576807	3
1254179525662700	-1.2773066	1.8136078	-9.576807	3
1254179535656710	-1.270124	1.8124107	-9.580399	3
1254179545656033	-1.2545617	1.8076223	-9.603143	3
1254179555654106	-1.2473791	1.804031	-9.628283	3
1254179565651294	-1.2533646	1.8016368	-9.645041	3
1254179575657752	-1.2629414	1.804031	-9.636662	3
1254179585654210	-1.270124	1.8052281	-9.605537	3
1254179595656398	-1.2761095	1.8076223	-9.55047	3
1254179605652491	-1.2808979	1.8076223	-9.481039	3
1254179615665356	-1.2785037	1.8064252	-9.437943	3
1254179625654210	-1.2749124	1.8016368	-9.43914	3
1254179635655877	-1.2749124	1.8028339	-9.475053	3
1254179645663481	-1.2725182	1.8064252	-9.5385	3
1254179655650408	-1.2725182	1.8016368	-9.606734	3
1254179665654523	-1.2665327	1.7980455	-9.655815	3
1254179675666241	-1.2617443	1.7980455	-9.673772	3
1254179685656346	-1.270124	1.7956513	-9.654618	3
1254179695656346	-1.2808979	1.7908629	-9.615114	3
1254179705651398	-1.3036429	1.7896658	-9.5732155	3
1254179715653325	-1.3383588	1.7992426	-9.5385	3
1254179725654471	-1.3862427	1.8243817	-9.527725	3
1254179735666502	-1.4377182	1.8626889	-9.548077	3
1254179745653481	-1.4760253	1.8974048	-9.588778	3
1254179755652387	-1.4903905	1.9129672	-9.636662	3
1254179765652648	-1.483208	1.9129672	-9.65821	3
1254179775654523	-1.4544775	1.8974048	-9.660604	3
1254179785655304	-1.4161704	1.8722657	-9.648633	3
1254179795666137	-1.3814543	1.8459295	-9.64145	3
1254179805651606	-1.353921	1.8255788	-9.647436	3
1254179815655356	-1.340753	1.8064252	-9.660604	3
1254179825664002	-1.3371617	1.79206	-9.66659	3
1254179835654679	-1.3347675	1.7860745	-9.657013	3
1254179845654210	-1.3251907	1.7753005	-9.622296	3
1254179855650877	-1.3072342	1.7657237	-9.580399	3
1254179865653585	-1.2940661	1.7609353	-9.551667	3
1254179875654418	-1.2916719	1.7633295	-9.532514	3
1254179885662491	-1.2964603	1.7717092	-9.526528	3
1254179895654418	-1.30484	1.7788919	-9.534908	3
1254179905650043	-1.3120226	1.780089	-9.560047	3
1254179915664418	-1.316811	1.7753005	-9.586384	3
1254179925654887	-1.3072342	1.7657237	-9.615114	3
1254179935652960	-1.3000516	1.7561469	-9.654618	3
1254179945663064	-1.2988545	1.7477672	-9.694122	3
1254179955650148	-1.2952632	1.745373	-9.719262	3
1254179965652075	-1.2892777	1.7441759	-9.718064	3
1254179975664210	-1.2892777	1.7477672	-9.625888	3
1254179985655304	-1.2904748	1.7537527	-9.561244	3
1254179995654939	-1.2940661	1.7621324	-9.507375	3
1254180005649523	-1.2940661	1.769315	-9.473856	3
1254180015653429	-1.3000516	1.7812861	-9.466674	3
1254180025653637	-1.3144168	1.7944542	-9.473856	3
1254180035675356	-1.3215994	1.8004397	-9.491813	3
1254180045657700	-1.3156139	1.7992426	-9.516952	3
1254180055650616	-1.2976574	1.7908629	-9.548077	3
1254180065661397	-1.2844892	1.7848774	-9.582792	3
1254180076384002	-1.2473791	1.7788919	-9.625888	3
1254180085666606	-1.2473791	1.7729063	-9.665392	3
1254180095652908	-1.2401965	1.7717092	-9.700109	3
1254180105661397	-1.234211	1.7741034	-9.7240505	3
1254180115653168	-1.2354081	1.7764976	-9.718064	3
1254180125666502	-1.2509704	1.7824832	-9.694122	3
1254180135655200	-1.2557588	1.7884687	-9.659407	3
1254180145654054	-1.2665327	1.7980455	-9.617508	3
1254180155651241	-1.2797008	1.8028339	-9.586384	3
1254180165654002	-1.2856863	1.8064252	-9.574412	3
1254180175655825	-1.2868834	1.8100165	-9.579201	3
1254180185653585	-1.2892777	1.8100165	-9.594764	3
1254180195662595	-1.2880806	1.8112136	-9.613917	3
1254180205654470	-1.2773066	1.8100165	-9.630676	3
1254180215669887	-1.2677298	1.8064252	-9.640253	3
1254180225658481	-1.2617443	1.8064252	-9.640253	3
1254180235658012	-1.2725182	1.816002	-9.624691	3
1254180245666033	-1.292869	1.8303672	-9.604341	3
1254180255652335	-1.3096284	1.8435353	-9.603143	3
1254180265655929	-1.3144168	1.8483237	-9.616311	3
1254180275669991	-1.3096284	1.8471266	-9.628283	3
1254180285655981	-1.2916719	1.8375498	-9.636662	3
1254180295658481	-1.2593501	1.8207904	-9.642648	3
1254180305652960	-1.2258313	1.8016368	-9.64983	3
1254180315654991	-1.2066777	1.79206	-9.64145	3
1254180325657647	-1.2018893	1.7944542	-9.607931	3
1254180335670043	-1.1994951	1.7980455	-9.566033	3
1254180345659522	-1.2030864	1.8052281	-9.528923	3
1254180355654106	-1.2126632	1.8148049	-9.512163	3
1254180365665356	-1.2282255	1.8303672	-9.52174	3
1254180375656345	-1.2330139	1.8387469	-9.546879	3
1254180385655147	-1.2234371	1.839944	-9.5732155	3
1254180395658533	-1.2030864	1.8315643	-9.589975	3
1254180405651345	-1.174356	1.816002	-9.605537	3
1254180415658429	-1.1540052	1.7968484	-9.617508	3
1254180425654262	-1.1444284	1.7884687	-9.617508	3
1254180435753585	-1.1420342	1.7968484	-9.601946	3
1254180445665199	-1.1552023	1.8124107	-9.570822	3
1254180455659835	-1.174356	1.827973	-9.52174	3
1254180465667699	-1.1851299	1.8363527	-9.473856	3
1254180475651137	-1.1887212	1.839944	-9.43914	3
1254180485652647	-1.1815386	1.8327614	-9.425972	3
1254180495666345	-1.1683705	1.8243817	-9.441534	3
1254180505881970	-1.1504139	1.816002	-9.470264	3
1254180515677543	-1.1360487	1.804031	-9.506178	3
1254180525666501	-1.1204864	1.79206	-9.531317	3
1254180535658376	-1.115698	1.7812861	-9.5253315	3
1254180545651658	-1.1168951	1.7776948	-9.496601	3
1254180555650564	-1.1216835	1.7836803	-9.461885	3
1254180565654731	-1.1288661	1.7872716	-9.442732	3
1254180575650408	-1.127669	1.7896658	-9.448717	3
1254180585656241	-1.1324574	1.7968484	-9.485827	3
1254180595659835	-1.1468226	1.8112136	-9.54209	3
1254180605653376	-1.1683705	1.8255788	-9.592369	3
1254180615651345	-1.1803415	1.8315643	-9.617508	3
1254180625653949	-1.1827357	1.8327614	-9.623494	3
1254180635649262	-1.1839328	1.8303672	-9.606734	3
1254180645654158	-1.1803415	1.8243817	-9.588778	3
1254180655650668	-1.174356	1.8148049	-9.574412	3
1254180665661553	-1.1659763	1.8052281	-9.572019	3
1254180675653897	-1.1504139	1.7956513	-9.579201	3
1254180685653272	-1.1300632	1.79206	-9.587581	3
1254180695663845	-1.1085154	1.7884687	-9.587581	3
1254180705650720	-1.0929531	1.7824832	-9.574412	3
1254180715659418	-1.0869676	1.780089	-9.557653	3
1254180725667387	-1.0905589	1.7764976	-9.555259	3
1254180735653897	-1.1013328	1.7872716	-9.574412	3
1254180745655251	-1.1228806	1.8052281	-9.598354	3
1254180755651762	-1.1444284	1.8267759	-9.610326	3
1254180765654574	-1.1623849	1.8435353	-9.625888	3
1254180775655408	-1.1683705	1.8555063	-9.635465	3
1254180785664001	-1.1719618	1.8674773	-9.628283	3
1254180795654366	-1.1695676	1.8686744	-9.621099	3
1254180805651241	-1.1599907	1.8662802	-9.630676	3
1254180815664574	-1.1575965	1.8686744	-9.64983	3
1254180825655095	-1.1683705	1.8806454	-9.65821	3
1254180835652856	-1.1779473	1.8974048	-9.64983	3
1254180845664053	-1.1959038	1.9117701	-9.635465	3
1254180855650668	-1.2126632	1.9249382	-9.607931	3
1254180865652647	-1.2258313	1.9309237	-9.57561	3
1254180875666658	-1.2270284	1.9249382	-9.556456	3
1254180885653324	-1.2186487	1.9141643	-9.562442	3
1254180895655199	-1.2018893	1.9009962	-9.586384	3
1254180905651241	-1.1899183	1.8842367	-9.610326	3
1254180915652178	-1.1755531	1.8734628	-9.636662	3
1254180925655251	-1.1719618	1.863886	-9.653421	3
1254180935665772	-1.1755531	1.8543092	-9.655815	3
1254180945654574	-1.174356	1.8483237	-9.64983	3
1254180955651137	-1.174356	1.8387469	-9.640253	3
1254180965662387	-1.174356	1.8255788	-9.628283	3
1254180975654678	-1.1683705	1.8088194	-9.622296	3
1254180985655095	-1.1587936	1.7932571	-9.629479	3
1254180995665616	-1.1552023	1.7848774	-9.639056	3
1254181005652699	-1.1563994	1.7860745	-9.639056	3
1254181015653064	-1.1599907	1.7896658	-9.635465	3
1254181025661241	-1.1683705	1.7956513	-9.627085	3
1254181035666033	-1.1755531	1.8028339	-9.606734	3
1254181045659730	-1.1791444	1.8028339	-9.586384	3
1254181055653533	-1.1767502	1.804031	-9.56723	3
1254181065655460	-1.1707647	1.804031	-9.561244	3
1254181075655824	-1.163582	1.804031	-9.563639	3
1254181085663064	-1.1575965	1.8064252	-9.562442	3
1254181095653949	-1.1456255	1.8076223	-9.566033	3
1254181105652022	-1.1252748	1.7992426	-9.572019	3
1254181115663585	-1.0893618	1.7741034	-9.57561	3
1254181125654262	-1.0522517	1.7429788	-9.583989	3
1254181135655772	-1.0199299	1.7178397	-9.605537	3
1254181145664314	-1.0067618	1.70946	-9.630676	3
1254181155652022	-1.0067618	1.7118542	-9.64983	3
1254181165653532	-1.0151415	1.7238252	-9.645041	3
1254181175666710	-1.0259154	1.7405846	-9.627085	3
1254181185655095	-1.0354922	1.757344	-9.599552	3
1254181195654418	-1.0390835	1.7729063	-9.572019	3
1254181205651710	-1.0414777	1.7872716	-9.543288	3
1254181215653324	-1.0450691	1.7968484	-9.507375	3
1254181225658116	-1.0402806	1.7980455	-9.479841	3
1254181235668168	-1.0307038	1.7908629	-9.465476	3
1254181245656085	-1.021127	1.780089	-9.463082	3
1254181255652282	-1.0163386	1.7729063	-9.475053	3
1254181265662282	-1.021127	1.7717092	-9.497798	3
1254181275655095	-1.0247183	1.7717092	-9.524135	3
1254181285653428	-1.0295067	1.7753005	-9.544485	3
1254181295665512	-1.033098	1.7741034	-9.552865	3
1254181305651137	-1.0342951	1.7753005	-9.548077	3
1254181315652803	-1.0390835	1.7788919	-9.545682	3
1254181325664157	-1.0474633	1.7836803	-9.546879	3
1254181335653428	-1.055843	1.79206	-9.544485	3
1254181345654626	-1.0642227	1.8016368	-9.543288	3
1254181355650564	-1.0714053	1.8052281	-9.540894	3
1254181365653741	-1.0737995	1.8088194	-9.531317	3
1254181375654574	-1.0761937	1.8136078	-9.510966	3
1254181385662855	-1.0785879	1.8100165	-9.496601	3
1254181395654834	-1.0737995	1.8052281	-9.490616	3
1254181405651501	-1.0690111	1.8004397	-9.502586	3
1254181415674939	-1.0714053	1.8052281	-9.532514	3
1254181425657439	-1.0714053	1.8100165	-9.574412	3
1254181435664678	-1.0618285	1.8124107	-9.623494	3
1254181445671501	-1.0546459	1.8100165	-9.667787	3
1254181455656762	-1.0534488	1.8076223	-9.685743	3
1254181465663637	-1.0534488	1.8052281	-9.682152	3
1254181475655147	-1.0618285	1.8088194	-9.672575	3
1254181485652751	-1.0773908	1.8219875	-9.65821	3
1254181495688116	-1.1025299	1.8375498	-9.631873	3
1254181505652178	-1.1300632	1.8602947	-9.587581	3
1254181515667491	-1.151611	1.8770541	-9.534908	3
1254181525716084	-1.1659763	1.8914193	-9.497798	3
1254181535658116	-1.1839328	1.9069817	-9.485827	3
1254181545664939	-1.1959038	1.9129672	-9.509769	3
1254181555651345	-1.1923125	1.9117701	-9.562442	3
1254181565668793	-1.1815386	1.8986019	-9.627085	3
1254181575658064	-1.174356	1.8830396	-9.68694	3
1254181585742230	-1.163582	1.8686744	-9.731233	3
1254181595679886	-1.1492168	1.8555063	-9.7479925	3
1254181605651345	-1.1360487	1.8459295	-9.727641	3
1254181615656553	-1.127669	1.8387469	-9.685743	3
1254181625668272	-1.1240777	1.839944	-9.631873	3
1254181635656345	-1.1372458	1.8459295	-9.568427	3
1254181645658064	-1.1504139	1.8495208	-9.510966	3
1254181655651501	-1.1504139	1.8447324	-9.487024	3
1254181665654366	-1.1384429	1.8375498	-9.506178	3
1254181675655251	-1.1252748	1.8255788	-9.556456	3
1254181685668116	-1.1133038	1.8136078	-9.622296	3
1254181695656761	-1.0977415	1.7968484	-9.679757	3
1254181705653689	-1.0833763	1.7824832	-9.712079	3
1254181715666657	-1.0785879	1.7705121	-9.720459	3
1254181725656397	-1.0857705	1.7705121	-9.704897	3
1254181735658532	-1.1049241	1.7824832	-9.676167	3
1254181745680720	-1.1300632	1.7980455	-9.634268	3
1254181755654209	-1.1599907	1.8195933	-9.582792	3
1254181765688480	-1.186327	1.8375498	-9.5385	3
1254181775682595	-1.2066777	1.8567034	-9.487024	3
1254181785658793	-1.2114661	1.8722657	-9.459491	3
1254181795657074	-1.2090719	1.8782512	-9.460688	3
1254181805651866	-1.2006922	1.8782512	-9.48463	3
1254181815656553	-1.186327	1.8710686	-9.53012	3
1254181825693741	-1.1575965	1.8555063	-9.587581	3
1254181835670303	-1.127669	1.8339585	-9.633071	3
1254181845658376	-1.1013328	1.816002	-9.653421	3
1254181855651657	-1.0821792	1.8016368	-9.64983	3
1254181865665668	-1.0690111	1.7956513	-9.630676	3
1254181875657959	-1.0654198	1.7956513	-9.5971575	3
1254181885656449	-1.067814	1.8076223	-9.546879	3
1254181895668376	-1.0857705	1.8231846	-9.483433	3
1254181905652386	-1.1109096	1.8411411	-9.419987	3
1254181915656709	-1.1348516	1.8531121	-9.361329	3
1254181925669730	-1.1420342	1.8602947	-9.332599	3
1254181935656136	-1.1492168	1.8614918	-9.337387	3
1254181945656501	-1.1659763	1.8650831	-9.369708	3
1254181955653324	-1.1755531	1.8650831	-9.421184	3
1254181965655095	-1.1683705	1.8531121	-9.487024	3
1254181975656345	-1.1528081	1.8291701	-9.522937	3
1254181985669313	-1.1312603	1.8076223	-9.533711	3
1254181995658584	-1.1121067	1.7860745	-9.534908	3
1254182005650355	-1.1025299	1.7764976	-9.53012	3
1254182015667490	-1.1013328	1.7705121	-9.527725	3
1254182025656449	-1.0953473	1.7705121	-9.53012	3
1254182035658115	-1.0977415	1.7764976	-9.537302	3
1254182045677074	-1.115698	1.780089	-9.537302	3
1254182055653480	-1.13964	1.7872716	-9.518148	3
1254182065661240	-1.1623849	1.7932571	-9.508572	3
1254182075674365	-1.1947067	1.8076223	-9.515755	3
1254182085657386	-1.2366052	1.8351556	-9.539697	3
1254182095657699	-1.2749124	1.8674773	-9.587581	3
1254182105651865	-1.3024458	1.8938135	-9.651027	3
1254182115682178	-1.3180081	1.9033904	-9.716867	3
1254182125657386	-1.3144168	1.9009962	-9.774328	3
1254182135667699	-1.3036429	1.8866309	-9.8198185	3
1254182145656761	-1.2868834	1.8686744	-9.841366	3
1254182155653688	-1.2749124	1.8590976	-9.846154	3
1254182165666709	-1.2725182	1.8531121	-9.835381	3
1254182175655928	-1.2737153	1.8555063	-9.79827	3
1254182185657178	-1.2785037	1.8579005	-9.740809	3
1254182195668011	-1.2797008	1.8590976	-9.685743	3
1254182205652022	-1.2785037	1.8579005	-9.652225	3
1254182215655563	-1.282095	1.8579005	-9.655815	3
1254182225668688	-1.292869	1.8686744	-9.688137	3
1254182235655563	-1.30484	1.8782512	-9.740809	3
1254182245659261	-1.3000516	1.8806454	-9.792285	3
1254182255656345	-1.2940661	1.8830396	-9.825804	3
1254182265679365	-1.2988545	1.8890251	-9.831789	3
1254182275663688	-1.3060371	1.8938135	-9.805453	3
1254182285675042	-1.3192052	1.9033904	-9.757569	3
1254182295657022	-1.3347675	1.9141643	-9.691729	3
1254182305662959	-1.352724	1.9237411	-9.639056	3
1254182315669886	-1.365892	1.9309237	-9.617508	3
1254182325654470	-1.3682863	1.9381063	-9.619903	3
1254182335691240	-1.3634979	1.9321208	-9.627085	3
1254182345668636	-1.340753	1.9189527	-9.640253	3
1254182355651397	-1.3012487	1.9033904	-9.655815	3
1254182365656501	-1.2569559	1.8770541	-9.655815	3
1254182375668376	-1.2114661	1.8495208	-9.635465	3
1254182385657230	-1.1767502	1.8219875	-9.605537	3
1254182395657803	-1.1575965	1.8016368	-9.568427	3
1254182405651657	-1.1563994	1.7944542	-9.537302	3
1254182415667022	-1.1791444	1.7992426	-9.498995	3
1254182425661292	-1.210269	1.8064252	-9.470264	3
1254182435779626	-1.234211	1.8088194	-9.4535055	3
1254182445678740	-1.2497733	1.8195933	-9.443929	3
1254182455653792	-1.2665327	1.8327614	-9.451111	3
1254182465665303	-1.2785037	1.8471266	-9.466674	3
1254182475655876	-1.2737153	1.8590976	-9.482236	3
1254182485653480	-1.2545617	1.8650831	-9.502586	3
1254182495665355	-1.2258313	1.863886	-9.519346	3
1254182505650928	-1.1875241	1.8507179	-9.53012	3
1254182516688480	-1.1121067	1.8076223	-9.5492735	3
1254182525650407	-1.0893618	1.79206	-9.55047	3
1254182535660042	-1.0893618	1.79206	-9.55047	3
1254182545662647	-1.0857705	1.7896658	-9.55885	3
1254182555649001	-1.1061212	1.8004397	-9.568427	3
1254182565652438	-1.1348516	1.8148049	-9.578004	3
1254182575652542	-1.1683705	1.8662802	-9.53012	3
1254182585675094	-1.2066777	1.8662802	-9.223662	3
1254182595653272	-1.2354081	1.8926164	-9.476251	3
1254182605651969	-1.2509704	1.9021933	-9.374496	3
1254182615667803	-1.246182	1.9009962	-9.352949	3
1254182625652647	-1.2389994	1.8902222	-9.368511	3
1254182635657490	-1.2306197	1.8830396	-9.414001	3
1254182645670146	-1.2330139	1.8866309	-9.482236	3
1254182655652438	-1.2234371	1.8890251	-9.551667	3
1254182665657230	-1.198298	1.8782512	-9.580399	3
1254182675667855	-1.1719618	1.8531121	-9.570822	3
1254182685657126	-1.1540052	1.839944	-9.537302	3
1254182695656449	-1.1480197	1.8291701	-9.490616	3
1254182705654938	-1.151611	1.8219875	-9.442732	3
1254182715656605	-1.1623849	1.8195933	-9.412804	3
1254182725658115	-1.1827357	1.8303672	-9.408015	3
1254182735665042	-1.5263035	1.8483237	-9.435549	3
1254182745657490	-1.2569559	1.8674773	-9.4774475	3
1254182755653063	-1.2976574	1.8818425	-9.509769	3
1254182765668896	-1.3096284	1.8890251	-9.532514	3
1254182775659209	-1.3084313	1.8830396	-9.55885	3
1254182785658792	-1.292869	1.8710686	-9.595961	3
1254182795667907	-1.2785037	1.8579005	-9.640253	3
1254182805651032	-1.270124	1.8471266	-9.690532	3
1254182815657803	-1.258153	1.839944	-9.731233	3
1254182825664834	-1.2497733	1.8375498	-9.742006	3
1254182835656188	-1.2521675	1.8363527	-9.718064	3
1254182845659469	-1.2617443	1.8411411	-9.672575	3
1254182855653271	-1.2689269	1.8471266	-9.627085	3
1254182865656240	-1.2761095	1.8543092	-9.594764	3
1254182875656448	-1.282095	1.8590976	-9.583989	3
1254182885664626	-1.2904748	1.8674773	-9.600749	3
1254182895657073	-1.2952632	1.8674773	-9.630676	3
1254182905653844	-1.2856863	1.8650831	-9.654618	3
1254182915667855	-1.270124	1.8555063	-9.660604	3
1254182925657334	-1.2449849	1.8351556	-9.647436	3
1254182935657438	-1.2114661	1.8064252	-9.621099	3
1254182945665146	-1.1647792	1.7812861	-9.594764	3
1254182955651501	-1.127669	1.7633295	-9.578004	3
1254182965656396	-1.1085154	1.7549498	-9.5732155	3
1254182975666761	-1.1061212	1.7585411	-9.593566	3
1254182985652021	-1.1204864	1.7717092	-9.625888	3
1254182995657594	-1.1408371	1.7932571	-9.646238	3
1254183005653115	-1.1731589	1.8183962	-9.660604	3
1254183015655511	-1.2150574	1.8483237	-9.67018	3
1254183025656084	-1.2569559	1.8770541	-9.672575	3
1254183035669573	-1.2916719	1.9033904	-9.661801	3
1254183045665459	-1.3144168	1.9213469	-9.64145	3
1254183055654417	-1.3204023	1.9261353	-9.610326	3
1254183065668115	-1.3060371	1.9201498	-9.581595	3
1254183075656917	-1.2868834	1.9141643	-9.566033	3
1254183085657438	-1.271321	1.9057846	-9.554062	3
1254183095666136	-1.2593501	1.899799	-9.5492735	3
1254183105652698	-1.2533646	1.8926164	-9.543288	3
1254183115656605	-1.2437878	1.8818425	-9.545682	3
1254183125665303	-1.234211	1.8722657	-9.554062	3
1254183135655459	-1.2389994	1.8662802	-9.568427	3
1254183145656553	-1.2521675	1.8674773	-9.588778	3
1254183155651865	-1.2629414	1.8698715	-9.615114	3
1254183165657282	-1.2629414	1.8698715	-9.633071	3
1254183175658896	-1.2605472	1.8698715	-9.630676	3
1254183185665980	-1.2545617	1.8698715	-9.611523	3
1254183195655771	-1.2485762	1.8734628	-9.574412	3
1254183205652282	-1.2413936	1.8806454	-9.526528	3
1254183215665875	-1.2366052	1.887828	-9.469068	3
1254183225654990	-1.2413936	1.9009962	-9.423578	3
1254183235656865	-1.2545617	1.9093759	-9.397242	3
1254183245666500	-1.2617443	1.9165585	-9.411607	3
1254183255652230	-1.2605472	1.9189527	-9.458294	3
1254183265657438	-1.2545617	1.9141643	-9.518148	3
1254183275667386	-1.2473791	1.9117701	-9.5732155	3
1254183285656292	-1.2473791	1.9153614	-9.610326	3
1254183295655875	-1.2485762	1.9321208	-9.633071	3
1254183305652438	-1.2605472	1.9548657	-9.639056	3
1254183315655823	-1.2797008	1.9740193	-9.625888	3
1254183325655875	-1.292869	1.9859903	-9.607931	3
1254183335665407	-1.30484	1.9919758	-9.599552	3
1254183345656292	-1.3180081	1.9895816	-9.586384	3
1254183355652282	-1.3215994	1.9788077	-9.562442	3
1254183365667646	-1.3132197	1.9644425	-9.531317	3
1254183375657646	-1.2988545	1.9488802	-9.495404	3
1254183385656396	-1.271321	1.9285295	-9.460688	3
1254183395663844	-1.2401965	1.9081788	-9.435549	3
1254183405651813	-1.2126632	1.8914193	-9.428367	3
1254183415655302	-1.1887212	1.8794483	-9.43076	3
1254183425675042	-1.1671734	1.8602947	-9.43914	3
1254183435981605	-1.1492168	1.8411411	-9.455899	3
1254183445664886	-1.13964	1.8303672	-9.472659	3
1254183455651552	-1.1432313	1.827973	-9.503783	3
1254183465665459	-1.1623849	1.8291701	-9.533711	3
1254183475655302	-1.186327	1.839944	-9.561244	3
1254183485654365	-1.2138603	1.8543092	-9.581595	3
1254183495657073	-1.2401965	1.8686744	-9.5971575	3
1254183505652854	-1.2653356	1.8806454	-9.600749	3
1254183515698323	-1.2868834	1.8950106	-9.5971575	3
1254183525655875	-1.3000516	1.8986019	-9.588778	3
1254183535655771	-1.3036429	1.8962077	-9.579201	3
1254183545659677	-1.2952632	1.8950106	-9.568427	3
1254183555655042	-1.2916719	1.8890251	-9.564836	3
1254183565657750	-1.2808979	1.875857	-9.5732155	3
1254183575669417	-1.270124	1.8650831	-9.595961	3
1254183585657073	-1.2689269	1.8555063	-9.627085	3
1254183595656709	-1.2761095	1.8531121	-9.64983	3
1254183605671032	-1.2916719	1.8602947	-9.664195	3
1254183615654157	-1.3156139	1.8770541	-9.671378	3
1254183625657021	-1.340753	1.8926164	-9.676167	3
1254183635663532	-1.3611037	1.9081788	-9.671378	3
1254183645655042	-1.3682863	1.9129672	-9.652225	3
1254183655650563	-1.3623008	1.9033904	-9.623494	3
1254183665663011	-1.3431472	1.8854338	-9.601946	3
1254183675654157	-1.3227965	1.8662802	-9.594764	3
1254183685652438	-1.3120226	1.8543092	-9.593566	3
1254183695663323	-1.3024458	1.8459295	-9.603143	3
1254183705651084	-1.2964603	1.839944	-9.616311	3
1254183715652698	-1.3024458	1.8435353	-9.623494	3
1254183725664209	-1.3156139	1.8507179	-9.615114	3
1254183735652854	-1.3335704	1.8579005	-9.5971575	3
1254183745652542	-1.3455414	1.8662802	-9.57561	3
1254183755649834	-1.3551182	1.8674773	-9.551667	3
1254183765652802	-1.3611037	1.8674773	-9.5253315	3
1254183775654052	-1.3587095	1.8698715	-9.516952	3
1254183785667021	-1.3515269	1.8722657	-9.527725	3
1254183795653531	-1.340753	1.8674773	-9.545682	3
1254183805651031	-1.3263878	1.863886	-9.574412	3
1254183815661552	-1.3144168	1.8590976	-9.592369	3
1254183825655094	-1.3024458	1.8543092	-9.587581	3
1254183835653115	-1.292869	1.8495208	-9.556456	3
1254183845664677	-1.2808979	1.839944	-9.51336	3
1254183855649261	-1.2605472	1.8255788	-9.478644	3
1254183865653427	-1.2389994	1.8112136	-9.454702	3
1254183875662177	-1.2258313	1.7980455	-9.435549	3
1254183885651969	-1.2282255	1.7968484	-9.419987	3
1254183895653115	-1.2413936	1.804031	-9.411607	3
1254183905649938	-1.270124	1.8148049	-9.392453	3
1254183915651969	-1.282095	1.8195933	-9.36492	3
1254183925653323	-1.2773066	1.8231846	-9.340978	3
1254183935663844	-1.2677298	1.8255788	-9.3421755	3
1254183945652333	-1.2605472	1.8291701	-9.378088	3
1254183955650563	-1.2521675	1.8375498	-9.423578	3
1254183965662802	-1.2366052	1.839944	-9.469068	3
1254183975655406	-1.2246342	1.8411411	-9.509769	3
1254183985653115	-1.2258313	1.8435353	-9.539697	3
1254183995666500	-1.2306197	1.8483237	-9.561244	3
1254184005650302	-1.2389994	1.8543092	-9.580399	3
1254184015652646	-1.2569559	1.8567034	-9.589975	3
1254184025663531	-1.2773066	1.863886	-9.586384	3
1254184035657750	-1.2952632	1.8782512	-9.583989	3
1254184045661448	-1.3192052	1.8902222	-9.580399	3
1254184055652542	-1.3431472	1.9009962	-9.572019	3
1254184065662386	-1.3611037	1.9129672	-9.555259	3
1254184075656500	-1.3838485	1.9249382	-9.533711	3
1254184085664208	-1.3982137	1.9357121	-9.518148	3
1254184095654781	-1.4053963	1.9416976	-9.5253315	3
1254184105652698	-1.412579	1.9428947	-9.551667	3
1254184115651813	-1.4161704	1.9381063	-9.587581	3
1254184125651761	-1.4101849	1.9273324	-9.625888	3
1254184135679677	-1.401805	1.9117701	-9.660604	3
1254184145661240	-1.3958195	1.8914193	-9.690532	3
1254184155649156	-1.3934253	1.8698715	-9.707291	3
1254184165652073	-1.3934253	1.851915	-9.713276	3
1254184175661604	-1.3922282	1.8411411	-9.712079	3
1254184185651448	-1.3958195	1.8363527	-9.692925	3
1254184195652125	-1.3982137	1.8303672	-9.66659	3
1254184205666188	-1.3934253	1.8231846	-9.631873	3
1254184215651969	-1.3922282	1.816002	-9.588778	3
1254184225651969	-1.3934253	1.8100165	-9.539697	3
1254184235661188	-1.3922282	1.8076223	-9.491813	3
1254184245652438	-1.3862427	1.8052281	-9.457097	3
1254184255649000	-1.3706805	1.8004397	-9.455899	3
1254184265660875	-1.3515269	1.7896658	-9.496601	3
1254184275652490	-1.3371617	1.7776948	-9.557653	3
1254184285651448	-1.3215994	1.7633295	-9.621099	3
1254184295662594	-1.3120226	1.7501614	-9.66659	3
1254184305660250	-1.3060371	1.7369933	-9.677363	3
1254184315653219	-1.3012487	1.7322049	-9.65821	3
1254184325664938	-1.3000516	1.7381904	-9.610326	3
1254184335652073	-1.3036429	1.7465701	-9.543288	3
1254184345654365	-1.316811	1.757344	-9.457097	3
1254184355649990	-1.3335704	1.769315	-9.374496	3
1254184365652594	-1.3515269	1.7836803	-9.31105	3
1254184375653010	-1.3694834	1.804031	-9.300277	3
1254184385662906	-1.389834	1.8255788	-9.339781	3
1254184395654781	-1.4077905	1.8483237	-9.416395	3
1254184405651240	-1.4185646	1.8626889	-9.507375	3
1254184415663219	-1.4161704	1.8650831	-9.605537	3
1254184425659000	-1.4065934	1.863886	-9.691729	3
1254184435660302	-1.3946224	1.8590976	-9.753978	3
1254184445674052	-1.3802572	1.8483237	-9.779117	3
1254184455663479	-1.3587095	1.8411411	-9.773131	3
1254184465667542	-1.3551182	1.8447324	-9.733627	3
1254184475670094	-1.3790601	1.8590976	-9.662998	3
1254184485655042	-1.4137762	1.8842367	-9.56723	3
1254184495652958	-1.4425066	1.9069817	-9.467871	3
1254184505653635	-1.459266	1.9261353	-9.39365	3
1254184515653010	-1.4688427	1.9381063	-9.367314	3
1254184525656552	-1.471237	1.946486	-9.390059	3
1254184535653896	-1.4748282	1.9512744	-9.451111	3
1254184545660406	-1.4700398	1.9488802	-9.528923	3
1254184555663531	-1.4508862	1.9357121	-9.599552	3
1254184565694729	-1.4197617	1.9117701	-9.653421	3
1254184575667542	-1.3958195	1.887828	-9.67018	3
1254184585662958	-1.3910311	1.875857	-9.660604	3
1254184595673739	-1.401805	1.8698715	-9.636662	3
1254184605652021	-1.4137762	1.8650831	-9.61272	3
1254184615655406	-1.4281414	1.8579005	-9.588778	3
1254184625669417	-1.4377182	1.851915	-9.563639	3
1254184635653792	-1.4449008	1.8531121	-9.528923	3
1254184645657489	-1.447295	1.8602947	-9.500193	3
1254184655651083	-1.4520833	1.8698715	-9.490616	3
1254184665657229	-1.4556746	1.8830396	-9.490616	3
1254184675655302	-1.4413095	1.8806454	-9.502586	3
1254184685666135	-1.4065934	1.8614918	-9.533711	3
1254184695658427	-1.3742718	1.8411411	-9.56723	3
1254184705651500	-1.352724	1.8243817	-9.609129	3
1254184715665979	-1.3431472	1.8124107	-9.652225	3
1254184725656969	-1.3443443	1.8100165	-9.688137	3
1254184735657594	-1.3634979	1.8148049	-9.697714	3
1254184745670302	-1.3862427	1.8231846	-9.679757	3
1254184755651500	-1.4065934	1.8375498	-9.631873	3
1254184765659156	-1.42455	1.8447324	-9.554062	3
1254184775673583	-1.4329298	1.8435353	-9.470264	3
1254184785680042	-1.42455	1.8339585	-9.39365	3
1254184795665875	-1.4089876	1.8231846	-9.343372	3
1254184805652542	-1.3946224	1.8076223	-9.3182335	3
1254184815657281	-1.377863	1.7932571	-9.325416	3
1254184825655250	-1.353921	1.7764976	-9.360131	3
1254184835667854	-1.3347675	1.7609353	-9.412804	3
1254184845658427	-1.3275849	1.7549498	-9.473856	3
1254184855651552	-1.3215994	1.7513585	-9.526528	3
1254184865663791	-1.316811	1.7489643	-9.569624	3
1254184875655562	-1.3204023	1.7537527	-9.591172	3
1254184885654625	-1.3395559	1.7669208	-9.574412	3
1254184895669729	-1.353921	1.7836803	-9.53012	3
1254184905651031	-1.365892	1.79206	-9.475053	3
1254184915654573	-1.3730747	1.7968484	-9.419987	3
1254184925668219	-1.3838485	1.8004397	-9.384073	3
1254184935655406	-1.3910311	1.8004397	-9.369708	3
1254184945658010	-1.3862427	1.7968484	-9.390059	3
1254184955651500	-1.3838485	1.7980455	-9.436746	3
1254184965688479	-1.3838485	1.8004397	-9.495404	3
1254184975687854	-1.3874398	1.8052281	-9.548077	3
1254184985750666	-1.3838485	1.8088194	-9.563639	3
1254184995740666	-1.3802572	1.8088194	-9.555259	3
1254185005754573	-1.3850456	1.8100165	-9.531317	3
1254185015662802	-1.388637	1.8124107	-9.514558	3
1254185025650771	-1.3934253	1.8136078	-9.520543	3
1254185035662385	-1.411382	1.8207904	-9.545682	3
1254185045663479	-1.4341269	1.8303672	-9.581595	3
1254185055651968	-1.447295	1.8411411	-9.613917	3
1254185065651916	-1.448492	1.8435353	-9.633071	3
1254185075668323	-1.4377182	1.8411411	-9.625888	3
1254185085657125	-1.4281414	1.8387469	-9.599552	3
1254185095654677	-1.4185646	1.8363527	-9.572019	3
1254185105663166	-1.4209588	1.8363527	-9.5492735	3
1254185115650614	-1.4341269	1.8411411	-9.54209	3
1254185125657541	-1.4496891	1.8471266	-9.554062	3
1254185135745771	-1.472434	1.8543092	-9.581595	3
1254185145654625	-1.4891934	1.8590976	-9.599552	3
1254185155653375	-1.4927847	1.8579005	-9.621099	3
1254185165648271	-1.4915876	1.8555063	-9.628283	3
1254185175654156	-1.4867992	1.851915	-9.624691	3
1254185185655041	-1.4856021	1.8495208	-9.609129	3
1254185195669312	-1.4772224	1.8387469	-9.587581	3
1254185205656083	-1.459266	1.8267759	-9.579201	3
1254185215652593	-1.4449008	1.8148049	-9.585187	3
1254185225669677	-1.4401124	1.8088194	-9.591172	3
1254185235657281	-1.448492	1.8052281	-9.583989	3
1254185245657958	-1.4508862	1.8016368	-9.562442	3
1254185255666031	-1.4544775	1.8052281	-9.526528	3
1254185265651760	-1.4652514	1.8136078	-9.495404	3
1254185275655614	-1.4796166	1.8231846	-9.488221	3
1254185285667437	-1.4951789	2.1380222	-9.5013895	3
1254185295655823	-1.5011644	1.839944	-9.5253315	3
1254185305656448	-1.5035586	1.5334862	-9.554062	3
1254185315653895	-1.4987702	1.8267759	-9.593566	3
1254185325657020	-1.4891934	1.8219875	-9.640253	3
1254185335656291	-1.4784195	1.8183962	-9.672575	3
1254185345667906	-1.471237	1.8171991	-9.674969	3
1254185355658427	-1.460463	1.8148049	-9.653421	3
1254185365651291	-1.4460979	1.8124107	-9.613917	3
1254185375666291	-1.4305356	1.8112136	-9.564836	3
1254185385656291	-1.4101849	1.8148049	-9.508572	3
1254185395658323	-1.411382	1.8219875	-9.455899	3
[truncated: 1,199 more rows]
