# Supplementary material for: PDKit: A data science toolkit for the digital assessment of Parkinson’s Disease
Source: PLoS Comput Biol. 2021 Mar 12;17(3):e1008833. doi: 10.1371/journal.pcbi.1008833 (PMC7990207; doi:10.1371/journal.pcbi.1008833)
Supplement: S1 Compressed ZIP File — Exported from current GitHub repository including source code, data and documentation. (ZIP) [file pcbi.1008833.s001.zip › pdkit-1.3.2/tests/data/2458/FT_-_TWO_TARGET_-_LEFT_HAND_2016-10-14_10-38-48_-_f73512ccfc_-_2458.csv]

159381473	0	0	296.0	268.0	1.0	0.4666667	360	271
159381587	114	1	288.0	268.0	1.0	0.33333334	360	271
159381963	0	0	290.0	886.0	1.0	0.4666667	360	897
159382091	128	1	276.2237	882.2237	1.0	0.33333334	360	897
159382392	0	0	275.0	254.0	1.0	0.53333336	360	271
159382519	127	1	257.0	254.0	1.0	0.33333334	360	271
159382865	0	0	317.0	900.0	1.0	0.4666667	360	897
159382964	99	1	313.0	901.0	1.0	0.26666668	360	897
159383340	0	0	285.0	185.0	1.0	0.6666667	360	271
159383482	142	1	277.5	186.5	1.0	0.26666668	360	271
159383888	0	0	284.0	918.0	1.0	0.6	360	897
159384001	113	1	276.5	914.5	1.0	0.26666668	360	897
159384363	0	0	272.0	188.0	1.0	0.6	360	271
159384505	142	1	261.0	189.0	1.0	0.20000002	360	271
159384836	0	0	301.0	860.0	1.0	0.53333336	360	897
159384992	156	1	297.40524	862.70264	1.0	0.26666668	360	897
159385323	0	0	271.0	202.0	1.0	0.4666667	360	271
159385479	156	1	262.0478	204.04779	1.0	0.20000002	360	271
159385856	0	0	276.0	833.0	1.0	0.6	360	897
159386012	156	1	276.0	835.9083	1.0	0.40000004	360	897
159386343	0	0	296.0	222.0	1.0	0.4666667	360	271
159386499	156	1	295.5	222.0	1.0	0.20000002	360	271
159386921	0	0	320.0	867.0	1.0	0.53333336	360	897
159387062	141	1	317.0	867.0	1.0	0.26666668	360	897
159387409	0	0	304.0	217.0	1.0	0.6666667	360	271
159387550	141	1	298.0	217.0	1.0	0.33333334	360	271
159387987	0	0	297.0	919.0	1.0	0.53333336	360	897
159388100	113	1	286.0	916.5	1.0	0.26666668	360	897
159388387	0	0	316.0	260.0	1.0	0.4666667	360	271
159388543	156	1	316.0	260.0	1.0	0.33333334	360	271
159388874	0	0	270.0	856.0	1.0	0.33333334	360	897
159389044	170	1	263.32147	838.91046	1.0	0.20000002	360	897
159389303	0	0	324.0	248.0	1.0	0.53333336	360	271
159389501	198	1	320.5	249.5	1.0	0.33333334	360	271
159389832	0	0	280.0	881.0	1.0	0.4666667	360	897
159389945	113	1	280.0	881.0	1.0	0.06666667	360	897
159390277	0	0	297.0	263.0	1.0	0.53333336	360	271
159390418	141	1	296.0	263.0	1.0	0.40000004	360	271
159390750	0	0	297.0	871.0	1.0	0.6	360	897
159390891	141	1	282.26556	869.63275	1.0	0.20000002	360	897
159391178	0	0	313.0	264.0	1.0	0.53333336	360	271
159391349	171	1	312.0	269.5	1.0	0.4666667	360	271
159391710	0	0	284.0	864.0	1.0	0.53333336	360	897
159391823	113	1	273.03778	862.5189	1.0	0.40000004	360	897
159392138	0	0	301.0	272.0	1.0	0.4666667	360	271
159392308	170	1	304.6668	273.0	1.0	0.40000004	360	271
159392669	0	0	272.0	882.0	1.0	0.53333336	360	897
159392797	128	1	264.5	882.0	1.0	0.13333334	360	897
159393143	0	0	321.0	213.0	1.0	0.40000004	360	271
159393298	155	1	313.5	221.5	1.0	0.26666668	360	271
159393690	0	0	292.0	824.0	1.0	0.53333336	360	897
159393846	156	1	295.0	824.93494	1.0	0.20000002	360	897
159394177	0	0	293.0	251.0	1.0	0.4666667	360	271
159394347	170	1	292.5	255.0	1.0	0.33333334	360	271
159394723	0	0	315.0	919.0	1.0	0.53333336	360	897
159394851	128	1	307.0	919.0	1.0	0.33333334	360	897
159395138	0	0	317.0	301.0	1.0	0.40000004	360	271
159395294	156	1	305.0	301.0	1.0	0.13333334	360	271
159395670	0	0	240.0	904.0	1.0	0.4666667	360	897
159395783	113	1	240.0	904.0	1.0	0.26666668	360	897
159396145	0	0	287.0	303.0	1.0	0.26666668	360	271
159396301	156	1	272.0	303.0	1.0	0.40000004	360	271
159396692	0	0	273.0	872.0	1.0	0.40000004	360	897
159396805	113	1	266.0	870.5	1.0	0.26666668	360	897
159397136	0	0	319.0	259.0	1.0	0.53333336	360	271
159397278	142	1	309.82767	259.0	1.0	0.40000004	360	271
159397655	0	0	283.0	867.0	1.0	0.6	360	897
159397796	141	1	283.0	865.9375	1.0	0.26666668	360	897
159398127	0	0	324.0	222.0	1.0	0.33333334	360	271
159398312	185	1	312.0	230.1528	1.0	0.20000002	360	271
159398643	0	0	302.0	777.0	1.0	0.53333336	360	897
159398827	184	1	302.0	782.30554	1.0	0.20000002	360	897
159399143	0	0	313.0	178.0	1.0	0.53333336	360	271
159399313	170	1	300.0	182.0	1.0	0.13333334	360	271
159399674	0	0	279.0	822.0	1.0	0.53333336	360	897
159399844	170	1	266.78674	805.6543	1.0	0.26666668	360	897
159400160	0	0	279.0	246.0	1.0	0.6	360	271
159400301	141	1	271.5	247.5	1.0	0.33333334	360	271
159400647	0	0	272.0	796.0	1.0	0.33333334	360	897
159400818	171	1	259.5	801.0	1.0	0.26666668	360	897
159401119	0	0	300.0	238.0	1.0	0.4666667	360	271
159401261	142	1	294.0	238.0	1.0	0.20000002	360	271
159401712	0	0	265.0	893.0	1.0	0.53333336	360	897
159401840	128	1	260.5	891.5	1.0	0.20000002	360	897
159402170	0	0	324.0	152.0	1.0	0.40000004	360	271
159402341	171	1	306.546	157.45401	1.0	0.20000002	360	271
159402793	0	0	275.0	871.0	1.0	0.4666667	360	897
159402934	141	1	268.5	871.0	1.0	0.33333334	360	897
159403235	0	0	312.0	222.0	1.0	0.40000004	360	271
159403406	171	1	295.0	224.0	1.0	0.26666668	360	271
159403797	0	0	283.0	875.0	1.0	0.4666667	360	897
159403938	141	1	272.5	878.5	1.0	0.33333334	360	897
159404254	0	0	290.0	268.0	1.0	0.40000004	360	271
159404438	184	1	288.0	268.0	1.0	0.40000004	360	271
159404814	0	0	259.0	889.0	1.0	0.53333336	360	897
159404999	185	1	251.72142	887.4428	1.0	0.40000004	360	897
159405257	0	0	286.0	294.0	1.0	0.26666668	360	271
159405470	213	1	279.0	295.5	1.0	0.33333334	360	271
159405816	0	0	251.0	855.0	1.0	0.4666667	360	897
159405944	128	1	251.0	861.2496	1.0	0.20000002	360	897
159406275	0	0	295.0	262.0	1.0	0.53333336	360	271
159406431	156	1	294.0	262.0	1.0	0.26666668	360	271
159406792	0	0	275.0	841.0	1.0	0.40000004	360	897
159407048	256	1	267.0	734.5	1.0	0.20000002	360	897
159407278	0	0	309.0	267.0	1.0	0.26666668	360	271
159407434	156	1	302.5	267.0	1.0	0.13333334	360	271
159407870	0	0	305.0	847.0	1.0	0.40000004	360	897
159407998	128	1	303.5	847.0	1.0	0.20000002	360	897
159408299	0	0	309.0	268.0	1.0	0.26666668	360	271
159408469	170	1	300.5	264.0	1.0	0.33333334	360	271
159408906	0	0	284.0	815.0	1.0	0.20000002	360	897
159409048	142	1	281.5	812.0	1.0	0.26666668	360	897
159409320	0	0	328.0	243.0	1.0	0.20000002	360	271
159409519	199	1	327.0	237.5	1.0	0.33333334	360	271
159409911	0	0	304.0	803.0	1.0	0.40000004	360	897
159410067	156	1	293.5	801.5	1.0	0.06666667	360	897
159410282	0	0	327.0	325.0	1.0	0.26666668	360	271
159410553	271	1	333.0	264.5	1.0	0.33333334	360	271
159410974	0	0	289.0	854.0	1.0	0.33333334	360	897
159411144	170	1	289.0	859.0	1.0	0.33333334	360	897
159411459	0	0	330.0	252.0	1.0	0.33333334	360	271
159411616	157	1	323.0	252.0	1.0	0.33333334	360	271
159412052	0	0	306.0	812.0	1.0	0.26666668	360	897
159412237	185	1	290.0	806.0	1.0	0.13333334	360	897
159412552	0	0	326.0	268.0	1.0	0.40000004	360	271
159412708	156	1	321.0	268.0	1.0	0.33333334	360	271
159413160	0	0	302.0	835.0	1.0	0.4666667	360	897
159413373	213	1	298.5	825.0	1.0	0.13333334	360	897
159413603	0	0	318.0	297.0	1.0	0.13333334	360	271
159413787	184	1	311.5	288.5	1.0	0.20000002	360	271
159414224	0	0	293.0	836.0	1.0	0.26666668	360	897
159414380	156	1	288.89093	836.0	1.0	0.13333334	360	897
159414680	0	0	312.0	276.0	1.0	0.33333334	360	271
159414894	214	1	309.6979	279.9063	1.0	0.40000004	360	271
159415360	0	0	296.0	855.0	1.0	0.4666667	360	897
159415502	142	1	296.0	855.0	1.0	0.20000002	360	897
159415760	0	0	310.0	335.0	1.0	0.13333334	360	271
159416045	285	1	311.0	319.0	1.0	0.33333334	360	271
159416391	0	0	307.0	854.0	1.0	0.26666668	360	897
159416575	184	1	293.5404	870.0	1.0	0.13333334	360	897
159416848	0	0	294.0	273.0	1.0	0.33333334	360	271
159417061	213	1	296.0	267.0	1.0	0.33333334	360	271
159417498	0	0	293.0	847.0	1.0	0.33333334	360	897
159417640	142	1	282.0	850.0	1.0	0.13333334	360	897
159417884	0	0	319.0	359.0	1.0	0.40000004	360	271
159418225	341	1	313.0	264.4154	1.0	0.40000004	360	271
159418662	0	0	284.0	894.0	1.0	0.33333334	360	897
159418818	156	1	284.0	892.5	1.0	0.13333334	360	897
159419163	0	0	309.0	260.0	1.0	0.26666668	360	271
159419362	199	1	300.0	264.74908	1.0	0.26666668	360	271
159419798	0	0	320.0	833.0	1.0	0.13333334	360	897
159419969	171	1	306.5	847.5	1.0	0.13333334	360	897
159420345	0	0	311.0	281.0	1.0	0.20000002	360	271
159420544	199	1	297.64728	281.0	1.0	0.26666668	360	271
159420979	0	0	310.0	780.0	1.0	0.20000002	360	897
159421207	228	1	310.0	802.5	1.0	0.26666668	360	897
159421583	0	0	304.0	255.0	1.0	0.26666668	360	271
159421811	228	1	295.0	255.0	1.0	0.40000004	360	271
159422232	0	0	272.0	817.0	1.0	0.20000002	360	897
159422460	228	1	268.0	839.3897	1.0	0.20000002	360	897
159422761	0	0	289.0	366.0	1.0	0.13333334	360	271
159423102	341	1	278.5	280.0	1.0	0.26666668	360	271
159423449	0	0	296.0	771.0	1.0	0.13333334	360	897
159423704	255	1	290.0	844.5	1.0	0.26666668	360	897
159424066	0	0	303.0	252.0	1.0	0.13333334	360	271
159424308	242	1	298.27875	252.0	1.0	0.26666668	360	271
159424729	0	0	301.0	836.0	1.0	0.13333334	360	897
159424928	199	1	298.0	847.0	1.0	0.33333334	360	897
159425260	0	0	301.0	283.0	1.0	0.13333334	360	271
159425601	341	1	297.0	255.0	1.0	0.33333334	360	271
159426008	0	0	305.0	829.0	1.0	0.13333334	360	897
159426206	198	1	293.5	830.0	1.0	0.13333334	360	897
159426552	0	0	314.0	167.0	1.0	0.20000002	360	271
159426794	242	1	303.0	181.30597	1.0	0.4666667	360	271
159427231	0	0	320.0	784.0	1.0	0.20000002	360	897
159427473	242	1	320.0	824.5	1.0	0.20000002	360	897
159427879	0	0	299.0	213.0	1.0	0.4666667	360	271
159428135	256	1	292.5	218.5	1.0	0.20000002	360	271
159428571	0	0	309.0	859.0	1.0	0.4666667	360	897
159428827	256	1	308.0	851.4878	1.0	0.20000002	360	897
159429085	0	0	305.0	329.0	1.0	0.26666668	360	271
159429441	356	1	293.0	262.0	1.0	0.33333334	360	271
159429908	0	0	282.0	864.0	1.0	0.26666668	360	897
159430121	213	1	282.0	872.0	1.0	0.33333334	360	897
159430365	0	0	281.0	429.0	1.0	0.26666668	360	271
159430835	470	1	281.0	327.5	1.0	0.33333334	360	271
159431288	0	0	296.0	869.0	1.0	0.20000002	360	897
159431444	156	1	285.1998	869.0	1.0	0.40000004	360	897
159431731	0	0	297.0	358.0	1.0	0.33333334	360	271
159431830	99	1	297.0	340.67657	1.0	0.26666668	360	271
159431873	0	0	303.0	311.0	1.0	0.26666668	360	271
159432087	214	1	301.0	311.0	1.0	0.26666668	360	271
159432568	0	0	282.0	852.0	1.0	0.40000004	360	897
159432724	156	1	280.5	852.0	1.0	0.26666668	360	897
159432954	0	0	293.0	468.0	1.0	0.20000002	360	271
159433381	427	1	283.90582	345.37665	1.0	0.26666668	360	271
159433740	0	0	269.0	798.0	1.0	0.26666668	360	897
159433910	170	1	269.0	825.82214	1.0	0.26666668	360	897
159434271	0	0	308.0	338.0	1.0	0.13333334	360	271
159434627	356	1	300.0	295.72913	1.0	0.33333334	360	271
159435019	0	0	268.0	838.0	1.0	0.20000002	360	897
159435204	185	1	272.5	848.5	1.0	0.33333334	360	897
159435550	0	0	297.0	273.0	1.0	0.20000002	360	271
159435805	255	1	288.0	273.0	1.0	0.26666668	360	271
159436212	0	0	262.0	781.0	1.0	0.13333334	360	897
159436454	242	1	262.0	822.0	1.0	0.33333334	360	897
159436785	0	0	286.0	313.0	1.0	0.20000002	360	271
159437027	242	1	278.5591	307.0	1.0	0.33333334	360	271
159437433	0	0	275.0	824.0	1.0	0.4666667	360	897
159437632	199	1	271.92816	812.35333	1.0	0.13333334	360	897
159437890	0	0	274.0	321.0	1.0	0.26666668	360	271
159438203	313	1	281.5	313.5	1.0	0.20000002	360	271
159438625	0	0	286.0	863.0	1.0	0.20000002	360	897
159438795	170	1	280.72543	863.0	1.0	0.33333334	360	897
159439040	0	0	289.0	381.0	1.0	0.33333334	360	271
159439381	341	1	285.0	290.11267	1.0	0.20000002	360	271
159439803	0	0	260.0	854.0	1.0	0.26666668	360	897
159440073	270	1	254.5	802.0	1.0	0.20000002	360	897
159440317	0	0	275.0	300.0	1.0	0.13333334	360	271
159440659	342	1	276.0	300.5	1.0	0.26666668	360	271
159441035	0	0	255.0	864.0	1.0	0.4666667	360	897
159441234	199	1	253.0	866.5	1.0	0.20000002	360	897
159441492	0	0	279.0	319.0	1.0	0.40000004	360	271
159441776	284	1	285.0	285.9657	1.0	0.26666668	360	271
