# Supplementary material for: PDKit: A data science toolkit for the digital assessment of Parkinson’s Disease
Source: PLoS Comput Biol. 2021 Mar 12;17(3):e1008833. doi: 10.1371/journal.pcbi.1008833 (PMC7990207; doi:10.1371/journal.pcbi.1008833)
Supplement: S1 Compressed ZIP File — Exported from current GitHub repository including source code, data and documentation. (ZIP) [file pcbi.1008833.s001.zip › pdkit-1.3.2/tests/data/2458/T_-_PRONATION_SUPINATION_-_RIGHT_HAND_-_2016-10-14_10-42-47_-_f73512ccfc_-_2458.csv]

1253874943581358	2.8179753	4.1395745	5.8825536	3
1253874953533076	3.1184478	4.6818614	5.439626	3
1253874963612608	3.3566709	5.1463366	5.081693	3
1253874973530628	3.551798	5.5461683	4.783615	3
1253874983521826	3.7217865	5.8933277	4.5202527	3
1253874993535056	3.86903	6.2009826	4.24492	3
1253875003569170	4.000711	6.47033	3.9468415	3
1253875013528128	4.120421	6.715736	3.6727054	3
1253875023546201	4.238934	6.933608	3.453636	3
1253875033526722	4.3418846	7.1275387	3.2800562	3
1253875043528962	4.4244847	7.2939353	3.1435869	3
1253875053535212	4.489128	7.433996	3.016694	3
1253875063526514	4.5525746	7.5561004	2.906561	3
1253875073526358	4.6112323	7.667431	2.8072014	3
1253875083521253	4.655525	7.7608047	2.706645	3
1253875093947816	4.6830587	7.8469963	2.6048915	3
1253875103532608	4.698621	7.9104424	2.505532	3
1253875113525785	4.709395	7.9691005	2.421735	3
1253875123521358	4.72376	8.018182	2.3511062	3
1253875133521253	4.7536874	8.06008	2.291251	3
1253875143848180	4.7907977	8.101978	2.2589293	3
1253875153534118	4.8267107	8.141483	2.2637177	3
1253875163526774	4.8518496	8.178593	2.2972364	3
1253875174386670	4.8698063	8.208521	2.3355439	3
1253875183530628	4.8745947	8.237251	2.3630772	3
1253875194259951	4.8757915	8.257602	2.3630772	3
1253875203519274	4.8781857	8.274361	2.3439236	3
1253875213518545	4.879383	8.288726	2.304419	3
1253875223519274	4.871003	8.295909	2.2481554	3
1253875233520108	4.8482585	8.303091	2.1918917	3
1253875243517555	4.8255134	8.3150625	2.1428106	3
1253875253515785	4.823119	8.331821	2.0853498	3
1253875263519743	4.8362875	8.356961	2.0147207	3
1253875273529170	4.856638	8.380903	1.9452889	3
1253875283525576	4.8877625	8.407239	1.910573	3
1253875293520160	4.945224	8.4347725	1.9273324	3
1253875303528441	4.996699	8.455123	1.9835961	3
1253875313623337	5.020641	8.469488	2.066196	3
1253875323537972	5.0266266	8.475474	2.147599	3
1253875333522243	5.020641	8.476671	2.19668	3
1253875343548701	5.009867	8.476671	2.208651	3
1253875353530941	4.9919105	8.474277	2.1811178	3
1253875363522555	4.97156	8.471883	2.1272483	3
1253875373520993	4.948815	8.467094	2.0733786	3
1253875383550003	4.9344497	8.468291	2.03148	3
1253875393593910	4.9464207	8.474277	1.9835961	3
1253875403523128	4.9787426	8.485051	1.9440918	3
1253875413517972	4.9943047	8.48984	1.9596541	3
1253875423519847	5.0002904	8.49343	2.0326772	3
1253875433522972	5.0146556	8.486248	2.12246	3
1253875443519066	5.021838	8.483853	2.2146366	3
1253875453528701	5.0158525	8.485051	2.2780828	3
1253875463522712	5.0026846	8.488642	2.267309	3
1253875473519691	4.9907136	8.495825	2.1978772	3
1253875483529014	4.9895163	8.516175	2.098518	3
1253875493520003	4.993108	8.528147	1.9835961	3
1253875503521878	4.997896	8.537724	1.9093759	3
1253875513521618	4.993108	8.53892	1.8842367	3
1253875523523180	5.007473	8.543709	1.8806454	3
1253875533522191	5.019444	8.543709	1.875857	3
1253875543607555	5.0146556	8.543709	1.8794483	3
1253875553527034	4.993108	8.543709	1.9033904	3
1253875563523701	4.972757	8.5473	1.9416976	3
1253875573524639	4.975151	8.572439	1.9405005	3
1253875583524222	5.009867	8.595184	1.8854338	3
1253875593523493	5.0397944	8.615535	1.8483237	3
1253875603528389	5.057751	8.637083	1.8830396	3
1253875613523545	5.117606	8.640674	1.9728222	3
1253875623525055	5.151125	8.589199	2.1823149	3
1253875633524170	5.1762643	8.499416	2.6479871	3
1253875643540576	5.109226	8.422802	3.2333694	3
1253875653518753	4.9775453	8.273164	3.7828386	3
1253875663528493	4.83509	8.137892	4.295198	3
1253875673524795	4.662708	8.001422	4.6818614	3
1253875683518649	4.4903255	7.843405	4.8099513	3
1253875693522191	4.2880154	7.66384	4.569334	3
1253875703523336	3.9959226	7.466318	4.003105	3
1253875713520159	3.6056678	7.2101383	3.2094274	3
1253875723526930	3.1196449	6.8785415	2.3259668	3
1253875733522191	2.5617957	6.5505357	1.5693992	3
1253875743522451	2.0087352	6.181829	0.8702923	3
1253875753525159	1.5801731	5.777209	0.11252748	3
1253875763522399	1.2330139	5.389348	-0.7613561	3
1253875773518128	0.8379706	5.085284	-1.7992426	3
1253875783527086	0.2669535	4.935647	-3.1771057	3
1253875793521826	-0.45489833	4.960786	-4.997896	3
1253875803519274	-1.4915876	5.1439424	-7.392098	3
1253875813523128	-2.56419	5.2181625	-10.0508585	3
1253875823522295	-3.3746274	5.171476	-12.277467	3
1253875833521201	-3.903746	4.9883194	-13.366828	3
1253875843525628	-4.1479545	4.7441106	-13.388376	3
1253875853520264	-4.274847	4.489128	-12.7730665	3
1253875863532399	-4.380192	4.209007	-11.86686	3
1253875873535628	-4.414908	3.9731777	-10.912771	3
1253875883525316	-4.285621	3.7672763	-10.044873	3
1253875893519795	-3.9791632	3.5972881	-9.3421755	3
1253875903531357	-3.4476504	3.4811692	-8.765172	3
1253875913524951	-2.6755204	3.394978	-8.249222	3
1253875923643441	-1.6819267	3.3411086	-7.679402	3
1253875933527763	-0.51235914	3.288436	-6.8402343	3
1253875943515680	0.7254431	3.277662	-5.5725045	3
1253875953518076	1.970428	3.301604	-3.870227	3
1253875963534222	3.0921116	3.3722332	-1.8327614	3
1253875973520055	4.1575313	3.4919431	0.51834464	3
1253875983535680	5.0745106	3.6595373	2.8742392	3
1253875993600993	5.744887	3.7948096	4.921282	3
1253876003534638	6.179435	3.858256	6.4858923	3
1253876013541513	6.3721676	3.8486793	7.493851	3
1253876023533753	6.4152637	3.833117	8.117541	3
1253876033536357	6.2129536	3.8163576	8.418014	3
1253876043531097	5.876568	3.7600937	8.396465	3
1253876053540680	5.602432	3.7481227	8.137892	3
1253876063561722	5.3438582	3.834314	7.6267295	3
1253876073529326	5.09127	3.9217024	6.811504	3
1253876083541305	4.8626237	4.0414124	5.7664347	3
1253876093531045	4.569334	4.1982327	4.554969	3
1253876103539118	4.2161894	4.308366	3.2477345	3
1253876113544222	3.78643	4.3837833	1.8866309	3
1253876123532347	3.228581	4.3897686	0.5518635	3
1253876133532243	2.565387	4.321534	-0.65242	3
1253876143555159	1.7860745	4.2197804	-1.7286136	3
1253876153527399	0.92416185	4.1060557	-2.7665	3
1253876163529795	-0.06823475	4.1000705	-3.9109285	3
1253876173519951	-1.1671734	4.1958385	-5.321113	3
1253876183520628	-2.1188686	4.2904096	-7.065289	3
1253876193518440	-2.8407204	4.390966	-8.919599	3
1253876203515211	-3.406949	4.3957543	-10.368091	3
1253876213514847	-3.8989575	4.2820296	-11.026496	3
1253876223515315	-4.2281604	4.083311	-11.010934	3
1253876233514743	-4.253299	3.858256	-10.516531	3
1253876243515368	-3.8965633	3.714604	-9.770737	3
1253876253520315	-3.228581	3.726575	-8.947132	3
1253876263518753	-2.432509	3.7708676	-8.12233	3
1253876273532607	-1.5765818	3.8283286	-7.2268977	3
1253876283535263	-0.7146692	3.8977604	-6.242881	3
1253876293527659	0.19632454	3.927688	-5.1487308	3
1253876303550472	1.1731589	3.9432502	-3.855862	3
1253876313532295	2.146402	3.9911342	-2.232593	3
1253876323529899	3.107674	4.0557775	-0.29209262	3
1253876333540628	4.1000705	4.096479	1.8710686	3
1253876343534847	5.0625396	4.1144357	4.226963	3
1253876353644690	5.816713	4.143166	6.603208	3
1253876363560055	6.2752028	4.1060557	8.578424	3
1253876373532763	6.3913217	3.9875429	9.683349	3
1253876383527659	6.232107	3.7612908	9.762358	3
1253876394504378	5.85502	3.4835634	8.987833	3
1253876403531878	5.2660465	3.217807	7.526173	3
1253876413528128	4.5681367	2.9879637	5.6682725	3
1253876423543805	3.8307228	2.8898015	3.7912183	3
1253876433522659	3.0442274	2.883816	2.0470424	3
1253876443524378	2.2697031	2.8526914	0.47405192	3
1253876453520263	1.4951789	2.8263552	-0.9648633	3
1253876463527242	0.6584055	2.7760768	-2.304419	3
1253876473526097	-0.22744916	2.7006595	-3.6475663	3
1253876483539586	-1.2641385	2.742558	-5.067328	3
1253876493525992	-2.4025815	2.980781	-6.781576	3
1253876503522607	-3.3267434	3.2249897	-8.949526	3
1253876513539326	-3.8869865	3.3877954	-11.249157	3
1253876523556565	-4.2940006	3.4284968	-13.007698	3
1253876533532867	-4.7022123	3.3051953	-13.734338	3
1253876543574690	-5.032612	3.0334535	-13.644555	3
1253876553527659	-5.1367598	2.7210102	-12.920309	3
1253876563531930	-4.9045224	2.4827871	-11.720815	3
1253876573523284	-4.2197804	2.3989902	-10.363302	3
1253876583529847	-3.204639	2.4672248	-9.070433	3
1253876593559117	-2.1260512	2.566584	-7.836222	3
1253876603535472	-1.1001357	2.6240451	-6.5625067	3
1253876613524065	-0.05865794	2.6635494	-5.0996494	3
1253876623554586	1.0187328	2.6862943	-3.347094	3
1253876633535992	2.2469583	2.6994624	-1.1875241	3
1253876643525367	3.6296098	2.822764	1.4891934	3
1253876653525263	4.924873	2.9724014	4.483143	3
1253876663538961	5.8502316	3.0430303	7.3071036	3
1253876673524169	6.3901243	2.9963434	9.337387	3
1253876683526097	6.5984197	2.8574798	10.230424	3
1253876693538180	6.471527	2.6563668	10.1143055	3
1253876703527607	6.005855	2.4181437	9.114726	3
1253876713525003	5.2720323	2.1787236	7.2951326	3
1253876723535628	4.3406878	1.9237411	4.8901567	3
1253876733528232	3.2381577	1.7633295	2.31639	3
1253876743525367	2.087744	1.7561469	-0.062249243	3
1253876753537034	1.0690111	1.8555063	-2.055422	3
1253876763525159	0.21308395	2.0027497	-3.6379895	3
1253876773525732	-0.46686932	2.136825	-4.900931	3
1253876783534638	-1.0881647	2.2373815	-5.9867015	3
1253876793526461	-1.6663644	2.2864625	-6.9862804	3
1253876803524742	-2.328361	2.3654714	-7.905654	3
1253876813537763	-3.2142158	2.5498247	-10.157401	3
1253876823527815	-4.1036615	2.7449522	-12.140997	3
1253876833524742	-4.8123455	2.8993783	-13.521255	3
1253876843538284	-5.2863975	2.907758	-14.13417	3
1253876853525159	-5.6156	2.7257986	-14.298173	3
1253876863526982	-5.828684	2.3570917	-13.5930805	3
1253876873536253	-5.9304376	1.8746599	-12.352883	3
1253876883525732	-5.7484784	1.4030021	-10.737994	3
1253876893525315	-5.1690817	1.1384429	-8.962694	3
1253876903539742	-4.268862	1.412579	-7.1143703	3
1253876913525940	-3.1675289	1.2378023	-5.2409077	3
1253876923526461	-1.9931729	2.124854	-3.41892	3
1253876933537815	-0.81881696	2.1667526	-1.7262194	3
1253876943524951	0.36152446	2.5031378	-0.12210429	3
1253876953528128	1.5705963	2.801216	1.6053122	3
1253876963539326	2.8299465	3.027468	3.4883518	3
1253876973525107	3.8893807	3.192668	5.1822495	3
1253876983545055	4.5441947	3.2501287	6.2620344	3
1253876993566409	4.911705	3.2728736	6.6079965	3
1253877003526826	5.427655	3.3387144	6.3206925	3
1253877013529326	5.279215	3.4404678	5.54138	3
1253877023539326	5.433641	3.5577838	4.473566	3
1253877033526513	5.5030727	3.6631286	3.2872388	3
1253877043553857	5.035006	3.7493198	2.066196	3
1253877053537451	4.3143516	3.7972038	0.80445176	3
1253877063522607	3.3842041	3.8474822	-0.47884035	3
1253877073551826	2.9221232	3.879804	-1.7645266	3
1253877083538076	2.2780828	3.9348705	-3.0083144	3
1253877093526565	1.508347	4.0414124	-4.2580876	3
1253877103527503	0.63206923	4.134786	-5.6467247	3
1253877113522346	-0.3196259	4.259285	-7.2304893	3
1253877123525940	-1.2557588	4.3646297	-8.930372	3
1253877133525836	-2.03148	4.402937	-10.471041	3
1253877143546148	-2.6779146	4.417302	-11.528081	3
1253877153528128	-3.1651347	4.333505	-11.943475	3
1253877163523648	-3.4991257	4.2341456	-11.797429	3
1253877173538076	-3.608062	4.1659107	-11.306618	3
1253877183527294	-3.4572272	4.1455603	-10.638636	3
1253877193526461	-3.0921116	4.1826706	-9.915586	3
1253877203538857	-2.6180596	4.214992	-9.173384	3
1253877213523023	-2.066196	4.249708	-8.406042	3
1253877223524794	-1.4748282	4.2556934	-7.5932107	3
1253877233538805	-0.81163436	4.271256	-6.6726403	3
1253877243526200	-0.025139118	4.35625	-5.602432	3
1253877253525367	0.89782566	4.489128	-4.425682	3
1253877263536878	2.079364	4.6040497	-3.108871	3
1253877273525575	3.5194764	4.80636	-1.401805	3
1253877283525211	5.097255	5.1259856	0.78170687	3
1253877293537398	6.3661823	5.436035	3.1747115	3
1253877303529898	7.074866	5.614403	5.116409	3
1253877313527450	7.2939353	5.590461	6.0489507	3
1253877323539638	7.201759	5.412093	5.9986725	3
1253877333524586	6.815095	5.1786585	5.2409077	3
1253877343524794	6.208165	4.911705	3.9827545	3
1253877353535992	5.461174	4.6459484	2.505532	3
1253877363525888	4.51307	4.3981485	0.9804256	3
1253877373524013	3.4727895	4.189853	-0.50996494	3
1253877383536982	2.5330653	4.0162735	-1.8650831	3
1253877393525003	1.7274165	3.9097314	-3.0059202	3
1253877403525159	0.9756372	3.846285	-3.9564183	3
1253877413537763	0.2741361	3.7684734	-4.795586	3
1253877423525159	-0.51714754	3.7457285	-5.645528	3
1253877433525055	-1.4161704	3.807978	-6.6762314	3
1253877443526930	-2.1583729	3.9396589	-7.9942393	3
1253877453527398	-2.682703	4.119224	-9.555259	3
1253877463527659	-3.0490158	4.259285	-11.052833	3
1253877473538544	-3.3063924	4.2305546	-12.091916	3
1253877483527034	-3.4284968	4.1024647	-12.465411	3
1253877493527138	-3.3446999	3.915717	-12.269087	3
1253877503536148	-3.0202854	3.7361517	-11.613075	3
1253877513531982	-2.4492683	3.6727054	-10.660183	3
1253877523538805	-1.7142484	3.7074213	-9.537302	3
1253877533547242	-0.89064306	3.799598	-8.261193	3
1253877543528075	-0.06464344	3.9264908	-6.859388	3
1253877553526305	0.7445967	4.0821137	-5.3594203	3
1253877563538492	1.4915876	4.2461166	-3.7984009	3
1253877573523700	2.2266076	4.3873744	-2.2864625	3
1253877583526044	3.0346506	4.5046906	-0.81402856	3
1253877593541409	3.7684734	4.667496	0.6428431	3
1253877603561773	4.3777976	4.818331	1.804031	3
1253877613549690	5.023035	4.948815	2.5833437	3
1253877623520159	5.5856724	5.127183	3.0190883	3
1253877633527659	5.911284	5.3007627	3.0657754	3
1253877643526669	6.0489507	5.422867	2.706645	3
1253877653537450	6.039374	5.5162406	1.982399	3
1253877663525732	5.9148755	5.5497594	1.0702082	3
1253877673523596	5.686229	5.601235	0.16280572	3
1253877683536929	5.317522	5.6407394	-0.6835446	3
1253877693525627	4.8602295	5.6299653	-1.4401124	3
1253877703527711	4.298789	5.603629	-2.1571758	3
1253877713539586	3.6619315	5.544971	-2.918532	3
1253877723524482	2.9724014	5.4264584	-3.7541082	3
1253877733524273	2.2254105	5.270835	-4.6351743	3
1253877743538752	1.3491327	5.1379566	-5.5521536	3
1253877753524950	0.33279404	5.073313	-6.563704	3
1253877763524898	-0.6799533	5.040992	-7.776367	3
1253877773536252	-1.532289	5.0062757	-9.163807	3
1253877783525211	-2.1571758	5.020641	-10.444705	3
1253877793525940	-2.6443958	4.9559975	-11.268311	3
1253877803536929	-2.9843724	4.8135424	-11.522096	3
1253877813559013	-3.120842	4.6591167	-11.329363	3
1253877823527919	-2.9771898	4.548983	-10.833763	3
1253877833538284	-2.5486276	4.5262384	-10.157401	3
1253877843527138	-1.9428947	4.5765166	-9.380483	3
1253877853526721	-1.2018893	4.6710877	-8.511387	3
1253877863537346	-0.37349546	4.8243165	-7.5441294	3
1253877873527502	0.4321534	5.011064	-6.517017	3
1253877883526148	1.2246342	5.1367598	-5.473145	3
1253877893537711	2.1380222	5.221754	-4.3526587	3
1253877903531200	3.1352072	5.3582234	-3.052607	3
1253877913526825	4.188656	5.518635	-1.5382746	3
1253877923541721	5.201403	5.7137623	0.16160862	3
1253877933528648	5.9890957	5.911284	1.7824832	3
1253877943524377	6.4368114	6.0202203	2.8921957	3
1253877953538856	6.5960255	6.0262055	3.2632968	3
1253877963525523	6.543353	5.9962783	2.920926	3
1253877973529273	6.3302693	5.949591	2.0242975	3
1253877983653231	5.9867015	5.9052987	0.78170687	3
1253877993552971	5.494693	5.875371	-0.59017074	3
1253878003531773	4.9416323	5.878962	-1.8195933	3
1253878013529013	4.3502645	5.9052987	-2.8275523	3
1253878023525627	3.843891	5.8945246	-3.5853171	3
1253878033527815	3.3794158	5.913678	-4.122815	3
1253878043578440	2.8658595	5.884948	-4.590882	3
1253878053526200	2.3247697	5.7843914	-5.094861	3
1253878063526513	1.7465701	5.6335564	-5.6299653	3
1253878073536252	1.0881647	5.48751	-6.155493	3
1253878083531565	0.19632454	5.401319	-6.8522053	3
1253878093524950	-0.7469909	5.297171	-7.86615	3
1253878103536044	-1.5023615	5.195418	-9.120711	3
1253878113524065	-2.043451	5.080496	-10.262746	3
1253878123523700	-2.3930047	4.938041	-10.840945	3
1253878133534950	-2.5127146	4.787206	-10.885238	3
1253878143535211	-2.3235726	4.6603136	-10.552444	3
1253878153525367	-1.816002	4.643554	-9.957485	3
1253878163536096	-1.103727	4.7261543	-9.218874	3
1253878173523440	-0.2621651	4.8733974	-8.327033	3
1253878183523648	0.61530983	5.057751	-7.2843585	3
1253878193534429	1.4784195	5.2516813	-6.133945	3
1253878203523440	2.2888567	5.422867	-4.912902	3
1253878213524013	3.1112652	5.5341973	-3.6296098	3
1253878223534273	3.9336734	5.6431336	-2.1691468	3
1253878233524690	4.5561657	5.7400985	-0.63206923	3
1253878243525211	4.993108	5.720945	0.7194576	3
1253878253534481	5.281609	5.6431336	1.7549498	3
1253878263524273	5.511452	5.559336	2.4145525	3
1253878273531148	5.74369	5.5521536	2.6839	3
1253878283539846	5.901707	5.6084175	2.5151088	3
1253878293530106	5.946	5.659893	1.958457	3
1253878303525054	5.8238955	5.6946087	1.1372458	3
1253878313539169	5.4922986	5.6802435	0.1328782	3
1253878323525627	5.0541596	5.639542	-0.9552865	3
1253878333525627	4.5441947	5.638345	-2.079364	3
1253878343538544	4.0066967	5.657499	-3.1268275	3
1253878353526096	3.4356794	5.6790466	-4.0342298	3
1253878363525158	2.918532	5.6706667	-4.80636	3
1253878373538023	2.4133554	5.6658783	-5.5162406	3
1253878383525210	1.804031	5.674258	-6.25964	3
1253878393527138	1.091756	5.6910176	-7.1311297	3
1253878403540002	0.35553896	5.711368	-8.2037325	3
1253878413528075	-0.30166942	5.6802435	-9.358934	3
1253878423527085	-0.8870517	5.651513	-10.33098	3
1253878433537138	-1.3670892	5.5461683	-10.900801	3
1253878443522138	-1.6567876	5.392939	-10.978612	3
1253878453521877	-1.7178397	5.269638	-10.684125	3
1253878463525002	-1.5107412	5.199009	-10.150218	3
1253878473525471	-1.0761937	5.2037973	-9.478644	3
1253878483525627	-0.51116204	5.2480903	-8.693346	3
1253878493538492	0.107739076	5.3199162	-7.78355	3
1253878503526565	0.7182605	5.4049106	-6.7851677	3
1253878513529429	1.3108255	5.4863133	-5.770026	3
1253878524456825	1.8986019	5.571307	-4.7907977	3
1253878533542294	2.541445	5.6359506	-3.9121256	3
1253878543529377	3.2872388	5.734113	-3.071761	3
1253878553540158	4.1180267	5.851429	-2.1787236	3
1253878563524794	5.032612	5.98311	-1.1240777	3
1253878573525419	5.9400144	6.172252	0.14963761	3
1253878583532971	6.6882024	6.351817	1.4664485	3
1253878593525835	7.2101383	6.4751186	2.6072857	3
1253878603523179	7.455544	6.5481415	3.3255463	3
1253878613527033	7.4363904	6.537368	3.454833	3
1253878623578387	7.1993647	6.4667387	3.0789435	3
1253878633531929	6.7839704	6.363788	2.2948422	3
1253878643540835	6.256049	6.2728086	1.2198458	3
1253878653525262	5.6670756	6.1902084	-0.007182605	3
1253878663524846	5.0864816	6.147113	-1.2210429	3
1253878673533179	4.489128	6.135142	-2.3463178	3
1253878683534325	3.9791632	6.099229	-3.2597055	3
1253878693527606	3.5541923	6.0956373	-3.9217024	3
1253878703534325	3.1531637	6.081272	-4.408922	3
1253878713523075	2.7449522	6.030994	-4.80636	3
1253878723522815	2.2254105	6.019023	-5.2768207	3
1253878733533283	1.6400281	6.066907	-6.0477533	3
1253878743527554	1.198298	6.1387334	-7.157466	3
1253878753523544	0.9564836	6.2225304	-8.41921	3
1253878763533075	0.8295909	6.291962	-9.44752	3
1253878773523596	0.700304	6.281188	-9.901221	3
1253878783523283	0.545878	6.197391	-9.757569	3
1253878793532762	0.49679685	6.099229	-9.214086	3
1253878803531096	0.6667852	6.051345	-8.487445	3
1253878813524898	1.0402806	6.0645127	-7.6889787	3
1253878823537710	1.5346833	6.129156	-6.8438253	3
1253878833524117	2.146402	6.1926026	-5.943606	3
1253878843525887	2.9029696	6.269217	-4.8841715	3
1253878853536200	3.7110126	6.353014	-3.6140475	3
1253878863525471	4.545392	6.4547677	-2.1045034	3
1253878873524117	5.1379566	6.539762	-0.49081135	3
1253878883537658	5.363012	6.503849	0.80205756	3
1253878893525002	5.3833623	6.3925185	1.4951789	3
1253878903524898	5.2899885	6.281188	1.5346833	3
1253878913537450	5.1020436	6.1902084	0.9780314	3
1253878923528856	4.8578353	6.1040173	0.0023942017	3
1253878933528335	4.525041	6.054936	-1.1599907	3
1253878943531252	4.0462008	6.0321913	-2.3427265	3
1253878953527606	3.4320881	6.0130377	-3.4213142	3
1253878963525731	2.7748797	5.98311	-4.3885717	3
1253878973541721	2.172738	5.9723363	-5.2325277	3
1253878983539325	1.6950948	5.9867015	-5.922058	3
1253878993547085	1.4173675	6.0465565	-6.4284315	3
1253879003525991	1.1803415	6.181829	-6.8522053	3
1253879013522606	0.9564836	6.302736	-7.3298483	3
1253879023529221	0.78410107	6.408081	-7.9068513	3
1253879033543856	0.62368953	6.525397	-8.561666	3
1253879043526721	0.45609543	6.579266	-9.148245	3
1253879053524585	0.29927522	6.579266	-9.498995	3
1253879063542866	0.22266077	6.540959	-9.569624	3
1253879073528804	0.29328972	6.494272	-9.403227	3
1253879083531460	0.51116204	6.4547677	-9.072827	3
1253879093535002	0.8571242	6.443994	-8.589199	3
1253879103534064	1.2557588	6.4787097	-7.9487495	3
1253879113533544	1.6843209	6.528988	-7.181408	3
1253879123545887	2.1260512	6.5840545	-6.355408	3
1253879133534429	2.6072857	6.623559	-5.5138464	3
1253879143536148	3.1423898	6.692991	-4.644751	3
1253879153547294	3.716998	6.7743936	-3.7660792	3
1253879163532189	4.369418	6.8438253	-2.8646624	3
1253879173535002	5.055357	6.969521	-1.8962077	3
1253879183544846	5.6203885	7.117962	-0.9660604	3
1253879193533960	6.0465565	7.237672	-0.23942018	3
1253879203533179	6.3111157	7.3226657	0.14604631	3
1253879213543023	6.4260373	7.371747	0.18315643	3
1253879223530991	6.443994	7.395689	-0.03232172	3
1253879233530054	6.445191	7.351396	-0.40821138	3
1253879243542606	6.517017	7.321469	-0.7302315	3
1253879253530887	6.501455	7.32506	-0.89782566	3
1253879263531252	6.375759	7.289147	-0.92296475	3
1253879273543335	6.042965	7.2113357	-1.0031705	3
1253879283533075	5.5760956	7.0820484	-1.3275849	3
1253879293532710	5.0266266	6.895301	-1.922544	3
1253879303542866	4.378995	6.6654577	-2.7473464	3
1253879313540627	3.620033	6.4643445	-3.7122097	3
1253879323536877	2.645593	6.3326635	-4.8733974	3
1253879333546148	1.5897499	6.169858	-6.265626	3
1253879343531877	0.7649474	5.9567738	-7.705738	3
1253879353532189	0.23223756	5.8334723	-8.826224	3
1253879363544741	-0.11133038	5.781997	-9.386468	3
1253879373533700	-0.20231004	5.7748146	-9.446322	3
1253879383533700	-0.06703765	5.831078	-9.209297	3
1253879393542918	0.25498247	5.9388175	-8.850166	3
1253879403533023	0.7062895	6.0681043	-8.444349	3
1253879413532814	1.2437878	6.2225304	-8.021772	3
1253879423549168	1.7609353	6.3721676	-7.5561004	3
1253879433534325	2.2134395	6.4858923	-7.00304	3
1253879443524168	2.6479871	6.5361705	-6.361394	3
1253879453544429	3.1268275	6.56131	-5.554548	3
1253879463533700	3.608062	6.6044054	-4.5394063	3
1253879473538179	4.096479	6.6271505	-3.4093432	3
1253879483543283	4.5537715	6.6606693	-2.2349873	3
1253879493533387	4.9021277	6.7109475	-1.2018893	3
1253879503533127	5.177461	6.769605	-0.5374983	3
1253879513546825	5.3845596	6.83784	-0.37110126	3
1253879523531356	5.446809	6.8988924	-0.688333	3
1253879533540002	5.397728	6.9108634	-1.2964603	3
1253879543550991	5.243302	6.9048777	-1.9895816	3
1253879553534950	4.947618	6.903681	-2.6731262	3
1253879563535470	4.545392	6.903681	-3.3411086	3
1253879573544950	4.11683	6.8988924	-3.9971197	3
1253879583574377	3.7205894	6.9108634	-4.6459484	3
1253879593540731	3.3854012	6.956353	-5.279215	3
1253879603543595	3.1627405	7.029376	-5.8586116	3
1253879613534533	3.003526	7.1143703	-6.375759	3
1253879623532085	2.8766334	7.1754227	-6.8402343	3
1253879633544064	2.6970682	7.2065473	-7.2508397	3
1253879643528960	2.4420857	7.2304893	-7.6147585	3
1253879653537293	2.0973208	7.2233067	-8.066066	3
1253879663546200	1.7369933	7.1550717	-8.577228	3
1253879673532502	1.447295	7.052121	-8.966286	3
1253879683530887	1.2054806	6.9491706	-9.132683	3
1253879693545418	1.0450691	6.8103065	-9.016563	3
1253879703528960	1.0570401	6.6989765	-8.665813	3
1253879713530158	1.2258313	6.6415157	-8.176199	3
1253879723541772	1.5394717	6.623559	-7.5668745	3
1253879733599689	1.9488802	6.622362	-6.849811	3
1253879743531408	2.4995465	6.6103907	-6.007052	3
1253879753540679	3.193865	6.637924	-4.9188876	3
1253879763530887	3.976769	6.703765	-3.5541923	3
1253879773530522	4.6938324	6.817489	-1.9991584	3
1253879783543960	5.1678843	6.89171	-0.59017074	3
1253879793529168	5.4025164	6.897695	0.2753332	3
1253879803531929	5.5509567	6.8869214	0.49320555	3
1253879813540418	5.6766524	6.915652	0.142455	3
1253879823531616	5.753267	6.979098	-0.61171854	3
1253879833539481	5.741296	7.050924	-1.5502456	3
1253879843564793	5.595249	7.123947	-2.397793	3
1253879853570939	5.2959743	7.1766195	-3.0202854	3
1253879863541356	4.9763484	7.1993647	-3.466804	3
1253879873548022	4.7429137	7.2340803	-3.7541082	3
1253879883544689	4.5142674	7.3406224	-3.9348705	3
1253879893526564	4.2281604	7.419631	-4.155137	3
1253879903528491	3.9336734	7.4471645	-4.5082817	3
1253879913532033	3.6164417	7.4711065	-5.007473	3
1253879923529741	3.2597055	7.454347	-5.601235	3
1253879933541043	2.8874073	7.410054	-6.194997	3
1253879943528283	2.48159	7.3346367	-6.706159	3
1253879953526720	2.0123265	7.240066	-7.111976	3
1253879963540783	1.4820108	7.1191587	-7.463924	3
1253879973529272	0.9995792	6.977901	-7.7931266	3
1253879983547814	0.712275	6.851008	-8.030152	3
1253879993528127	0.5602432	6.733692	-8.055291	3
1253880003529949	0.5602432	6.733692	-8.055291	3
1253880013544168	0.6859388	6.706159	-7.8853035	3
1253880023529064	0.9576807	6.706159	-7.6003933	3
1253880033530574	1.3323733	6.743269	-7.2113357	3
1253880043530418	1.7729063	6.7983356	-6.7025676	3
1253880053539220	2.2505496	6.8665705	-6.099229	3
1253880063531252	2.8083985	6.897695	-5.4408236	3
1253880073527606	3.582923	6.9120603	-4.569334	3
1253880083543335	4.4963107	7.335834	-1.8734628	3
1253880093534168	5.2361193	7.1754227	-0.56982	3
1253880103537501	5.6156	7.1849995	0.130484	3
1253880113548126	5.699397	7.147889	0.049081136	3
1253880123531512	5.553351	7.0940194	-0.770933	3
1253880133529741	5.281609	6.993463	-2.0027497	3
1253880143552085	4.6938324	6.969521	-3.2477345	3
1253880153534168	4.441244	6.992266	-4.1802764	3
1253880163526668	4.1862617	7.0569096	-4.7046065	3
1253880173545001	3.9264908	7.16824	-4.900931	3
1253880183528335	3.9588125	7.264008	-5.0122614	3
1253880193529741	3.4476504	7.3537903	-5.2145715	3
1253880203574064	3.2704794	7.4483614	-5.565322	3
1253880213535106	3.1423898	7.53575	-5.997475	3
1253880223527241	3.0550013	7.599196	-6.432023	3
1253880233539272	2.9843724	7.6375036	-6.781576	3
1253880243527710	2.9388826	7.6351094	-6.981492	3
1253880253527189	2.9317	7.6171527	-6.9886746	3
1253880263542501	2.954445	7.5812397	-6.8426285	3
1253880273529429	3.0442274	7.5429325	-6.5960255	3
1253880283527762	3.1914709	7.53575	-6.290765	3
1253880293543543	3.3734303	7.550115	-6.0046577	3
1253880303529168	3.6212301	7.57286	-5.7185507	3
1253880313530522	3.9109285	7.6123643	-5.386954	3
1253880323547710	4.2700586	7.615956	-4.975151	3
1253880333529533	4.748899	7.61835	-4.298789	3
1253880343534116	5.237316	7.6375036	-3.3387144	3
1253880353541147	5.6802435	7.631518	-2.1739352	3
1253880363531720	6.007052	7.603985	-0.9504981	3
1253880373529845	6.1542954	7.523779	0.020350715	3
1253880383541356	6.191406	7.418434	0.5434838	3
1253880393532449	6.1662664	7.311892	0.5590461	3
1253880403530262	6.099229	7.229292	0.16639702	3
1253880413542814	5.9148755	7.1706343	-0.5243302	3
1253880423530314	5.619191	7.091625	-1.3934253	3
1253880433530939	5.2540755	7.026982	-2.3187842	3
1253880443526512	4.817134	6.951565	-3.2261868	3
1253880453529741	4.414908	6.8773446	-4.0054994	3
1253880463532189	4.1335893	6.83784	-4.5298295	3
1253880473543283	3.9109285	6.8462195	-4.796783	3
1253880483531512	3.66672	6.8318543	-4.9536033	3
1253880493536512	3.3195608	6.775591	-5.171476	3
1253880503543543	2.7952304	6.733692	-5.5976434	3
1253880513534585	2.0709844	6.70975	-6.4260373	3
1253880523526928	1.3754689	6.655881	-7.619547	3
1253880533556616	0.8463503	6.518214	-8.889671	3
1253880543544585	0.46686932	6.373365	-9.631873	3
1253880553531251	0.21308395	6.241684	-9.642648	3
1253880563543751	0.12569559	6.1650696	-9.132683	3
1253880573531876	0.20111294	6.135142	-8.402451	3
1253880583531928	0.439336	6.155493	-7.691373	3
1253880593551980	0.81402856	6.233304	-7.1131735	3
1253880603530939	1.1994951	6.3446345	-6.68102	3
1253880613532710	1.5586253	6.4416	-6.341043	3
1253880623542553	1.8914193	6.5481415	-6.0285997	3
1253880633529220	2.220622	6.647501	-5.7149596	3
1253880643541251	2.5905263	6.727707	-5.3881507	3
1253880653544845	3.1675289	6.754043	-4.9440265	3
1253880663532189	3.8738184	6.8545995	-4.19105	3
1253880673529272	4.5262384	7.016208	-3.144784	3
1253880683541824	5.0493712	7.1646485	-1.9883845	3
1253880693538595	5.412093	7.261614	-1.0319009	3
1253880703531251	5.6060233	7.32506	-0.5386954	3
1253880713542553	5.651513	7.3466077	-0.5279215	3
1253880723531720	5.5341973	7.335834	-0.91817635	3
1253880733529689	5.2804117	7.2819643	-1.5921441	3
1253880743551043	4.96318	7.2245035	-2.4037786	3
1253880753531564	4.6124296	7.1873937	-3.1830912	3
1253880763529637	4.2784386	7.177817	-3.8271315	3
1253880773542501	4.012682	7.1909847	-4.3299136	3
1253880783529168	3.8283286	7.2304893	-4.7070007	3
1253880793536199	3.632004	7.2711906	-5.0302176	3
1253880803538647	3.4476504	7.309498	-5.412093	3
1253880813587397	3.3399115	7.3765354	-5.8705826	3
1253880823529585	3.2573113	7.4711065	-6.4152637	3
1253880833544220	3.2022448	7.550115	-6.989872	3
1253880843535314	3.1052797	7.6255326	-7.5788455	3
1253880853530730	2.9903579	7.595605	-8.10557	3
1253880863538439	2.9005754	7.5321584	-8.34499	3
1253880873542501	2.8502972	7.443573	-8.240842	3
1253880883533282	2.8874073	7.3549876	-7.8386164	3
1253880893559793	3.086126	7.253234	-7.229292	3
1253880903530210	3.5350387	7.1622543	-6.3470287	3
1253880913531407	4.1623197	7.133524	-5.104438	3
1253880923542970	4.831499	7.183802	-3.5122938	3
1253880933532241	5.3127337	7.243657	-1.7992426	3
1253880943524689	5.5030727	7.2125325	-0.49559975	3
1253880953522605	5.554548	7.1155677	0.108936176	3
1253880963525939	5.5725045	7.028179	0.053869538	3
1253880973532762	5.543774	6.939594	-0.51475334	3
1253880983860470	5.427655	6.8486137	-1.3299791	3
1253880993544532	5.116409	6.7803793	-2.2038627	3
1253881003531199	4.6124296	6.6965823	-3.064578	3
1253881013546876	4.0282445	6.6295447	-3.9324763	3
1253881023531199	3.5110967	6.622362	-4.7919946	3
1253881033532449	3.1651347	6.6630635	-5.567716	3
1253881043546147	3.0119057	6.743269	-6.137536	3
1253881053537345	2.9269116	6.8462195	-6.4547677	3
1253881063533387	2.8215668	6.9252286	-6.5625067	3
1253881073538491	2.6635494	6.968324	-6.609194	3
1253881083557137	2.4468741	6.989872	-6.7708025	3
1253881093536668	2.1308396	7.025785	-7.2149267	3
1253881103546720	1.7202339	7.0090256	-7.9990277	3
1253881113531876	1.34195	6.9168487	-8.857349	3
1253881123529637	1.009156	6.7851677	-9.427169	3
1253881133538022	0.7182605	6.6522894	-9.485827	3
1253881143543230	0.5303157	6.5230026	-9.1350765	3
1253881153534689	0.5746084	6.4404025	-8.583213	3
1253881163541407	0.90500826	6.4368114	-7.9691005	3
1253881173530730	1.3814543	6.495469	-7.3106947	3
1253881183530939	1.9021933	6.575675	-6.5601125	3
1253881193550730	2.4133554	6.682217	-5.746084	3
1253881203531147	2.9376855	6.7971387	-4.924873	3
1253881213529897	3.5206735	6.8545995	-4.1515455	3
1253881223542397	4.283227	6.8749504	-3.2070332	3
1253881233533491	5.0134583	6.9599442	-1.9488802	3
1253881243529689	5.6120086	6.9743094	-0.5231331	3
1253881253543126	5.967548	6.9240313	0.8331822	3
1253881263529532	6.053739	6.7851677	1.7513585	3
1253881273530678	6.019023	6.5864487	2.1296425	3
1253881283540418	5.9172697	6.4020953	1.9883845	3
1253881293530366	5.685032	6.1890116	1.3874398	3
1253881303531980	5.2887917	5.93762	0.51355624	3
1253881313553334	4.655525	5.663484	-0.5303157	3
1253881323534220	3.8654387	5.365406	-1.62686	3
1253881333529480	2.9412768	5.130774	-2.7353754	3
1253881343542866	1.9333179	5.0002904	-3.9145198	3
1253881353531147	1.0749966	4.9763484	-5.2480903	3
1253881363531564	0.46806642	5.0960584	-6.7564373	3
1253881373542553	0.09935937	5.2863975	-8.310274	3
1253881383528595	-0.17238252	5.4647655	-9.668983	3
1253881393531303	-0.40821138	5.580884	-10.5919485	3
1253881404460001	-0.5410896	5.6431336	-11.050438	3
1253881413546668	-0.5626374	5.675455	-11.1414175	3
1253881423526824	-0.50637364	5.6790466	-10.978612	3
1253881433542241	-0.33159694	5.66109	-10.603919	3
1253881443524428	-0.073023155	5.659893	-10.052056	3
1253881453526459	0.22146365	5.651513	-9.370906	3
1253881463542605	0.5422867	5.6323595	-8.537724	3
1253881473530522	0.8535329	5.6323595	-7.608773	3
1253881483527136	1.163582	5.6419363	-6.657078	3
1253881493543543	1.4927847	5.662287	-5.7843914	3
1253881503528855	1.8698715	5.7149596	-5.046977	3
1253881513528438	2.3391352	5.791574	-4.437653	3
1253881523541459	2.943671	5.9172697	-3.8247373	3
1253881533539532	3.7349546	6.0609217	-3.1244333	3
1253881543532553	4.7417164	6.2847795	-2.1751323	3
1253881553544376	5.7724204	6.576872	-0.93613285	3
1253881563530261	6.6606693	6.847417	0.46447513	3
1253881573530574	7.297527	7.025785	1.7357962	3
1253881583544220	7.607576	7.091625	2.553416	3
1253881593531095	7.5812397	7.035362	2.7365725	3
1253881603529949	7.243657	6.8881183	2.3463178	3
1253881613544688	6.669049	6.669049	1.4520833	3
1253881623528699	5.9986725	6.4763155	0.272939	3
1253881633531720	5.2564697	6.337452	-1.0630256	3
1253881643546095	4.5394063	6.2488666	-2.3511062	3
1253881653531980	3.846285	6.199785	-3.4727895	3
1253881663531824	3.2202013	6.172252	-4.392163	3
1253881673543490	2.6743233	6.1542954	-5.118803	3
1253881683531043	2.1883004	6.1243677	-5.731719	3
1253881693531928	1.7477672	6.1100025	-6.317101	3
1253881703546303	1.2964603	6.1566896	-6.987478	3
1253881713532605	0.90979666	6.205771	-7.867347	3
1253881723531563	0.7374141	6.233304	-8.798691	3
1253881733544532	0.7026982	6.2943563	-9.514558	3
1253881743536824	0.6356605	6.302736	-9.878476	3
1253881753529376	0.5638345	6.220136	-9.8677025	3
1253881763543855	0.5662287	6.1100025	-9.551667	3
1253881773530261	0.712275	6.005855	-9.018958	3
1253881783528178	1.0163386	5.9412117	-8.318654	3
1253881793545313	1.4389153	5.9268465	-7.499837	3
1253881803531407	1.9632454	5.949591	-6.5864487	3
1253881813530209	2.6623523	5.9663506	-5.566519	3
1253881823542657	3.4943373	6.05733	-4.2999864	3
1253881833532032	4.3299136	6.205771	-2.8000188	3
1253881843532709	4.9919105	6.327875	-1.2617443	3
1253881853545261	5.366603	6.367379	-0.047884032	3
1253881863531772	5.523423	6.355408	0.5722142	3
1253881873530990	5.556942	6.338649	0.5363012	3
1253881883543178	5.5282116	6.3302693	-0.076614454	3
1253881893531667	5.469554	6.355408	-1.0414777	3
1253881903533542	5.306748	6.4248405	-2.1499932	3
1253881913547917	5.005079	6.4966664	-3.2010477	3
1253881923530105	4.6495395	6.5385647	-4.045004	3
1253881933530365	4.4005427	6.5720835	-4.596867	3
1253881943525678	4.189853	6.692991	-4.818331	3
1253881953534740	3.90614	6.803124	-4.9069166	3
1253881963561667	3.5673606	6.8282633	-5.1439424	3
1253881973557397	3.1962593	6.825869	-5.6096144	3
1253881983900417	2.7940333	6.791153	-6.221333	3
1253881993556355	2.3594859	6.731298	-6.8462195	3
1253882003528647	1.8327614	6.6786256	-7.4327993	3
1253882013549532	1.1875241	6.600814	-8.066066	3
1253882023530886	0.6368576	6.469133	-8.669404	3
1253882033542553	0.2741361	6.3913217	-9.130288	3
1253882043532188	0.06464344	6.315904	-9.321824	3
1253882053524063	0.020350715	6.2847795	-9.263166	3
1253882063541355	0.11252748	6.3003416	-9.066842	3
1253882073528959	0.33039984	6.329072	-8.798691	3
1253882083537553	0.6452374	6.384139	-8.483853	3
1253882093548386	1.0019734	6.4787097	-8.1343	3
1253882103530365	1.3467385	6.5361705	-7.7847466	3
1253882113541876	1.7070658	6.573281	-7.3849154	3
1253882123549219	2.0769699	6.6391215	-6.8761473	3
1253882133530053	2.4504654	6.695385	-6.3350577	3
1253882143531772	2.9257145	6.715736	-5.7867856	3
1253882153540782	3.596091	6.740875	-5.069722	3
1253882163527553	4.292804	6.8605847	-4.0821137	3
1253882173524532	4.9320555	6.9946604	-2.9412768	3
1253882183540053	5.529409	7.117962	-1.8291701	3
1253882193530782	6.0142345	7.219715	-0.9636662	3
1253882203529740	6.362591	7.290344	-0.4333505	3
1253882213541667	6.5002575	7.321469	-0.25857377	3
1253882223530990	6.4619503	7.3071036	-0.39983168	3
1253882233528803	6.3123126	7.261614	-0.7757214	3
1253882243541615	6.0441623	7.2113357	-1.3156139	3
1253882253530469	5.7484784	7.1371155	-1.9261353	3
1253882263531719	5.4264584	7.1083846	-2.5103204	3
1253882273541355	5.0781016	7.0688806	-3.0370448	3
1253882283532032	4.772841	7.0066314	-3.4392707	3
1253882293531667	4.4675803	6.955156	-3.716998	3
1253882303539271	4.144363	6.872556	-3.9312792	3
1253882313529792	3.7816415	6.7444663	-4.1264067	3
1253882323542501	3.3087866	6.579266	-4.3897686	3
1253882333545417	2.670732	6.4032927	-4.8039656	3
1253882343531876	1.9476831	6.271611	-5.473145	3
1253882353531042	1.2916719	6.203377	-6.477513	3
1253882363542501	0.78888947	6.1542954	-7.705738	3
1253882373531563	0.50158525	6.1112	-8.798691	3
1253882383530782	0.31603462	6.1183825	-9.43914	3
1253882393540990	0.23582886	6.10282	-9.631873	3
1253882403529688	0.25617957	6.101623	-9.476251	3
1253882413533594	0.37229836	6.113594	-9.114726	3
1253882423539271	0.59136784	6.1519012	-8.662222	3
1253882433531459	0.8858546	6.211756	-8.191761	3
1253882443525053	1.2198458	6.2632318	-7.6961613	3
1253882453539896	1.7010803	6.25964	-7.1311297	3
1253882463530365	2.3822308	6.2859764	-6.31351	3
1253882473528698	3.063381	6.397307	-5.185841	3
1253882483542709	3.606865	6.4990606	-3.8881836	3
1253882493530626	3.9731777	6.5469446	-2.7102363	3
1253882503531459	4.175488	6.5828576	-1.9668367	3
1253882513545313	4.334702	6.6247563	-1.7717092	3
1253882523529323	4.486734	6.667852	-2.0482395	3
1253882533534011	4.5633483	6.70975	-2.6527755	3
1253882543548698	4.52145	6.7360864	-3.3758245	3
1253882553530886	4.3394904	6.7648168	-4.0258503	3
1253882563526407	4.0318356	6.7827735	-4.590882	3
1253882573543490	3.7588966	6.751649	-5.080496	3
1253882583529376	3.5733461	6.775591	-5.433641	3
1253882593532188	3.3303347	6.8318543	-5.722142	3
1253882603541719	3.0238767	6.8306575	-6.05733	3
1253882613531459	2.6396074	6.8282633	-6.531382	3
1253882623530417	2.100912	6.8210807	-7.2185183	3
1253882633540938	1.5753847	6.7648168	-8.050503	3
1253882643529480	1.1851299	6.691794	-8.84059	3
1253882653529271	0.89782566	6.623559	-9.337387	3
1253882663540105	0.6955156	6.539762	-9.406818	3
1253882673531251	0.5542577	6.4787097	-9.176975	3
1253882683532865	0.5303157	6.4463882	-8.856153	3
1253882693540834	0.62488663	6.4404025	-8.578424	3
1253882703529844	0.82240826	6.4583592	-8.341399	3
1253882713531355	1.0414777	6.518214	-8.098388	3
1253882723544584	1.2868834	6.5589156	-7.831434	3
1253882733530365	1.5957354	6.6163764	-7.501034	3
1253882743531459	1.9500773	6.685808	-7.145495	3
1253882753542344	2.3834279	6.7612257	-6.707356	3
1253882763530105	2.8275523	6.8486137	-6.173449	3
1253882773534792	3.323152	6.8905125	-5.553351	3
1253882783536980	3.9719806	6.932411	-4.722563	3
1253882793527813	4.699818	6.999449	-3.6140475	3
1253882803527292	5.427655	7.100005	-2.2529438	3
1253882813539011	6.030994	7.183802	-0.8343793	3
1253882823532084	6.3913217	7.1754227	0.2681506	3
1253882833532553	6.4763155	7.076063	0.80205756	3
1253882843539115	6.3578024	6.9360023	0.7374141	3
1253882853529584	6.0728927	6.7612257	0.14844051	3
1253882863530365	5.6802435	6.575675	-0.7565677	3
1253882873540990	5.159505	6.411672	-1.8064252	3
1253882883530209	4.5513773	6.256049	-2.801216	3
1253882893530053	3.9372647	6.1088057	-3.6379895	3
1253882903539948	3.3746274	5.99149	-4.2760444	3
1253882913530365	2.8299465	5.907693	-4.7800236	3
1253882923529480	2.3810337	5.8083334	-5.2648497	3
1253882933542605	2.0278888	5.7520695	-5.771223	3
1253882943525521	1.6328455	5.7281275	-6.315904	3
1253882953528386	1.2533646	5.707777	-6.8929067	3
1253882963542344	0.90979666	5.711368	-7.5201874	3
1253882973530782	0.61650693	5.710171	-8.173804	3
1253882983808594	0.02633622	5.7424927	-9.44752	3
1253882993563959	-0.14844051	5.687426	-9.982624	3
1253883003528334	-0.14844051	5.687426	-10.289082	3
1253883013541563	-0.21906945	5.66109	-10.277111	3
1253883023541459	-0.20231004	5.626374	-10.307038	3
1253883033530313	-0.08140286	5.6000376	-10.073604	3
1253883043556042	0.1604115	5.6156	-9.027337	3
1253883053525157	0.48243165	5.686229	-8.480263	3
1253883063528907	0.8607155	5.771223	-7.856573	3
1253883073528125	1.2413936	5.8837504	-7.169437	3
1253883083532865	1.5777789	5.995081	-6.613982	3
1253883093530886	1.9620483	6.0848637	-6.0884547	3
1253883103528334	2.4133554	6.196194	-5.5042696	3
1253883113548959	2.9759927	6.26802	-4.698621	3
1253883123531302	3.6236243	6.6965823	-3.6870706	3
1253883133528594	4.296395	6.5002575	-2.4241292	3
1253883143548854	4.983531	6.9467764	-1.1013328	3
1253883153531563	5.5701103	6.8186865	-0.08619126	3
1253883163532240	6.0764837	6.9527617	0.4357447	3
1253883173542188	6.4128695	7.0449386	0.4381389	3
1253883183530625	6.506243	6.9946604	0.04309563	3
1253883193530313	6.405687	6.919243	-0.6452374	3
1253883203540417	5.779603	6.7863646	-1.543063	3
1253883213529844	5.0134583	6.6630635	-2.5617957	3
1253883223528334	4.4544125	6.551733	-3.5805287	3
1253883233543438	3.8139634	6.455965	-4.5022964	3
1253883243531719	3.1627405	6.3913217	-5.297171	3
1253883253528594	2.5605986	6.331466	-5.9603653	3
1253883263542969	2.1523874	6.307524	-6.575675	3
1253883273530886	1.6843209	6.303933	-7.2664022	3
1253883283531094	1.3251907	6.319495	-8.036138	3
1253883293541875	1.1300632	6.3566055	-8.808268	3
1253883303529479	1.0606314	6.3949127	-9.434352	3
1253883313530782	1.0139444	6.393716	-9.751583	3
1253883323549427	0.9840169	6.3589997	-9.736021	3
1253883333533646	1.0115502	6.302736	-9.457097	3
1253883343531354	1.1300632	6.235698	-8.985439	3
1253883353545000	1.3587095	6.1926026	-8.350976	3
1253883363530729	1.6831238	6.191406	-7.6171527	3
1253883373531146	2.1918917	6.183026	-6.8079123	3
1253883383540261	2.9352913	6.184223	-5.7999535	3
1253883393530781	3.7804444	6.2859764	-4.4280763	3
1253883403528959	4.495114	6.4499793	-2.7724855	3
1253883413544219	4.9907136	6.5265937	-1.1719618	3
1253883423528646	5.2265425	6.519411	-0.075417355	3
1253883433529427	5.2875943	6.455965	0.30765492	3
1253883443525052	5.2768207	6.3661823	0.079008654	3
1253883453530365	5.175067	6.257246	-0.60693014	3
1253883463531771	4.9404354	6.14831	-1.5753847	3
1253883473543750	4.531027	6.0357823	-2.6036944	3
1253883483531406	3.9564183	5.932832	-3.594894	3
1253883493532396	3.3327289	5.828684	-4.5418005	3
1253883503542188	2.8179753	5.744887	-5.351041	3
1253883513536823	2.4109612	5.7424927	-5.9400144	3
1253883523529948	2.0506337	5.7508726	-6.338649	3
1253883533543959	1.7729063	5.734113	-6.619968	3
1253883543540052	1.4508862	5.768829	-6.9132576	3
1253883553532136	1.0977415	5.8023477	-7.3549876	3
1253883563546823	0.7673417	5.8574142	-8.033744	3
1253883573534479	0.48722005	5.8933277	-8.896853	3
1253883583529219	0.29568392	5.920861	-9.67856	3
1253883593539219	0.107739076	5.946	-10.187328	3
1253883603526563	-0.035913024	5.9244523	-10.388441	3
1253883613529583	-0.15083471	5.8945246	-10.3214035	3
1253883623540156	-0.20470424	5.8634	-10.09156	3
1253883633527240	-0.14963761	5.85502	-9.800665	3
1253883643528906	0.01316811	5.875371	-9.510966	3
1253883653538594	0.21428105	5.8921304	-9.211691	3
1253883663529479	0.4285621	5.925649	-8.853758	3
1253883673530469	0.62249243	5.959168	-8.463503	3
1253883683539323	0.8882488	5.969942	-8.031349	3
1253883693528698	1.2605472	5.997475	-7.52737	3
1253883703529115	1.7477672	6.063316	-6.8881183	3
1253883713540833	2.2996306	6.1662664	-6.101623	3
1253883723528854	2.9340942	6.2632318	-5.195418	3
1253883733528750	3.7852328	6.3697734	-4.1036615	3
1253883743538386	4.8039656	6.539762	-2.754529	3
1253883753529063	5.8622026	6.769605	-1.1671734	3
1253883763529115	6.739678	6.9623384	0.48003745	3
1253883773538750	7.177817	7.0449386	1.7872716	3
1253883783528386	7.180211	6.9491706	2.3415294	3
1253883793534844	6.9120603	6.7564373	2.1619642	3
1253883803546771	6.4416	6.5349736	1.3718776	3
1253883813531198	5.8586116	6.2943563	0.16519992	3
1253883823532604	5.1942205	6.1004257	-1.2246342	3
1253883833543281	4.441244	5.961562	-2.5605986	3
1253883843533281	3.6236243	5.8502316	-3.6846764	3
1253883853531979	2.8455088	5.7640405	-4.614824	3
1253883863543542	2.2182279	5.6946087	-5.391742	3
1253883873531198	1.8195933	5.6323595	-5.9639564	3
1253883883531875	1.5167267	5.6407394	-6.3446345	3
1253883893545781	1.210269	5.628768	-6.631939	3
1253883903532552	0.8283938	5.6227827	-6.9970546	3
1253883913535104	0.45010993	5.6323595	-7.5441294	3
1253883923546771	0.16998832	5.711368	-8.287529	3
1253883933531615	-0.074220255	5.7963624	-9.186552	3
1253883943526094	-0.18076223	5.7724204	-9.973047	3
1253883953541875	-0.23582886	5.7520695	-10.299856	3
1253883963532344	-0.29209262	5.681441	-10.170568	3
1253883973529688	-0.22385786	5.589264	-9.731233	3
1253883983806771	0.008379706	5.5521536	-9.141062	3
1253883993554063	0.4345476	5.5868697	-8.480263	3
1253884003528958	0.9995792	5.6946087	-7.7847466	3
1253884013547240	1.6448165	5.843049	-7.016208	3
1253884023530312	2.2864625	5.9962783	-6.1507044	3
1253884033529948	2.9161377	6.137536	-5.1547165	3
1253884043538854	3.5649664	6.247669	-4.0426097	3
1253884053529896	4.200627	6.367379	-2.8191724	3
1253884063528385	4.7405195	6.4392056	-1.6172832	3
1253884073541042	5.1523223	6.477513	-0.5793968	3
1253884083530573	5.3941364	6.493075	0.12808979	3
1253884093533646	5.5401826	6.4966664	0.40462008	3
1253884103539896	5.6431336	6.542156	0.2657564	3
1253884113529167	5.657499	6.6056023	-0.22146365	3
1253884123528958	5.567716	6.6666546	-0.91099375	3
1253884133540625	5.3618145	6.7145386	-1.6747441	3
1253884143539219	5.097255	6.727707	-2.4025815	3
1253884153534115	4.7979803	6.775591	-3.004723	3
1253884163545208	4.4400473	6.841431	-3.503914	3
1253884173530052	4.056975	6.8749504	-3.9923313	3
1253884183529010	3.642778	6.8689647	-4.5406036	3
1253884193541927	3.1651347	6.8162923	-5.1355624	3
1253884203530573	2.6192567	6.7360864	-5.755661	3
1253884213529375	2.0326772	6.647501	-6.39611	3
1253884223542917	1.4089876	6.5804634	-7.100005	3
1253884233530417	0.8415619	6.503849	-7.867347	3
1253884243531719	0.4429273	6.477513	-8.6095495	3
1253884253544948	0.11731588	6.421249	-9.204509	3
1253884263532656	-0.05626374	6.3482256	-9.465476	3
1253884273528958	-0.088585466	6.329072	-9.408015	3
1253884283542135	0.05865794	6.3302693	-9.160215	3
1253884293530417	0.3878607	6.3566055	-8.798691	3
1253884303532500	0.8391677	6.408081	-8.329428	3
1253884313541510	1.3599066	6.469133	-7.751228	3
1253884323538489	2.0099323	6.4906807	-6.9970546	3
1253884333533906	2.7389667	6.5325794	-5.957971	3
1253884343545260	3.5410242	6.563704	-4.6244006	3
1253884353529948	4.349067	6.6403184	-2.9819782	3
1253884363531354	4.88058	6.691794	-1.3156139	3
1253884373548125	5.0900726	6.655881	-0.12090719	3
1253884383529167	5.153519	6.5984197	0.35075054	3
1253884393530729	5.177461	6.551733	0.10534488	3
1253884403543177	5.171476	6.519411	-0.7134721	3
1253884413530104	5.1355624	6.5385647	-1.8124107	3
1253884423529479	4.9883194	6.5936313	-2.9101522	3
1253884433538958	4.7417164	6.657078	-3.870227	3
1253884443524739	4.408922	6.71813	-4.6495395	3
1253884453531927	4.0174704	6.743269	-5.269638	3
1253884463541771	3.6595373	6.7719994	-5.7005944	3
1253884473531041	3.3518825	6.8318543	-5.9663506	3
1253884483529896	3.0705638	6.8881183	-6.2129536	3
1253884493543073	2.7868507	6.909666	-6.5505357	3
1253884503531666	2.4911668	6.894104	-7.005434	3
1253884513534531	2.135628	6.83784	-7.489063	3
1253884523543333	1.7106571	6.742072	-7.9116397	3
1253884533531927	1.2150574	6.619968	-8.282741	3
1253884543538854	0.724246	6.469133	-8.589199	3
1253884553551302	0.2908955	6.3338604	-8.807071	3
1253884563531927	-0.095768064	6.2261214	-8.983045	3
1253884573530625	-0.34955344	6.1004257	-9.087193	3
1253884583542135	-0.50397944	6.039374	-9.088389	3
1253884593529739	-0.5614403	5.993884	-9.045294	3
1253884603529479	-0.4357447	5.959168	-8.944737	3
1253884613544896	-0.1592144	5.9663506	-8.765172	3
1253884623528489	0.22864626	5.9890957	-8.467094	3
1253884633532291	0.6835446	6.030994	-7.9966335	3
1253884643543594	1.1528081	6.1076083	-7.3753386	3
1253884653530625	1.6412252	6.1890116	-6.659472	3
1253884663528281	2.1643584	6.2991447	-5.886145	3
1253884673543698	2.789245	6.373365	-5.130774	3
1253884683529791	3.645172	6.443994	-4.23654	3
1253884693529739	4.554969	6.5960255	-3.074155	3
1253884703539114	5.365406	6.727707	-1.7357962	3
1253884713528646	5.955577	6.801927	-0.4297592	3
1253884723529010	6.217742	6.8007298	0.49440265	3
1253884733542552	6.2105594	6.721721	0.8535329	3
1253884743529583	6.0609217	6.59004	0.62488663	3
1253884753532760	5.8586116	6.4547677	-0.05746084	3
1253884763543906	5.567716	6.3422403	-1.0594343	3
1253884773528177	5.1583076	6.2368956	-2.1883004	3
1253884783528073	4.665102	6.159084	-3.2609026	3
1253884793543177	4.0665517	6.0944405	-4.176685	3
1253884803531302	3.3901896	6.030994	-4.936844	3
1253884813532343	2.7138276	5.9603653	-5.592855	3
1253884823538906	2.086547	5.913678	-6.217742	3
1253884833528698	1.5334862	5.9160724	-6.9000893	3
1253884843529739	1.0630256	5.9663506	-7.7248917	3
1253884853544114	0.6607997	6.033388	-8.7053175	3
1253884863529843	0.34715924	6.0441623	-9.706094	3
1253884873530000	0.05865794	6.063316	-10.522516	3
1253884883545104	-0.24420857	5.98311	-10.994174	3
1253884893529166	-0.46926352	5.8334723	-11.033679	3
1253884903527135	-0.5267244	5.7125654	-10.694899	3
1253884913539531	-0.3890578	5.6335564	-10.146626	3
1253884923529375	-0.08140286	5.6060233	-9.473856	3
1253884933533958	0.3196259	5.6179943	-8.762778	3
1253884943564375	0.78649527	5.663484	-8.025364	3
1253884953609427	1.292869	5.753267	-7.2424603	3
1253884963531927	1.8327614	5.852626	-6.4547677	3
1253884973559687	2.4660277	5.9519854	-5.627571	3
1253884983789895	3.2070332	6.0561333	-4.675876	3
1253884993521979	4.1335893	6.157887	-3.4931402	3
1253885004939583	5.0864816	6.3566055	-2.007538	3
1253885013541354	5.9172697	6.563704	-0.39504328	3
1253885023570156	6.505046	6.7121444	1.0043676	3
1253885033563906	6.7743936	6.757634	1.8219875	3
1253885043531041	6.803124	6.727707	1.9991584	3
1253885053527239	6.6510925	6.6606693	1.6220716	3
1253885063545937	6.3578024	6.5708866	0.80564886	3
1253885073526198	5.9747305	6.4727244	-0.2777274	3
1253885083570520	5.5341973	6.3745623	-1.400608	3
1253885093521562	5.0745106	6.3182983	-2.3319526	3
1253885103523593	4.569334	6.314707	-3.0142999	3
1253885113524218	4.084508	6.242881	-3.5218706	3
1253885123529270	3.693056	6.1542954	-3.870227	3
1253885133539062	3.288436	6.075287	-4.1395745	3
1253885143535052	2.8287494	5.934029	-4.4580035	3
1253885153551979	2.2709002	5.73531	-4.8877625	3
1253885163533020	1.6136919	5.5126495	-5.4420204	3
1253885173541250	0.88944596	5.3139305	-6.1076083	3
1253885183546666	0.11851298	5.1882353	-6.927623	3
1253885193539791	-0.62967503	5.1259856	-7.9595237	3
1253885203523541	-1.2042835	5.044583	-9.165004	3
1253885213519687	-1.4987702	4.999093	-10.217256	3
1253885223519895	-1.6484078	4.9895163	-10.887632	3
1253885233522395	-1.6711528	4.957195	-11.129447	3
1253885243516041	-1.5957354	4.945224	-11.002554	3
1253885253514895	-1.423353	4.961983	-10.667366	3
1253885263516250	-1.13964	5.0146556	-10.204087	3
1253885273515781	-0.7673417	5.1080294	-9.667787	3
1253885283516927	-0.36870706	5.2157683	-9.109938	3
1253885293525572	0.009576807	5.3462524	-8.531737	3
1253885303516041	0.34596214	5.4767365	-7.98586	3
1253885313540520	0.7015011	5.5988407	-7.4950485	3
1253885323549427	1.1360487	5.732916	-7.050924	3
1253885333540364	1.6400281	5.8825536	-6.5804634	3
1253885343538177	2.2421699	6.029797	-6.041768	3
1253885353545468	3.015497	6.2009826	-5.2983685	3
1253885363530260	3.8127663	6.459556	-4.3358994	3
1253885373526510	4.55856	6.716933	-3.2597055	3
1253885383530781	5.2049947	6.9647326	-2.1667526	3
1253885393546770	5.6108117	7.165846	-1.2940661	3
1253885403544218	5.765238	7.2580223	-0.82480246	3
1253885413534999	5.747281	7.2819643	-0.7218518	3
1253885423526354	5.589264	7.2460513	-0.93254155	3
1253885433555468	5.3247046	7.16824	-1.3455414	3
1253885443526979	4.9524064	7.07726	-1.8710686	3
1253885453530989	4.5884876	6.9719152	-2.4133554	3
1253885463539999	4.2880154	6.9168487	-2.858677	3
1253885473540885	4.024653	6.882133	-3.2237926	3
1253885483534114	3.787627	6.8462195	-3.5529952	3
1253885493545833	3.5458126	6.7971387	-3.9252937	3
1253885503530677	3.2692823	6.71813	-4.3502645	3
1253885513540416	2.8862102	6.631939	-4.841076	3
1253885523543697	2.4432828	6.506243	-5.4061074	3
1253885533532551	2.0398598	6.393716	-5.9747305	3
1253885543535833	1.6591818	6.3482256	-6.5230026	3
1253885553547551	1.3359646	6.338649	-7.0808516	3
1253885563526406	1.1180922	6.343437	-7.657854	3
1253885573534218	1.0151415	6.3589997	-8.182184	3
1253885583539791	0.90740246	6.373365	-8.5700445	3
1253885593546145	0.81402856	6.3422403	-8.74961	3
1253885603535156	0.7697359	6.31351	-8.7292595	3
1253885613546093	0.7793127	6.283582	-8.558074	3
1253885623532708	0.85473	6.2512608	-8.261193	3
1253885633539479	0.997185	6.2345014	-7.880515	3
1253885643544843	1.2354081	6.1926026	-7.457938	3
1253885653534947	1.6962919	6.14831	-6.867768	3
1253885663530468	2.2349873	6.227319	-6.0250087	3
1253885673551822	2.6874914	6.3589997	-5.0541596	3
1253885683531354	2.992752	6.4763155	-4.2102036	3
1253885693535781	3.2225955	6.59004	-3.7984009	3
1253885703541197	3.441665	6.7145386	-3.8606503	3
1253885713543593	3.654749	6.8522053	-4.2940006	3
1253885723533072	3.8115692	6.9838862	-4.9284644	3
1253885733545468	3.858256	7.091625	-5.57849	3
1253885743530468	3.775656	7.1670427	-6.1040173	3
1253885753540468	3.5913026	7.1969705	-6.453571	3
1253885763545103	3.4105403	7.165846	-6.64391	3
1253885773532395	3.4356794	7.097611	-6.5804634	3
1253885783529426	3.5422213	7.1431007	-6.2021794	3
1253885793549426	3.4859576	7.1969705	-5.758055	3
1253885803534635	3.240552	7.1227503	-5.603629	3
1253885813533020	2.8993783	6.9946604	-5.843049	3
1253885823540833	2.4768016	6.862979	-6.4140663	3
1253885833537343	1.9800048	6.7492547	-7.1550717	3
1253885843531197	1.42455	6.6271505	-7.9571295	3
1253885853543801	0.89064306	6.4751186	-8.711303	3
1253885863531406	0.51475334	6.3482256	-9.232041	3
1253885873542291	0.2621651	6.247669	-9.481039	3
1253885883545364	0.14963761	6.1626754	-9.449914	3
1253885893536197	0.12210429	6.1411276	-9.216479	3
1253885903530624	0.16280572	6.1507044	-8.9279785	3
1253885913555624	0.2896984	6.1758432	-8.683769	3
1253885923531562	0.48602295	6.223727	-8.511387	3
1253885933535208	0.6955156	6.2752028	-8.391677	3
1253885943525364	0.89303726	6.31351	-8.252813	3
1253885953540833	1.0881647	6.338649	-8.073248	3
1253885963532551	1.2689269	6.3578024	-7.831434	3
1253885973544114	1.4281414	6.367379	-7.5549035	3
1253885983652239	1.673547	6.367379	-6.872556	3
1253885993538853	2.1296425	6.467936	-6.25964	3
1253886003542343	2.6731262	6.467936	-5.3402667	3
1253886013543541	3.192668	6.6103907	-5.469554	3
1253886023530833	3.6499605	6.7444663	-4.661511	3
1253886033542708	4.0054994	6.8545995	-4.035427	3
1253886043539530	4.209007	6.9264255	-3.716998	3
1253886053538020	4.2760444	6.9479733	-3.681085	3
1253886063538489	4.211401	6.930017	-3.8295257	3
1253886073530780	4.0258503	6.884527	-4.0785227	3
1253886083525520	3.78643	6.8366427	-4.413711	3
1253886093550155	3.5338416	6.7947445	-4.829105	3
1253886103532343	3.2920272	6.766014	-5.2959743	3
1253886113571718	3.0705638	6.7480574	-5.74369	3
1253886123542135	2.8754363	6.7600284	-6.1566896	3
1253886133533697	2.682703	6.7839704	-6.5565214	3
1253886143541926	2.4756045	6.8186865	-6.991069	3
1253886153538749	2.2601264	6.8773446	-8.12233	3
1253886163528020	2.0829554	6.919243	-8.3390045	3
1253886173527083	1.8986019	6.95755	-8.774749	3
1253886183517708	1.6927006	6.944382	-8.76996	3
1253886193517291	1.4951789	6.895301	-8.890868	3
1253886203517187	1.3299791	6.8186865	-8.841787	3
1253886213515416	1.2617443	6.721721	-8.620323	3
1253886223513645	1.3096284	6.658275	-7.9595237	3
1253886233516145	1.4520833	6.613982	-7.21373	3
1253886243512655	1.6723499	6.5864487	-7.016208	3
1253886253522239	1.9357121	6.585252	-6.157887	3
1253886263516197	2.2529438	6.603208	-5.5868697	3
1253886273536822	2.645593	6.657078	-5.0302176	3
1253886283533020	3.1256304	7.0365586	-4.392163	3
1253886293528385	3.693056	6.8198833	-3.6619315	3
1253886303540416	4.3418846	6.907272	-2.755726	3
1253886313536249	5.056554	7.204153	-1.757344	3
1253886323532916	5.6646814	7.3106947	-0.8607155	3
1253886333554895	6.129156	7.368156	-0.2873042	3
1253886343536301	6.405687	7.382521	-0.18794483	3
1253886353536718	6.1662664	7.357382	-0.50038815	3
1253886363544582	6.385336	7.3071036	-1.1384429	3
1253886373534270	5.8717794	7.2508397	-1.9668367	3
1253886383531978	5.2624555	7.219715	-2.8383262	3
1253886393550312	5.0385976	7.183802	-3.6727054	3
1253886403533176	4.662708	7.117962	-4.3023806	3
1253886413536978	4.2760444	7.1059904	-4.6818614	3
1253886423541509	3.8271315	7.0581064	-4.951209	3
1253886433550155	3.3662477	6.944382	-5.257667	3
1253886443528905	2.9173348	6.805518	-5.650316	3
1253886453528593	2.4779987	6.6642604	-6.0704985	3
1253886463537447	1.9716251	6.5385647	-6.489484	3
1253886473537864	1.389834	6.4260373	-6.9982514	3
1253886483528801	0.8714894	6.319495	-7.6051817	3
1253886493526822	0.5446809	6.26802	-8.198944	3
1253886503529791	0.29807812	6.278794	-8.723274	3
1253886513544322	0.094570965	6.2404866	-9.106346	3
1253886523532499	-0.008379706	6.187814	-9.2308445	3
1253886533529426	-0.011971008	6.1650696	-9.11712	3
1253886543551249	0.1316811	6.1566896	-8.862138	3
1253886553534582	0.4369418	6.1866174	-8.5473	3
1253886563532343	0.8355764	6.2524576	-8.214506	3
1253886573541509	1.271321	6.3218894	-7.809886	3
1253886583528384	1.8219875	6.314707	-7.2424603	3
1253886593526978	2.4971523	6.3661823	-6.325481	3
1253886603540416	3.1495724	6.482301	-5.1140146	3
1253886613537187	3.6846764	6.585252	-3.7948096	3
1253886623532291	4.060566	6.6247563	-2.6647465	3
1253886633539270	4.253299	6.6295447	-1.982399	3
1253886643532395	4.321534	6.6247563	-1.8207904	3
1253886653530520	4.3502645	6.6056023	-2.1152773	3
1253886663540572	4.3622355	6.6044054	-2.7497406	3
1253886673530259	4.297592	6.622362	-3.5098996	3
1253886683530728	4.143166	6.612785	-4.179079	3
1253886693543593	3.903746	6.631939	-4.679467	3
1253886703531926	3.5613751	6.6522894	-5.103241	3
1253886713533645	3.2333694	6.6307416	-5.521029	3
1253886723541770	2.9628246	6.625953	-5.9364233	3
1253886733530676	2.658761	6.6271505	-6.3542113	3
1253886743530936	2.3056161	6.576872	-6.757634	3
1253886753541457	1.9261353	6.4751186	-7.141904	3
1253886763530936	1.5071499	6.3578024	-7.4806833	3
1253886773532291	1.0366893	6.2488666	-7.8050976	3
1253886783538280	0.58298814	6.14831	-8.190564	3
1253886793533645	0.22266077	6.0716953	-8.686164	3
1253886803530416	-0.009576807	6.0262055	-9.19972	3
1253886813539582	-0.17836803	6.003461	-9.607931	3
1253886823534478	-0.30765492	5.949591	-9.812635	3
1253886833531197	-0.35913026	5.907693	-9.7863	3
1253886843543801	-0.30526072	5.889736	-9.599552	3
1253886853529947	-0.14604631	5.8825536	-9.295488	3
1253886863533749	0.093373865	5.8921304	-8.9040365	3
1253886873541249	0.39624038	5.9268465	-8.431181	3
1253886883531926	0.724246	5.981913	-7.9188223	3
1253886893532291	1.0702082	6.051345	-7.3897038	3
1253886903539895	1.4508862	6.1411276	-6.871359	3
1253886913531301	1.9596541	6.241684	-6.3482256	3
1253886923529843	2.6539726	6.3721676	-5.7664347	3
1253886933544634	3.4919431	6.5708866	-5.0062757	3
1253886943522968	4.274847	6.813898	-4.072537	3
1253886953531249	4.9069166	7.01142	-3.1435869	3
1253886963541509	5.306748	7.1466923	-2.4588451	3
1253886973531822	5.4539914	7.1945763	-2.19668	3
1253886983735155	5.374983	7.1766195	-2.360683	3
1253886993569166	5.104438	7.1023993	-2.8526914	3
1253887003527447	4.7022123	7.0006456	-3.5470097	3
1253887013543593	4.23654	6.908469	-4.285621	3
1253887023540832	3.7445314	6.8282633	-4.938041	3
1253887033531457	3.264494	6.7708025	-5.4671597	3
1253887043557447	2.8538885	6.740875	-5.925649	3
1253887053538957	2.5318682	6.7360864	-6.3685765	3
1253887063528384	2.2744915	6.7468605	-6.7863646	3
1253887073532082	2.0721815	6.779182	-7.171831	3
1253887083534270	1.9021933	6.811504	-7.547721	3
1253887093529582	1.7908629	6.8366427	-7.872135	3
1253887103529270	1.7046716	6.8545995	-8.130709	3
1253887113541509	1.6651673	6.8605847	-8.303091	3
1253887123531613	1.6531962	6.847417	-8.352173	3
1253887133530988	1.62686	6.817489	-8.300697	3
1253887143548228	1.6196774	6.7743936	-8.166622	3
1253887153534113	1.685518	6.7360864	-7.941567	3
1253887163531874	1.8447324	6.707356	-7.6255326	3
1253887173541457	2.12246	6.682217	-7.1622543	3
1253887183534374	2.5222914	6.669049	-6.503849	3
1253887193530155	3.016694	6.6965823	-5.6084175	3
1253887203539947	3.4620156	6.7648168	-4.5525746	3
1253887213528332	3.8031895	6.813898	-3.5326445	3
1253887223529947	4.045004	6.8426285	-2.7988217	3
1253887233540780	4.1934443	6.861782	-2.5246856	3
1253887243530311	4.274847	6.873753	-2.6611552	3
1253887253530572	4.292804	6.882133	-3.0945058	3
1253887263536822	4.235343	6.9000893	-3.7098155	3
1253887273528957	4.095282	6.930017	-4.3885717	3
1253887283528072	3.9025488	6.967127	-5.0421886	3
1253887293539113	3.6858735	6.9982514	-5.631162	3
1253887303530259	3.454833	7.0090256	-6.1399302	3
1253887313531405	3.289633	7.0126166	-6.483498	3
1253887323537603	3.2034419	7.049727	-6.621165	3
1253887333542863	3.1842883	7.088034	-6.5828576	3
1253887343533592	3.1387985	7.1311297	-6.501455	3
1253887353542238	2.9903579	7.1263413	-6.5589156	3
1253887363529947	2.7688942	7.088034	-6.7719994	3
1253887373533540	2.4277205	7.049727	-7.1909847	3
1253887383540624	1.9895816	6.977901	-7.787141	3
1253887393531353	1.5622166	6.867768	-8.400057	3
1253887403530624	1.2090719	6.752846	-8.808268	3
1253887413541874	0.9911995	6.646304	-8.875306	3
1253887423530780	0.90261406	6.5720835	-8.623915	3
1253887433532030	0.92176765	6.5481415	-8.200141	3
1253887443522186	1.0534488	6.56131	-7.776367	3
1253887453523540	1.2844892	6.609194	-7.4447703	3
1253887463525363	1.5466543	6.679823	-7.20535	3
1253887473540520	1.8148049	6.7612257	-7.01142	3
1253887483527655	2.078167	6.8342485	-6.8079123	3
1253887493530728	2.3247697	6.8893156	-6.578069	3
1253887503540363	2.5378537	6.927623	-6.315904	3
1253887513533905	2.7281928	6.9467764	-6.0262055	3
1253887523531405	3.0131028	6.9264255	-5.683835	3
1253887533541092	3.4452562	6.919243	-5.1966147	3
1253887543532447	3.9839516	6.9647326	-4.483143	3
1253887553537082	4.4999022	7.049727	-3.5936968	3
1253887563540259	4.9045224	7.1275387	-2.7269957	3
1253887573532290	5.117606	7.15986	-2.1859062	3
1253887583531301	5.142745	7.135918	-2.111686	3
1253887593542759	5.032612	7.0688806	-2.4540567	3
1253887603530103	4.7764325	6.9862804	-3.0873232	3
1253887613526353	4.3742065	6.882133	-3.8642416	3
1253887623537499	3.8426938	6.7624226	-4.6519337	3
1253887633526353	3.2728736	6.659472	-5.386954	3
1253887643526926	2.8060043	6.5864487	-6.017826	3
1253887653535832	2.4875755	6.5625067	-6.530185	3
1253887663529478	2.280477	6.587646	-6.9467764	3
1253887673529426	2.1152773	6.6163764	-7.2819643	3
1253887683539790	1.9680338	6.646304	-7.553706	3
1253887693530311	1.851915	6.679823	-7.7667904	3
1253887703529426	1.7884687	6.70975	-7.9367785	3
1253887713539165	1.7669208	6.7253127	-8.054094	3
1253887723530207	1.7645266	6.7229185	-8.085219	3
1253887733528436	1.8004397	6.6774287	-8.00621	3
1253887743538436	2.0709844	6.554127	-7.7093296	3
1253887753530259	2.4504654	6.5469446	-7.0305734	3
1253887763529790	2.7581203	6.5924344	-6.1327477	3
1253887773539894	3.0538042	6.619968	-5.21098	3
1253887783529321	3.2728736	6.6510925	-4.545392	3
1253887793528905	3.4033577	6.682217	-4.3119574	3
1253887803537811	3.4596214	6.692991	-4.4783545	3
1253887813627342	3.4201171	6.6762314	-4.9105077	3
1253887823557655	3.2477345	6.6486983	-5.4504004	3
1253887833608957	2.966416	6.611588	-6.015432	3
1253887843538801	2.634819	6.575675	-6.578069	3
1253887854235363	2.337938	6.5589156	-7.129933	3
1253887863545155	2.1308396	6.567295	-7.6267295	3
1253887873540832	2.0087352	6.611588	-8.066066	3
1253887883535363	1.9500773	6.671443	-8.459911	3
1253887893544686	1.9057846	6.7265096	-8.765172	3
1253887903525259	1.8231846	6.752846	-8.950723	3
1253887913530415	1.6998832	6.743269	-9.02614	3
1253887923534582	1.5705963	6.704962	-8.998607	3
1253887933524842	1.4616601	6.655881	-8.89805	3
1253887943522342	1.3862427	6.603208	-8.744822	3
1253887953525571	1.340753	6.5577183	-8.5473	3
1253887963528436	1.3515269	6.525397	-8.331821	3
1253887973524009	1.4221559	6.5110316	-8.121132	3
1253887983545415	1.7034745	6.4727244	-7.855376	3
1253887993550207	2.1499932	6.518214	-7.3885064	3
1253888003527811	2.6360161	6.6295447	-6.731298	3
1253888013527707	3.1196449	6.7600284	-5.9639564	3
1253888023522967	3.5122938	6.885724	-5.273229	3
1253888033526873	3.776853	6.979098	-4.84347	3
1253888043564530	3.904943	7.041347	-4.7297454	3
1253888053533644	3.90614	7.0700774	-4.8698063	3
1253888063529634	3.8307228	7.0712748	-5.127183	3
1253888073540884	3.7110126	7.0664864	-5.4061074	3
1253888083533436	3.5673606	7.064092	-5.647922	3
1253888093526196	3.429694	7.064092	-5.85502	3
1253888103522967	3.3482912	7.07726	-6.0226145	3
1253888113526040	3.3207579	7.1143703	-6.145916	3
1253888123532759	3.3028011	7.1646485	-6.247669	3
1253888133524321	3.276465	7.2089415	-6.337452	3
1253888143534686	3.2345665	7.240066	-6.423643	3
1253888153534530	3.1675289	7.252037	-6.5002575	3
1253888163542342	3.0897174	7.2424603	-6.56131	3
1253888173532655	3.0107086	7.217321	-6.5960255	3
1253888183531457	2.9484594	7.1909847	-6.5828576	3
1253888193542967	2.834735	7.1706343	-6.615179	3
1253888203531300	2.7341783	7.1155677	-6.7265096	3
1253888213533436	2.6767175	7.0844426	-6.841431	3
1253888223538748	2.6683378	7.0712748	-6.8761473	3
1253888233530207	2.7269957	7.0664864	-6.803124	3
1253888243531925	2.8670566	7.062895	-6.6295447	3
1253888253540259	3.1387985	7.0449386	-6.3003416	3
1253888263531040	3.4727895	7.074866	-5.7604494	3
1253888273530675	3.8163576	7.091625	-5.081693	3
1253888283544842	4.1706996	7.111976	-4.3155484	3
1253888293530207	4.459201	7.129933	-3.5889084	3
1253888303531040	4.6603136	7.135918	-3.0119057	3
1253888313526769	4.7620673	7.123947	-2.743755	3
1253888323949842	4.7919946	7.091625	-2.8095956	3
1253888333538853	4.759673	7.0605006	-3.1172507	3
1253888343548332	4.665102	7.0329676	-3.5553896	3
1253888353533332	4.5058875	7.01142	-4.0294414	3
1253888363531821	4.250905	7.00304	-4.5238442	3
1253888373540884	3.965995	6.9862804	-5.069722	3
1253888383536977	3.7337575	6.9862804	-5.6096144	3
1253888393533123	3.643975	6.9731126	-6.0357823	3
1253888403543957	3.6882677	7.043741	-6.191406	3
1253888413532134	3.678691	7.1227503	-6.1806316	3
1253888423531300	3.6942532	7.120356	-6.101623	3
1253888433542134	3.6750996	7.111976	-6.0142345	3
1253888443524530	3.5230677	7.08564	-5.997475	3
1253888453542602	3.2788591	7.001843	-6.1207767	3
1253888463545832	2.9700072	6.867768	-6.3829417	3
1253888473530623	2.6084828	6.70975	-6.697779	3
1253888483531665	2.2002714	6.5457473	-6.9707184	3
1253888493543123	1.7753005	6.3697734	-7.207744	3
1253888503531300	1.3730747	6.2045736	-7.4256167	3
1253888513534790	1.0199299	6.0836663	-7.633912	3
1253888523541300	0.78649527	6.0142345	-7.880515	3
1253888533531769	0.6631939	5.9998693	-8.170214	3
1253888543528436	0.60693014	6.019023	-8.480263	3
1253888553542602	0.581791	6.0501475	-8.785523	3
1253888563527915	0.5638345	6.078878	-9.035717	3
1253888573530988	0.5291186	6.093243	-9.194932	3
1253888583542030	0.49799395	6.0848637	-9.263166	3
1253888593530363	0.48961425	6.06571	-9.255983	3
1253888603530988	0.521936	6.0477533	-9.168595	3
1253888613526821	0.58897364	6.0525417	-9.022549	3
1253888623527707	0.6967127	6.0489507	-8.874108	3
1253888633527550	0.89902276	6.0609217	-8.687361	3
1253888643535936	1.1552023	6.1088057	-8.463503	3
1253888653530884	1.4856021	6.1566896	-8.170214	3
1253888663528227	1.9237411	6.196194	-7.7584105	3
1253888673536561	2.5007436	6.2644286	-7.109582	3
1253888683529269	3.0813377	6.4008985	-6.208165	3
1253888693528644	3.6212301	6.5325794	-5.1690817	3
1253888703538696	4.1395745	6.6534867	-4.1395745	3
1253888713530154	4.593276	6.739678	-3.2824504	3
1253888723529217	4.9464207	6.7983356	-2.6503813	3
1253888733537967	5.1235914	6.8282633	-2.2828712	3
1253888743527811	5.139154	6.8103065	-2.2182279	3
1253888753529321	5.0374002	6.7684083	-2.4289176	3
1253888763537186	4.853047	6.721721	-2.847903	3
1253888773531248	4.594473	6.6762314	-3.3985693	3
1253888783528279	4.260482	6.631939	-4.0138793	3
1253888793536925	3.86903	6.615179	-4.6603136	3
1253888803530623	3.4931402	6.619968	-5.341464	3
1253888813531821	3.21661	6.6486983	-6.0022635	3
1253888823538956	3.0071173	6.7253127	-6.5589156	3
1253888833528488	2.8048072	6.7923503	-6.9479733	3
1253888843529477	2.6168625	6.8222775	-7.193379	3
1253888853542550	2.4708161	6.8198833	-7.3106947	3
1253888863530154	2.3319526	6.8210807	-7.314286	3
1253888873533800	2.1547816	6.799533	-7.3286514	3
1253888883541248	1.9393034	6.7468605	-7.4471645	3
1253888893530415	1.6304513	6.6846113	-7.704541	3
1253888903529477	1.3000516	6.5960255	-8.012196	3
1253888913548904	1.0582372	6.513426	-8.258799	3
1253888923530571	0.9911995	6.447585	-8.331821	3
1253888933532029	1.0462662	6.435614	-8.202535	3
1253888943527446	1.1887212	6.457162	-7.93199	3
1253888953529842	1.4053963	6.5026517	-7.5944076	3
1253888963531925	1.697489	6.578069	-7.2424603	3
1253888973542550	2.0410569	6.6726403	-6.894104	3
1253888983778384	2.4349031	6.767211	-5.9244523	3
1253888993556873	2.918532	6.9144545	-5.5341973	3
1253889003544165	3.5051112	6.9144545	-5.5341973	3
1253889013541352	4.0426097	7.0209966	-4.709395	3
1253889023532811	4.373009	7.091625	-3.7948096	3
1253889033543748	4.498705	7.0820484	-3.0561984	3
1253889043529790	4.483143	7.0329676	-2.7090392	3
1253889053530936	4.396951	6.981492	-2.7665	3
1253889063538540	4.2544966	6.944382	-3.145981	3
1253889073559373	4.0521865	6.9228344	-3.7541082	3
1253889083533123	3.819949	6.9132576	-4.4759603	3
1253889093533696	3.596091	6.9371996	-5.159505	3
1253889103531196	3.4009635	6.977901	-5.7149596	3
1253889113532498	3.2393548	7.025785	-6.123171	3
1253889123543227	3.0873232	7.0952168	-6.420052	3
1253889133531665	2.955642	7.1586633	-6.673837	3
1253889143535102	2.885013	7.1849995	-6.9012866	3
1253889153544217	2.920926	7.2089415	-6.999449	3
1253889163531821	2.9041667	7.2472486	-6.9527617	3
1253889173531040	2.822764	7.241263	-6.851008	3
1253889183537394	2.7257986	7.201759	-6.7731967	3
1253889193528279	2.6180596	7.1550717	-6.751649	3
1253889203528279	2.456451	7.103596	-6.817489	3
1253889213542498	2.2661119	7.023391	-6.9623384	3
1253889223529061	2.1200657	6.944382	-7.100005	3
1253889233531144	2.0386627	6.9000893	-7.145495	3
1253889243540311	2.0015526	6.870162	-7.121553	3
1253889253530310	1.9955671	6.8557963	-7.061698	3
1253889263531196	2.018312	6.8665705	-6.9850836	3
1253889273542342	2.0721815	6.9000893	-6.918046	3
1253889283532081	2.1523874	6.9503675	-6.9024835	3
1253889293532967	2.2505496	7.005434	-6.930017	3
1253889303540154	2.3690627	7.0569096	-6.9587474	3
1253889313531300	2.4839842	7.0940194	-6.968324	3
1253889323531456	2.5953147	7.1071877	-6.7971387	3
1253889334201092	3.039439	7.0485296	-6.4511766	3
1253889343549581	3.039439	7.0485296	-5.8909335	3
1253889353532550	3.3087866	7.049727	-5.2241483	3
1253889363542550	3.5793316	7.053318	-4.582502	3
1253889373531040	3.8163576	7.07726	-4.179079	3
1253889383531456	3.9468415	7.1227503	-4.248511	3
1253889393542654	3.9013517	7.1790137	-4.7860093	3
1253889403531873	3.7469256	7.1826053	-5.555745	3
1253889413532446	3.5458126	7.1395097	-6.209362	3
1253889423539842	3.309984	7.1371155	-6.579266	3
1253889433532654	3.0693667	7.1371155	-6.730101	3
1253889443523800	2.870648	7.1383123	-6.751649	3
1253889453522758	2.779668	7.1670427	-6.7121444	3
1253889463526977	2.7760768	7.2065473	-6.6870055	3
1253889473533331	2.7964275	7.2364745	-6.703765	3
1253889483527394	2.8048072	7.2544312	-6.7109475	3
1253889493530727	2.4827871	7.2628107	-6.6905966	3
1253889503529790	2.7461493	7.2723875	-6.669049	3
1253889513545206	2.4995465	7.2580223	-6.7743936	3
1253889523532029	2.3774424	7.20535	-6.951565	3
1253889533529529	2.3355439	7.1849995	-7.052121	3
1253889543544060	2.3774424	7.1993647	-7.0305734	3
1253889553537654	2.5246856	7.2340803	-6.908469	3
1253889563532133	2.7700913	7.2987237	-6.716933	3
1253889573544269	3.0597897	7.3753386	-6.465542	3
1253889583532290	3.3961751	7.428011	-6.131551	3
1253889593530310	3.8486793	7.4471645	-5.6299653	3
1253889603540831	4.3143516	7.4842744	-4.8877625	3
1253889613529529	4.748899	7.4974427	-3.9576154	3
1253889623528019	5.103241	7.4974427	-2.9352913	3
1253889633524998	5.2804117	7.466318	-2.0841527	3
1253889643531977	5.317522	7.398083	-1.6172832	3
1253889653528123	5.2875943	7.3226657	-1.602918	3
1253889663542029	5.1918263	7.2568254	-1.99437	3
1253889673535883	5.0266266	7.2101383	-2.657564	3
1253889683540519	4.832696	7.181408	-3.4332852	3
1253889693546352	4.6495395	7.1514807	-4.1264067	3
1253889703530102	4.425682	7.165846	-4.6232033	3
1253889713530154	4.1611223	7.1586633	-4.969166	3
1253889723541456	3.904943	7.129933	-5.197812	3
1253889733532862	3.667917	7.08564	-5.395334	3
1253889743530154	3.5637693	7.017405	-5.5126495	3
1253889753537706	3.4093432	6.993463	-5.577293	3
1253889763529425	3.1495724	6.896498	-5.6982	3
1253889773530519	2.813187	6.7348895	-5.910087	3
1253889783539321	2.4013844	6.549339	-6.211756	3
1253889793530414	1.9512744	6.349423	-6.530185	3
1253889803531196	1.4460979	6.135142	-6.859388	3
1253889813541456	0.8858546	5.935226	-7.2245035	3
1253889823527498	0.36511576	5.770026	-7.6375036	3
1253889833539529	-0.04070143	5.6682725	-8.109161	3
1253889843542810	-0.30166942	5.6203885	-8.588001	3
1253889853533592	-0.4333505	5.60722	-9.010578	3
1253889863533435	-0.40222588	5.619191	-9.309854	3
1253889873541352	-0.2885013	5.662287	-9.425972	3
1253889883531248	-0.1592144	5.7029886	-9.356541	3
1253889893533800	-0.015562311	5.7400985	-9.160215	3
1253889903539216	0.1604115	5.7879825	-8.910022	3
1253889913533279	0.35434186	5.8358665	-8.65025	3
1253889923529164	0.5542577	5.8837504	-8.39886	3
1253889933565935	0.7457938	5.935226	-8.153454	3
1253889943521612	0.94451255	5.9867015	-7.8865004	3
1253889953523539	1.1671734	6.039374	-7.619547	3
1253889963539321	1.5717934	6.099229	-7.277176	3
1253889973523800	2.0386627	6.2620344	-6.8043213	3
1253889983889529	2.5151088	6.445191	-6.265626	3
1253889993551560	3.0095115	6.631939	-5.7137623	3
1253890003536039	3.4703953	6.823475	-5.2241483	3
1253890013540727	3.8546648	7.00304	-4.855441	3
1253890023541612	4.140772	7.1395097	-4.6244006	3
1253890033526821	4.3047748	7.2304893	-4.498705	3
1253890043530206	4.3358994	7.2939353	-4.4520183	3
1253890053532966	4.260482	7.323863	-4.498705	3
1253890063545831	4.10845	7.3406224	-4.6351743	3
1253890073532758	3.9025488	7.3418193	-4.8494554	3
1253890083519946	3.6870706	7.338228	-5.0996494	3
1253890093523644	3.4608185	7.335834	-5.351041	3
1253890103519789	3.2261868	7.3286514	-5.6084175	3
1253890113532914	3.0083144	7.3047094	-5.851429	3
1253890123519685	2.8526914	7.291541	-6.05733	3
1253890133534164	2.7880478	7.2951326	-6.18542	3
1253890143550414	2.8395233	7.314286	-6.227319	3
1253890153524893	3.0226796	7.3549876	-6.196194	3
1253890163529633	3.2992098	7.4016747	-6.053739	3
1253890173541873	3.608062	7.443573	-5.7544637	3
1253890183529633	3.8989575	7.4842744	-5.3127337	3
1253890193528383	4.144363	7.514202	-4.8099513	3
1253890203539998	4.3478703	7.5225816	-4.349067	3
1253890213530883	4.4963107	7.514202	-4.0078936	3
1253890223532446	4.5741224	7.4950485	-3.8259344	3
1253890233540571	4.5896845	7.4567413	-3.7960067	3
1253890243531248	4.5525746	7.40766	-3.8498764	3
1253890253529581	4.4699745	7.3525934	-3.9384618	3
1253890263539998	4.3993454	7.291541	-4.0426097	3
1253890273532862	4.332308	7.249643	-4.1216183	3
1253890283530154	4.31914	7.204153	-4.189853	3
1253890293542081	4.402937	7.1909847	-4.19105	3
1253890303531196	4.507085	7.228095	-4.1659107	3
1253890313530779	4.594473	7.2472486	-4.1958385	3
1253890323539841	4.642357	7.2568254	-4.286818	3
1253890333530206	4.608838	7.2245035	-4.4699745	3
1253890343539685	4.5046906	7.1730285	-4.689044	3
1253890353546456	4.2580876	7.0940194	-4.985925	3
1253890363531091	3.9552212	6.945579	-5.3378725	3
1253890373531039	3.5625722	6.7971387	-5.6886234	3
1253890383542758	3.0657754	6.6067996	-6.0405707	3
1253890393531143	2.4983494	6.3769565	-6.408081	3
1253890403530310	1.8902222	6.1303535	-6.8067155	3
1253890413543591	1.2689269	5.898116	-7.2245035	3
1253890423532550	0.676362	5.711368	-7.6961613	3
1253890433531456	0.21428105	5.592855	-8.258799	3
1253890443521143	-0.08379706	5.531803	-8.908825	3
1253890453522810	-0.2669535	5.5126495	-9.536105	3
1253890463523383	-0.4141969	5.49589	-10.030508	3
1253890473539060	-0.51235914	5.45878	-10.311827	3
1253890483524841	-0.5674258	5.434838	-10.353725	3
1253890493530362	-0.58657944	5.407305	-10.228029	3
1253890503540310	-0.5315128	5.3725886	-9.996989	3
1253890513532914	-0.40222588	5.363012	-9.676167	3
1253890523528070	-0.22984336	5.3618145	-9.270349	3
1253890533540883	-0.029927522	5.392939	-8.819042	3
1253890543529633	0.15083471	5.4504004	-8.416816	3
1253890553548748	0.3866636	5.523423	-8.115147	3
1253890563583227	0.700304	5.639542	-7.9248075	3
1253890573541195	1.1061212	5.7879825	-7.788338	3
1253890583532497	1.567005	5.9603653	-7.6015906	3
1253890593537497	2.0518308	6.143522	-7.3071036	3
1253890603529216	2.5139117	6.301539	-6.8869214	3
1253890613529425	2.9472623	6.453571	-6.3242836	3
1253890623526091	3.335123	6.600814	-5.673061	3
1253890633527289	3.6942532	6.7253127	-5.029021	3
1253890643527341	4.047398	6.8366427	-4.392163	3
1253890653535258	4.3646297	6.9407907	-3.763685	3
1253890663530258	4.6232033	7.03177	-3.1783028	3
1253890673530414	4.794389	7.08564	-2.670732	3
1253890683544685	4.8722005	7.111976	-2.27928	3
1253890693529477	4.8973393	7.1083846	-2.042254	3
1253890703531247	5.0517654	7.0485296	-1.8567034	3
1253890713541612	5.269638	7.0449386	-1.4987702	3
1253890723532914	5.3438582	7.0700774	-1.079785	3
1253890733531508	5.351041	7.049727	-0.80804306	3
1253890743537081	5.3259015	7.0245876	-0.82480246	3
1253890753529529	5.2121773	7.0186024	-1.1779473	3
1253890763529112	5.09127	6.981492	-1.7788919	3
1253890773540727	4.9536033	6.981492	-2.4791958	3
1253890783528279	4.701015	6.9946604	-3.229778	3
1253890793531560	4.4364557	6.9371996	-3.9025488	3
1253890803537966	4.2078094	6.895301	-4.355053	3
1253890813530362	3.952827	6.8450227	-4.630386	3
1253890823529372	3.679888	6.7564373	-4.794389	3
1253890833538643	3.3506854	6.6307416	-4.9655743	3
1253890843530570	3.0142999	6.481104	-5.1798553	3
1253890853529477	2.6084828	6.329072	-5.483919	3
1253890863541768	2.135628	6.1662664	-5.913678	3
1253890873530258	1.5981296	6.027403	-6.5086374	3
1253890883532602	1.0498575	5.93762	-7.2843585	3
1253890893539216	0.5374983	5.865794	-8.234857	3
1253890903530831	0.16400282	5.7975593	-9.184157	3
1253890913529789	-0.10534488	5.771223	-9.911995	3
1253890923540779	-0.29448682	5.720945	-10.308235	3
1253890933531768	-0.37588966	5.674258	-10.362105	3
1253890943524320	-0.39384618	5.6658783	-10.141838	3
1253890953541247	-0.34955344	5.6670756	-9.8042555	3
1253890963530883	-0.22266077	5.674258	-9.4295635	3
1253890973531612	-0.027533319	5.705383	-9.054871	3
1253890983539477	0.19033903	5.755661	-8.698134	3
1253890993546039	0.40581718	5.7867856	-8.352173	3
1253891003539529	0.6404489	5.831078	-8.003817	3
1253891013529216	0.8846575	5.898116	-7.678205	3
1253891023536351	1.1647792	5.9867015	-7.395689	3
1253891033530831	1.508347	6.101623	-7.1526775	3
1253891043567393	1.9021933	6.244078	-6.9120603	3
1253891053520726	2.3056161	6.405687	-6.631939	3
1253891063524945	2.7018566	6.5601125	-6.290765	3
1253891073534997	3.1016884	6.70975	-5.8741736	3
1253891083522758	3.5122938	6.853402	-5.41329	3
1253891093527758	3.927688	6.9731126	-4.9188876	3
1253891103524372	4.313154	7.0940194	-4.370615	3
1253891113527289	4.619612	7.192182	-3.8151605	3
1253891123526456	4.8147397	7.249643	-3.2980127	3
1253891133539060	4.894945	7.261614	-2.8921957	3
1253891143541039	4.92607	7.237672	-2.6324248	3
1253891153532497	4.972757	7.1993647	-2.4863784	3
1253891163539529	5.044583	7.1490865	-2.3882163	3
1253891173530779	5.097255	7.1167645	-2.2972364	3
1253891183527914	5.1104236	7.0808516	-2.2481554	3
1253891193539789	5.0625396	7.0209966	-2.3056161	3
1253891203528279	4.945224	6.921637	-2.4768016	3
1253891213528383	4.7165775	6.8067155	-2.7593174	3
1253891223558278	4.333505	6.68102	-3.1663318	3
1253891233547185	3.8606503	6.5457473	-3.7457285	3
1253891243532758	3.394978	6.435614	-4.5166616	3
1253891253541612	3.0011318	6.3697734	-5.3713913	3
1253891263566872	2.6563668	6.3350577	-6.169858	3
1253891273522862	2.3630772	6.2991447	-6.7803793	3
1253891283526820	2.1164744	6.278794	-7.1407065	3
1253891293533383	1.9153614	6.2512608	-7.3298483	3
1253891303525831	1.7597382	6.23091	-7.433996	3
1253891313541872	1.6555905	6.217742	-7.5345526	3
1253891323532341	1.5921441	6.199785	-7.6770077	3
1253891333531039	1.5334862	6.184223	-7.8493905	3
1253891343534685	1.4077905	6.173449	-8.015787	3
1253891353532549	1.258153	6.143522	-8.161834	3
1253891363550622	1.1348516	6.137536	-8.300697	3
1253891373616508	1.0187328	6.159084	-8.503007	3
1253891383522549	0.973243	6.1866174	-8.728063	3
1253891393525987	0.9888053	6.232107	-8.845378	3
1253891403542810	1.0570401	6.2859764	-8.78672	3
1253891413526143	1.2437878	6.367379	-8.611943	3
1253891423530049	1.5502456	6.493075	-8.391677	3
1253891433540726	1.922544	6.634333	-8.137892	3
1253891444308174	2.3116016	6.7612257	-7.821857	3
1253891453546612	2.7018566	6.8773446	-7.405266	3
1253891463545622	3.0753522	6.980295	-6.8653736	3
1253891473540310	3.4261026	7.0712748	-6.2249246	3
1253891483529424	3.7481227	7.1407065	-5.5258174	3
1253891493546091	4.0138793	7.1861963	-4.855441	3
1253891503531820	4.158728	7.1981673	-4.3059716	3
1253891513531820	4.2042184	7.1706343	-3.916914	3
1253891523541247	4.1599255	7.1395097	-3.716998	3
1253891533531403	4.086902	7.109582	-3.7217865	3
1253891543526299	4.0785227	7.111976	-3.8642416	3
1253891553539580	4.143166	7.171831	-4.072537	3
1253891564190414	4.268862	7.241263	-4.268862	3
1253891573551820	4.4460325	7.33344	-4.345476	3
1253891583529112	4.6124296	7.419631	-4.320337	3
1253891593536247	4.841076	7.4746976	-4.1335893	3
1253891603533435	5.0254292	7.5525093	-3.8067808	3
1253891613526508	5.0625396	7.586028	-3.550601	3
1253891623528226	4.996699	7.5561004	-3.5170822	3
1253891633530726	4.8518496	7.499837	-3.74094	3
1253891643572758	4.638766	7.4244194	-4.158728	3
1253891653528955	4.369418	7.3310456	-4.6519337	3
1253891663528278	4.0426097	7.2185183	-5.141548	3
1253891673531716	3.6750996	7.103596	-5.5581393	3
1253891683532497	3.2704794	7.00304	-5.911284	3
1253891693529580	2.8898015	6.9048777	-6.245275	3
1253891703540674	2.6252422	6.839037	-6.5589156	3
1253891713531507	2.456451	6.817489	-6.82946	3
1253891723532393	2.3463178	6.8091097	-7.037756	3
1253891733561560	2.2876596	6.811504	-7.1969705	3
1253891743531924	2.2361844	6.8127007	-7.3190746	3
1253891753530310	2.183512	6.7947445	-7.386112	3
1253891763539372	2.1308396	6.767211	-7.4208283	3
1253891773535674	2.0829554	6.7265096	-7.4507556	3
1253891783529632	2.0231004	6.6774287	-7.4627266	3
1253891793543018	1.9045875	6.646304	-7.502231	3
1253891803532289	1.733402	6.603208	-7.6602483	3
1253891813563174	1.6555905	6.5505357	-7.8709383	3
1253891823541455	1.6783354	6.55293	-7.9714947	3
1253891833530882	1.7549498	6.578069	-7.9272017	3
1253891843530987	1.9117701	6.611588	-7.7691846	3
1253891853540622	2.1452048	6.6642604	-7.5321584	3
1253891863531143	2.432509	6.727707	-7.2089415	3
1253891873531924	2.7521348	6.815095	-6.803124	3
1253891883539632	3.0753522	6.9144545	-6.35062	3
1253891893530153	3.3842041	7.01142	-5.884948	3
1253891903528487	3.6511576	7.0928226	-5.422867	3
1253891913551195	3.870227	7.15986	-4.975151	3
1253891923532601	4.021062	7.2101383	-4.583699	3
1253891933531820	4.0737343	7.2221093	-4.3047748	3
1253891943523330	4.0773253	7.2089415	-4.1575313	3
1253891953525570	4.1946416	7.157466	-4.080917	3
1253891963525414	4.533421	7.132327	-3.8247373	3
1253891973541091	4.892551	7.2125325	-3.2992098	3
1253891984264945	5.422867	7.3418193	-2.0841527	3
1253891993553382	5.422867	7.3418193	-2.0841527	3
1253892003525101	5.4887075	7.3549876	-1.8746599	3
1253892013536143	5.4085016	7.327454	-2.067393	3
1253892023530101	5.1906295	7.2628107	-2.586935	3
1253892033540362	4.8267107	7.1706343	-3.3159695	3
1253892043525987	4.346673	7.062895	-4.1132383	3
1253892053526039	3.799598	6.956353	-4.8973393	3
1253892063536351	3.25372	6.847417	-5.6323595	3
1253892073539476	2.7617116	6.7564373	-6.291962	3
1253892083535987	2.292448	6.6786256	-6.903681	3
1253892093537861	1.8926164	6.6044054	-7.4567413	3
1253892103525414	1.5693992	6.567295	-7.94037	3
1253892113528747	1.2844892	6.5481415	-8.383297	3
1253892123541455	1.0714053	6.531382	-8.760384	3
1253892133563122	0.90979666	6.518214	-9.039309	3
1253892143537393	0.81881696	6.4990606	-9.200917	3
1253892153529997	0.80684596	6.471527	-9.228451	3
1253892163532028	0.8631097	6.443994	-9.123106	3
1253892173529789	0.9672575	6.4224463	-8.884883	3
1253892183542341	1.1168951	6.405687	-8.549694	3
1253892193531976	1.3335704	6.397307	-8.15106	3
1253892203531039	1.5981296	6.4188547	-7.693767	3
1253892213541820	1.8854338	6.4583592	-7.2149267	3
1253892223530830	2.2050598	6.503849	-6.730101	3
1253892233529111	2.5797524	6.5625067	-6.229713	3
1253892243542184	2.9400797	6.633136	-5.7005944	3
1253892253532289	3.2632968	6.694188	-5.1690817	3
1253892263532184	3.549404	6.75524	-4.6662993	3
1253892273540153	3.7660792	6.8246717	-4.289212	3
1253892283530934	3.9695864	6.9024835	-4.104859	3
1253892293530934	4.177882	6.991069	-4.0940847	3
1253892303543070	4.35625	7.089231	-4.4927197	3
1253892313532601	4.462792	7.1909847	-4.325125	3
1253892323530361	4.4795513	7.273585	-4.8159366	3
1253892333543643	4.4675803	7.3418193	-5.032612	3
1253892343540622	4.4580035	7.422025	-5.2037973	3
1253892353535153	4.4460325	7.501034	-5.4168816	3
1253892363543591	4.3957543	7.560889	-5.5365915	3
1253892373531299	4.325125	7.5800424	-5.493496	3
1253892383527913	4.248511	7.586028	-5.3378725	3
1253892393537445	4.152743	7.5680714	-5.139154	3
1253892403527080	4.036624	7.5285673	-4.973954	3
1253892413532549	3.9384618	7.4830775	-4.914099	3
1253892423540674	3.8726213	7.4447703	-4.945224	3
1253892433532184	3.8139634	7.3430166	-5.0146556	3
1253892443521976	3.738546	7.2843585	-5.085284	3
1253892453524893	3.6367924	7.240066	-5.1607018	3
1253892463526247	3.5075054	7.2125325	-5.3043537	3
1253892473529788	3.3650506	7.2065473	-5.556942	3
1253892483525622	3.276465	7.2209125	-5.837064	3
1253892493530518	3.2788591	7.275979	-6.0848637	3
1253892503533070	3.6511576	7.327454	-6.278794	3
1253892513523747	3.4452562	7.3106947	-6.301539	3
1253892523529320	3.952827	7.347805	-5.985504	3
1253892533529476	4.1264067	7.392098	-5.4324436	3
1253892543540778	4.232949	7.3885064	-4.8506527	3
1253892553532497	4.2544966	7.345411	-4.501099	3
1253892563531976	4.197036	7.289147	-4.4639893	3
1253892573570101	4.072537	7.2209125	-4.7189717	3
1253892583527965	3.892972	7.1371155	-5.1367598	3
1253892593535622	3.6355953	7.0485296	-5.5641246	3
1253892603545153	3.3291376	6.9623384	-5.931635	3
1253892613527705	3.0262709	6.8773446	-6.2404866	3
1253892623527028	2.7940333	6.8079123	-6.5337763	3
1253892633528851	2.6515784	6.769605	-6.8127007	3
1253892643535309	2.6204538	6.739678	-7.0126166	3
1253892653531038	2.7234044	6.7205243	-7.0245876	3
1253892663535309	2.871845	6.739678	-6.8079123	3
1253892673529476	2.9317	6.766014	-6.501455	3
1253892683557757	2.8646624	6.727707	-6.327875	3
1253892693539059	2.72939	6.655881	-6.3913217	3
1253892703528643	2.528277	6.5565214	-6.6534867	3
1253892713529476	2.2361844	6.4487824	-7.0066314	3
1253892723536247	1.8674773	6.3242836	-7.3897038	3
1253892733527861	1.5275006	6.197391	-7.7320743	3
1253892743526507	1.2677298	6.1100025	-7.9702973	3
1253892753538434	1.0582372	6.051345	-8.11395	3
1253892763527288	0.8750807	6.0106435	-8.215703	3
1253892773528226	0.770933	5.971139	-8.322245	3
1253892783535986	0.7517793	5.9639564	-8.401254	3
1253892793529372	0.7661445	5.9867015	-8.440758	3
1253892803527653	0.78410107	6.007052	-8.451532	3
1253892813537965	0.80325466	6.021417	-8.445546	3
1253892823527445	0.81761986	6.0357823	-8.435969	3
1253892833527028	0.82480246	6.0465565	-8.4347725	3
1253892843537392	0.79248077	6.0681043	-8.491036	3
1253892853528226	0.7182605	6.0836663	-8.640674	3
1253892863528226	0.676362	6.1064115	-8.839393	3
1253892873536299	0.7062895	6.147113	-9.052477	3
1253892883527601	0.81283146	6.1890116	-9.193734	3
1253892893527549	0.9660604	6.220136	-9.166202	3
1253892903539059	1.1755531	6.253655	-8.937555	3
1253892913527028	1.447295	6.30513	-8.540117	3
1253892923527653	1.7776948	6.3566055	-8.032547	3
1253892933538955	2.171541	6.420052	-7.410054	3
1253892943522705	2.6204538	6.5002575	-6.670246	3
1253892953528330	3.120842	6.59004	-5.827487	3
1253892963537809	3.58412	6.6893997	-4.900931	3
1253892973526819	3.9827545	6.7923503	-3.9731777	3
1253892983527601	4.322731	6.8785415	-3.1842883	3
1253892993561351	4.569334	6.944382	-2.6443958	3
1253893003531090	4.722563	6.9946604	-2.3882163	3
1253893013532288	4.831499	7.0485296	-2.372654	3
1253893023539476	4.961983	7.0952168	-2.5067291	3
1253893033530413	5.1259856	7.1670427	-2.6300306	3
1253893043526611	5.2684407	7.275979	-2.6767175	3
1253893053538747	5.397728	7.345411	-2.6515784	3
1253893063526924	5.49589	7.4016747	-2.552219	3
1253893073567601	5.4623713	7.451953	-2.48159	3
1253893083521090	5.3498435	7.45315	-2.5378537	3
1253893093527080	5.1762643	7.445967	-2.7449522	3
1253893103531351	4.9308586	7.419631	-3.108871	3
1253893113523851	4.630386	7.36217	-3.5996823	3
1253893123528122	4.295198	7.2807674	-4.146757	3
1253893133527757	3.940856	7.1861963	-4.6591167	3
1253893143544528	3.58412	7.07726	-5.068525	3
1253893153529059	3.2620997	6.963536	-5.3235073	3
1253893163527601	2.9508536	6.83784	-5.482722	3
1253893173537340	2.7030537	6.6846113	-5.5701103	3
1253893183527496	2.4875755	6.5457473	-5.6227827	3
1253893193527965	2.267309	6.373365	-5.6946087	3
1253893203537132	2.079364	6.197391	-5.734113	3
1253893213527653	1.7633295	6.087258	-5.8442464	3
1253893223529684	1.3563153	5.997475	-6.181829	3
1253893233538486	1.0522517	5.946	-6.7851677	3
1253893243526507	0.93254155	5.949591	-7.550115	3
1253893253526715	0.9564836	5.995081	-8.271967	3
1253893263538382	0.9780314	6.051345	-8.74123	3
1253893273528642	0.91817635	6.0824695	-8.959103	3
1253893283527028	0.8810662	6.0740895	-8.983045	3
1253893293537288	0.8738836	6.081272	-8.88608	3
1253893303525830	0.866701	6.0944405	-8.761581	3
1253893313526976	0.8655039	6.1004257	-8.651448	3
1253893323538434	0.8343793	6.1076083	-8.599973	3
1253893333528434	0.7457938	6.0824695	-8.616732	3
1253893344227340	0.6703765	6.041768	-8.619126	3
1253893353553226	0.61530983	6.021417	-8.567651	3
1253893363528694	0.5686229	6.0082493	-8.470686	3
1253893373528694	0.545878	6.0345855	-8.388085	3
1253893383536038	0.5710171	6.0645127	-8.360553	3
1253893393529059	0.6967127	6.126762	-8.328231	3
1253893403527288	0.94092125	6.2129536	-8.232463	3
1253893413537601	1.3311762	6.329072	-8.033744	3
1253893423530257	1.8183962	6.47033	-7.714118	3
1253893433529423	2.3594859	6.619968	-7.2580223	3
1253893443520309	2.9484594	6.76362	-6.64391	3
1253893453522548	3.5984852	6.8905125	-5.8502316	3
1253893463525882	4.212598	7.0209966	-4.8626237	3
1253893473538590	4.747702	7.1407065	-3.7576995	3
1253893483526142	5.1559134	7.2388687	-2.6779146	3
1253893493528851	5.412093	7.277176	-1.8662802	3
1253893503536611	5.5485625	7.267599	-1.3970166	3
1253893513525778	5.5509567	7.2245035	-1.2641385	3
1253893523529371	5.461174	7.1754227	-1.364695	3
1253893533537444	5.306748	7.1383123	-1.6376339	3
1253893543528694	5.1343656	7.123947	-2.0590134	3
1253893553527601	4.9643774	7.1407065	-2.5797524	3
1253893563538538	4.8159366	7.1347213	-3.1244333	3
1253893573673017	4.709395	7.1502833	-3.558981	3
1253893583534267	4.6375685	7.1646485	-3.8654387	3
1253893593534840	4.6136265	7.1706343	-3.9863458	3
1253893603532601	4.495114	7.165846	-4.010288	3
1253893613526038	4.262876	7.0688806	-4.0880995	3
1253893623524840	3.9336734	6.9108634	-4.2580876	3
1253893633524684	3.5003228	6.7324953	-4.534618	3
1253893643525257	2.9759927	6.5457473	-4.9344497	3
1253893653521767	2.4420857	6.3781533	-5.45878	3
1253893663520830	1.9416976	6.2620344	-6.093243	3
1253893673523121	1.5095441	6.1985884	-6.8067155	3
1253893683526559	1.246182	6.1662664	-7.5094137	3
1253893693524580	1.1360487	6.1938	-8.0445175	3
1253893703523590	1.0522517	6.235698	-8.385692	3
1253893713543017	1.0283096	6.253655	-8.558074	3
1253893723530882	1.0821792	6.2967505	-8.591593	3
1253893733529840	1.2066777	6.3458314	-8.53892	3
1253893743537080	1.3802572	6.3865333	-8.400057	3
1253893753526663	1.5634137	6.4188547	-8.173804	3
1253893763533486	1.7130513	6.435614	-7.8589673	3
1253893773539840	1.8195933	6.4416	-7.491457	3
1253893783529371	1.875857	6.4523735	-7.1550717	3
1253893793527861	1.9416976	6.4739213	-6.92044	3
1253893803537236	2.0901382	6.5349736	-6.8067155	3
1253893813527340	2.2972364	6.6486983	-6.789956	3
1253893823528590	2.528277	6.781576	-6.8043213	3
1253893833538017	2.7593174	6.918046	-6.777985	3
1253893843537496	2.9855695	7.0569096	-6.691794	3
1253893853531455	3.2106245	7.1909847	-6.5601125	3
1253893863543850	3.4404678	7.302315	-6.3745623	3
1253893873532236	3.678691	7.4028716	-6.1159883	3
1253893883529632	3.8965633	7.48188	-5.78918	3
1253893893539527	4.060566	7.52737	-5.392939	3
1253893903529944	4.1695023	7.547721	-4.938041	3
1253893913539892	4.235343	7.5561004	-4.4759603	3
1253893923544996	4.2544966	7.5465236	-4.1156325	3
1253893933531194	4.248511	7.529764	-3.904943	3
1253893943522080	4.214992	7.514202	-3.8355112	3
1253893953522913	4.1706996	7.5165963	-3.8774097	3
1253893963525934	4.1742907	7.539341	-4.021062	3
1253893973531090	4.2784386	7.6003933	-4.19105	3
1253893984233746	4.43885	7.704541	-4.343082	3
1253893993555309	4.590882	7.8086886	-4.459201	3
1253894003531246	4.751293	7.880515	-4.509479	3
1253894013526975	5.0421886	7.908048	-4.405331	3
1253894023526663	5.4647655	7.943961	-3.9863458	3
1253894033530621	5.7640405	8.01459	-3.2968156	3
1253894043530673	5.85502	8.024167	-2.5797524	3
1253894053528746	5.7305217	7.908048	-2.2002714	3
1253894063529163	5.4887075	7.7560163	-2.2266076	3
1253894073525361	5.159505	7.595605	-2.6384103	3
1253894083533329	4.782418	7.418434	-3.277662	3
1253894093529632	4.349067	7.2544312	-3.9396589	3
1253894103537704	3.8750155	7.103596	-4.510676	3
1253894113527600	3.405752	6.9479733	-4.951209	3
1253894123528954	2.9628246	6.7887588	-5.3007627	3
1253894133540361	2.540248	6.6642604	-5.6431336	3
1253894143538225	2.15957	6.567295	-6.0501475	3
1253894153529579	1.9033904	6.51582	-6.554127	3
1253894163538954	1.7633295	6.519411	-7.109582	3
1253894173558277	1.6783354	6.5625067	-7.651869	3
1253894183530829	1.6220716	6.621165	-8.09719	3
1253894193539944	1.5622166	6.671443	-8.428787	3
1253894203529632	1.5119383	6.685808	-8.643068	3
1253894213529215	1.4688427	6.6750345	-8.708909	3
1253894223540986	1.4413095	6.6415157	-8.640674	3
1253894233531819	1.4496891	6.5864487	-8.456321	3
1253894243529423	1.4903905	6.5349736	-8.180987	3
1253894253539996	1.6160861	6.4631476	-7.8182654	3
1253894263529371	1.8650831	6.4272346	-7.2939353	3
1253894273529059	2.1643584	6.447585	-6.631939	3
1253894283539006	2.4995465	6.503849	-5.911284	3
1253894293529788	2.8203697	6.588843	-5.269638	3
1253894303526350	3.0657754	6.692991	-4.8781857	3
1253894313554163	3.2249897	6.8067155	-4.8626237	3
1253894323533173	3.4141316	6.908469	-5.130774	3
1253894333533173	3.6236243	7.0186024	-5.4504004	3
1253894343543902	3.788824	7.1634517	-5.639542	3
1253894353538954	3.892972	7.285556	-5.66947	3
1253894363535829	3.9552212	7.380127	-5.5844755	3
1253894373543798	3.9959226	7.4723034	-5.4432178	3
1253894383530621	4.050989	7.5525093	-5.297171	3
1253894393531350	4.1240125	7.6123643	-5.1642933	3
1253894403539475	4.176685	7.6590514	-5.0278234	3
1253894413529944	4.212598	7.678205	-4.8614264	3
1253894423529579	4.2341456	7.6722193	-4.662708	3
1253894433542184	4.220978	7.66384	-4.4819455	3
1253894443522079	4.1922474	7.639898	-4.367024	3
1253894453522756	4.1599255	7.6147585	-4.3299136	3
1253894463525517	4.1144357	7.6003933	-4.361038	3
1253894473531715	4.045004	7.589619	-4.4544125	3
1253894483526350	3.9983168	7.589619	-4.5681367	3
1253894493541402	4.021062	7.621941	-4.6710877	3
1253894503530100	4.1024647	7.6722193	-4.722563	3
1253894513523954	4.307169	7.668628	-4.663905	3
1253894523540725	4.5741224	7.6973586	-4.358644	3
1253894533529475	4.7800236	7.751228	-3.8833952	3
1253894543532444	4.959589	7.77517	-3.3782187	3
1253894553540361	5.067328	7.7691846	-3.040636	3
1253894563530465	5.0637364	7.7332716	-2.9819782	3
1253894573536558	5.0014873	7.679402	-3.169923	3
1253894583549527	4.8626237	7.607576	-3.5410242	3
1253894593532600	4.667496	7.5345526	-3.9911342	3
1253894603530465	4.429273	7.4567413	-4.4208937	3
1253894613541298	4.173094	7.369353	-4.787206	3
1253894623529006	3.8989575	7.2867527	-5.092467	3
1253894633531142	3.6224272	7.2125325	-5.363012	3
1253894643541871	3.394978	7.147889	-5.614403	3
1253894653531246	3.2704794	7.08564	-5.8238955	3
1253894663532079	3.2477345	7.04015	-5.899313	3
1253894673539163	3.1842883	6.993463	-5.8574142	3
1253894683530308	3.1124623	6.930017	-5.7963624	3
1253894693529579	3.0334535	6.8450227	-5.8095303	3
1253894703539683	2.9113493	6.7564373	-5.9280434	3
1253894713530152	2.682703	6.68102	-6.1890116	3
1253894723532652	2.4145525	6.612785	-6.63553	3
1253894733541454	2.2134395	6.578069	-7.2113357	3
1253894743530204	2.1164744	6.5816603	-7.77517	3
1253894753532392	2.0757728	6.622362	-8.166622	3
1253894763541350	2.030283	6.6654577	-8.356961	3
1253894773535360	2.0254946	6.670246	-8.378509	3
1253894783531663	2.0530279	6.692991	-8.2516165	3
1253894793542496	2.098518	6.7253127	-8.045714	3
1253894803529006	2.172738	6.7480574	-7.827842	3
1253894813530777	2.2601264	6.769605	-7.6291237	3
1253894823539319	2.3415294	6.7851677	-7.439982	3
1253894833529423	2.4073699	6.7839704	-7.2388687	3
1253894843531715	2.4396915	6.7851677	-7.0329676	3
1253894853541454	2.4528596	6.7827735	-6.8522053	3
1253894863530985	2.4791958	6.8067155	-6.706159	3
1253894873530204	2.5222914	6.862979	-6.659472	3
1253894883537652	2.6360161	6.9383965	-6.6965823	3
1253894893532548	2.8072014	7.0485296	-6.7564373	3
1253894903529006	2.9903579	7.1610575	-6.7767878	3
1253894913531610	3.1555579	7.2592196	-6.704962	3
1253894923526558	3.3303347	7.3418193	-6.5265937	3
1253894933528485	3.551798	7.404069	-6.245275	3
[truncated: 1,195 more rows]
