# Supplementary material for: PDKit: A data science toolkit for the digital assessment of Parkinson’s Disease
Source: PLoS Comput Biol. 2021 Mar 12;17(3):e1008833. doi: 10.1371/journal.pcbi.1008833 (PMC7990207; doi:10.1371/journal.pcbi.1008833)
Supplement: S1 Compressed ZIP File — Exported from current GitHub repository including source code, data and documentation. (ZIP) [file pcbi.1008833.s001.zip › pdkit-1.3.2/tests/data/2458/T_-_REST_TREMOR_AMPLITUDE_-_RIGHT_HAND_-_2016-10-14_10-52-04_-_f73512ccfc_-_2458.csv]

1254432163312187	1.7968484	3.7900212	8.74961	3
1254432173322916	1.6771383	3.7229836	8.815451	3
1254432183687603	1.5729905	3.6643257	8.860941	3
1254432193316926	1.4784195	3.6104562	8.893262	3
1254432203504999	1.3982137	3.5625722	8.930372	3
1254432213310416	1.3275849	3.5218706	8.953117	3
1254432223312603	1.2761095	3.4859576	8.953117	3
1254432233370468	1.2378023	3.4620156	8.944737	3
1254432243315780	1.1959038	3.4392707	8.948329	3
1254432253312760	1.1563994	3.4249055	8.962694	3
1254432263325624	1.1216835	3.4141316	8.971074	3
1254432273411822	1.0857705	3.405752	8.987833	3
1254432283340051	1.0534488	3.3973722	9.022549	3
1254432293329114	1.0307038	3.3913867	9.048885	3
1254432303310676	1.0199299	3.3889925	9.065644	3
1254432313303853	1.0079589	3.38181	9.072827	3
1254432323319530	0.9911995	3.369839	9.074024	3
1254432333315155	0.9768343	3.3530796	9.074024	3
1254432343309582	0.961272	3.3387144	9.077616	3
1254432353322030	0.94211835	3.3243492	9.081207	3
1254432363307916	0.91937345	3.3159695	9.089587	3
1254432373307395	0.91219085	3.3183637	9.096769	3
1254432383314791	0.91937345	3.3255463	9.099164	3
1254432393327603	0.92416185	3.3375173	9.090784	3
1254432404306197	0.91937345	3.347094	9.100361	3
1254432413330103	0.91099375	3.3506854	9.118318	3
1254432423302343	0.91099375	3.3542767	9.130288	3
1254432433305051	0.91578215	3.3542767	9.123106	3
1254432443301353	0.91937345	3.3542767	9.102755	3
1254432453305260	0.92296475	3.3482912	9.077616	3
1254432463301822	0.92057055	3.3399115	9.057265	3
1254432473304791	0.90740246	3.3243492	9.058462	3
1254432483307499	0.8870517	3.3087866	9.081207	3
1254432493305832	0.8750807	3.2968156	9.102755	3
1254432503319218	0.8702923	3.289633	9.107543	3
1254432513309582	0.8655039	3.2908301	9.099164	3
1254432523317707	0.8595184	3.2956185	9.095572	3
1254432533309478	0.8511387	3.2992098	9.114726	3
1254432543306405	0.8439561	3.2980127	9.143456	3
1254432553311978	0.8379706	3.2956185	9.156625	3
1254432563333124	0.8331822	3.2920272	9.151836	3
1254432573308332	0.8391677	3.2872388	9.132683	3
1254432583307395	0.8403648	3.2788591	9.108741	3
1254432593313124	0.8343793	3.2692823	9.096769	3
1254432603327551	0.82599956	3.25372	9.097966	3
1254432613305624	0.81642276	3.2345665	9.106346	3
1254432623311457	0.80325466	3.2154129	9.115923	3
1254432636047239	0.78649527	3.204639	9.143456	3
1254432643317551	0.7757214	3.193865	9.143456	3
1254432653324218	0.7649474	3.1890767	9.151836	3
1254432663304791	0.7613561	3.1914709	9.160215	3
1254432673314530	0.7733272	3.1974564	9.163807	3
1254432683314166	0.78769237	3.2142158	9.153033	3
1254432693311978	0.79966336	3.2333694	9.13388	3
1254432703312968	0.81283146	3.2477345	9.129091	3
1254432713332343	0.81642276	3.2597055	9.127894	3
1254432723316718	0.81761986	3.2704794	9.130288	3
1254432733308645	0.82599956	3.2800562	9.131485	3
1254432743345468	0.8391677	3.2848446	9.13388	3
1254432753311822	0.842759	3.2800562	9.127894	3
1254432763304843	0.8331822	3.276465	9.120711	3
1254432773311561	0.8283938	3.2752678	9.118318	3
1254432783313436	0.81881696	3.265691	9.121908	3
1254432793312968	0.81283146	3.2609026	9.14226	3
1254432803313593	0.80924016	3.2585084	9.156625	3
1254432813310207	0.81283146	3.2513258	9.157822	3
1254432823314791	0.82121116	3.2489316	9.137471	3
1254432833313020	0.82121116	3.2513258	9.102755	3
1254432843310259	0.82121116	3.2501287	9.082404	3
1254432853313384	0.82121116	3.2513258	9.084799	3
1254432863313124	0.81881696	3.252523	9.101558	3
1254432873311197	0.82480246	3.2561142	9.119514	3
1254432883309582	0.8295909	3.2573113	9.132683	3
1254432893314895	0.82719666	3.2573113	9.148245	3
1254432903326249	0.82599956	3.2573113	9.168595	3
1254432913310051	0.82480246	3.2585084	9.178172	3
1254432923311770	0.81761986	3.2620997	9.172187	3
1254432933307134	0.81283146	3.2668881	9.156625	3
1254432943302239	0.80325466	3.265691	9.132683	3
1254432953310103	0.79726917	3.2680852	9.111135	3
1254432963309114	0.79846627	3.2716765	9.084799	3
1254432973310259	0.80086046	3.2728736	9.054871	3
1254432983314582	0.79966336	3.2704794	9.030929	3
1254432993310363	0.80564886	3.2716765	9.040505	3
1254433003306561	0.82240826	3.2704794	9.064447	3
1254433013315624	0.8331822	3.2668881	9.106346	3
1254433023310103	0.8295909	3.2609026	9.157822	3
1254433033310051	0.81881696	3.2513258	9.204509	3
1254433043312186	0.80564886	3.2429461	9.227253	3
1254433053310468	0.80205756	3.2429461	9.224859	3
1254433063308436	0.80804306	3.2441432	9.212888	3
1254433073314895	0.80804306	3.241749	9.186552	3
1254433083310207	0.80445176	3.2429461	9.155427	3
1254433093313072	0.80205756	3.2429461	9.119514	3
1254433103315416	0.80325466	3.2501287	9.083601	3
1254433113309843	0.81043726	3.2585084	9.060856	3
1254433123308436	0.80924016	3.265691	9.056067	3
1254433133330676	0.80924016	3.2752678	9.069236	3
1254433143312395	0.81642276	3.2824504	9.102755	3
1254433153313645	0.82001406	3.2860417	9.13388	3
1254433163322551	0.82360536	3.2908301	9.156625	3
1254433173306822	0.830788	3.2920272	9.161413	3
1254433183308488	0.8367735	3.2932243	9.153033	3
1254433193346457	0.8367735	3.2920272	9.132683	3
1254433203320363	0.8379706	3.288436	9.096769	3
1254433213328124	0.8391677	3.2788591	9.097966	3
1254433223319738	0.82719666	3.265691	9.107543	3
1254433233328801	0.82719666	3.265691	9.112331	3
1254433243365728	0.80684596	3.2513258	9.115923	3
1254433253332915	0.78888947	3.2381577	9.120711	3
1254433263319738	0.78410107	3.2273839	9.138668	3
1254433273317968	0.78529817	3.2225955	9.160215	3
1254433283322499	0.78888947	3.2225955	9.173384	3
1254433293323228	0.78649527	3.2237926	9.173384	3
1254433303323332	0.79128367	3.2202013	9.165004	3
1254433313357551	0.79248077	3.2106245	9.157822	3
1254433323315884	0.79008657	3.1962593	9.14585	3
1254433333336353	0.7673417	3.1794999	9.136273	3
1254433343357082	0.748188	3.1639376	9.130288	3
1254433353325155	0.7314286	3.1507695	9.131485	3
1254433364606405	0.7194576	3.144784	9.141062	3
1254433373332186	0.712275	3.1423898	9.156625	3
1254433383309843	0.712275	3.145981	9.172187	3
1254433393315832	0.7206547	3.1507695	9.180567	3
1254433403306561	0.7350199	3.156755	9.175778	3
1254433413321978	0.7505822	3.1615434	9.175778	3
1254433423334270	0.7697359	3.1639376	9.174581	3
1254433433299426	0.7781156	3.1651347	9.166202	3
1254433443302082	0.7745243	3.1651347	9.163807	3
1254433453304895	0.7613561	3.1663318	9.166202	3
1254433463324478	0.760159	3.1711202	9.169792	3
1254433473309790	0.7649474	3.1759086	9.163807	3
1254433483304895	0.7649474	3.1794999	9.15423	3
1254433493323488	0.7553706	3.1830912	9.141062	3
1254433503350103	0.7493851	3.1854854	9.13388	3
1254433513352447	0.7517793	3.1878796	9.14226	3
1254433523353384	0.760159	3.1890767	9.151836	3
1254433533322967	0.7589619	3.193865	9.161413	3
1254433543322967	0.7565677	3.1986535	9.175778	3
1254433553335988	0.7589619	3.2022448	9.190144	3
1254433563325051	0.7613561	3.205836	9.202114	3
1254433573327395	0.7685388	3.2070332	9.19972	3
1254433583335832	0.7769185	3.205836	9.184157	3
1254433593331717	0.78170687	3.204639	9.163807	3
1254433603325936	0.7781156	3.1986535	9.139865	3
1254433613336145	0.7685388	3.1902738	9.127894	3
1254433623315676	0.760159	3.1783028	9.119514	3
1254433633316405	0.7493851	3.1651347	9.113529	3
1254433643334269	0.7410054	3.1555579	9.119514	3
1254433653314530	0.7290344	3.1495724	9.13388	3
1254433663319894	0.7230489	3.1507695	9.161413	3
1254433673309947	0.7218518	3.1519666	9.198523	3
1254433683318801	0.7254431	3.1591492	9.227253	3
1254433693320207	0.7326257	3.1651347	9.23683	3
1254433703327759	0.7374141	3.1675289	9.223662	3
1254433713323801	0.736217	3.1675289	9.2069025	3
1254433723313957	0.7410054	3.169923	9.176975	3
1254433733320207	0.7469909	3.1723173	9.137471	3
1254433743311665	0.7553706	3.180697	9.111135	3
1254433753315936	0.7613561	3.1902738	9.102755	3
1254433763342811	0.7613561	3.1962593	9.105149	3
1254433773368228	0.7553706	3.2022448	9.111135	3
1254433783314269	0.7529764	3.205836	9.11712	3
1254433793325051	0.7517793	3.2106245	9.124303	3
1254433803313019	0.7529764	3.2094274	9.136273	3
1254433813321665	0.7529764	3.204639	9.1590185	3
1254433823325728	0.7517793	3.1986535	9.180567	3
1254433833313957	0.7493851	3.1902738	9.19134	3
1254433843314738	0.760159	3.1830912	9.188946	3
1254433853325936	0.7733272	3.1759086	9.178172	3
1254433863327394	0.78170687	3.1675289	9.17099	3
1254433873324426	0.7769185	3.1615434	9.173384	3
1254433883340051	0.7721301	3.1591492	9.181764	3
1254433893322186	0.7637503	3.1591492	9.192537	3
1254433903323124	0.7589619	3.1615434	9.19134	3
1254433913339061	0.7505822	3.1639376	9.174581	3
1254433923322759	0.7398083	3.1675289	9.16261	3
1254433933319738	0.7350199	3.168726	9.155427	3
1254433943310311	0.7386112	3.1711202	9.14585	3
1254433953322446	0.7433996	3.1747115	9.137471	3
1254433963319530	0.7445967	3.1723173	9.139865	3
1254433973334842	0.748188	3.1711202	9.151836	3
1254433983325936	0.7517793	3.1639376	9.166202	3
1254433993320832	0.7517793	3.1519666	9.174581	3
1254434003338280	0.7422025	3.1411927	9.184157	3
1254434013323696	0.7302315	3.1316159	9.187749	3
1254434023321196	0.7266402	3.132813	9.186552	3
1254434033334582	0.7278373	3.1399956	9.188946	3
1254434043321561	0.7338228	3.1531637	9.19134	3
1254434053319894	0.7350199	3.168726	9.1829605	3
1254434063340571	0.7314286	3.1771057	9.17099	3
1254434073322707	0.7314286	3.1830912	9.156625	3
1254434083322394	0.736217	3.193865	9.137471	3
1254434093337030	0.7457938	3.193865	9.1255	3
1254434103321405	0.7469909	3.192668	9.1255	3
1254434113321248	0.748188	3.1914709	9.130288	3
1254434123328853	0.748188	3.1890767	9.132683	3
1254434133322082	0.7493851	3.1890767	9.139865	3
1254434143323280	0.7541735	3.193865	9.147048	3
1254434153337603	0.7625532	3.2022448	9.166202	3
1254434163322394	0.7733272	3.2118216	9.179369	3
1254434173321821	0.78529817	3.2106245	9.169792	3
1254434183334842	0.78170687	3.2118216	9.15423	3
1254434193451926	0.7697359	3.2034419	9.147048	3
1254434203316613	0.7589619	3.1890767	9.144653	3
1254434213318436	0.7541735	3.1735144	9.138668	3
1254434223316561	0.7505822	3.157952	9.1350765	3
1254434233325780	0.7469909	3.1399956	9.141062	3
1254434243331821	0.7338228	3.122039	9.157822	3
1254434253318905	0.7218518	3.107674	9.187749	3
1254434263319894	0.7146692	3.1004913	9.218874	3
1254434273331821	0.7170634	3.098097	9.229648	3
1254434283317707	0.7158663	3.0992942	9.226056	3
1254434293377082	0.7110779	3.1016884	9.217676	3
1254434303316353	0.6979098	3.1028855	9.209297	3
1254434313312082	0.6811504	3.1064768	9.190144	3
1254434323317290	0.6775591	3.107674	9.175778	3
1254434333324686	0.688333	3.1124623	9.167398	3
1254434343318905	0.6955156	3.1136594	9.157822	3
1254434353321092	0.6943185	3.1196449	9.15423	3
1254434363317655	0.7062895	3.1268275	9.153033	3
1254434373323332	0.7218518	3.1304188	9.155427	3
1254434383325936	0.7290344	3.1364043	9.1590185	3
1254434393337446	0.736217	3.1399956	9.165004	3
1254434403322030	0.7422025	3.1376014	9.169792	3
1254434413319582	0.7493851	3.13401	9.180567	3
1254434423330415	0.748188	3.1376014	9.192537	3
1254434433317082	0.748188	3.1387985	9.198523	3
1254434443311196	0.7541735	3.1411927	9.205706	3
1254434453326509	0.7577648	3.1423898	9.203311	3
1254434463317967	0.7553706	3.144784	9.205706	3
1254434473317967	0.7541735	3.144784	9.209297	3
1254434483329373	0.7505822	3.144784	9.209297	3
1254434493320207	0.736217	3.144784	9.198523	3
1254434503319425	0.7314286	3.1495724	9.179369	3
1254434513330675	0.7302315	3.1555579	9.15423	3
1254434523321613	0.7266402	3.1603463	9.137471	3
1254434533320832	0.7302315	3.1651347	9.124303	3
1254434543335884	0.7398083	3.1615434	9.11712	3
1254434553319373	0.7457938	3.1543608	9.118318	3
1254434563320727	0.7374141	3.1399956	9.143456	3
1254434573334061	0.7278373	3.1232362	9.178172	3
1254434583325884	0.7086837	3.0969	9.19972	3
1254434593329321	0.6907272	3.0777464	9.227253	3
1254434603338332	0.6727707	3.064578	9.24521	3
1254434613317915	0.6631939	3.0502129	9.252393	3
1254434623316092	0.6548142	3.0466216	9.25359	3
1254434633331092	0.6548142	3.0466216	9.233239	3
1254434643320102	0.6584055	3.0478187	9.19134	3
1254434653318332	0.6536171	3.0561984	9.156625	3
1254434663330936	0.6536171	3.064578	9.143456	3
1254434673319477	0.6631939	3.0693667	9.150639	3
1254434684492655	0.6667852	3.071761	9.166202	3
1254434693355155	0.6619968	3.0705638	9.174581	3
1254434703323019	0.6560113	3.0669725	9.181764	3
1254434713320623	0.6572084	3.0705638	9.193734	3
1254434723332238	0.6667852	3.0789435	9.210494	3
1254434733320519	0.676362	3.084929	9.221268	3
1254434743317811	0.6835446	3.0897174	9.228451	3
1254434753331040	0.6895301	3.0897174	9.224859	3
1254434763319477	0.6907272	3.0909145	9.2069025	3
1254434773319529	0.6871359	3.0945058	9.185355	3
1254434783330259	0.6919243	3.098097	9.168595	3
1254434793320050	0.6955156	3.1028855	9.16261	3
1254434803318592	0.6967127	3.1064768	9.167398	3
1254434813332863	0.6919243	3.1052797	9.17099	3
1254434823321144	0.6823475	3.1004913	9.172187	3
1254434833319373	0.6703765	3.095703	9.169792	3
1254434843331457	0.664391	3.0885203	9.173384	3
1254434853318852	0.6655881	3.0885203	9.185355	3
1254434863319217	0.6679823	3.086126	9.205706	3
1254434873332498	0.6655881	3.0873232	9.222465	3
1254434883320363	0.6631939	3.086126	9.232041	3
1254434893318384	0.6655881	3.0873232	9.233239	3
1254434903328175	0.6703765	3.0909145	9.221268	3
1254434913319634	0.6799533	3.0945058	9.197326	3
1254434923321873	0.6907272	3.0945058	9.178172	3
1254434933331457	0.6955156	3.0885203	9.166202	3
1254434943308800	0.688333	3.0825348	9.160215	3
1254434953309425	0.676362	3.0789435	9.15423	3
1254434963309790	0.6667852	3.071761	9.156625	3
1254434973320050	0.6631939	3.071761	9.181764	3
1254434983310831	0.6691794	3.072958	9.202114	3
1254434993328488	0.6811504	3.0765493	9.215282	3
1254435003320259	0.6871359	3.0813377	9.224859	3
1254435013315884	0.6931214	3.0873232	9.223662	3
1254435023333696	0.6991069	3.0933087	9.216479	3
1254435033316977	0.7015011	3.095703	9.209297	3
1254435043319425	0.7074866	3.1004913	9.19972	3
1254435053330259	0.7074866	3.1004913	9.1829605	3
1254435063318644	0.7038953	3.0992942	9.168595	3
1254435073318592	0.6919243	3.0945058	9.161413	3
1254435083330102	0.6739678	3.0873232	9.165004	3
1254435093318956	0.6631939	3.0801406	9.180567	3
1254435103315154	0.6584055	3.074155	9.192537	3
1254435113326561	0.6548142	3.072958	9.204509	3
1254435123315936	0.6572084	3.072958	9.216479	3
1254435133318748	0.6596026	3.0705638	9.218874	3
1254435143330727	0.6584055	3.0657754	9.215282	3
1254435153317394	0.6548142	3.0550013	9.210494	3
1254435163320571	0.6428431	3.0418332	9.2069025	3
1254435173332394	0.62967503	3.0298622	9.208099	3
1254435183316613	0.62249243	3.0250738	9.212888	3
1254435193318904	0.62368953	3.0262709	9.217676	3
1254435203351925	0.62847793	3.0310593	9.214086	3
1254435213320102	0.6344634	3.039439	9.209297	3
1254435223313956	0.641646	3.0490158	9.2069025	3
1254435233327342	0.6536171	3.0597897	9.204509	3
1254435243316196	0.6703765	3.072958	9.202114	3
1254435253315779	0.688333	3.084929	9.1829605	3
1254435263326144	0.6967127	3.0921116	9.163807	3
1254435273322498	0.6919243	3.0969	9.161413	3
1254435283326144	0.6823475	3.0992942	9.167398	3
1254435293330206	0.688333	3.1052797	9.178172	3
1254435303324321	0.6991069	3.110068	9.180567	3
1254435313319269	0.7038953	3.110068	9.1829605	3
1254435323312811	0.6991069	3.1064768	9.193734	3
1254435333318904	0.6859388	3.098097	9.194932	3
1254435343317342	0.6727707	3.083732	9.190144	3
1254435353316925	0.6584055	3.0693667	9.187749	3
1254435363311873	0.6464345	3.052607	9.181764	3
1254435373315154	0.6368576	3.0346506	9.178172	3
1254435383328227	0.62728083	3.0214825	9.174581	3
1254435393315050	0.61650693	3.0071173	9.187749	3
1254435403315258	0.59855044	2.9963434	9.214086	3
1254435413328540	0.59017074	2.9903579	9.244013	3
1254435423319894	0.58777654	2.9939492	9.263166	3
1254435433319008	0.59495914	3.0059202	9.26556	3
1254435443310623	0.60573304	3.0178912	9.257181	3
1254435453314998	0.61291564	3.0310593	9.235633	3
1254435463318383	0.62249243	3.0442274	9.210494	3
1254435473328852	0.6392518	3.0573955	9.185355	3
1254435483317706	0.6607997	3.071761	9.165004	3
1254435493318331	0.6775591	3.086126	9.14585	3
1254435503328644	0.6943185	3.0992942	9.137471	3
1254435513324529	0.70509243	3.108871	9.141062	3
1254435523325935	0.7110779	3.1124623	9.15423	3
1254435533337706	0.7098808	3.1160536	9.1829605	3
1254435543319321	0.7086837	3.1136594	9.210494	3
1254435553321144	0.7026982	3.1112652	9.222465	3
1254435563334894	0.6967127	3.108871	9.224859	3
1254435573320467	0.6931214	3.1016884	9.216479	3
1254435583321144	0.688333	3.0921116	9.2069025	3
1254435593335206	0.6751649	3.0777464	8.890868	3
1254435603321196	0.6607997	3.0597897	9.185355	3
1254435613318748	0.641646	3.0442274	9.179369	3
1254435623328227	0.61890113	3.0370448	9.193734	3
1254435633320779	0.61171854	3.0310593	9.197326	3
1254435643320831	0.61530983	3.027468	9.193734	3
1254435653335935	0.61411273	3.027468	9.196129	3
1254435663322706	0.60932434	3.0238767	9.202114	3
1254435673321456	0.60573304	3.0214825	9.208099	3
1254435683335623	0.60573304	3.0202854	9.2069025	3
1254435693331404	0.61291564	3.0238767	9.2069025	3
1254435703325206	0.62249243	3.0310593	9.204509	3
1254435713336977	0.6344634	3.039439	9.202114	3
1254435723322498	0.6452374	3.0466216	9.212888	3
1254435733322029	0.6476316	3.0550013	9.2308445	3
1254435743329685	0.6488287	3.063381	9.241618	3
1254435753317290	0.6572084	3.0693667	9.23683	3
1254435763317602	0.6667852	3.074155	9.223662	3
1254435773334737	0.6823475	3.0777464	9.202114	3
1254435783319633	0.6811504	3.0705638	9.180567	3
1254435793322758	0.6655881	3.0597897	9.175778	3
1254435803335519	0.6476316	3.0466216	9.181764	3
1254435813323435	0.6344634	3.039439	9.186552	3
1254435823311456	0.62368953	3.039439	9.193734	3
1254435833313227	0.62129533	3.0466216	9.203311	3
1254435843313227	0.62847793	3.0550013	9.216479	3
1254435853313019	0.62608373	3.063381	9.232041	3
1254435863367862	0.62249243	3.074155	9.248801	3
1254435873315623	0.63206923	3.083732	9.252393	3
1254435883313852	0.6464345	3.0945058	9.240421	3
1254435893324633	0.6607997	3.098097	9.217676	3
1254435903313019	0.6715736	3.0969	9.185355	3
1254435913317394	0.6679823	3.0885203	9.156625	3
1254435923340206	0.6631939	3.072958	9.136273	3
1254435933322498	0.6619968	3.0585926	9.13388	3
1254435943310414	0.6560113	3.0490158	9.149442	3
1254435953327029	0.6476316	3.0430303	9.169792	3
1254435963316717	0.6440403	3.0454245	9.194932	3
1254435973315414	0.6512229	3.05141	9.221268	3
1254435983324737	0.6548142	3.0585926	9.240421	3
1254435993313852	0.6476316	3.0657754	9.257181	3
1254436003314008	0.6452374	3.0705638	9.270349	3
1254436013323904	0.6512229	3.074155	9.26197	3
1254436023320258	0.6607997	3.0765493	9.232041	3
1254436033314373	0.6691794	3.0801406	9.197326	3
1254436043330362	0.6775591	3.0825348	9.163807	3
1254436053323279	0.676362	3.084929	9.141062	3
1254436063316456	0.6727707	3.0873232	9.136273	3
1254436073336508	0.6715736	3.0945058	9.14226	3
1254436083320466	0.6775591	3.1016884	9.155427	3
1254436093320050	0.6823475	3.1040826	9.172187	3
1254436103334269	0.6823475	3.1040826	9.193734	3
1254436113322185	0.6811504	3.1028855	9.212888	3
1254436123323227	0.676362	3.0992942	9.215282	3
1254436133327237	0.6715736	3.0945058	9.2069025	3
1254436143321821	0.6607997	3.0885203	9.198523	3
1254436153320883	0.65242	3.0813377	9.193734	3
1254436163335519	0.6488287	3.0765493	9.188946	3
1254436173323904	0.65242	3.072958	9.184157	3
1254436183319581	0.6584055	3.0705638	9.175778	3
1254436193335831	0.6667852	3.0693667	9.176975	3
1254436203698591	0.6715736	3.0693667	9.186552	3
1254436213321039	0.6739678	3.0657754	9.19972	3
1254436223328435	0.6715736	3.0669725	9.212888	3
1254436233322498	0.6691794	3.0657754	9.224859	3
1254436243320987	0.6596026	3.0621839	9.221268	3
1254436253356821	0.6488287	3.0621839	9.2069025	3
1254436263318904	0.641646	3.0621839	9.192537	3
1254436273321925	0.6428431	3.063381	9.187749	3
1254436283324321	0.6512229	3.0681696	9.185355	3
1254436293319737	0.6560113	3.071761	9.181764	3
1254436303317237	0.6560113	3.074155	9.1829605	3
1254436313319737	0.6607997	3.0801406	9.188946	3
1254436323318487	0.6655881	3.084929	9.188946	3
1254436333321768	0.6727707	3.0945058	9.187749	3
1254436343330987	0.6859388	3.1028855	9.184157	3
1254436353319529	0.6979098	3.1160536	9.179369	3
1254436363319685	0.7098808	3.1304188	9.181764	3
1254436373313487	0.7254431	3.145981	9.1829605	3
1254436383317550	0.7314286	3.1555579	9.176975	3
1254436393314477	0.7230489	3.156755	9.168595	3
1254436403328383	0.7098808	3.1519666	9.168595	3
1254436413318018	0.6979098	3.1423898	9.174581	3
1254436423323071	0.6871359	3.13401	9.184157	3
1254436433336196	0.6847417	3.1196449	9.190144	3
1254436443311508	0.6835446	3.1040826	9.188946	3
1254436453318956	0.6739678	3.086126	9.180567	3
1254436463336248	0.6584055	3.0657754	9.181764	3
1254436473323643	0.641646	3.0466216	9.197326	3
1254436483321716	0.63087213	3.0298622	9.218874	3
1254436493336456	0.62847793	3.0214825	9.228451	3
1254436503349216	0.62488663	3.0190883	9.223662	3
1254436513327237	0.61770403	3.0214825	9.214086	3
1254436523325362	0.60932434	3.0250738	9.197326	3
1254436533321925	0.60932434	3.0346506	9.181764	3
1254436543316248	0.61770403	3.0478187	9.173384	3
1254436553312133	0.6356605	3.0657754	9.176975	3
1254436563318070	0.6607997	3.0825348	9.186552	3
1254436573323227	0.6775591	3.0992942	9.19134	3
1254436583327185	0.688333	3.1148565	9.186552	3
1254436593320258	0.6991069	3.1232362	9.1829605	3
1254436603319373	0.7086837	3.1256304	9.175778	3
1254436613329737	0.7086837	3.1232362	9.166202	3
1254436623319112	0.6955156	3.1196449	9.16261	3
1254436633317862	0.6799533	3.1136594	9.169792	3
1254436643334529	0.6691794	3.107674	9.176975	3
1254436653321300	0.6596026	3.108871	9.176975	3
1254436663320258	0.6572084	3.107674	9.178172	3
1254436673334945	0.6596026	3.1064768	9.180567	3
1254436683318591	0.6667852	3.1016884	9.19134	3
1254436693334477	0.6727707	3.0921116	9.198523	3
1254436703340362	0.6667852	3.0801406	9.2069025	3
1254436713321247	0.6619968	3.0669725	9.215282	3
1254436723319893	0.6607997	3.0585926	9.223662	3
1254436733331195	0.6596026	3.052607	9.224859	3
1254436743319216	0.6560113	3.0502129	9.220071	3
1254436753317497	0.6500258	3.0454245	9.212888	3
1254436763332862	0.6404489	3.0466216	9.200917	3
1254436773317289	0.6344634	3.052607	9.19134	3
1254436783317862	0.6440403	3.063381	9.176975	3
1254436793331195	0.6607997	3.0813377	9.160215	3
1254436803316352	0.6679823	3.0992942	9.151836	3
1254436813319841	0.6691794	3.1124623	9.1590185	3
1254436823333591	0.6775591	3.1256304	9.17099	3
1254436833317081	0.6871359	3.1387985	9.173384	3
1254436843318435	0.6955156	3.1519666	9.175778	3
1254436853333487	0.7038953	3.1615434	9.175778	3
1254436863370154	0.712275	3.1639376	9.174581	3
1254436873319893	0.7146692	3.1615434	9.174581	3
1254436883325883	0.712275	3.1543608	9.17099	3
1254436893312081	0.7146692	3.145981	9.165004	3
1254436903318383	0.7182605	3.1411927	9.157822	3
1254436913327237	0.7158663	3.1352072	9.14585	3
1254436923321299	0.7026982	3.1244333	9.1350765	3
1254436933319529	0.6859388	3.1196449	9.14226	3
1254436943309945	0.6739678	3.110068	9.156625	3
1254436953318122	0.6667852	3.1052797	9.165004	3
1254436963320622	0.6655881	3.1040826	9.173384	3
1254436973333643	0.6739678	3.0992942	9.187749	3
1254436983318122	0.6751649	3.0945058	9.203311	3
1254436993319320	0.6703765	3.0909145	9.204509	3
1254437003330206	0.6727707	3.0897174	9.205706	3
1254437013318695	0.6811504	3.0933087	9.2069025	3
1254437023314633	0.6859388	3.1040826	9.204509	3
1254437033325310	0.688333	3.1064768	9.186552	3
1254437043315102	0.6871359	3.1112652	9.160215	3
1254437053338799	0.6919243	3.1148565	9.143456	3
1254437063363643	0.6955156	3.1196449	9.148245	3
1254437073352081	0.700304	3.1280246	9.167398	3
1254437083344112	0.712275	3.145981	9.169792	3
1254437093333070	0.7326257	3.1639376	9.163807	3
1254437103325831	0.7457938	3.181894	9.1590185	3
1254437113321820	0.7493851	3.1902738	9.156625	3
1254437123331091	0.7410054	3.1902738	9.168595	3
1254437133321612	0.7314286	3.1902738	9.184157	3
1254437143320258	0.7278373	3.181894	9.181764	3
1254437153335206	0.7182605	3.1735144	9.168595	3
1254437163322185	0.7086837	3.1639376	9.149442	3
1254437173320518	0.7038953	3.1507695	9.132683	3
1254437183333904	0.6979098	3.1364043	9.137471	3
1254437193319529	0.6919243	3.1280246	9.163807	3
1254437203315831	0.6895301	3.122039	9.186552	3
1254437213349008	0.6919243	3.1232362	9.208099	3
1254437223315935	0.6991069	3.1280246	9.212888	3
1254437233322966	0.7110779	3.1352072	9.209297	3
1254437243358070	0.7170634	3.144784	9.194932	3
1254437253319372	0.7230489	3.1519666	9.178172	3
1254437263313591	0.7266402	3.1519666	9.163807	3
1254437273321351	0.736217	3.1543608	9.143456	3
1254437283310310	0.7422025	3.1495724	9.127894	3
1254437293310049	0.736217	3.1411927	9.132683	3
1254437303325570	0.7266402	3.132813	9.148245	3
1254437313311820	0.7158663	3.1292217	9.161413	3
1254437323314529	0.7038953	3.1292217	9.173384	3
1254437333331299	0.7015011	3.1352072	9.187749	3
1254437343308695	0.7015011	3.1423898	9.184157	3
1254437353327341	0.7038953	3.1531637	9.172187	3
1254437363331351	0.7170634	3.1651347	9.165004	3
1254437373320466	0.736217	3.1759086	9.155427	3
1254437383317653	0.748188	3.1842883	9.147048	3
1254437393312237	0.7505822	3.1902738	9.144653	3
1254437403320726	0.7457938	3.1950622	9.147048	3
1254437413317549	0.7469909	3.192668	9.1590185	3
1254437423336091	0.7457938	3.1866825	9.167398	3
1254437433321247	0.7398083	3.1794999	9.17099	3
1254437443310206	0.7278373	3.1675289	9.175778	3
1254437453337133	0.712275	3.157952	9.180567	3
1254437463320310	0.6991069	3.1495724	9.181764	3
1254437473319320	0.6919243	3.1399956	9.186552	3
1254437483334112	0.6943185	3.13401	9.187749	3
1254437493320674	0.7026982	3.1292217	9.1829605	3
1254437503321976	0.7062895	3.1316159	9.175778	3
1254437513331195	0.712275	3.132813	9.156625	3
1254437523324060	0.7158663	3.1376014	9.138668	3
1254437533319737	0.7182605	3.1435869	9.130288	3
1254437543333383	0.7314286	3.144784	9.141062	3
1254437553322393	0.7422025	3.1531637	9.16261	3
1254437563320049	0.7445967	3.1615434	9.1829605	3
1254437573335310	0.7541735	3.1711202	9.196129	3
1254437583321403	0.7697359	3.1830912	9.193734	3
1254437593321872	0.7745243	3.192668	9.179369	3
1254437603335883	0.7649474	3.1962593	9.173384	3
1254437613319268	0.7565677	3.1974564	9.168595	3
1254437623320362	0.7493851	3.1986535	9.160215	3
1254437633335830	0.7469909	3.1998506	9.138668	3
1254437643323487	0.7410054	3.2034419	9.113529	3
1254437653319945	0.7422025	3.204639	9.088389	3
1254437663329737	0.7433996	3.2022448	9.083601	3
1254437673317914	0.7493851	3.1998506	9.097966	3
1254437683317914	0.7613561	3.1974564	9.118318	3
1254437693325778	0.7673417	3.1962593	9.136273	3
1254437703327080	0.7649474	3.1962593	9.161413	3
1254437713322028	0.7613561	3.192668	9.186552	3
1254437723336612	0.7565677	3.1902738	9.200917	3
1254437733322914	0.7517793	3.1890767	9.19972	3
1254437743325414	0.7517793	3.1830912	9.185355	3
1254437753335883	0.7493851	3.1759086	9.172187	3
1254437763321768	0.7398083	3.1675289	9.16261	3
1254437773321820	0.724246	3.1615434	9.149442	3
1254437783328382	0.7170634	3.1615434	9.141062	3
1254437793319060	0.7218518	3.1651347	9.13388	3
1254437803322757	0.7290344	3.1735144	9.127894	3
1254437813334789	0.7398083	3.1842883	9.13388	3
1254437823322601	0.7613561	3.1974564	9.144653	3
1254437833321455	0.7781156	3.2082303	9.147048	3
1254437843333799	0.79248077	3.21661	9.155427	3
1254437853322393	0.79966336	3.2225955	9.172187	3
1254437863322393	0.79726917	3.2273839	9.181764	3
1254437873332132	0.78769237	3.2309752	9.178172	3
1254437883320830	0.7793127	3.2321723	9.169792	3
1254437893322705	0.7733272	3.2345665	9.149442	3
1254437903330987	0.7697359	3.2345665	9.126697	3
1254437913320726	0.7697359	3.2357635	9.109938	3
1254437923323122	0.7697359	3.229778	9.102755	3
1254437933334945	0.770933	3.2237926	9.11712	3
1254437943307185	0.7697359	3.2130187	9.139865	3
1254437953307601	0.7589619	3.1998506	9.155427	3
1254437963310518	0.7445967	3.1854854	9.167398	3
1254437973324268	0.7350199	3.1747115	9.176975	3
1254437983315049	0.7290344	3.1735144	9.175778	3
1254437993334997	0.7326257	3.1794999	9.166202	3
1254438003323955	0.7469909	3.1950622	9.149442	3
1254438013321403	0.7697359	3.2130187	9.130288	3
1254438023334841	0.79128367	3.2273839	9.115923	3
1254438033321612	0.79248077	3.2369606	9.118318	3
1254438043321976	0.78769237	3.2453403	9.131485	3
1254438053332757	0.78290397	3.2477345	9.14226	3
1254438063321716	0.78529817	3.2489316	9.14585	3
1254438073322862	0.78769237	3.2477345	9.14226	3
1254438083335726	0.79128367	3.2429461	9.1350765	3
1254438093322028	0.78769237	3.2333694	9.123106	3
1254438103320362	0.7781156	3.2190042	9.123106	3
1254438113332497	0.760159	3.205836	9.1350765	3
1254438123321455	0.760159	3.204639	9.167398	3
1254438133321559	0.7721301	3.2082303	9.167398	3
1254438143334007	0.79008657	3.2154129	9.161413	3
1254438153321820	0.80205756	3.2213984	9.155427	3
1254438163324789	0.80445176	3.2261868	9.147048	3
1254438173336976	0.79367787	3.2249897	9.14585	3
1254438183323070	0.7769185	3.2213984	9.143456	3
1254438193322237	0.7577648	3.2022448	9.141062	3
1254438208260674	0.7206547	3.193865	9.138668	3
1254438213342809	0.7206547	3.1890767	9.138668	3
1254438223312184	0.7170634	3.1830912	9.14585	3
1254438233315309	0.7206547	3.1735144	9.157822	3
1254438243310049	0.7218518	3.1603463	9.172187	3
1254438253306768	0.712275	3.144784	9.188946	3
1254438263320309	0.7015011	3.1304188	9.198523	3
1254438273316507	0.6919243	3.1280246	9.194932	3
1254438283305309	0.7074866	3.1376014	9.180567	3
1254438293327236	0.7374141	3.1519666	9.16261	3
1254438303317132	0.7553706	3.1735144	9.14226	3
1254438313317080	0.7697359	3.1878796	9.141062	3
1254438323324632	0.78050977	3.2034419	9.139865	3
1254438333320570	0.79487497	3.2130187	9.1255	3
1254438343320466	0.80205756	3.2249897	9.109938	3
1254438353336299	0.80564886	3.2357635	9.111135	3
1254438363321299	0.81043726	3.240552	9.121908	3
1254438373324320	0.81642276	3.2465374	9.1350765	3
1254438383334736	0.82360536	3.252523	9.144653	3
1254438393318903	0.8331822	3.2573113	9.130288	3
1254438403322966	0.8331822	3.265691	9.112331	3
1254438413331664	0.82719666	3.2788591	9.108741	3
1254438423320830	0.82360536	3.2920272	9.113529	3
1254438433321507	0.82599956	3.3039982	9.118318	3
1254438443309997	0.82599956	3.3159695	9.121908	3
1254438453322653	0.82240826	3.323152	9.119514	3
1254438463319841	0.81642276	3.3255463	9.111135	3
1254438473331716	0.81283146	3.3255463	9.103952	3
1254438483321143	0.81043726	3.3207579	9.106346	3
1254438493320049	0.81283146	3.309984	9.114726	3
1254438503331507	0.81642276	3.2968156	9.1255	3
1254438513318695	0.8283938	3.2812533	9.138668	3
1254438523317393	0.8499416	3.2692823	9.147048	3
1254438533325830	0.8690952	3.2561142	9.138668	3
1254438543321924	0.8583213	3.2429461	9.127894	3
1254438553315778	0.8355764	3.2321723	9.131485	3
1254438563335726	0.81642276	3.2249897	9.137471	3
1254438573322497	0.79846627	3.2237926	9.1350765	3
1254438583320101	0.78769237	3.2261868	9.132683	3
1254438593330986	0.7793127	3.2273839	9.120711	3
1254438603321455	0.770933	3.2345665	9.113529	3
1254438613319216	0.7637503	3.2345665	9.113529	3
1254438623327757	0.760159	3.2357635	9.11712	3
1254438633320570	0.7673417	3.2345665	9.124303	3
1254438643319841	0.78529817	3.2357635	9.132683	3
1254438653332393	0.80445176	3.2369606	9.137471	3
1254438663321195	0.82121116	3.2357635	9.136273	3
1254438673329215	0.82719666	3.2309752	9.137471	3
1254438683313799	0.81283146	3.2237926	9.141062	3
1254438694463486	0.79607207	3.2202013	9.14585	3
1254438703329580	0.78888947	3.2154129	9.143456	3
1254438713329320	0.78170687	3.21661	9.139865	3
1254438723320518	0.7769185	3.2213984	9.139865	3
1254438733320309	0.78170687	3.2309752	9.139865	3
1254438743326247	0.78649527	3.2393548	9.137471	3
1254438753319268	0.78529817	3.2453403	9.143456	3
1254438763318747	0.79128367	3.2501287	9.14226	3
1254438773329007	0.80924016	3.2573113	9.124303	3
1254438783318747	0.82001406	3.264494	9.099164	3
1254438793317965	0.82480246	3.276465	9.095572	3
1254438803329215	0.8343793	3.289633	9.109938	3
1254438813319059	0.8523358	3.3051953	9.118318	3
1254438823320205	0.8738836	3.3207579	9.114726	3
1254438833326559	0.8882488	3.3375173	9.103952	3
1254438843317965	0.90141696	3.3482912	9.099164	3
1254438853318382	0.90141696	3.3518825	9.091981	3
1254438863329163	0.88944596	3.3506854	9.090784	3
1254438873324788	0.8750807	3.3411086	9.103952	3
1254438883324372	0.8631097	3.3255463	9.11712	3
1254438893335153	0.8535329	3.3075895	9.124303	3
1254438903323695	0.8475474	3.2848446	9.11712	3
1254438913323642	0.8367735	3.264494	9.105149	3
1254438923335726	0.8295909	3.2429461	9.101558	3
1254438933334372	0.82121116	3.2237926	9.108741	3
1254438943347236	0.80325466	3.2070332	9.126697	3
1254438953312340	0.78410107	3.1950622	9.153033	3
1254438963313695	0.7721301	3.1854854	9.175778	3
1254438973324997	0.7553706	3.181894	9.185355	3
1254438983317080	0.7350199	3.1830912	9.190144	3
1254438993322236	0.7206547	3.1866825	9.179369	3
1254439003323903	0.712275	3.1890767	9.163807	3
1254439013334892	0.7110779	3.1902738	9.151836	3
1254439023322601	0.7146692	3.1914709	9.143456	3
1254439033322132	0.7266402	3.192668	9.13388	3
1254439043333642	0.7374141	3.1950622	9.131485	3
1254439053322028	0.7529764	3.1962593	9.124303	3
1254439063323903	0.7733272	3.1986535	9.118318	3
1254439073333070	0.78290397	3.2034419	9.130288	3
1254439083323799	0.79008657	3.2094274	9.153033	3
1254439093322653	0.79487497	3.217807	9.168595	3
1254439103335205	0.80564886	3.2273839	9.167398	3
1254439113324944	0.81761986	3.2393548	9.147048	3
1254439123323174	0.81761986	3.2465374	9.124303	3
1254439133335778	0.81402856	3.2561142	9.11712	3
1254439143320569	0.81642276	3.2620997	9.113529	3
1254439153323590	0.8295909	3.2692823	9.107543	3
1254439163332028	0.8511387	3.2824504	9.093178	3
1254439173322340	0.8678981	3.2968156	9.081207	3
1254439183318799	0.8678981	3.3063924	9.082404	3
1254439193328330	0.8631097	3.3123782	9.100361	3
1254439203323174	0.8595184	3.3147724	9.115923	3
1254439213736872	0.8607155	3.3183637	9.1255	3
1254439224598069	0.8631097	3.3207579	9.123106	3
1254439233322392	0.8643068	3.321955	9.101558	3
1254439243313122	0.85473	3.3207579	9.08001	3
1254439253323069	0.8463503	3.3159695	9.075222	3
1254439263313851	0.8415619	3.3075895	9.078813	3
1254439273323590	0.8343793	3.2968156	9.093178	3
1254439283321090	0.82240826	3.2872388	9.114726	3
1254439293311819	0.82121116	3.2728736	9.13388	3
1254439303314007	0.81761986	3.2609026	9.14226	3
1254439313316246	0.82240826	3.2573113	9.147048	3
1254439323311507	0.8319851	3.2561142	9.141062	3
1254439333318903	0.8391677	3.252523	9.132683	3
1254439343330830	0.8391677	3.2513258	9.1350765	3
1254439353317965	0.8283938	3.2453403	9.138668	3
1254439363311559	0.82480246	3.2453403	9.139865	3
1254439373326351	0.8283938	3.2477345	9.1255	3
1254439383316507	0.8295909	3.2489316	9.099164	3
1254439393313121	0.82719666	3.2549171	9.077616	3
1254439403327340	0.82001406	3.2561142	9.081207	3
1254439413314059	0.80924016	3.2573113	9.111135	3
1254439423316871	0.79966336	3.2549171	9.139865	3
1254439433330986	0.79607207	3.252523	9.161413	3
1254439443310257	0.79367787	3.252523	9.166202	3
1254439453315569	0.79966336	3.252523	9.15423	3
1254439463330621	0.80804306	3.2561142	9.136273	3
1254439473314632	0.81163436	3.25372	9.113529	3
1254439483317392	0.80445176	3.2513258	9.097966	3
1254439493328278	0.79726917	3.25372	9.099164	3
1254439503314996	0.80445176	3.2632968	9.101558	3
1254439513314007	0.8295909	3.2788591	9.097966	3
1254439523328330	0.8607155	3.2980127	9.089587	3
1254439533314319	0.878672	3.3147724	9.096769	3
1254439543314736	0.8870517	3.323152	9.113529	3
1254439553327028	0.8882488	3.323152	9.126697	3
1254439563315257	0.8870517	3.3243492	9.127894	3
1254439573316090	0.8834604	3.3195608	9.124303	3
1254439583323121	0.8762778	3.3135753	9.113529	3
1254439593312340	0.8619126	3.311181	9.105149	3
1254439603313538	0.8451532	3.300407	9.102755	3
1254439613324267	0.82599956	3.2872388	9.111135	3
1254439623312548	0.81043726	3.2752678	9.130288	3
1254439633315517	0.80086046	3.265691	9.138668	3
1254439643326194	0.80684596	3.2632968	9.13388	3
1254439653315882	0.82001406	3.265691	9.11712	3
1254439663315153	0.830788	3.2728736	9.105149	3
1254439673328434	0.8415619	3.277662	9.113529	3
1254439683316871	0.8487445	3.2800562	9.132683	3
1254439693314996	0.8415619	3.2800562	9.14585	3
1254439703347028	0.8343793	3.2812533	9.143456	3
1254439713323538	0.8331822	3.2800562	9.132683	3
1254439723318642	0.830788	3.2800562	9.115923	3
1254439733331559	0.82599956	3.2788591	9.100361	3
1254439743315830	0.82121116	3.2716765	9.100361	3
1254439753316871	0.80924016	3.265691	9.115923	3
1254439763329111	0.79966336	3.2620997	9.129091	3
1254439773315882	0.80205756	3.2632968	9.129091	3
1254439783313330	0.82001406	3.2692823	9.113529	3
1254439793328746	0.8283938	3.2668881	9.101558	3
1254439803317757	0.82480246	3.2632968	9.109938	3
1254439813319423	0.82121116	3.2573113	9.131485	3
1254439823327653	0.82001406	3.2501287	9.149442	3
1254439833315361	0.81761986	3.2429461	9.1590185	3
1254439843314996	0.81881696	3.241749	9.1590185	3
1254439853328278	0.81761986	3.2381577	9.14226	3
1254439863317080	0.81043726	3.2321723	9.115923	3
1254439873317653	0.80205756	3.228581	9.107543	3
1254439883330569	0.78888947	3.2237926	9.107543	3
1254439893317028	0.78410107	3.2154129	9.114726	3
1254439903315153	0.7793127	3.217807	9.121908	3
1254439913329007	0.78410107	3.2213984	9.124303	3
1254439923319788	0.79248077	3.2333694	9.129091	3
1254439933316559	0.80684596	3.2465374	9.129091	3
1254439943308486	0.82121116	3.2632968	9.130288	3
1254439953307028	0.8403648	3.2812533	9.1350765	3
1254439963309163	0.8559271	3.300407	9.132683	3
1254439973328955	0.8750807	3.323152	9.123106	3
1254439983314163	0.89902276	3.3435028	9.118318	3
1254439993318955	0.90740246	3.359065	9.103952	3
1254440003329944	0.90500826	3.3638535	9.091981	3
1254440013318330	0.89782566	3.3650506	9.075222	3
1254440023316402	0.89902276	3.357868	9.059659	3
1254440033329580	0.90141696	3.3518825	9.048885	3
1254440043317340	0.90500826	3.3423057	9.0429	3
1254440053317652	0.89902276	3.3315318	9.052477	3
1254440063331194	0.8774749	3.3183637	9.081207	3
1254440073315830	0.8499416	3.300407	9.120711	3
1254440083315361	0.8319851	3.2836475	9.153033	3
1254440093327288	0.82240826	3.2704794	9.169792	3
1254440103317340	0.81402856	3.2620997	9.17099	3
1254440113319215	0.80804306	3.25372	9.168595	3
1254440123328902	0.79846627	3.2465374	9.168595	3
1254440133316559	0.78529817	3.241749	9.165004	3
1254440143314684	0.78529817	3.2441432	9.157822	3
1254440153309996	0.80205756	3.2573113	9.1350765	3
1254440163319319	0.8355764	3.2728736	9.094376	3
1254440173315934	0.8643068	3.288436	9.059659	3
1254440183331038	0.8678981	3.2980127	9.057265	3
1254440193316298	0.8583213	3.2980127	9.076419	3
1254440203316402	0.8535329	3.2992098	9.096769	3
1254440213324996	0.8619126	3.3051953	9.106346	3
1254440224846767	0.8750807	3.311181	9.121908	3
1254440233339007	0.8810662	3.3183637	9.121908	3
1254440243327236	0.8822633	3.3195608	9.11712	3
1254440253350569	0.8762778	3.3195608	9.118318	3
1254440263318017	0.8631097	3.3159695	9.121908	3
1254440273334632	0.8583213	3.309984	9.127894	3
1254440283325257	0.8523358	3.311181	9.126697	3
1254440293319579	0.8511387	3.3135753	9.114726	3
1254440303330309	0.8607155	3.323152	9.099164	3
1254440313313954	0.878672	3.3279405	9.085996	3
1254440323359892	0.89423436	3.335123	9.083601	3
1254440333314736	0.90021986	3.3387144	9.088389	3
1254440343322444	0.90021986	3.3315318	9.100361	3
1254440353323538	0.8858546	3.3183637	9.1255	3
1254440363335934	0.866701	3.3063924	9.14585	3
1254440373325725	0.85473	3.2956185	9.148245	3
1254440383314632	0.8439561	3.2836475	9.13388	3
1254440393335986	0.8319851	3.2752678	9.11712	3
1254440403320829	0.82480246	3.265691	9.103952	3
1254440413321975	0.81163436	3.2549171	9.103952	3
1254440423335777	0.79846627	3.2453403	9.120711	3
1254440433311975	0.78769237	3.2381577	9.13388	3
1254440443312079	0.79487497	3.2381577	9.132683	3
1254440453334319	0.81642276	3.2489316	9.121908	3
1254440463320152	0.8391677	3.264494	9.112331	3
1254440473322392	0.8583213	3.277662	9.111135	3
1254440483316871	0.866701	3.2872388	9.118318	3
1254440493323017	0.8643068	3.2932243	9.126697	3
1254440503322340	0.8619126	3.2968156	9.1255	3
1254440513329684	0.8595184	3.300407	9.115923	3
1254440523321038	0.8607155	3.301604	9.106346	3
1254440533320777	0.8595184	3.3051953	9.099164	3
1254440543331454	0.8511387	3.3063924	9.101558	3
1254440553320517	0.8415619	3.2992098	9.119514	3
1254440563320829	0.8379706	3.2968156	9.144653	3
1254440573333590	0.8331822	3.2944214	9.150639	3
1254440583319319	0.8403648	3.2908301	9.147048	3
1254440593320934	0.8475474	3.2968156	9.11712	3
1254440603335204	0.8631097	3.3039982	9.108741	3
1254440613320256	0.8762778	3.3123782	9.102755	3
1254440623317548	0.8858546	3.3183637	9.089587	3
1254440633326923	0.89184016	3.3195608	9.083601	3
1254440643321194	0.89543146	3.3171666	9.082404	3
1254440653321715	0.89423436	3.3159695	9.083601	3
1254440663334788	0.8858546	3.3183637	9.090784	3
1254440673321298	0.8822633	3.3195608	9.102755	3
1254440683321611	0.8798691	3.323152	9.111135	3
1254440693331715	0.8798691	3.3267434	9.106346	3
1254440703335361	0.878672	3.3315318	9.102755	3
1254440713328538	0.8738836	3.3363202	9.107543	3
1254440723335569	0.8690952	3.3399115	9.111135	3
1254440733320933	0.8738836	3.347094	9.106346	3
1254440743320725	0.8858546	3.3518825	9.096769	3
1254440753334631	0.90141696	3.3518825	9.085996	3
1254440763323121	0.90381116	3.3530796	9.0716305	3
1254440773322652	0.89543146	3.3446999	9.066842	3
1254440783335621	0.8798691	3.3315318	9.070433	3
1254440793319058	0.8690952	3.3159695	9.082404	3
1254440803322392	0.8631097	3.301604	9.095572	3
1254440813336871	0.85473	3.289633	9.113529	3
1254440823320361	0.8451532	3.2788591	9.132683	3
1254440833317131	0.8391677	3.2704794	9.141062	3
1254440843316663	0.8331822	3.2668881	9.15423	3
1254440853317340	0.8343793	3.265691	9.168595	3
1254440863313850	0.842759	3.2740707	9.172187	3
1254440873330569	0.8523358	3.2824504	9.15423	3
1254440883320256	0.8583213	3.2920272	9.13388	3
1254440893317131	0.8631097	3.2956185	9.108741	3
1254440903328902	0.8607155	3.2968156	9.083601	3
1254440913317496	0.8595184	3.2968156	9.075222	3
1254440923318381	0.8643068	3.2968156	9.082404	3
1254440933329683	0.8726865	3.2956185	9.089587	3
1254440943307548	0.8810662	3.2968156	9.099164	3
1254440953308017	0.8858546	3.2992098	9.107543	3
1254440963309944	0.8858546	3.301604	9.114726	3
1254440973318121	0.8834604	3.3039982	9.1255	3
1254440983313381	0.8846575	3.3087866	9.1350765	3
1254440993329058	0.8870517	3.3135753	9.137471	3
1254441003319527	0.8774749	3.3171666	9.137471	3
1254441013318433	0.8678981	3.3123782	9.15423	3
1254441023329683	0.8678981	3.3135753	9.163807	3
1254441033323798	0.8798691	3.3087866	9.1350765	3
1254441043315985	0.88944596	3.311181	9.084799	3
1254441053333538	0.8882488	3.3087866	9.052477	3
1254441063319631	0.8774749	3.2980127	9.065644	3
1254441073320465	0.8643068	3.2848446	9.106346	3
1254441083331142	0.8595184	3.2728736	9.139865	3
1254441093318121	0.85473	3.265691	9.149442	3
1254441103317860	0.8487445	3.2620997	9.13388	3
1254441113329892	0.8463503	3.2620997	9.112331	3
1254441123320933	0.8451532	3.264494	9.097966	3
1254441133316037	0.8403648	3.2680852	9.105149	3
1254441143328329	0.8331822	3.2716765	9.127894	3
1254441153316298	0.82599956	3.276465	9.147048	3
1254441163317912	0.82719666	3.2848446	9.14585	3
1254441173330881	0.8439561	3.301604	9.120711	3
1254441183319162	0.878672	3.323152	9.08001	3
1254441193317287	0.90859956	3.3411086	9.040505	3
1254441203330881	0.91458505	3.3518825	9.027337	3
1254441213321506	0.91219085	3.3554738	9.045294	3
1254441223309840	0.91338795	3.3518825	9.078813	3
1254441233392444	0.91578215	3.3482912	9.106346	3
1254441243329631	0.91697925	3.3435028	9.114726	3
1254441253315465	0.91338795	3.345897	9.114726	3
1254441263327027	0.91338795	3.3494883	9.111135	3
1254441273317548	0.91338795	3.3554738	9.105149	3
1254441283316714	0.91219085	3.3638535	9.103952	3
1254441293317079	0.91338795	3.3734303	9.105149	3
1254441303318277	0.91099375	3.3782187	9.101558	3
1254441313380360	0.91219085	3.383007	9.089587	3
1254441323326194	0.91219085	3.3854012	9.075222	3
1254441333311037	0.91458505	3.38181	9.0716305	3
1254441343346142	0.92176765	3.3722332	9.089587	3
1254441353336246	0.92416185	3.3638535	9.105149	3
1254441363322652	0.93134445	3.3566709	9.1255	3
1254441373321558	0.92895025	3.3446999	9.102755	3
1254441383334683	0.93254155	3.3315318	9.066842	3
1254441393319683	0.93134445	3.3207579	9.046491	3
1254441403320256	0.92057055	3.3039982	9.063251	3
1254441413329683	0.89782566	3.289633	9.107543	3
1254441423315517	0.8702923	3.277662	9.143456	3
1254441433317756	0.8559271	3.2716765	9.165004	3
1254441443313017	0.8499416	3.2740707	9.16261	3
1254441453316454	0.8463503	3.276465	9.144653	3
1254441463319892	0.8379706	3.2800562	9.1255	3
1254441473336246	0.8283938	3.2836475	9.115923	3
1254441483323850	0.8283938	3.288436	9.114726	3
1254441493323485	0.8379706	3.2968156	9.108741	3
1254441503331194	0.85473	3.3147724	9.090784	3
1254441513328329	0.8726865	3.3363202	9.063251	3
1254441523338746	0.89423436	3.359065	9.040505	3
1254441533347183	0.91458505	3.3758245	9.038112	3
1254441543323694	0.92775315	3.3877954	9.054871	3
1254441553322444	0.93493575	3.394978	9.072827	3
1254441563338381	0.93613285	3.4033577	9.085996	3
1254441573320569	0.94092125	3.4081461	9.100361	3
1254441583317912	0.94690675	3.4141316	9.108741	3
1254441593331037	0.9576807	3.4201171	9.100361	3
1254441603321975	0.9720459	3.4249055	9.08001	3
1254441613314787	0.9864111	3.4237084	9.056067	3
1254441623326975	0.9816227	3.41892	9.044097	3
1254441633321350	0.9720459	3.4081461	9.044097	3
1254441643319423	0.9696517	3.3985693	9.03452	3
1254441653328746	0.9648633	3.3865983	9.021352	3
1254441663319735	0.94331545	3.369839	9.020155	3
1254441673321610	0.91697925	3.3506854	9.044097	3
1254441683330256	0.89782566	3.3375173	9.078813	3
1254441693322600	0.8858546	3.3255463	9.099164	3
1254441703325725	0.8810662	3.321955	9.111135	3
1254441713341871	0.878672	3.3159695	9.121908	3
1254441723324735	0.8726865	3.311181	9.131485	3
1254441733320673	0.866701	3.3075895	9.139865	3
1254441743335464	0.8643068	3.3087866	9.139865	3
1254441753323121	0.8678981	3.309984	9.136273	3
1254441763322391	0.8726865	3.3159695	9.123106	3
1254441773336506	0.8726865	3.3183637	9.102755	3
1254441783321298	0.8678981	3.321955	9.087193	3
1254441793321298	0.8714894	3.3207579	9.085996	3
1254441803337339	0.878672	3.321955	9.094376	3
1254441813322339	0.8882488	3.3267434	9.096769	3
1254441823321975	0.89064306	3.3315318	9.091981	3
1254441833335308	0.89423436	3.3363202	9.087193	3
1254441843320985	0.89303726	3.3399115	9.085996	3
1254441853320725	0.8882488	3.3423057	9.096769	3
1254441863335048	0.8810662	3.3435028	9.118318	3
1254441873320829	0.8834604	3.347094	9.1255	3
1254441883321193	0.89303726	3.3530796	9.112331	3
1254441893334683	0.90500826	3.3626564	9.084799	3
1254441903321662	0.92176765	3.3686419	9.064447	3
1254441913319371	0.94092125	3.3758245	9.054871	3
1254441923330152	0.94930094	3.3758245	9.060856	3
1254441933322027	0.94810385	3.369839	9.077616	3
1254441943311089	0.94570965	3.3614593	9.099164	3
1254441953315308	0.93732995	3.3506854	9.112331	3
1254441963344006	0.92535895	3.3435028	9.115923	3
1254441973335464	0.91338795	3.3363202	9.111135	3
1254441983314735	0.90141696	3.3315318	9.100361	3
1254441993322443	0.89184016	3.3291376	9.085996	3
1254442003322183	0.8822633	3.3267434	9.077616	3
1254442013337652	0.8750807	3.3267434	9.0716305	3
1254442023319787	0.8738836	3.3255463	9.064447	3
1254442033321193	0.878672	3.3327289	9.062054	3
1254442043334214	0.8846575	3.3411086	9.065644	3
1254442053320256	0.878672	3.3506854	9.078813	3
1254442063320777	0.8726865	3.3566709	9.102755	3
1254442073334943	0.8798691	3.3650506	9.1255	3
1254442083320985	0.89543146	3.3674448	9.138668	3
1254442093321141	0.90859956	3.3650506	9.130288	3
1254442103333798	0.91338795	3.3530796	9.114726	3
1254442113322183	0.90500826	3.3387144	9.103952	3
1254442123321558	0.89184016	3.3255463	9.096769	3
1254442133336037	0.8858546	3.321955	9.099164	3
1254442143318068	0.89064306	3.3255463	9.102755	3
1254442153317704	0.90381116	3.3363202	9.099164	3
1254442163325672	0.91338795	3.347094	9.076419	3
1254442173327131	0.90620536	3.3530796	9.060856	3
1254442183377912	0.89662856	3.3566709	9.068039	3
1254442193333693	0.90381116	3.3614593	9.081207	3
1254442203320568	0.91219085	3.3674448	9.089587	3
1254442214790100	0.92176765	3.3758245	9.090784	3
1254442227650412	0.93972415	3.3877954	9.083601	3
1254442233339839	0.93972415	3.3877954	9.083601	3
1254442243323172	0.94690675	3.3854012	9.087193	3
1254442253720100	0.94451255	3.3794158	9.100361	3
1254442265952808	0.62368953	3.3554738	9.132683	3
1254442273653693	0.90740246	3.3554738	9.132683	3
1254442283324579	0.89184016	3.3435028	9.130288	3
1254442293309631	0.8870517	3.335123	9.109938	3
1254442303312652	0.8774749	3.3267434	9.083601	3
1254442313326193	0.8690952	3.3183637	9.069236	3
1254442323308068	0.8595184	3.3147724	9.058462	3
1254442333314839	0.8463503	3.309984	9.059659	3
1254442343317131	0.8391677	3.3087866	9.075222	3
1254442353312183	0.8511387	3.3147724	9.089587	3
1254442363315985	0.8726865	3.323152	9.099164	3
1254442373314735	0.89184016	3.3303347	9.101558	3
1254442383326037	0.90261406	3.333926	9.113529	3
1254442393319683	0.90859956	3.3363202	9.126697	3
1254442403324735	0.91697925	3.3435028	9.132683	3
1254442413324943	0.93254155	3.3518825	9.123106	3
1254442423325985	0.93852705	3.3614593	9.099164	3
1254442433329370	0.93732995	3.3662477	9.082404	3
1254442443318745	0.93493575	3.369839	9.0716305	3
1254442453315777	0.92775315	3.3686419	9.069236	3
1254442463318745	0.92416185	3.3686419	9.070433	3
1254442473304787	0.92535895	3.3662477	9.065644	3
1254442483307652	0.92655605	3.3638535	9.065644	3
1254442493312495	0.92296475	3.3602622	9.0716305	3
1254442503304110	0.91338795	3.3518825	9.084799	3
1254442513303172	0.90021986	3.3446999	9.102755	3
1254442523312964	0.89303726	3.3375173	9.11712	3
1254442533307547	0.8882488	3.333926	9.127894	3
1254442543303589	0.88944596	3.3327289	9.123106	3
1254442553322652	0.8858546	3.335123	9.097966	3
1254442563326245	0.8822633	3.3375173	9.078813	3
1254442573323120	0.8858546	3.3375173	9.068039	3
1254442583330204	0.89423436	3.3387144	9.064447	3
1254442593320099	0.90141696	3.3411086	9.064447	3
1254442603322026	0.90620536	3.3435028	9.066842	3
1254442613327391	0.90261406	3.345897	9.075222	3
1254442623316818	0.90141696	3.3494883	9.082404	3
1254442633318485	0.90261406	3.3542767	9.089587	3
1254442643323016	0.90620536	3.357868	9.101558	3
1254442653323589	0.90740246	3.359065	9.111135	3
1254442663318381	0.90740246	3.357868	9.114726	3
1254442673333849	0.90500826	3.3566709	9.106346	3
1254442683324631	0.90261406	3.3530796	9.090784	3
1254442693323537	0.90021986	3.3506854	9.072827	3
1254442704503849	0.89423436	3.3423057	9.066842	3
1254442713342964	0.89303726	3.3375173	9.077616	3
1254442723324266	0.89303726	3.333926	9.087193	3
1254442733340933	0.8882488	3.3291376	9.102755	3
1254442743317495	0.878672	3.3243492	9.114726	3
1254442753322339	0.8750807	3.321955	9.114726	3
1254442763322860	0.8834604	3.3255463	9.107543	3
1254442773322964	0.89184016	3.3267434	9.097966	3
1254442783313589	0.8882488	3.3267434	9.090784	3
1254442793327183	0.8774749	3.3255463	9.082404	3
1254442803317339	0.8762778	3.3243492	9.085996	3
1254442813326610	0.8810662	3.3255463	9.083601	3
1254442823331141	0.8846575	3.333926	9.083601	3
1254442833320881	0.8822633	3.3387144	9.089587	3
1254442843322391	0.878672	3.3411086	9.100361	3
1254442853336870	0.8678981	3.3435028	9.109938	3
1254442863318745	0.8631097	3.345897	9.1255	3
1254442873319162	0.8714894	3.3554738	9.136273	3
1254442883323016	0.89184016	3.3662477	9.138668	3
1254442893325776	0.91338795	3.3794158	9.120711	3
1254442903318589	0.93014735	3.3865983	9.095572	3
1254442913330568	0.94690675	3.3901896	9.072827	3
1254442923324631	0.9600749	3.394978	9.0476885	3
1254442933324735	0.9624691	3.3913867	9.027337	3
1254442943311610	0.9540894	3.3865983	9.02614	3
1254442953308589	0.94211835	3.3794158	9.046491	3
1254442963319943	0.93852705	3.371036	9.074024	3
1254442973339006	0.93493575	3.3662477	9.087193	3
1254442983316662	0.92895025	3.3614593	9.089587	3
1254442993319214	0.91697925	3.3542767	9.094376	3
1254443003325256	0.90261406	3.345897	9.106346	3
1254443013323381	0.89303726	3.335123	9.120711	3
1254443023318641	0.89662856	3.3315318	9.123106	3
1254443033335724	0.89782566	3.333926	9.091981	3
1254443043322391	0.89423436	3.335123	9.078813	3
1254443053316141	0.88944596	3.3387144	9.0716305	3
1254443063327495	0.8882488	3.3435028	9.066842	3
1254443073319005	0.89902276	3.3542767	9.066842	3
1254443083325151	0.91937345	3.669114	9.072827	3
1254443093340151	0.92655605	3.3746274	9.076419	3
1254443103318745	0.92655605	3.3842041	9.082404	3
1254443113320255	0.93014735	3.3961751	9.089587	3
1254443123322755	0.93014735	3.394978	9.091981	3
1254443133320880	0.92655605	3.3901896	9.095572	3
1254443143318172	0.92296475	3.3842041	9.096769	3
1254443153335308	0.92176765	3.3794158	9.085996	3
1254443163325255	0.92535895	3.3770216	9.058462	3
1254443173323693	0.93134445	3.369839	9.036914	3
1254443183327443	0.93014735	3.3638535	9.044097	3
1254443193318953	0.93014735	3.359065	9.060856	3
1254443203322287	0.93014735	3.357868	9.075222	3
1254443213315568	0.93373865	3.3566709	9.095572	3
1254443223316610	0.93373865	3.3518825	9.111135	3
1254443233324839	0.92895025	3.3530796	9.114726	3
1254443243318901	0.91578215	3.3518825	9.112331	3
1254443253314995	0.90021986	3.3435028	9.113529	3
1254443263322078	0.8882488	3.3387144	9.109938	3
1254443273333589	0.878672	3.335123	9.091981	3
1254443283314370	0.8762778	3.333926	9.072827	3
1254443293315307	0.8798691	3.333926	9.057265	3
1254443303329526	0.8846575	3.3375173	9.0476885	3
1254443313318432	0.89902276	3.3482912	9.046491	3
1254443323320203	0.92176765	3.3626564	9.051279	3
1254443333341141	0.94092125	3.3758245	9.058462	3
1254443343323641	0.94690675	3.3842041	9.084799	3
1254443353320880	0.94331545	3.3889925	9.11712	3
1254443364605776	0.94570965	3.3961751	9.136273	3
1254443373318641	0.94570965	3.4009635	9.141062	3
1254443383317912	0.9516952	3.4009635	9.137471	3
1254443393306922	0.961272	3.4105403	9.124303	3
1254443403310932	0.9600749	3.4105403	9.077616	3
1254443413302235	0.9540894	3.4105403	9.028535	3
1254443423304735	0.94810385	3.4141316	8.996213	3
1254443433303224	0.94570965	3.4129345	8.990228	3
1254443443306610	0.94570965	3.4129345	9.004593	3
1254443453310360	0.94810385	3.4117374	9.024943	3
1254443463309057	0.94690675	3.406949	9.045294	3
1254443473306193	0.94092125	3.4009635	9.063251	3
1254443483305932	0.93373865	3.3913867	9.084799	3
1254443493317964	0.93014735	3.3770216	9.109938	3
1254443503324787	0.92895025	3.3638535	9.136273	3
1254443513314266	0.92655605	3.3506854	9.151836	3
1254443523336766	0.91937345	3.3399115	9.15423	3
1254443533316297	0.91099375	3.333926	9.136273	3
1254443543323120	0.90859956	3.3291376	9.103952	3
1254443553331714	0.91099375	3.3303347	9.068039	3
1254443563329995	0.91099375	3.3375173	9.046491	3
1254443573323224	0.90859956	3.347094	9.036914	3
1254443583336401	0.90141696	3.3518825	9.048885	3
1254443593322859	0.89184016	3.3554738	9.074024	3
1254443603324630	0.8870517	3.3554738	9.095572	3
1254443613329162	0.8846575	3.3554738	9.108741	3
1254443623319682	0.8750807	3.3506854	9.118318	3
1254443633318224	0.866701	3.3435028	9.127894	3
1254443643337495	0.8631097	3.333926	9.136273	3
1254443653318328	0.8643068	3.3279405	9.14226	3
1254443663323068	0.8726865	3.3243492	9.13388	3
1254443673338328	0.8846575	3.3303347	9.112331	3
1254443683317599	0.89662856	3.3375173	9.088389	3
1254443693313849	0.90859956	3.345897	9.070433	3
1254443703328536	0.91937345	3.3530796	9.065644	3
1254443713326089	0.93014735	3.3650506	9.068039	3
1254443723318953	0.93852705	3.3746274	9.072827	3
1254443733327807	0.94211835	3.3806129	9.08001	3
1254443743316245	0.94930094	3.3865983	9.094376	3
1254443753315203	0.9564836	3.393781	9.099164	3
1254443763328068	0.9708488	3.405752	9.084799	3
1254443773362234	0.9864111	3.4153287	9.062054	3
1254443783316089	0.9888053	3.4201171	9.0476885	3
1254443793326141	0.9744401	3.4249055	9.054871	3
1254443803315724	0.9624691	3.4261026	9.064447	3
1254443813312286	0.9588778	3.4272997	9.074024	3
1254443823331453	0.9588778	3.4332852	9.076419	3
1254443833319630	0.9600749	3.429694	9.062054	3
1254443843318120	0.9576807	3.4201171	9.040505	3
1254443853326453	0.94810385	3.405752	9.028535	3
1254443863315307	0.93254155	3.383007	9.033323	3
1254443873316141	0.92416185	3.3650506	9.048885	3
1254443883333276	0.91817635	3.3530796	9.065644	3
1254443893319370	0.91099375	3.3435028	9.08001	3
1254443903318328	0.89782566	3.3375173	9.099164	3
1254443913333276	0.8834604	3.3303347	9.126697	3
1254443923321245	0.8798691	3.3303347	9.147048	3
1254443933319838	0.89184016	3.335123	9.14585	3
1254443943311922	0.90740246	3.345897	9.131485	3
1254443953316088	0.91817635	3.357868	9.102755	3
1254443963317755	0.92895025	3.3686419	9.077616	3
1254443973328797	0.93134445	3.3794158	9.060856	3
1254443983318328	0.93972415	3.3889925	9.048885	3
1254443993317391	0.9504981	3.3985693	9.041702	3
1254444003329370	0.9600749	3.4045548	9.041702	3
1254444013318901	0.9648633	3.4081461	9.0476885	3
1254444023318328	0.9684546	3.4141316	9.050082	3
1254444033330151	0.9756372	3.41892	9.056067	3
1254444043319943	0.9780314	3.41892	9.075222	3
1254444053318120	0.9744401	3.417723	9.093178	3
1254444063324891	0.9648633	3.417723	9.099164	3
1254444073313901	0.9552865	3.417723	9.096769	3
1254444083315568	0.9516952	3.4129345	9.091981	3
1254444093332338	0.9528923	3.4105403	9.087193	3
1254444103318797	0.9528923	3.4009635	9.082404	3
1254444113317547	0.94930094	3.3925838	9.077616	3
1254444123332859	0.9516952	3.3865983	9.065644	3
1254444133317703	0.9576807	3.369839	9.053674	3
1254444143318276	0.94690675	3.3554738	9.056067	3
1254444153329526	0.92655605	3.3399115	9.076419	3
1254444163318068	0.91219085	3.3267434	9.100361	3
1254444173318484	0.90261406	3.3195608	9.114726	3
1254444183328901	0.89662856	3.321955	9.113529	3
1254444193317599	0.89543146	3.3255463	9.107543	3
1254444203316140	0.89902276	3.335123	9.093178	3
1254444213324370	0.89902276	3.3423057	9.08001	3
1254444223316036	0.89662856	3.3518825	9.08001	3
1254444233315984	0.90021986	3.3554738	9.088389	3
1254444243332703	0.91578215	3.3650506	9.089587	3
1254444253361036	0.93732995	3.38181	9.08001	3
1254444263315307	0.9552865	3.3961751	9.063251	3
1254444273327755	0.961272	3.405752	9.054871	3
1254444283319838	0.973243	3.4117374	9.070433	3
1254444293315515	0.985214	3.4129345	9.08001	3
1254444303328849	0.9935937	3.4153287	9.083601	3
1254444313315255	1.0007763	3.4141316	9.084799	3
1254444323351661	0.9983821	3.4093432	9.081207	3
1254444333328432	0.9888053	3.4033577	9.077616	3
1254444343317703	0.9780314	3.4021606	9.072827	3
1254444353326453	0.9744401	3.4009635	9.0716305	3
1254444363337599	0.9744401	3.4033577	9.064447	3
1254444373317547	0.9672575	3.4033577	9.050082	3
1254444383316974	0.9540894	3.405752	9.057265	3
1254444393329265	0.94570965	3.4033577	9.076419	3
1254444403316088	0.93613285	3.394978	9.089587	3
1254444413319630	0.92535895	3.3877954	9.099164	3
1254444423330672	0.92176765	3.3782187	9.095572	3
1254444433319057	0.92655605	3.369839	9.08001	3
1254444443312547	0.93613285	3.3650506	9.059659	3
1254444453325932	0.94331545	3.3602622	9.050082	3
1254444463317442	0.94331545	3.3518825	9.062054	3
1254444473317130	0.93493575	3.3446999	9.091981	3
1254444483331140	0.93254155	3.3411086	9.111135	3
1254444493318901	0.93852705	3.3446999	9.106346	3
1254444503316192	0.94810385	3.3518825	9.095572	3
1254444513334526	0.9504981	3.3614593	9.089587	3
1254444523318849	0.94930094	3.3686419	9.095572	3
1254444533316661	0.94930094	3.3770216	9.112331	3
1254444543331765	0.9588778	3.3854012	9.11712	3
1254444553316974	0.9660604	3.394978	9.102755	3
1254444563318536	0.9672575	3.406949	9.069236	3
1254444573331557	0.9696517	3.4141316	9.038112	3
1254444583319838	0.9744401	3.4225113	9.021352	3
1254444593317859	0.9768343	3.4249055	9.018958	3
1254444603327807	0.9792285	3.4249055	9.030929	3
1254444613321713	0.9792285	3.4237084	9.044097	3
1254444623318328	0.9804256	3.4225113	9.053674	3
1254444633330359	0.9768343	3.4165258	9.063251	3
1254444643318692	0.9696517	3.405752	9.068039	3
1254444653316401	0.9648633	3.394978	9.076419	3
1254444663330776	0.9624691	3.3877954	9.090784	3
1254444673317338	0.961272	3.3806129	9.105149	3
1254444683316869	0.9552865	3.3746274	9.118318	3
1254444693328640	0.94930094	3.3734303	9.132683	3
1254444703314057	0.94690675	3.3782187	9.126697	3
1254444713318849	0.94810385	3.3854012	9.107543	3
1254444723328067	0.94570965	3.3889925	9.082404	3
1254444733318901	0.94092125	3.393781	9.060856	3
1254444743317755	0.93732995	3.393781	9.045294	3
1254444753328588	0.93852705	3.393781	9.0429	3
1254444763317963	0.94451255	3.3913867	9.046491	3
1254444773317963	0.9600749	3.3901896	9.054871	3
1254444783332546	0.9816227	3.3913867	9.058462	3
1254444793320151	0.9911995	3.3889925	9.063251	3
1254444803320463	0.9947908	3.3889925	9.075222	3
1254444813330463	0.9923966	3.3865983	9.088389	3
1254444823318953	0.9923966	3.3865983	9.099164	3
1254444833319421	0.9828198	3.3854012	9.108741	3
1254444843330776	0.9696517	3.3854012	9.120711	3
1254444853319005	0.9576807	3.3877954	9.114726	3
1254444863317442	0.94930094	3.393781	9.094376	3
1254444873332286	0.94331545	3.4009635	9.072827	3
1254444883320307	0.94930094	3.4141316	9.058462	3
1254444893318224	0.961272	3.4201171	9.046491	3
1254444903337546	0.9672575	3.4249055	9.039309	3
1254444913322911	0.9684546	3.4249055	9.041702	3
1254444923319578	0.9696517	3.4225113	9.0476885	3
1254444933329526	0.9744401	3.4165258	9.052477	3
1254444943310984	0.9744401	3.4105403	9.057265	3
1254444953309630	0.9660604	3.4045548	9.068039	3
1254444963310359	0.9576807	3.3961751	9.085996	3
1254444973323744	0.9516952	3.3877954	9.102755	3
1254444983348171	0.94930094	3.38181	9.106346	3
1254444993339526	0.94810385	3.3782187	9.100361	3
1254445003316661	0.94810385	3.371036	9.089587	3
1254445013316348	0.94451255	3.3614593	9.084799	3
1254445023330203	0.93373865	3.3542767	9.078813	3
1254445033314786	0.91578215	3.3494883	9.08001	3
1254445043316348	0.90859956	3.3446999	9.093178	3
1254445053327234	0.91697925	3.3482912	9.089587	3
1254445063314265	0.93373865	3.3638535	9.072827	3
1254445073314005	0.94092125	3.3806129	9.050082	3
1254445083326557	0.94930094	3.393781	9.045294	3
1254445093314630	0.9600749	3.4045548	9.046491	3
1254445103317182	0.9648633	3.4117374	9.059659	3
1254445113326505	0.9564836	3.4153287	9.082404	3
1254445123315515	0.94810385	3.4153287	9.091981	3
1254445133314473	0.94570965	3.4129345	9.090784	3
1254445143327234	0.94690675	3.4105403	9.082404	3
1254445153314890	0.94810385	3.4045548	9.0716305	3
1254445163314682	0.93852705	3.3973722	9.064447	3
1254445173327546	0.93134445	3.3913867	9.066842	3
1254445183317338	0.93254155	3.38181	9.074024	3
1254445193315932	0.93254155	3.3746274	9.078813	3
1254445203327390	0.93254155	3.369839	9.074024	3
1254445213327234	0.93493575	3.3674448	9.068039	3
1254445223312286	0.94211835	3.3674448	9.064447	3
1254445233316140	0.94331545	3.371036	9.064447	3
1254445243321557	0.94810385	3.3770216	9.065644	3
1254445253315359	0.9552865	3.3782187	9.074024	3
1254445263333484	0.9588778	3.3770216	9.090784	3
1254445273321713	0.9588778	3.3758245	9.097966	3
1254445283313484	0.9540894	3.3758245	9.102755	3
1254445293312442	0.9504981	3.3782187	9.113529	3
1254445303319317	0.9540894	3.383007	9.114726	3
1254445313311348	0.9576807	3.3901896	9.095572	3
1254445323325359	0.9540894	3.3973722	9.072827	3
1254445333321765	0.94810385	3.405752	9.054871	3
1254445343310307	0.94690675	3.4105403	9.0429	3
1254445353314578	0.94570965	3.41892	9.029732	3
1254445363313484	0.94211835	3.4237084	9.0237465	3
1254445373312755	0.93972415	3.429694	9.024943	3
1254445383325880	0.94092125	3.4284968	9.032125	3
1254445393318223	0.94810385	3.4272997	9.045294	3
1254445403320203	0.9552865	3.4225113	9.053674	3
1254445413329161	0.9588778	3.4129345	9.069236	3
1254445423318796	0.9552865	3.3997664	9.088389	3
1254445433318484	0.94690675	3.3901896	9.107543	3
1254445443310619	0.94331545	3.383007	9.113529	3
1254445453317130	0.94930094	3.3854012	9.112331	3
1254445463317807	0.9540894	3.3913867	9.084799	3
1254445473330255	0.9516952	3.393781	9.066842	3
1254445483318015	0.94930094	3.3973722	9.057265	3
1254445493315046	0.94810385	3.3985693	9.051279	3
1254445503328588	0.94570965	3.4021606	9.0429	3
1254445513321713	0.94690675	3.4105403	9.035717	3
1254445523318484	0.9528923	3.4165258	9.039309	3
1254445533330046	0.961272	3.4237084	9.052477	3
1254445543316400	0.9600749	3.4249055	9.076419	3
1254445553318067	0.9588778	3.41892	9.094376	3
1254445563331869	0.9600749	3.4165258	9.105149	3
1254445573317494	0.9648633	3.4129345	9.103952	3
1254445583316505	0.9708488	3.4105403	9.089587	3
1254445593327546	0.9768343	3.4081461	9.059659	3
1254445603316973	0.9708488	3.4045548	9.040505	3
1254445613318952	0.9588778	3.3973722	9.040505	3
1254445623331921	0.94331545	3.3901896	9.057265	3
1254445633316921	0.93972415	3.3865983	9.0716305	3
1254445643316036	0.92775315	3.3842041	9.078813	3
1254445653328015	0.92296475	3.3854012	9.082404	3
1254445663317859	0.93134445	3.3854012	9.081207	3
1254445673320411	0.94331545	3.3854012	9.075222	3
1254445683330515	0.94810385	3.3854012	9.076419	3
1254445693315515	0.94570965	3.3806129	9.085996	3
1254445703317286	0.94331545	3.38181	9.091981	3
1254445713324838	0.94092125	3.3842041	9.083601	3
1254445723322911	0.94331545	3.3901896	9.068039	3
1254445733320463	0.94211835	3.3925838	9.059659	3
1254445743330723	0.9504981	3.4033577	9.066842	3
1254445753317234	0.9540894	3.4045548	9.063251	3
1254445763319004	0.9540894	3.4081461	9.064447	3
1254445773330202	0.9552865	3.4153287	9.0716305	3
1254445783320932	0.961272	3.4141316	9.08001	3
1254445793319213	0.9624691	3.41892	9.084799	3
1254445803332807	0.9672575	3.4213142	9.082404	3
1254445813320359	0.9744401	3.4165258	9.0716305	3
1254445823320515	0.9684546	3.4093432	9.060856	3
1254445833328171	0.9600749	3.3973722	9.057265	3
1254445843317182	0.9552865	3.3865983	9.065644	3
1254445853317911	0.94810385	3.3782187	9.075222	3
1254445863325254	0.94331545	3.3722332	9.08001	3
1254445873316609	0.94331545	3.371036	9.074024	3
1254445883317702	0.94331545	3.3770216	9.058462	3
1254445893325619	0.94211835	3.3806129	9.053674	3
1254445903316921	0.94211835	3.3854012	9.065644	3
1254445913321088	0.94451255	3.3925838	9.085996	3
1254445923326713	0.94211835	3.4009635	9.090784	3
1254445933314213	0.93852705	3.4093432	9.087193	3
1254445943309004	0.93373865	3.4105403	9.088389	3
1254445953309056	0.92775315	3.4081461	9.090784	3
1254445963310463	0.93134445	3.406949	9.090784	3
1254445973315202	0.94690675	3.4045548	9.072827	3
1254445983311296	0.9588778	3.406949	9.056067	3
1254445993314786	0.9648633	3.4093432	9.048885	3
1254446003314786	0.9648633	3.4081461	9.045294	3
1254446013325827	0.961272	3.406949	9.0476885	3
1254446023316088	0.9576807	3.405752	9.060856	3
1254446033315984	0.961272	3.4105403	9.075222	3
1254446043333275	0.9708488	3.4153287	9.077616	3
1254446053318379	0.9756372	3.4225113	9.069236	3
1254446063318223	0.9780314	3.4272997	9.060856	3
1254446073329681	0.9840169	3.4332852	9.064447	3
1254446083318379	0.9888053	3.429694	9.083601	3
1254446093316504	0.985214	3.429694	9.115923	3
1254446103331400	0.9780314	3.4237084	9.148245	3
1254446113318015	0.9696517	3.4153287	9.169792	3
1254446123318327	0.9756372	3.4165258	9.180567	3
1254446133329681	0.9840169	3.41892	9.136273	3
1254446143318275	0.9876082	3.417723	9.057265	3
1254446153318796	0.9744401	3.4225113	8.979453	3
1254446163333431	0.961272	3.417723	8.942344	3
1254446173318640	0.9576807	3.4237084	8.943541	3
1254446183319369	0.9576807	3.4320881	8.965088	3
1254446193330306	0.9672575	3.4488475	8.987833	3
1254446203316921	0.9744401	3.466804	9.002198	3
1254446213319942	0.9816227	3.4871547	9.015367	3
1254446223331973	0.9923966	3.50152	9.0429	3
1254446233315775	1.0067618	3.5075054	9.078813	3
1254446243317442	1.021127	3.513491	9.106346	3
1254446254717390	1.0390835	3.5122938	9.113529	3
1254446263328171	1.0510546	3.5087025	9.089587	3
1254446273313379	1.0486604	3.503914	9.048885	3
1254446283317233	1.0474633	3.5063083	9.00579	3
1254446293320046	1.0534488	3.5063083	8.967483	3
1254446303318327	1.0606314	3.5075054	8.945934	3
1254446313328223	1.0570401	3.5075054	8.955511	3
1254446323315410	1.043872	3.5051112	8.98903	3
1254446333324473	1.033098	3.4991257	9.027337	3
1254446343313900	1.0259154	3.4955344	9.048885	3
1254446353317806	1.0271125	3.4919431	9.056067	3
1254446363319265	1.0247183	3.4847605	9.060856	3
1254446373333640	1.0115502	3.4739866	9.069236	3
1254446383311869	0.9947908	3.4644098	9.08001	3
1254446393316817	0.9876082	3.4512417	9.072827	3
1254446403327910	0.9780314	3.442862	9.054871	3
1254446413317546	0.9672575	3.4368765	9.036914	3
1254446423317025	0.9624691	3.4344823	9.027337	3
1254446433328015	0.9564836	3.430891	9.02614	3
1254446443312650	0.94810385	3.429694	9.029732	3
1254446453315410	0.94451255	3.4284968	9.040505	3
1254446463331088	0.9528923	3.429694	9.059659	3
1254446473318431	0.9636662	3.4332852	9.078813	3
1254446483317858	0.9780314	3.4380736	9.084799	3
1254446493331088	0.9888053	3.4404678	9.068039	3
1254446503317338	0.9900024	3.442862	9.054871	3
1254446513320567	0.9888053	3.4488475	9.052477	3
1254446523329577	0.9900024	3.4524388	9.053674	3
1254446533316712	0.9935937	3.4620156	9.053674	3
1254446543317025	1.0007763	3.4739866	9.048885	3
1254446553328171	1.0127473	3.4883518	9.038112	3
1254446563327858	1.0247183	3.5003228	9.02614	3
1254446573333483	1.033098	3.514688	9.015367	3
1254446583336921	1.0366893	3.5194764	9.011775	3
1254446593317285	1.0402806	3.5194764	9.015367	3
1254446603318431	1.0462662	3.5194764	9.012972	3
1254446613330931	1.055843	3.515885	9.002198	3
1254446623315150	1.0630256	3.513491	8.998607	3
1254446633313379	1.0606314	3.5075054	9.006987	3
1254446643325306	1.0498575	3.5003228	9.020155	3
1254446653317390	1.0366893	3.4871547	9.036914	3
1254446663313171	1.021127	3.4751837	9.060856	3
1254446673330254	1.0127473	3.4703953	9.081207	3
1254446683319056	1.0103531	3.466804	9.085996	3
1254446693317650	0.9995792	3.465607	9.072827	3
1254446703330515	0.9828198	3.465607	9.052477	3
1254446714925462	0.9636662	3.4620156	9.03452	3
1254446723325567	0.94570965	3.4608185	9.029732	3
1254446733336765	0.93972415	3.4608185	9.032125	3
1254446743318379	0.94211835	3.4620156	9.035717	3
1254446753319785	0.94930094	3.465607	9.040505	3
1254446763330202	0.961272	3.4691982	9.045294	3
1254446773320098	0.9768343	3.4680011	9.058462	3
1254446783319629	0.9911995	3.4680011	9.076419	3
1254446793334369	1.0031705	3.465607	9.087193	3
1254446803318483	1.0151415	3.4680011	9.082404	3
1254446813325358	1.0319009	3.4727895	9.064447	3
1254446823334317	1.043872	3.4751837	9.0429	3
1254446833322389	1.0462662	3.478775	9.032125	3
1254446843321296	1.0462662	3.4811692	9.0237465	3
1254446853332077	1.0426749	3.489549	9.016563	3
1254446863324056	1.043872	3.50152	9.01417	3
1254446873321608	1.0594343	3.513491	9.012972	3
1254446883328848	1.0761937	3.5206735	9.006987	3
1254446893321296	1.0857705	3.5218706	8.992621	3
1254446903320619	1.0714053	3.5122938	8.990228	3
1254446913336921	1.0426749	3.4991257	9.010578	3
1254446923323692	1.009156	3.4823663	9.040505	3
1254446933369577	0.9804256	3.465607	9.065644	3
1254446943313639	0.9564836	3.4512417	9.087193	3
1254446953322077	0.93732995	3.4356794	9.094376	3
1254446963322910	0.92176765	3.4213142	9.093178	3
1254446973334525	0.90859956	3.4093432	9.082404	3
1254446983323796	0.89662856	3.3973722	9.064447	3
1254446993323379	0.8882488	3.3889925	9.056067	3
1254447003333431	0.89423436	3.3842041	9.059659	3
1254447013322494	0.90500826	3.383007	9.062054	3
1254447023321556	0.91697925	3.3925838	9.058462	3
1254447033332598	0.93613285	3.4033577	9.053674	3
1254447043321400	0.9588778	3.41892	9.048885	3
1254447053320827	0.973243	3.4332852	9.048885	3
1254447063334056	0.9816227	3.4488475	9.056067	3
1254447073321296	0.9983821	3.466804	9.065644	3
1254447083321608	1.0247183	3.4835634	9.062054	3
1254447093334525	1.0450691	3.503914	9.0476885	3
1254447103321608	1.0606314	3.5194764	9.030929	3
1254447113319941	1.0714053	3.5302503	9.015367	3
1254447123333587	1.0821792	3.5410242	9.0081835	3
1254447133321608	1.0881647	3.549404	9.011775	3
1254447143321504	1.091756	3.5541923	9.020155	3
1254447153333066	1.0941502	3.5565867	9.028535	3
1254447163324577	1.0881647	3.5553896	9.032125	3
1254447173321348	1.0821792	3.551798	9.029732	3
1254447183330671	1.0737995	3.550601	9.020155	3
1254447193322598	1.0642227	3.5470097	9.01776	3
1254447203320566	1.0534488	3.5350387	9.02614	3
1254447213339785	1.033098	3.5206735	9.035717	3
1254447223316608	1.0151415	3.5075054	9.039309	3
1254447233318431	1.0043676	3.4955344	9.035717	3
1254447243334681	1.0043676	3.4883518	9.028535	3
1254447253423379	1.0055647	3.478775	9.011775	3
1254447263340202	1.0055647	3.466804	8.9998045	3
1254447273318275	0.9995792	3.453636	9.012972	3
1254447283328691	0.9840169	3.4344823	9.051279	3
1254447293333118	0.9660604	3.4225113	9.093178	3
1254447303340358	0.961272	3.41892	9.114726	3
1254447313319837	0.9672575	3.4225113	9.115923	3
1254447323322077	0.9696517	3.429694	9.097966	3
1254447333326400	0.9696517	3.4380736	9.0716305	3
1254447343430566	0.9672575	3.4440591	9.054871	3
1254447353318327	0.9648633	3.4500446	9.054871	3
1254447363334316	0.9660604	3.454833	9.056067	3
1254447373322702	0.9660604	3.4560301	9.052477	3
1254447383310827	0.9744401	3.4632127	9.056067	3
1254447393309889	0.9876082	3.4727895	9.045294	3
1254447403307545	1.0151415	3.4823663	9.015367	3
1254447413313691	1.0378864	3.490746	8.978256	3
1254447423312545	1.043872	3.4931402	8.9758625	3
1254447433319941	1.0414777	3.4931402	9.006987	3
1254447443315618	1.0390835	3.4919431	9.044097	3
1254447453324056	1.0402806	3.4967315	9.065644	3
1254447463319577	1.0450691	3.5087025	9.066842	3
1254447473318379	1.055843	3.5206735	9.051279	3
1254447483330827	1.0630256	3.5314474	9.0237465	3
1254447493320410	1.0642227	3.53863	9.004593	3
1254447503316035	1.0630256	3.5410242	9.002198	3
1254447513328587	1.0510546	3.5338416	9.012972	3
1254447523319733	1.0271125	3.527856	9.028535	3
1254447533317441	1.009156	3.5194764	9.0429	3
1254447543312337	1.0079589	3.5098996	9.038112	3
1254447553318327	1.0139444	3.4991257	9.029732	3
1254447563318848	1.0175357	3.4859576	9.022549	3
1254447573327910	1.0103531	3.4703953	9.024943	3
1254447583317702	0.9947908	3.4560301	9.041702	3
1254447593317441	0.9876082	3.442862	9.063251	3
1254447603332598	0.9923966	3.4356794	9.076419	3
1254447613320670	1.0031705	3.4392707	9.082404	3
1254447623316816	1.0163386	3.4476504	9.074024	3
1254447633329889	1.0187328	3.454833	9.051279	3
1254447643319316	1.0199299	3.4632127	9.0429	3
1254447653316712	1.0235212	3.4691982	9.045294	3
1254447663329420	1.0319009	3.477578	9.044097	3
1254447673316556	1.0402806	3.4871547	9.032125	3
1254447683315983	1.0426749	3.4955344	9.018958	3
1254447693329577	1.0414777	3.5003228	9.0081835	3
1254447703317285	1.0390835	3.5063083	9.002198	3
1254447713316243	1.0366893	3.5075054	9.00579	3
1254447723338900	1.043872	3.5110967	9.030929	3
1254447733318743	1.043872	3.5110967	9.044097	3
1254447743318639	1.0390835	3.5051112	9.048885	3
1254447753332858	1.033098	3.502717	9.040505	3
1254447763321035	1.0366893	3.4979286	9.029732	3
1254447773322441	1.0366893	3.4991257	9.0237465	3
1254447783332389	1.0354922	3.4991257	9.022549	3
1254447793323327	1.0307038	3.4979286	9.0237465	3
1254447803320254	1.0259154	3.4991257	9.028535	3
1254447813335254	1.0307038	3.5003228	9.024943	3
1254447823322441	1.0390835	3.502717	9.021352	3
1254447833321764	1.043872	3.50152	9.020155	3
1254447843335306	1.0426749	3.4979286	9.029732	3
1254447853322597	1.0342951	3.4883518	9.041702	3
1254447863318587	1.0235212	3.478775	9.050082	3
1254447873334316	1.0199299	3.4739866	9.050082	3
1254447883321087	1.0235212	3.4715924	9.040505	3
1254447893320983	1.033098	3.4751837	9.02614	3
1254447903328639	1.0402806	3.4763808	9.015367	3
1254447913319056	1.0390835	3.478775	9.01776	3
1254447923318952	1.0414777	3.4811692	9.030929	3
1254447933331972	1.0534488	3.4859576	9.053674	3
1254447943309993	1.0606314	3.4931402	9.068039	3
1254447953310618	1.0654198	3.50152	9.059659	3
1254447963310879	1.0702082	3.5051112	9.035717	3
1254447973320514	1.067814	3.5063083	9.01417	3
1254447983313795	1.0594343	3.5063083	8.998607	3
1254447993344004	1.055843	3.5063083	8.991425	3
1254448003322441	1.0522517	3.502717	8.993818	3
1254448013344108	1.0474633	3.4943373	8.998607	3
1254448023337597	1.0378864	3.4943373	9.011775	3
1254448033318639	1.0295067	3.4943373	9.02614	3
1254448043318587	1.0319009	3.4931402	9.041702	3
1254448053333639	1.0390835	3.4919431	9.066842	3
1254448063318535	1.043872	3.4835634	9.089587	3
1254448073321556	1.0414777	3.477578	9.101558	3
1254448083333431	1.0378864	3.4703953	9.100361	3
1254448093321972	1.033098	3.4644098	9.088389	3
1254448103320983	1.0354922	3.4632127	9.066842	3
1254448113330931	1.0378864	3.4620156	9.039309	3
1254448123320983	1.0366893	3.4644098	9.006987	3
1254448133319368	1.0307038	3.465607	8.987833	3
1254448143332754	1.0235212	3.4680011	8.996213	3
1254448153320879	1.0295067	3.4727895	9.01776	3
1254448163321504	1.043872	3.4799721	9.03452	3
1254448173331399	1.0594343	3.4919431	9.038112	3
1254448183317076	1.0726024	3.502717	9.035717	3
1254448193319160	1.091756	3.5098996	9.039309	3
1254448203329785	1.1049241	3.515885	9.046491	3
1254448213320410	1.1073183	3.5170822	9.063251	3
1254448223315045	1.1001357	3.513491	9.078813	3
1254448233324941	1.0893618	3.5075054	9.084799	3
1254448243314056	1.0737995	3.5003228	9.074024	3
1254448253342076	1.0546459	3.4955344	9.0476885	3
1254448263333222	1.0390835	3.4919431	9.02614	3
1254448273320149	1.0342951	3.490746	9.010578	3
1254448283324472	1.0307038	3.4871547	9.006987	3
1254448293331556	1.021127	3.489549	9.011775	3
1254448303318847	1.0175357	3.4931402	9.021352	3
1254448313316399	1.021127	3.4931402	9.029732	3
1254448323331295	1.0307038	3.4979286	9.02614	3
1254448333311868	1.0462662	3.4979286	9.020155	3
1254448343318378	1.0618285	3.4943373	9.0237465	3
1254448353325462	1.0714053	3.4847605	9.033323	3
1254448363320931	1.0654198	3.4715924	9.041702	3
1254448373318326	1.055843	3.4632127	9.050082	3
1254448383328587	1.0534488	3.4596214	9.057265	3
1254448393316920	1.0534488	3.4584243	9.048885	3
1254448403317910	1.0522517	3.4620156	9.048885	3
1254448413327753	1.0486604	3.4620156	9.054871	3
1254448423316295	1.0462662	3.465607	9.064447	3
1254448433318431	1.0414777	3.4703953	9.070433	3
1254448443308795	1.0390835	3.4751837	9.058462	3
1254448453310045	1.0402806	3.4847605	9.041702	3
1254448463312181	1.0450691	3.502717	9.018958	3
1254448473328274	1.055843	3.5170822	8.9998045	3
1254448483311764	1.0570401	3.5290532	8.998607	3
1254448493323274	1.055843	3.537433	9.011775	3
1254448503332805	1.0606314	3.539827	9.021352	3
1254448513320358	1.0654198	3.5422213	9.012972	3
1254448523321608	1.0642227	3.5422213	8.9998045	3
1254448533326972	1.0654198	3.53863	8.98903	3
1254448543318587	1.0690111	3.5302503	8.978256	3
1254448553316503	1.0702082	3.526659	8.973468	3
1254448563328847	1.067814	3.5182793	8.98903	3
1254448573319524	1.0594343	3.503914	9.018958	3
1254448583319524	1.0546459	3.4931402	9.054871	3
1254448593331555	1.0546459	3.4871547	9.084799	3
1254448603320462	1.0570401	3.4871547	9.093178	3
1254448613317337	1.0642227	3.490746	9.088389	3
1254448623327024	1.0702082	3.4919431	9.070433	3
1254448633316139	1.055843	3.4871547	9.053674	3
1254448643322128	1.0342951	3.4823663	9.041702	3
1254448653332389	1.0139444	3.4727895	9.033323	3
1254448663320878	1.0007763	3.4680011	9.024943	3
1254448673321295	0.997185	3.4680011	9.010578	3
1254448683331764	0.9995792	3.4703953	8.991425	3
1254448693316451	1.009156	3.477578	8.992621	3
1254448703313483	1.0259154	3.4859576	9.00579	3
1254448713328482	1.0390835	3.489549	9.021352	3
1254448723324107	1.0414777	3.490746	9.051279	3
1254448733329368	1.0450691	3.4931402	9.077616	3
1254448743311660	1.0510546	3.4943373	9.077616	3
1254448753316764	1.0534488	3.502717	9.059659	3
1254448763314628	1.0498575	3.5087025	9.039309	3
1254448773325462	1.043872	3.5110967	9.024943	3
1254448783333847	1.033098	3.5122938	9.020155	3
1254448793333378	1.0319009	3.515885	9.015367	3
1254448803318639	1.043872	3.525462	9.00579	3
1254448813330514	1.0594343	3.5326445	8.990228	3
1254448823421920	1.067814	3.5362358	8.979453	3
1254448833330045	1.0618285	3.5302503	8.992621	3
1254448843320357	1.0534488	3.5182793	9.01776	3
1254448853321607	1.0498575	3.5087025	9.03452	3
1254448863312128	1.0522517	3.503914	9.044097	3
1254448873312441	1.0630256	3.5003228	9.040505	3
1254448883317337	1.0737995	3.4967315	9.021352	3
1254448893315618	1.067814	3.4931402	8.9998045	3
1254448903323587	1.0510546	3.490746	9.002198	3
1254448913314107	1.0414777	3.4871547	9.018958	3
1254448923333378	1.0378864	3.4823663	9.040505	3
1254448933317441	1.0319009	3.4835634	9.063251	3
1254448943311243	1.0259154	3.4859576	9.075222	3
1254448953325253	1.0163386	3.4835634	9.074024	3
1254448963319993	1.0115502	3.4835634	9.064447	3
1254448973318326	1.0127473	3.4811692	9.045294	3
1254448983331087	1.021127	3.478775	9.02614	3
1254448993321764	1.0283096	3.4811692	9.009381	3
1254449003321920	1.0295067	3.4823663	8.987833	3
1254449013331712	1.0259154	3.4835634	8.977059	3
1254449023321191	1.0199299	3.4871547	8.991425	3
1254449033320045	1.0342951	3.4967315	9.018958	3
1254449043330201	1.0546459	3.503914	9.036914	3
1254449053318795	1.0582372	3.5098996	9.044097	3
1254449063315878	1.0450691	3.513491	9.062054	3
1254449073328170	1.0402806	3.5122938	9.081207	3
1254449083314993	1.0402806	3.513491	9.087193	3
1254449093316607	1.0450691	3.513491	9.078813	3
1254449103327857	1.0486604	3.5087025	9.057265	3
1254449113319159	1.0450691	3.503914	9.024943	3
1254449123315878	1.0378864	3.4931402	9.010578	3
1254449133326451	1.0295067	3.489549	9.015367	3
1254449143315305	1.0235212	3.4799721	9.006987	3
1254449153316451	1.0235212	3.478775	8.995016	3
1254449163328586	1.0283096	3.4823663	8.990228	3
1254449173317961	1.0342951	3.4859576	9.00579	3
1254449183314680	1.0366893	3.4943373	9.029732	3
1254449193333118	1.0414777	3.502717	9.056067	3
1254449203321659	1.0570401	3.514688	9.070433	3
1254449213316607	1.0726024	3.5302503	9.066842	3
1254449223327597	1.079785	3.5410242	9.052477	3
1254449233325618	1.0821792	3.5446155	9.038112	3
1254449243317857	1.0857705	3.5458126	9.024943	3
1254449253372389	1.0857705	3.5434184	9.0081835	3
1254449263319211	1.0905589	3.5422213	8.996213	3
1254449273319628	1.0893618	3.539827	8.992621	3
1254449283326191	1.0833763	3.537433	8.995016	3
1254449293319784	1.0702082	3.5314474	8.99741	3
1254449303318118	1.0594343	3.526659	9.0081835	3
1254449313317597	1.0582372	3.526659	9.01776	3
1254449323317857	1.0570401	3.526659	9.018958	3
1254449333312128	1.0582372	3.5338416	9.01776	3
1254449343329368	1.0594343	3.537433	9.011775	3
1254449353321920	1.055843	3.539827	9.015367	3
1254449363320878	1.0498575	3.539827	9.02614	3
1254449373334524	1.043872	3.539827	9.038112	3
1254449383318847	1.0474633	3.53863	9.0429	3
1254449393321399	1.0534488	3.537433	9.033323	3
1254449403332545	1.0606314	3.5362358	9.016563	3
1254449413319628	1.067814	3.5338416	9.0081835	3
1254449423314576	1.0761937	3.525462	8.993818	3
1254449433329159	1.079785	3.5194764	8.983045	3
1254449443312753	1.0737995	3.5087025	8.98903	3
1254449453317753	1.0594343	3.4955344	9.010578	3
1254449463332180	1.0426749	3.4859576	9.0429	3
1254449473320878	1.0366893	3.4799721	9.059659	3
1254449483321347	1.0414777	3.4811692	9.057265	3
1254449493331503	1.0474633	3.4835634	9.040505	3
1254449503322284	1.0426749	3.489549	9.029732	3
1254449513319524	1.0354922	3.489549	9.030929	3
1254449523335878	1.0235212	3.4871547	9.0476885	3
1254449533319472	1.0151415	3.4859576	9.066842	3
1254449543320930	1.0139444	3.4883518	9.065644	3
1254449553332961	1.0151415	3.4919431	9.048885	3
1254449563318795	1.0127473	3.4955344	9.033323	3
1254449573322597	1.0163386	3.4991257	9.022549	3
1254449583330305	1.0223241	3.5003228	9.018958	3
1254449593319784	1.0295067	3.50152	9.020155	3
1254449603319888	1.0402806	3.4979286	9.028535	3
1254449613328951	1.0654198	3.5075054	9.038112	3
1254449623317180	1.0893618	3.513491	9.021352	3
1254449633319315	1.0881647	3.5170822	9.001001	3
1254449643331086	1.0809821	3.5170822	9.003395	3
1254449653319888	1.067814	3.5110967	9.015367	3
1254449663319263	1.0486604	3.514688	9.0237465	3
1254449673334315	1.0474633	3.5230677	9.033323	3
1254449683606243	1.055843	3.5314474	9.03452	3
1254449693326555	1.0618285	3.5446155	9.0237465	3
1254449703334211	1.0618285	3.5553896	9.006987	3
1254449713321086	1.0654198	3.5649664	8.9998045	3
1254449723324732	1.0702082	3.5673606	8.992621	3
1254449733341815	1.0809821	3.5685577	8.990228	3
1254449743321034	1.0785879	3.5661635	8.991425	3
1254449753321138	1.0737995	3.5541923	9.002198	3
1254449763333847	1.0821792	3.5470097	9.009381	3
1254449773320201	1.1013328	3.5410242	9.003395	3
1254449783319159	1.1061212	3.5302503	8.99741	3
1254449793332336	1.0881647	3.5194764	9.010578	3
1254449803321399	1.0773908	3.5110967	9.030929	3
1254449813321242	1.0749966	3.5003228	9.029732	3
1254449823328170	1.0666169	3.4979286	9.018958	3
1254449833319211	1.0498575	3.4967315	9.01776	3
1254449843318795	1.0378864	3.490746	9.027337	3
1254449853333065	1.0235212	3.4835634	9.032125	3
1254449863321347	1.0007763	3.478775	9.036914	3
1254449873321190	0.9923966	3.4799721	9.044097	3
1254449883330930	1.0067618	3.4883518	9.0429	3
1254449893319055	1.0271125	3.5003228	9.021352	3
1254449903322753	1.0354922	3.5110967	9.00579	3
1254449913333951	1.0378864	3.5206735	9.018958	3
1254449923321138	1.0486604	3.5326445	9.038112	3
1254449933317649	1.0714053	3.549404	9.0429	3
1254449943311034	1.0965444	3.5685577	9.03452	3
1254449953372492	1.115698	3.5901055	9.028535	3
1254449963321399	1.1324574	3.6092591	9.016563	3
1254449973333899	1.13964	3.6236243	8.99741	3
1254449983320722	1.1444284	3.6332011	8.985439	3
1254449993319576	1.1492168	3.6391866	8.977059	3
1254450003334472	1.163582	3.6415808	8.957906	3
1254450013319680	1.1695676	3.6379895	8.929175	3
1254450023318482	1.163582	3.6260185	8.913613	3
1254450033484992	1.1575965	3.6128504	8.92319	3
1254450043322857	1.1468226	3.5984852	8.953117	3
1254450053320774	1.1360487	3.5889084	8.98903	3
1254450063329524	1.1264719	3.5817258	9.016563	3
1254450073321294	1.1133038	3.572149	9.030929	3
1254450083317701	1.0929531	3.5625722	9.038112	3
1254450093329107	1.0737995	3.550601	9.044097	3
1254450103318274	1.0534488	3.5350387	9.045294	3
1254450113319419	1.0342951	3.5218706	9.039309	3
1254450123328899	1.021127	3.5110967	9.02614	3
1254450133317180	1.0235212	3.5051112	9.006987	3
1254450143316711	1.0283096	3.50152	8.992621	3
1254450153326763	1.0319009	3.502717	8.983045	3
1254450163318899	1.033098	3.503914	8.987833	3
1254450173318169	1.0319009	3.5087025	9.003395	3
1254450183326867	1.043872	3.5170822	9.01776	3
1254450193316659	1.0666169	3.5242648	9.0237465	3
1254450203316607	1.0893618	3.537433	9.024943	3
1254450213321555	1.0953473	3.5458126	9.020155	3
1254450223315461	1.0977415	3.550601	9.0237465	3
1254450233333586	1.1013328	3.5553896	9.030929	3
1254450243325669	1.103727	3.558981	9.03452	3
1254450253360044	1.0977415	3.560178	9.032125	3
1254450263319419	1.0941502	3.5637693	9.0237465	3
1254450273327440	1.0929531	3.5661635	9.009381	3
1254450283325409	1.0941502	3.570952	8.99741	3
1254450293321607	1.0941502	3.5697548	8.987833	3
1254450303330201	1.0845734	3.5625722	8.99741	3
1254450313318899	1.0749966	3.5565867	9.003395	3
1254450323349940	1.0702082	3.551798	8.99741	3
1254450333312388	1.0749966	3.550601	8.992621	3
1254450343315044	1.0809821	3.549404	9.001001	3
1254450353321346	1.0845734	3.5470097	9.015367	3
1254450363331867	1.0785879	3.5470097	9.01417	3
1254450373318482	1.0785879	3.5482068	9.010578	3
1254450383329888	1.0845734	3.5482068	9.010578	3
1254450393336711	1.0869676	3.5470097	9.004593	3
1254450403322232	1.0785879	3.5458126	9.001001	3
1254450413318794	1.0666169	3.5446155	9.00579	3
1254450423328221	1.0618285	3.5458126	9.00579	3
1254450433316503	1.0630256	3.5482068	8.99741	3
1254450443312492	1.067814	3.551798	8.99741	3
1254450453363013	1.0666169	3.551798	9.006987	3
1254450463317284	1.0702082	3.5482068	9.011775	3
1254450473316919	1.0785879	3.5482068	9.003395	3
1254450483328534	1.0809821	3.5470097	9.024943	3
1254450493322388	1.0761937	3.5434184	9.053674	3
1254450503320826	1.0666169	3.5338416	9.068039	3
1254450513328846	1.0582372	3.527856	9.064447	3
1254450523320044	1.0546459	3.525462	9.041702	3
1254450533318273	1.0606314	3.526659	9.009381	3
1254450543342128	1.067814	3.5302503	8.980651	3
1254450553323065	1.067814	3.5302503	8.972271	3
1254450563320826	1.0594343	3.5290532	8.993818	3
1254450573333482	1.0486604	3.525462	9.0237465	3
1254450583317701	1.0474633	3.526659	9.039309	3
1254450593320721	1.0570401	3.537433	9.027337	3
1254450603332961	1.0761937	3.5470097	9.003395	3
1254450613315826	1.0989386	3.5553896	8.980651	3
1254450623318378	1.1025299	3.560178	8.973468	3
1254450633334003	1.0977415	3.5577838	8.9842415	3
1254450643322492	1.0881647	3.5577838	9.004593	3
1254450653322180	1.0773908	3.5553896	9.020155	3
1254450663332909	1.0666169	3.551798	9.021352	3
1254450673320253	1.0510546	3.5529952	9.0081835	3
1254450683320773	1.0378864	3.5541923	8.991425	3
1254450693332700	1.0354922	3.5553896	8.9842415	3
1254450703320773	1.043872	3.5553896	8.998607	3
1254450713318794	1.0570401	3.551798	9.021352	3
1254450724387284	1.0737995	3.550601	9.036914	3
1254450733336450	1.0905589	3.5470097	9.032125	3
1254450743320461	1.0893618	3.5410242	9.010578	3
1254450753333690	1.079785	3.5362358	8.996213	3
1254450763320409	1.0785879	3.5314474	8.986636	3
1254450773320878	1.0833763	3.5326445	8.977059	3
1254450783330200	1.0845734	3.5350387	8.974665	3
1254450793320982	1.0761937	3.5350387	8.986636	3
1254450803320200	1.0749966	3.537433	9.012972	3
1254450813332075	1.0833763	3.5434184	9.036914	3
1254450823321555	1.0941502	3.5529952	9.045294	3
1254450833319836	1.1061212	3.5661635	9.0429	3
1254450843332648	1.1085154	3.5745432	9.039309	3
1254450853320044	1.1049241	3.5817258	9.039309	3
1254450863312753	1.103727	3.5817258	9.038112	3
1254450873325930	1.1073183	3.5889084	9.039309	3
1254450883316138	1.1097125	3.5936968	9.022549	3
1254450893319211	1.0965444	3.5924997	8.983045	3
1254450903320825	1.0761937	3.5853171	8.961497	3
1254450913322805	1.0654198	3.5745432	8.966286	3
1254450923319523	1.0606314	3.5673606	8.965088	3
1254450933764263	1.0737995	3.5625722	8.962694	3
1254450943313169	1.0893618	3.558981	8.959103	3
1254450953308013	1.091756	3.5482068	8.962694	3
1254450963310721	1.0809821	3.5410242	8.985439	3
1254450973317075	1.0726024	3.5302503	9.009381	3
1254450983312075	1.0666169	3.526659	9.035717	3
1254450993325200	1.0582372	3.5242648	9.058462	3
1254451003316450	1.0546459	3.5218706	9.072827	3
1254451013312127	1.0534488	3.5242648	9.068039	3
1254451023328690	1.0606314	3.5314474	9.046491	3
1254451033341607	1.0714053	3.53863	9.020155	3
1254451043320565	1.0845734	3.5446155	9.002198	3
1254451053337648	1.0905589	3.549404	8.995016	3
1254451063313169	1.0929531	3.551798	9.001001	3
1254451073323325	1.1013328	3.5553896	8.9998045	3
1254451083330930	1.1097125	3.5637693	8.9842415	3
1254451093317388	1.1109096	3.5685577	8.973468	3
1254451103317961	1.1049241	3.5685577	8.9758625	3
1254451113328534	1.0929531	3.5649664	8.979453	3
1254451123318690	1.079785	3.5565867	8.98903	3
1254451133320513	1.0749966	3.5565867	8.995016	3
1254451143330461	1.0726024	3.5541923	8.996213	3
1254451153320304	1.0702082	3.551798	8.99741	3
1254451163319836	1.0690111	3.551798	9.004593	3
1254451173332232	1.0785879	3.5470097	9.015367	3
1254451183322284	1.0869676	3.5410242	9.029732	3
1254451193321971	1.0821792	3.5314474	9.0429	3
1254451203330669	1.0737995	3.525462	9.052477	3
1254451213313950	1.0737995	3.515885	9.046491	3
1254451223310721	1.0761937	3.5098996	9.028535	3
1254451233319471	1.0749966	3.5063083	9.010578	3
1254451243324992	1.0690111	3.5003228	9.0081835	3
1254451253313117	1.0546459	3.4979286	9.018958	3
1254451263315617	1.0414777	3.4979286	9.024943	3
1254451273319159	1.033098	3.4991257	9.028535	3
1254451283320044	1.0295067	3.5051112	9.029732	3
1254451293325825	1.0354922	3.513491	9.0237465	3
1254451303318534	1.0534488	3.5230677	9.009381	3
1254451313316607	1.0726024	3.5302503	9.004593	3
1254451323328638	1.0761937	3.5434184	9.012972	3
1254451333320617	1.0761937	3.5446155	9.021352	3
1254451343337752	1.0809821	3.5541923	9.028535	3
1254451353330409	1.0977415	3.5649664	9.0237465	3
1254451363315356	1.1204864	3.5769374	8.9998045	3
1254451373326034	1.1324574	3.5913026	8.967483	3
1254451383366346	1.1324574	3.6020765	8.943541	3
1254451393310929	1.1312603	3.6104562	8.944737	3
1254451403313690	1.1360487	3.6176388	8.961497	3
1254451413333013	1.1528081	3.6248214	8.978256	3
1254451423345513	1.1707647	3.630807	8.996213	3
1254451433343846	1.1707647	3.6272156	9.004593	3
1254451443315252	1.1528081	3.6152446	9.009381	3
1254451453350825	1.1336545	3.5936968	9.021352	3
1254451463320200	1.1204864	3.5805287	9.029732	3
1254451473328221	1.1121067	3.5637693	9.032125	3
1254451483321138	1.0881647	3.5458126	9.018958	3
1254451493319523	1.0570401	3.5194764	9.028535	3
1254451503320877	1.043872	3.5122938	9.087193	3
1254451513313481	1.0342951	3.4967315	9.100361	3
1254451523318169	1.0414777	3.4919431	9.075222	3
1254451533321502	1.0486604	3.503914	9.021352	3
1254451543315669	1.0773908	3.50152	8.9842415	3
1254451553318898	1.0965444	3.515885	8.962694	3
1254451563328742	1.1133038	3.515885	8.943541	3
1254451573314992	1.1216835	3.5218706	8.945934	3
1254451583324367	1.1240777	3.5290532	8.969876	3
1254451593330096	1.1240777	3.5410242	8.993818	3
1254451603313586	1.1336545	3.560178	9.002198	3
1254451613311190	1.1456255	3.5805287	9.002198	3
1254451623322544	1.1528081	3.5984852	8.990228	3
1254451633310096	1.1587936	3.6164417	8.9842415	3
1254451643311919	1.1599907	3.6260185	8.991425	3
1254451653320617	1.1552023	3.632004	9.00579	3
1254451663314054	1.1504139	3.6379895	9.012972	3
1254451673316971	1.151611	3.6415808	9.001001	3
1254451683325304	1.1587936	3.6499605	8.977059	3
1254451693312804	1.1719618	3.655946	8.9519205	3
1254451703310773	1.1827357	3.6595373	8.931569	3
1254451713320877	1.1827357	3.6607344	8.924387	3
1254451723316398	1.1779473	3.6583402	8.933964	3
1254451733327700	1.1755531	3.6535518	8.949526	3
1254451743328377	1.1767502	3.6499605	8.968679	3
1254451753315929	1.1827357	3.6415808	8.983045	3
1254451763313794	1.1779473	3.6355953	8.998607	3
1254451773323377	1.1719618	3.6272156	9.015367	3
1254451783310252	1.1671734	3.620033	9.0237465	3
1254451793312700	1.1599907	3.6140475	9.0237465	3
1254451803325200	1.1468226	3.6044707	9.011775	3
1254451813363169	1.1288661	3.5889084	8.991425	3
1254451823319627	1.1109096	3.5769374	8.969876	3
1254451833324523	1.0953473	3.5661635	8.953117	3
1254451843316554	1.0809821	3.560178	8.948329	3
1254451853315096	1.0737995	3.5577838	8.955511	3
1254451863322648	1.0809821	3.5613751	8.962694	3
1254451873317440	1.0989386	3.5661635	8.971074	3
1254451883316033	1.1192893	3.5745432	8.985439	3
1254451893324419	1.1312603	3.5805287	9.009381	3
1254451903316346	1.1372458	3.582923	9.035717	3
1254451913315356	1.1312603	3.5889084	9.048885	3
1254451923327856	1.1300632	3.594894	9.052477	3
1254451933345200	1.1324574	3.6032736	9.039309	3
1254451943309054	1.1336545	3.6104562	9.01417	3
1254451953309106	1.1348516	3.6152446	8.991425	3
1254451963309002	1.1408371	3.620033	8.963891	3
1254451973314471	1.151611	3.6248214	8.932767	3
1254451983311398	1.1683705	3.6332011	8.902839	3
1254451993314783	1.1719618	3.6355953	8.89446	3
1254452003315721	1.163582	3.6284127	8.920795	3
1254452013324262	1.1575965	3.6260185	8.965088	3
1254452023310981	1.1707647	3.6284127	8.99741	3
1254452033310669	1.1935096	3.6355953	9.003395	3
1254452043327648	1.2042835	3.642778	8.990228	3
1254452053312283	1.1935096	3.6415808	8.992621	3
1254452063316398	1.1791444	3.6391866	9.018958	3
1254452073311971	1.1659763	3.632004	9.041702	3
1254452083317960	1.1528081	3.6248214	9.050082	3
1254452093315721	1.1432313	3.6176388	9.039309	3
1254452103324315	1.1348516	3.6116533	8.99741	3
1254452113315721	1.127669	3.6104562	8.945934	3
1254452123313117	1.1216835	3.6044707	8.902839	3
1254452133324783	1.1145009	3.5972881	8.895657	3
1254452143315200	1.1097125	3.5877113	8.925584	3
1254452153315148	1.1061212	3.5805287	8.974665	3
[truncated: 1,196 more rows]
