# Supplementary material for: PDKit: A data science toolkit for the digital assessment of Parkinson’s Disease
Source: PLoS Comput Biol. 2021 Mar 12;17(3):e1008833. doi: 10.1371/journal.pcbi.1008833 (PMC7990207; doi:10.1371/journal.pcbi.1008833)
Supplement: S1 Compressed ZIP File — Exported from current GitHub repository including source code, data and documentation. (ZIP) [file pcbi.1008833.s001.zip › pdkit-1.3.2/tests/data/2458/T_-_POSTURAL_TREMOR_OF_THE_HANDS_-_RIGHT_HAND_-_2016-10-14_10-51-16_-_f73512ccfc_-_2458.csv]

1254384213711840	0.78290397	1.9141643	-5.4025164	3
1254384223701528	0.6991069	1.6687586	-5.969942	3
1254384233697518	0.62129533	1.4544775	-6.457162	3
1254384243710747	0.5638345	1.2761095	-6.8893156	3
1254384253711268	0.5434838	1.1360487	-7.2807674	3
1254384263715122	0.5470751	1.0259154	-7.615956	3
1254384273721007	0.5530606	0.93972415	-7.8984714	3
1254384283921372	0.5506664	0.8678981	-8.346188	3
1254384293707205	0.5279215	0.7326257	-8.540117	3
1254384303708455	0.5279215	0.7326257	-8.540117	3
1254384313715747	0.50517654	0.6655881	-8.713697	3
1254384323708038	0.47524905	0.60094464	-8.882488	3
1254384333700278	0.439336	0.533907	-9.036914	3
1254384343710226	0.39743748	0.47165772	-9.461885	3
1254384353703299	0.35314476	0.40821138	-9.228451	3
1254384363757517	0.009576807	0.31244332	-9.299079	3
1254384373700278	0.29448682	0.2813187	-9.334992	3
1254384383706632	0.2885013	0.25139117	-9.367314	3
1254384393700851	0.2741361	0.22146365	-9.40203	3
1254384403701788	0.2741361	0.19871874	-9.465476	3
1254384413706007	0.25019407	0.18555063	-9.551667	3
1254384423696580	0.24540567	0.18315643	-9.643845	3
1254384433699913	0.28491	0.18195933	-9.722853	3
1254384443697413	0.30645782	0.18076223	-9.781511	3
1254384453700590	0.30526072	0.17238252	-9.821015	3
1254384463704965	0.2861071	0.15801731	-9.848549	3
1254384473700642	0.2717419	0.142455	-9.866506	3
1254384483697569	0.260968	0.1316811	-9.878476	3
1254384493699184	0.25977087	0.12210429	-9.864111	3
1254384503698299	0.2645593	0.11252748	-9.840169	3
1254384513701788	0.2705448	0.10295067	-9.825804	3
1254384523696684	0.2837129	0.10055647	-9.818622	3
1254384533704132	0.29688102	0.10534488	-9.830592	3
1254384543695642	0.30286652	0.11252748	-9.866506	3
1254384553699028	0.31004912	0.11971009	-9.910798	3
1254384563707049	0.30885202	0.12090719	-9.947908	3
1254384573699653	0.30406362	0.11971009	-9.969456	3
1254384583706840	0.2873042	0.11252748	-9.977836	3
1254384593701059	0.2621651	0.10175357	-9.97185	3
1254384603695590	0.23702596	0.088585466	-9.947908	3
1254384613769340	0.22266077	0.075417355	-9.92636	3
1254384623701007	0.22984336	0.06823475	-9.919178	3
1254384633702049	0.24301147	0.073023155	-9.933543	3
1254384643697205	0.25617957	0.076614454	-9.957485	3
1254384653706528	0.2801216	0.089782566	-9.970653	3
1254384663705278	0.31244332	0.11133038	-9.977836	3
1254384673699757	0.34715924	0.1340753	-9.980229	3
1254384683697101	0.36750996	0.15322891	-9.986216	3
1254384693698142	0.37708676	0.16879122	-10.011354	3
1254384703704132	0.3878607	0.18076223	-10.052056	3
1254384713702674	0.39264908	0.18555063	-10.073604	3
1254384723696632	0.38187516	0.17717093	-10.070012	3
1254384733703819	0.36152446	0.16639702	-10.044873	3
1254384743697569	0.33997664	0.15801731	-10.00896	3
1254384753703767	0.3172317	0.142455	-9.980229	3
1254384763708246	0.29568392	0.130484	-9.957485	3
1254384773698819	0.2801216	0.12210429	-9.945514	3
1254384783760382	0.2801216	0.11731588	-9.949105	3
1254384793697049	0.2789245	0.11851298	-9.962274	3
1254384803699653	0.2813187	0.12569559	-9.974244	3
1254384813705746	0.2908955	0.1364695	-9.967062	3
1254384823697830	0.30286652	0.14844051	-9.945514	3
1254384833702569	0.30406362	0.15203181	-9.91439	3
1254384843695746	0.2908955	0.14604631	-9.892841	3
1254384853708663	0.2765303	0.1412579	-9.890448	3
1254384863705330	0.2669535	0.1388637	-9.909601	3
1254384873700799	0.2681506	0.1376666	-9.937134	3
1254384883699705	0.2693477	0.1436521	-9.965864	3
1254384893700434	0.2717419	0.14963761	-9.986216	3
1254384903698976	0.272939	0.15203181	-9.986216	3
1254384913700746	0.2765303	0.15801731	-9.969456	3
1254384923700121	0.28491	0.16519992	-9.947908	3
1254384933700017	0.30406362	0.18195933	-9.928755	3
1254384943697257	0.32920274	0.20111294	-9.920375	3
1254384953697934	0.34476504	0.21787235	-9.92636	3
1254384963695590	0.33039984	0.21547815	-9.937134	3
1254384973700330	0.30286652	0.20590134	-9.94312	3
1254384983699392	0.2753332	0.19273324	-9.944317	3
1254384993697101	0.2645593	0.17836803	-9.940725	3
1254385003698507	0.25737667	0.16998832	-9.938332	3
1254385013699444	0.24660277	0.16160862	-9.94312	3
1254385023697413	0.24420857	0.1592144	-9.947908	3
1254385033696423	0.24779987	0.15442601	-9.944317	3
1254385043695017	0.25019407	0.15203181	-9.928755	3
1254385053703507	0.24301147	0.1436521	-9.909601	3
1254385063697726	0.23223756	0.12569559	-9.896433	3
1254385073698507	0.22385786	0.11492168	-9.898827	3
1254385083696632	0.22864626	0.10654198	-9.921572	3
1254385093700226	0.23104046	0.10534488	-9.952697	3
1254385103699601	0.23942018	0.11851298	-9.975441	3
1254385113697361	0.2705448	0.1436521	-9.989806	3
1254385123695642	0.31603462	0.17956513	-9.991004	3
1254385133708663	0.36631286	0.21188685	-9.962274	3
1254385143702517	0.40102878	0.23942018	-9.928755	3
1254385153698819	0.4201824	0.260968	-9.910798	3
1254385163698663	0.4201824	0.2717419	-9.908403	3
1254385173700121	0.4165911	0.272939	-9.91798	3
1254385183701371	0.40701428	0.2669535	-9.925163	3
1254385193698350	0.3890578	0.25378537	-9.915586	3
1254385203696684	0.35793316	0.23104046	-9.894038	3
1254385213699028	0.320823	0.20350714	-9.870096	3
1254385223696684	0.2908955	0.17477672	-9.861717	3
1254385233698455	0.2621651	0.14604631	-9.878476	3
1254385243696163	0.23343466	0.12090719	-9.908403	3
1254385253744600	0.20590134	0.10175357	-9.945514	3
1254385263840798	0.18914193	0.08499416	-9.969456	3
1254385273712153	0.18076223	0.06823475	-9.969456	3
1254385283707361	0.16400282	0.05267244	-9.962274	3
1254385293710538	0.1364695	0.029927522	-9.96347	3
1254385303708663	0.11492168	0.008379706	-9.965864	3
1254385313710382	0.10654198	0.0011971008	-9.973047	3
1254385323708403	0.12090719	0.0011971008	-9.982624	3
1254385333708507	0.1436521	0.021547815	-10.0029745	3
1254385343706215	0.19393034	0.051475335	-10.02572	3
1254385353707309	0.2753332	0.10055647	-10.042479	3
1254385363706788	0.34715924	0.14963761	-10.05445	3
1254385373714600	0.39504328	0.18674773	-10.053253	3
1254385383709080	0.4201824	0.21308395	-10.029311	3
1254385393711163	0.4297592	0.22625206	-9.985018	3
1254385403715955	0.4201824	0.22984336	-9.931149	3
1254385413716319	0.40821138	0.22146365	-9.877279	3
1254385423712048	0.39743748	0.21188685	-9.8437605	3
1254385433702569	0.37828386	0.19752164	-9.849746	3
1254385443700955	0.34715924	0.18195933	-9.873688	3
1254385453701892	0.31004912	0.16519992	-9.8916445	3
1254385463696632	0.2777274	0.1448492	-9.90601	3
1254385473697986	0.25139117	0.12569559	-9.910798	3
1254385483695694	0.23223756	0.110133275	-9.903615	3
1254385493698455	0.22026655	0.09816227	-9.898827	3
1254385503696371	0.20590134	0.08259996	-9.898827	3
1254385513700434	0.18315643	0.07182605	-9.904813	3
1254385523697048	0.15682021	0.05865794	-9.91439	3
1254385533708455	0.1448492	0.04070143	-9.923966	3
1254385543709965	0.1376666	0.025139118	-9.935937	3
1254385553710330	0.1388637	0.015562311	-9.951499	3
1254385563718194	0.14844051	0.016759412	-9.976639	3
1254385573713819	0.17836803	0.033518825	-10.013748	3
1254385583709444	0.21547815	0.059855044	-10.043676	3
1254385593710225	0.25258827	0.08738836	-10.05445	3
1254385603703975	0.29209262	0.11492168	-10.04607	3
1254385613706944	0.32680854	0.1364695	-10.0269165	3
1254385623704184	0.35194764	0.15801731	-9.989806	3
1254385633718559	0.37110126	0.17357962	-9.951499	3
1254385643710225	0.39145198	0.18794483	-9.922769	3
1254385653711632	0.40462008	0.19752164	-9.89763	3
1254385663708350	0.39863458	0.19393034	-9.866506	3
1254385673711423	0.36391866	0.17836803	-9.834184	3
1254385683707309	0.3172317	0.15562311	-9.80665	3
1254385693712413	0.2789245	0.12569559	-9.791088	3
1254385703709236	0.2669535	0.10295067	-9.7958765	3
1254385713709548	0.2645593	0.08738836	-9.816227	3
1254385723706111	0.25498247	0.075417355	-9.849746	3
1254385733709392	0.23942018	0.06823475	-9.884461	3
1254385743712309	0.23702596	0.073023155	-9.91439	3
1254385753710902	0.24540567	0.08259996	-9.939528	3
1254385763709757	0.25737667	0.09935937	-9.96347	3
1254385773708975	0.2657564	0.11252748	-9.981427	3
1254385783708975	0.2645593	0.11731588	-9.988609	3
1254385793715486	0.25378537	0.11611878	-9.97185	3
1254385803711892	0.23942018	0.11492168	-9.940725	3
1254385813711684	0.22864626	0.11611878	-9.915586	3
1254385823707413	0.24061728	0.12330139	-9.898827	3
1254385833706475	0.2645593	0.1388637	-9.902418	3
1254385843705277	0.29568392	0.15442601	-9.91798	3
1254385853708194	0.32202014	0.16879122	-9.932345	3
1254385863707204	0.33399114	0.17597382	-9.949105	3
1254385873709496	0.32561144	0.17357962	-9.962274	3
1254385883706996	0.31004912	0.17118542	-9.956287	3
1254385893709496	0.30286652	0.16998832	-9.941922	3
1254385903707777	0.31603462	0.17717093	-9.93474	3
1254385913715069	0.35194764	0.19273324	-9.939528	3
1254385923708663	0.39504328	0.21308395	-9.949105	3
1254385933710225	0.4177882	0.22505496	-9.97185	3
1254385943708142	0.4141969	0.22505496	-10.010158	3
1254385953708298	0.39264908	0.21667525	-10.041282	3
1254385963708663	0.36990416	0.20709845	-10.043676	3
1254385973710069	0.35314476	0.19153613	-10.024523	3
1254385983706840	0.32920274	0.17477672	-9.982624	3
1254385993709756	0.29209262	0.15083471	-9.920375	3
1254386003707256	0.25617957	0.1328782	-9.85214	3
1254386013709183	0.23104046	0.11851298	-9.801862	3
1254386023712881	0.22984336	0.11133038	-9.782708	3
1254386033709808	0.24540567	0.11252748	-9.787497	3
1254386043707465	0.2621651	0.12330139	-9.824607	3
1254386053713506	0.2717419	0.1364695	-9.878476	3
1254386063707673	0.2777274	0.14724341	-9.929952	3
1254386073709027	0.2908955	0.15801731	-9.97185	3
1254386083707673	0.30645782	0.16639702	-10.000581	3
1254386093708298	0.31364042	0.17238252	-10.010158	3
1254386103706736	0.31244332	0.17477672	-10.013748	3
1254386113710433	0.30885202	0.16998832	-10.007763	3
1254386123708038	0.30885202	0.16759412	-9.989806	3
1254386133708923	0.30765492	0.16759412	-9.980229	3
1254386143709288	0.31124622	0.16160862	-9.969456	3
1254386153709079	0.32441434	0.15322891	-9.944317	3
1254386163709652	0.3184288	0.15083471	-9.923966	3
1254386173710433	0.30526072	0.1412579	-9.898827	3
1254386183715173	0.29568392	0.1412579	-9.864111	3
1254386193712100	0.30047232	0.15442601	-9.844957	3
1254386203707986	0.32202014	0.16998832	-9.853337	3
1254386213711267	0.34835634	0.18794483	-9.882068	3
1254386223707204	0.37110126	0.20111294	-9.923966	3
1254386233709548	0.3854665	0.20709845	-9.962274	3
1254386243706058	0.3854665	0.21068975	-9.981427	3
1254386253727621	0.37110126	0.21068975	-9.977836	3
1254386263853871	0.35673606	0.20350714	-9.940725	3
1254386273709027	0.34476504	0.19393034	-9.883265	3
1254386283714496	0.33638534	0.18555063	-9.813833	3
1254386293743454	0.32920274	0.17956513	-9.7479925	3
1254386303708871	0.320823	0.16759412	-9.707291	3
1254386313706215	0.29568392	0.14844051	-9.701305	3
1254386323729340	0.2621651	0.12569559	-9.725247	3
1254386333711110	0.23582886	0.09696517	-9.76116	3
1254386343708819	0.21787235	0.075417355	-9.8042555	3
1254386353712829	0.19512744	0.05267244	-9.847352	3
1254386363710225	0.17357962	0.03232172	-9.879673	3
1254386373710173	0.16998832	0.031124622	-9.89763	3
1254386383711788	0.19871874	0.049081136	-9.903615	3
1254386393709496	0.25378537	0.08020575	-9.89763	3
1254386403711006	0.31124622	0.11133038	-9.88925	3
1254386413711267	0.35075054	0.1328782	-9.890448	3
1254386423709288	0.36990416	0.1412579	-9.901221	3
1254386433710850	0.37588966	0.1448492	-9.915586	3
1254386443706423	0.37948096	0.1436521	-9.937134	3
1254386453711006	0.37948096	0.1376666	-9.968259	3
1254386463707933	0.37469256	0.12569559	-9.996989	3
1254386473722881	0.36272156	0.11252748	-10.011354	3
1254386483713662	0.34955344	0.09935937	-10.014946	3
1254386493714704	0.34356794	0.088585466	-10.005369	3
1254386503712256	0.34117374	0.089782566	-9.994595	3
1254386513713662	0.34596214	0.09816227	-9.991004	3
1254386523706840	0.36391866	0.11492168	-9.991004	3
1254386533707777	0.39983168	0.1364695	-9.985018	3
1254386543708871	0.427365	0.16759412	-9.985018	3
1254386553709027	0.46208093	0.19752164	-9.991004	3
1254386564072621	0.49440265	0.22026655	-9.992201	3
1254386573714287	0.50637364	0.23343466	-10.006566	3
1254386583706267	0.49440265	0.24061728	-10.038888	3
1254386593707829	0.47644615	0.24181437	-10.0748005	3
1254386603705850	0.46447513	0.23582886	-10.086772	3
1254386613708871	0.44891283	0.22505496	-10.085575	3
1254386623708506	0.4249708	0.21068975	-10.075998	3
1254386633710694	0.40821138	0.19632454	-10.05445	3
1254386643708298	0.39624038	0.18674773	-10.032902	3
1254386653708090	0.39384618	0.17717093	-10.006566	3
1254386663707152	0.40102878	0.17477672	-9.965864	3
1254386673708298	0.40342298	0.17357962	-9.938332	3
1254386683708714	0.39624038	0.17238252	-9.937134	3
1254386693709287	0.3854665	0.16998832	-9.956287	3
1254386703708037	0.37588966	0.17238252	-9.986216	3
1254386713708194	0.3866636	0.18435353	-10.023325	3
1254386723706683	0.40701428	0.20111294	-10.048465	3
1254386733709079	0.4177882	0.21068975	-10.060435	3
1254386743708350	0.40940848	0.21188685	-10.064027	3
1254386753708871	0.39863458	0.21188685	-10.042479	3
1254386763708923	0.39743748	0.21547815	-10.023325	3
1254386773710173	0.41180268	0.21787235	-10.010158	3
1254386783709548	0.4225766	0.21906945	-9.993398	3
1254386793812829	0.4201824	0.22026655	-9.975441	3
1254386803711527	0.4189853	0.21547815	-9.945514	3
1254386813712412	0.4225766	0.21428105	-9.919178	3
1254386823709652	0.4177882	0.21308395	-9.902418	3
1254386833708142	0.41180268	0.21667525	-9.886856	3
1254386843708714	0.40581718	0.22505496	-9.880871	3
1254386853708975	0.3866636	0.23343466	-9.885659	3
1254386863712308	0.37948096	0.24899697	-9.894038	3
1254386873708662	0.3842694	0.260968	-9.900024	3
1254386883709756	0.39983168	0.2645593	-9.900024	3
1254386893708246	0.3890578	0.2645593	-9.888053	3
1254386903709548	0.37948096	0.260968	-9.861717	3
1254386913711214	0.37469256	0.25977087	-9.831789	3
1254386923711787	0.38187516	0.25857377	-9.79827	3
1254386933708350	0.39384618	0.2633622	-9.773131	3
1254386943710173	0.41180268	0.2765303	-9.765948	3
1254386953707464	0.4417302	0.2908955	-9.76954	3
1254386963709548	0.48003745	0.30765492	-9.7719345	3
1254386973710329	0.51355624	0.32441434	-9.775525	3
1254386983710798	0.52073884	0.33159694	-9.8042555	3
1254386993711371	0.50996494	0.32800564	-9.853337	3
1254387003708350	0.49440265	0.31483752	-9.907207	3
1254387013709496	0.47046062	0.29688102	-9.947908	3
1254387023706787	0.44771573	0.2813187	-9.977836	3
1254387033707881	0.4261679	0.25378537	-9.987412	3
1254387043709548	0.40342298	0.23104046	-9.983821	3
1254387053709548	0.39145198	0.21308395	-9.973047	3
1254387063712256	0.39504328	0.20111294	-9.973047	3
1254387073710381	0.39145198	0.19273324	-9.986216	3
1254387083708298	0.3890578	0.19153613	-10.007763	3
1254387093707308	0.40102878	0.19632454	-10.020931	3
1254387103706162	0.4249708	0.20111294	-10.016143	3
1254387113705589	0.4405331	0.20470424	-9.998186	3
1254387123705277	0.44651863	0.20829555	-9.975441	3
1254387133710277	0.45130703	0.21068975	-9.956287	3
1254387143707568	0.46567222	0.22026655	-9.949105	3
1254387153708298	0.48003745	0.23104046	-9.9550905	3
1254387163709235	0.48961425	0.23942018	-9.968259	3
1254387173711058	0.49679685	0.24301147	-9.975441	3
1254387183709496	0.49799395	0.24181437	-9.976639	3
1254387193710121	0.49559975	0.23942018	-9.973047	3
1254387203709027	0.48841715	0.23702596	-9.97185	3
1254387213709704	0.48482585	0.23582886	-9.964667	3
1254387223708662	0.49320555	0.23822308	-9.959879	3
1254387233710641	0.50876784	0.25139117	-9.962274	3
1254387243708402	0.5303157	0.2669535	-9.9790325	3
1254387253733402	0.5446809	0.2741361	-9.998186	3
1254387263848402	0.5315128	0.2693477	-10.019734	3
1254387273713923	0.49799395	0.25258827	-10.044873	3
1254387283705641	0.45968673	0.22625206	-10.053253	3
1254387293811214	0.4309563	0.20111294	-10.04607	3
1254387303706110	0.41299978	0.18555063	-10.030508	3
1254387313791423	0.39983168	0.17717093	-10.023325	3
1254387323704756	0.39145198	0.17477672	-10.006566	3
1254387333708089	0.39264908	0.18435353	-9.974244	3
1254387343704495	0.40701428	0.20590134	-9.951499	3
1254387353711475	0.4345476	0.23942018	-9.941922	3
1254387363705433	0.47405192	0.2801216	-9.949105	3
1254387373706214	0.5291186	0.32202014	-9.964667	3
1254387383707256	0.58418524	0.36511576	-9.980229	3
1254387393707516	0.61411273	0.39983168	-10.0029745	3
1254387403707777	0.62249243	0.4141969	-10.016143	3
1254387413707777	0.61052144	0.4189853	-10.013748	3
1254387423708975	0.59136784	0.4177882	-10.006566	3
1254387433706839	0.5746084	0.40940848	-9.988609	3
1254387443705225	0.5554548	0.40102878	-9.957485	3
1254387453706214	0.5351041	0.3866636	-9.923966	3
1254387463706370	0.51834464	0.36990416	-9.890448	3
1254387473706735	0.50757074	0.35553896	-9.8677025	3
1254387483708714	0.50278234	0.34237084	-9.858126	3
1254387493707412	0.49081135	0.32202014	-9.850943	3
1254387503707568	0.46926352	0.30047232	-9.836577	3
1254387513707673	0.439336	0.2753332	-9.834184	3
1254387523706423	0.41060558	0.25019407	-9.849746	3
1254387533707568	0.39863458	0.22864626	-9.873688	3
1254387543707152	0.39145198	0.21308395	-9.908403	3
1254387553702777	0.3878607	0.20709845	-9.933543	3
1254387563855954	0.39863458	0.20470424	-9.949105	3
1254387573720589	0.415394	0.20829555	-9.944317	3
1254387583706110	0.4417302	0.21667525	-9.933543	3
1254387593714652	0.46567222	0.23343466	-9.920375	3
1254387603706735	0.50158525	0.24899697	-9.919178	3
1254387613704860	0.5255273	0.260968	-9.921572	3
1254387623703089	0.52073884	0.2645593	-9.92636	3
1254387633705745	0.50757074	0.2621651	-9.93474	3
1254387643706683	0.49320555	0.25617957	-9.941922	3
1254387653706162	0.48123455	0.25258827	-9.945514	3
1254387663707100	0.47165772	0.24899697	-9.946711	3
1254387673706579	0.46447513	0.24660277	-9.935937	3
1254387683707256	0.45848963	0.25019407	-9.920375	3
1254387693707360	0.46208093	0.2621651	-9.900024	3
1254387703706110	0.48482585	0.2873042	-9.876082	3
1254387713705850	0.5255273	0.32920274	-9.859323	3
1254387723706735	0.581791	0.36750996	-9.862914	3
1254387733706735	0.62129533	0.39863458	-9.885659	3
1254387743706787	0.6344634	0.415394	-9.93474	3
1254387753705954	0.62488663	0.4213795	-9.998186	3
1254387763705641	0.60214174	0.4141969	-10.047267	3
1254387773705797	0.5805939	0.40462008	-10.06283	3
1254387783702933	0.5614403	0.39384618	-10.055647	3
1254387793859964	0.5494693	0.3842694	-10.028113	3
1254387803710954	0.5386954	0.37828386	-10.000581	3
1254387813709808	0.521936	0.36631286	-9.977836	3
1254387823707777	0.50757074	0.35314476	-9.949105	3
1254387833707985	0.49559975	0.33758244	-9.933543	3
1254387843706683	0.48362875	0.32202014	-9.938332	3
1254387853709860	0.47285482	0.30885202	-9.958682	3
1254387863707360	0.46447513	0.29927522	-9.994595	3
1254387873708506	0.46327803	0.2873042	-10.040085	3
1254387883709131	0.46926352	0.2777274	-10.0748005	3
1254387893708922	0.47644615	0.2753332	-10.093954	3
1254387903707152	0.48841715	0.2789245	-10.102334	3
1254387913708974	0.50278234	0.2837129	-10.0987425	3
1254387923709027	0.52073884	0.30166942	-10.09156	3
1254387933707047	0.5590461	0.32920274	-10.086772	3
1254387943707204	0.60573304	0.35673606	-10.073604	3
1254387953706006	0.6392518	0.3842694	-10.042479	3
1254387963705433	0.65242	0.40342298	-10.004171	3
1254387973706058	0.6464345	0.41060558	-9.968259	3
1254387983706110	0.62249243	0.40821138	-9.937134	3
1254387993707985	0.59256494	0.39863458	-9.910798	3
1254388003705589	0.5650316	0.3854665	-9.890448	3
1254388013707568	0.5482722	0.36870706	-9.864111	3
1254388023706943	0.51834464	0.35434186	-9.838972	3
1254388033708662	0.48961425	0.33518824	-9.816227	3
1254388043707047	0.46686932	0.320823	-9.801862	3
1254388053707412	0.45848963	0.31244332	-9.79827	3
1254388063705849	0.45729253	0.30885202	-9.816227	3
1254388073822881	0.45848963	0.30406362	-9.840169	3
1254388083708297	0.44891283	0.30047232	-9.856929	3
1254388093709495	0.4333505	0.29448682	-9.8677025	3
1254388103706058	0.4201824	0.2908955	-9.874885	3
1254388113707360	0.41060558	0.29209262	-9.888053	3
1254388123708662	0.41060558	0.29448682	-9.898827	3
1254388133707829	0.4261679	0.30286652	-9.896433	3
1254388143707620	0.4441244	0.3184288	-9.890448	3
1254388153709860	0.46088383	0.33159694	-9.873688	3
1254388163707881	0.48003745	0.34476504	-9.842564	3
1254388173708610	0.49799395	0.35673606	-9.811439	3
1254388183713818	0.51954174	0.37229836	-9.801862	3
1254388193710433	0.5374983	0.38307226	-9.813833	3
1254388203710068	0.5518635	0.39384618	-9.838972	3
1254388213712360	0.5650316	0.39983168	-9.8677025	3
1254388223707881	0.5746084	0.40102878	-9.884461	3
1254388233710485	0.5710171	0.40222588	-9.903615	3
1254388243707985	0.5602432	0.39624038	-9.928755	3
1254388253729235	0.5494693	0.3878607	-9.944317	3
1254388263787360	0.5386954	0.38067806	-9.9550905	3
1254388273935120	0.5434838	0.37708676	-9.953894	3
1254388283711006	0.5506664	0.37828386	-9.947908	3
1254388293880537	0.5530606	0.38307226	-9.940725	3
1254388303706787	0.5590461	0.39025488	-9.923966	3
1254388313709287	0.5710171	0.39624038	-9.895236	3
1254388323708401	0.58897364	0.40462008	-9.871294	3
1254388333712360	0.60573304	0.4141969	-9.854534	3
1254388343706214	0.61052144	0.4213795	-9.855731	3
1254388353711891	0.60573304	0.4177882	-9.879673	3
1254388363708766	0.58418524	0.40821138	-9.916783	3
1254388373708558	0.557849	0.39264908	-9.944317	3
1254388383711370	0.5327099	0.37349546	-9.959879	3
1254388393706162	0.51116204	0.34955344	-9.965864	3
1254388403709860	0.50038815	0.32920274	-9.959879	3
1254388413712828	0.49679685	0.31364042	-9.952697	3
1254388423707412	0.49200845	0.30526072	-9.962274	3
1254388433708870	0.49919105	0.31004912	-9.985018	3
1254388443713974	0.5279215	0.32321724	-10.018537	3
1254388453706787	0.557849	0.33638534	-10.044873	3
1254388463708974	0.5734113	0.34596214	-10.05445	3
1254388473708089	0.5770026	0.34835634	-10.043676	3
1254388483709599	0.5734113	0.34237084	-10.030508	3
1254388493708193	0.5590461	0.33159694	-10.022128	3
1254388503709235	0.5518635	0.320823	-10.013748	3
1254388513711162	0.5410896	0.30406362	-10.007763	3
1254388523710485	0.5279215	0.2861071	-10.000581	3
1254388533706683	0.521936	0.2753332	-9.986216	3
1254388543711005	0.5243302	0.2681506	-9.968259	3
1254388553708766	0.5315128	0.2681506	-9.959879	3
1254388563708610	0.533907	0.2717419	-9.968259	3
1254388573719391	0.5398925	0.2789245	-9.986216	3
1254388583709599	0.5590461	0.2885013	-9.989806	3
1254388593714130	0.5793968	0.29807812	-9.987412	3
1254388603702047	0.5793968	0.30406362	-9.986216	3
1254388613705380	0.5710171	0.30406362	-9.973047	3
1254388623705328	0.5614403	0.30047232	-9.93474	3
1254388633709235	0.5470751	0.29688102	-9.896433	3
1254388643717724	0.5351041	0.2885013	-9.858126	3
1254388653701839	0.5315128	0.2825158	-9.829395	3
1254388663705641	0.5374983	0.2837129	-9.824607	3
1254388673702151	0.5434838	0.2861071	-9.853337	3
1254388683711057	0.545878	0.2896984	-9.900024	3
1254388693728818	0.5554548	0.30286652	-9.947908	3
1254388703701214	0.5722142	0.320823	-9.977836	3
1254388713899755	0.59136784	0.34117374	-10.0029745	3
1254388723704443	0.61650693	0.35913026	-10.013748	3
1254388733702307	0.62488663	0.36990416	-10.006566	3
1254388743708401	0.60573304	0.36750996	-10.0029745	3
1254388753701682	0.58538234	0.35553896	-9.980229	3
1254388763699860	0.5674258	0.34476504	-9.951499	3
1254388773698922	0.5518635	0.33279404	-9.927557	3
1254388783707099	0.533907	0.32202014	-9.903615	3
1254388793721995	0.51595044	0.30765492	-9.884461	3
1254388803824235	0.50278234	0.29209262	-9.862914	3
1254388813707724	0.48602295	0.2825158	-9.8437605	3
1254388823708297	0.47165772	0.2741361	-9.840169	3
1254388833706266	0.47165772	0.2657564	-9.848549	3
1254388843717307	0.47764325	0.2693477	-9.872491	3
1254388853708349	0.49200845	0.2801216	-9.911995	3
1254388863725380	0.51235914	0.29568392	-9.959879	3
1254388873711318	0.533907	0.30406362	-10.006566	3
1254388883709026	0.5482722	0.31004912	-10.02572	3
1254388893713766	0.5614403	0.31364042	-10.0269165	3
1254388903708609	0.5686229	0.31244332	-10.01734	3
1254388913709339	0.5686229	0.31124622	-9.987412	3
1254388923708557	0.5722142	0.30885202	-9.932345	3
1254388933706005	0.5770026	0.30645782	-9.864111	3
1254388943710849	0.58298814	0.30885202	-9.803059	3
1254388953705120	0.58538234	0.30765492	-9.77792	3
1254388963708037	0.58657944	0.30765492	-9.792285	3
1254388973707620	0.59136784	0.30765492	-9.832987	3
1254388983707307	0.59974754	0.30166942	-9.886856	3
1254388993710016	0.59615624	0.29209262	-9.94312	3
1254389003707203	0.5770026	0.2705448	-10.001778	3
1254389013706734	0.5542577	0.24301147	-10.038888	3
1254389023705537	0.5267244	0.21547815	-10.043676	3
1254389033705745	0.50397944	0.18674773	-10.028113	3
1254389043711214	0.48243165	0.17238252	-10.004171	3
1254389053706891	0.45848963	0.16160862	-9.983821	3
1254389063710432	0.47285482	0.17357962	-9.967062	3
1254389073709547	0.5243302	0.20590134	-9.961076	3
1254389083708870	0.58897364	0.24660277	-9.965864	3
1254389094165432	0.6356605	0.2765303	-9.97185	3
1254389103724182	0.6548142	0.29927522	-9.97185	3
1254389113720432	0.6548142	0.30765492	-9.988609	3
1254389123717255	0.6488287	0.30765492	-10.007763	3
1254389133716057	0.641646	0.30406362	-10.014946	3
1254389143717411	0.6368576	0.2896984	-10.007763	3
1254389153697932	0.62728083	0.2741361	-9.994595	3
1254389163697203	0.61411273	0.2669535	-9.989806	3
1254389173700745	0.61052144	0.2633622	-10.001778	3
1254389183703714	0.91817635	0.2717419	-10.030508	3
1254389193724339	0.61650693	0.2717419	-10.052056	3
1254389203708922	0.62728083	0.2813187	-10.068815	3
1254389213706995	0.6428431	0.2908955	-10.075998	3
1254389223707047	0.6560113	0.30885202	-10.065224	3
1254389233706839	0.6667852	0.3196259	-10.0341	3
1254389243707672	0.6715736	0.33039984	-9.996989	3
1254389253725901	0.6667852	0.33399114	-9.956287	3
1254389263829547	0.6560113	0.33638534	-9.921572	3
1254389273745276	0.641646	0.33279404	-9.900024	3
1254389283709599	0.6404489	0.32441434	-9.901221	3
1254389293814599	0.6380547	0.30765492	-9.929952	3
1254389303707932	0.31483752	0.2873042	-9.957485	3
1254389313712203	0.58657944	0.2657564	-9.970653	3
1254389323711474	0.5494693	0.24540567	-9.965864	3
1254389333706370	0.5315128	0.22864626	-9.947908	3
1254389343709859	0.49799395	0.21906945	-9.923966	3
1254389353710641	0.48722005	0.21667525	-9.903615	3
1254389363706474	0.50397944	0.22505496	-9.88925	3
1254389373709286	0.5315128	0.23942018	-9.879673	3
1254389383709755	0.5530606	0.25378537	-9.873688	3
1254389393709443	0.5614403	0.2633622	-9.871294	3
1254389403717307	0.5710171	0.2669535	-9.866506	3
1254389413708036	0.5734113	0.2693477	-9.862914	3
1254389423709703	0.5770026	0.272939	-9.871294	3
1254389433709443	0.5793968	0.2717419	-9.883265	3
1254389443708870	0.5770026	0.2681506	-9.8916445	3
1254389453711318	0.5722142	0.2669535	-9.908403	3
1254389463709338	0.5770026	0.2669535	-9.931149	3
1254389473708453	0.5758055	0.2657564	-9.951499	3
1254389483709547	0.5602432	0.260968	-9.947908	3
1254389493710849	0.5470751	0.25737667	-9.91439	3
1254389503709807	0.5422867	0.25139117	-9.8677025	3
1254389513711943	0.5410896	0.25258827	-9.837775	3
1254389523707099	0.5374983	0.25977087	-9.841366	3
1254389533710536	0.5518635	0.2693477	-9.871294	3
1254389543710120	0.5746084	0.2885013	-9.919178	3
1254389553709599	0.58657944	0.30526072	-9.97185	3
1254389563710120	0.59495914	0.31603462	-10.00896	3
1254389573717724	0.59495914	0.32441434	-10.016143	3
1254389583712672	0.59735334	0.33279404	-10.007763	3
1254389593709911	0.60453594	0.33877954	-9.983821	3
1254389603707932	0.61291564	0.34356794	-9.950302	3
1254389613703609	0.62009823	0.34715924	-9.919178	3
1254389623703870	0.62967503	0.35075054	-9.901221	3
1254389633708297	0.6380547	0.35553896	-9.8916445	3
1254389643705432	0.6440403	0.35553896	-9.886856	3
1254389653706526	0.6464345	0.35314476	-9.88925	3
1254389663706213	0.6392518	0.34715924	-9.907207	3
1254389673703297	0.62728083	0.33638534	-9.933543	3
1254389683706318	0.61770403	0.32561144	-9.96347	3
1254389693708818	0.61650693	0.31364042	-9.998186	3
1254389703710693	0.61650693	0.30166942	-10.02572	3
1254389713709547	0.61052144	0.2908955	-10.043676	3
1254389723707463	0.60333884	0.2741361	-10.041282	3
1254389733709338	0.59495914	0.260968	-10.020931	3
1254389743708245	0.59136784	0.25498247	-9.995792	3
1254389753708661	0.60812724	0.25378537	-9.974244	3
1254389763707463	0.6332663	0.2645593	-9.959879	3
1254389773707255	0.65242	0.2741361	-9.957485	3
1254389783708245	0.6536171	0.2765303	-9.962274	3
1254389793707620	0.6404489	0.272939	-9.9550905	3
1254389803709547	0.62249243	0.2669535	-9.949105	3
1254389813708765	0.60812724	0.25498247	-9.940725	3
1254389823711630	0.58897364	0.24420857	-9.928755	3
1254389833710380	0.5722142	0.22505496	-9.909601	3
1254389843709026	0.557849	0.21188685	-9.886856	3
1254389853707151	0.545878	0.20111294	-9.879673	3
1254389863708453	0.5470751	0.19393034	-9.894038	3
1254389873709286	0.5650316	0.19871874	-9.911995	3
1254389883708817	0.59017074	0.21068975	-9.945514	3
1254389893708140	0.61770403	0.22984336	-9.988609	3
1254389903708870	0.6440403	0.25498247	-10.013748	3
1254389913713453	0.676362	0.2825158	-10.012551	3
1254389923709078	0.7086837	0.31004912	-10.001778	3
1254389933709703	0.7314286	0.33039984	-9.993398	3
1254389943707828	0.736217	0.34237084	-9.993398	3
1254389953709494	0.7230489	0.33997664	-10.0029745	3
1254389963707776	0.6967127	0.32920274	-10.011354	3
1254389973707776	0.6679823	0.3184288	-10.00896	3
1254389983707724	0.6464345	0.30406362	-9.999383	3
1254389993708713	0.62847793	0.2908955	-9.970653	3
1254390003709182	0.60214174	0.272939	-9.928755	3
1254390013708817	0.58538234	0.2633622	-9.885659	3
1254390023709755	0.58538234	0.25737667	-9.849746	3
1254390033708244	0.58897364	0.25139117	-9.824607	3
1254390043710640	0.581791	0.24181437	-9.82341	3
1254390053709547	0.56982	0.23343466	-9.8437605	3
1254390063716994	0.5626374	0.22026655	-9.882068	3
1254390073711161	0.5494693	0.20111294	-9.923966	3
1254390083709807	0.5363012	0.18555063	-9.950302	3
1254390093707776	0.5243302	0.17238252	-9.962274	3
1254390103710276	0.5255273	0.16998832	-9.958682	3
1254390113709286	0.5446809	0.18076223	-9.956287	3
1254390123710172	0.58657944	0.20470424	-9.958682	3
1254390133707828	0.6356605	0.23223756	-9.961076	3
1254390143708036	0.6727707	0.25737667	-9.96347	3
1254390153707411	0.6979098	0.2741361	-9.961076	3
1254390163711057	0.7062895	0.2813187	-9.938332	3
1254390173708713	0.700304	0.2825158	-9.907207	3
1254390183711734	0.6859388	0.2753332	-9.873688	3
1254390193711526	0.6691794	0.2669535	-9.854534	3
1254390203710015	0.6560113	0.25977087	-9.856929	3
1254390213709651	0.6488287	0.24660277	-9.876082	3
1254390223708974	0.6356605	0.23582886	-9.898827	3
1254390233709494	0.62129533	0.22625206	-9.932345	3
1254390243708713	0.60932434	0.21188685	-9.968259	3
1254390253735484	0.59017074	0.20231004	-10.001778	3
1254390263866786	0.5710171	0.19991584	-10.031705	3
1254390273712515	0.5686229	0.21428105	-10.053253	3
1254390283710640	0.60812724	0.24420857	-10.05445	3
1254390293709963	0.6667852	0.2825158	-10.0341	3
1254390303705328	0.7074866	0.320823	-10.018537	3
1254390313705171	0.7290344	0.35075054	-10.006566	3
1254390323708401	0.7398083	0.36750996	-9.996989	3
1254390333703453	0.7433996	0.37588966	-10.004171	3
1254390343706369	0.7338228	0.37469256	-10.007763	3
1254390353711942	0.712275	0.36631286	-9.991004	3
1254390363711526	0.6847417	0.35314476	-9.959879	3
1254390373731786	0.6512229	0.33039984	-9.923966	3
1254390383721317	0.62009823	0.31124622	-9.880871	3
1254390393711994	0.61411273	0.30406362	-9.838972	3
1254390403711890	0.62488663	0.30645782	-9.80665	3
1254390413706161	0.6452374	0.31124622	-9.800665	3
1254390423705640	0.6596026	0.3184288	-9.817424	3
1254390433707723	0.6679823	0.33039984	-9.854534	3
1254390443707203	0.6775591	0.33877954	-9.911995	3
1254390453707046	0.6919243	0.34476504	-9.959879	3
1254390463707619	0.6967127	0.34476504	-10.0029745	3
1254390473706838	0.6919243	0.34117374	-10.029311	3
1254390483706682	0.6835446	0.33518824	-10.030508	3
1254390493708765	0.6775591	0.32680854	-10.00896	3
1254390503709182	0.676362	0.3184288	-9.969456	3
1254390513709390	0.6703765	0.30885202	-9.929952	3
1254390523705692	0.6655881	0.29807812	-9.894038	3
1254390533707255	0.6679823	0.2896984	-9.860519	3
1254390543704755	0.6655881	0.2885013	-9.841366	3
1254390553707359	0.6584055	0.2825158	-9.82341	3
1254390563704546	0.6476316	0.2753332	-9.813833	3
1254390575101005	0.6380547	0.272939	-9.824607	3
1254390583711473	0.6392518	0.2693477	-9.870096	3
1254390593709234	0.6476316	0.2669535	-9.938332	3
1254390603705328	0.6572084	0.260968	-10.000581	3
1254390613703557	0.6596026	0.25019407	-10.047267	3
1254390623702828	0.6655881	0.23822308	-10.067618	3
1254390633711005	0.664391	0.22744916	-10.06283	3
1254390643710484	0.6655881	0.21667525	-10.04607	3
1254390653706369	0.6679823	0.21068975	-10.032902	3
1254390663707932	0.6751649	0.21308395	-10.013748	3
1254390673704130	0.6955156	0.21787235	-9.995792	3
1254390683702098	0.7182605	0.22625206	-9.983821	3
1254390693704338	0.7278373	0.23463176	-9.987412	3
1254390703707307	0.7338228	0.24301147	-10.004171	3
1254390713703869	0.7469909	0.25019407	-10.030508	3
1254390723708400	0.7517793	0.25498247	-10.065224	3
1254390733708817	0.748188	0.25378537	-10.080787	3
1254390743709859	0.7374141	0.25139117	-10.06283	3
1254390753708765	0.7266402	0.24540567	-10.030508	3
1254390763710692	0.712275	0.23822308	-9.995792	3
1254390773707098	0.6991069	0.23822308	-9.957485	3
1254390783706838	0.700304	0.23942018	-9.927557	3
1254390793708973	0.7086837	0.24181437	-9.920375	3
1254390803708244	0.712275	0.23942018	-9.929952	3
1254390813816161	0.700304	0.23463176	-9.951499	3
1254390823707723	0.6859388	0.22625206	-9.9790325	3
1254390833706786	0.6823475	0.22146365	-10.005369	3
1254390843708140	0.6787562	0.21188685	-10.016143	3
1254390853706786	0.6703765	0.20709845	-10.0029745	3
1254390863707827	0.664391	0.20709845	-9.968259	3
1254390873707619	0.6619968	0.21308395	-9.92636	3
1254390883708609	0.6727707	0.22625206	-9.892841	3
1254390893708609	0.7026982	0.25617957	-9.870096	3
1254390903710223	0.7553706	0.29927522	-9.8677025	3
1254390913709911	0.80924016	0.34596214	-9.88925	3
1254390923708088	0.8499416	0.37948096	-9.932345	3
1254390933707880	0.8595184	0.39384618	-9.980229	3
1254390943705327	0.8391677	0.39384618	-10.00896	3
1254390953705484	0.80684596	0.37588966	-10.011354	3
1254390963705432	0.7697359	0.35314476	-10.0029745	3
1254390973707880	0.724246	0.32441434	-9.991004	3
1254390983707463	0.6823475	0.29328972	-9.981427	3
1254390993707515	0.6512229	0.2657564	-9.964667	3
1254391003704234	0.63206923	0.24540567	-9.950302	3
1254391013705067	0.62249243	0.22864626	-9.937134	3
1254391023707671	0.61171854	0.21428105	-9.931149	3
1254391033707619	0.59735334	0.20231004	-9.929952	3
1254391043706473	0.58897364	0.19512744	-9.93474	3
1254391053707463	0.58897364	0.18914193	-9.950302	3
1254391063707932	0.58897364	0.18195933	-9.973047	3
1254391073716317	0.5805939	0.18076223	-9.995792	3
1254391083709338	0.5805939	0.18555063	-10.007763	3
1254391093709234	0.60932434	0.20470424	-9.980229	3
1254391103708192	0.6536171	0.23343466	-9.928755	3
1254391113706265	0.6967127	0.2681506	-9.860519	3
1254391123707202	0.736217	0.29688102	-9.799467	3
1254391133708088	0.7685388	0.3184288	-9.759963	3
1254391143709702	0.79128367	0.33159694	-9.749189	3
1254391153708088	0.79248077	0.33159694	-9.758766	3
1254391163707619	0.7721301	0.320823	-9.788693	3
1254391173708765	0.7445967	0.30406362	-9.8198185	3
1254391183705536	0.7146692	0.2789245	-9.8437605	3
1254391193701890	0.6859388	0.25737667	-9.858126	3
1254391203703609	0.6655881	0.24301147	-9.870096	3
1254391213706786	0.6619968	0.23942018	-9.886856	3
1254391223706161	0.676362	0.24540567	-9.910798	3
1254391233708244	0.700304	0.25378537	-9.925163	3
1254391243708348	0.7110779	0.25737667	-9.92636	3
1254391253726681	0.6979098	0.25737667	-9.91798	3
1254391263821525	0.6823475	0.25019407	-9.909601	3
1254391273849442	0.6751649	0.23582886	-9.896433	3
1254391283710327	0.6679823	0.22505496	-9.894038	3
1254391293708661	0.6584055	0.21787235	-9.911995	3
1254391303707098	0.6607997	0.21308395	-9.93474	3
1254391313705275	0.6739678	0.22146365	-9.976639	3
1254391323703296	0.7062895	0.24420857	-10.0269165	3
1254391333717775	0.7577648	0.2825158	-10.068815	3
1254391343708661	0.81881696	0.320823	-10.077195	3
1254391353710171	0.8631097	0.35553896	-10.053253	3
1254391363710900	0.8750807	0.37349546	-10.01734	3
1254391373705640	0.8690952	0.37948096	-9.994595	3
1254391383706109	0.8607155	0.37110126	-9.989806	3
1254391395231317	0.8535329	0.34835634	-9.982624	3
1254391403730484	0.830788	0.34835634	-9.982624	3
1254391413713817	0.80205756	0.32441434	-9.9790325	3
1254391423709077	0.7721301	0.30047232	-9.986216	3
1254391433708609	0.7493851	0.2801216	-9.993398	3
1254391443711161	0.7266402	0.25617957	-9.998186	3
1254391453708661	0.7026982	0.23822308	-9.992201	3
1254391463707306	0.6919243	0.22385786	-9.989806	3
1254391473707619	0.6871359	0.21308395	-9.991004	3
1254391483707098	0.6811504	0.19871874	-9.985018	3
1254391493707983	0.6751649	0.19033903	-9.964667	3
1254391503702879	0.664391	0.18914193	-9.9550905	3
1254391513705275	0.6715736	0.19393034	-9.961076	3
1254391523708348	0.700304	0.21188685	-9.9790325	3
1254391533707619	0.7445967	0.23343466	-10.0029745	3
1254391543707098	0.7745243	0.24779987	-10.023325	3
1254391553708556	0.7757214	0.24899697	-10.042479	3
1254391563706473	0.7637503	0.24420857	-10.053253	3
1254391573706994	0.7577648	0.23822308	-10.0508585	3
1254391583711786	0.7517793	0.23343466	-10.0341	3
1254391593707411	0.7505822	0.23463176	-9.995792	3
1254391603702567	0.7517793	0.23223756	-9.949105	3
1254391613702619	0.7577648	0.23223756	-9.898827	3
1254391623702879	0.7589619	0.23582886	-9.862914	3
1254391633707098	0.7625532	0.23942018	-9.844957	3
1254391643709442	0.7637503	0.24181437	-9.838972	3
1254391653708036	0.7673417	0.24779987	-9.856929	3
1254391663707202	0.7721301	0.25977087	-9.892841	3
1254391673707046	0.78290397	0.2693477	-9.940725	3
1254391683705275	0.78769237	0.2753332	-9.987412	3
1254391693706838	0.78050977	0.2741361	-10.01734	3
1254391703709285	0.7565677	0.2681506	-10.030508	3
1254391713706838	0.7338228	0.25977087	-9.992201	3
1254391723709598	0.7218518	0.25857377	-9.964667	3
1254391733706317	0.7230489	0.2633622	-9.933543	3
1254391743707306	0.7314286	0.2705448	-9.901221	3
1254391753707775	0.7338228	0.2753332	-9.873688	3
1254391763707410	0.736217	0.2765303	-9.854534	3
1254391773708973	0.7350199	0.2837129	-9.846154	3
1254391783709025	0.7350199	0.29328972	-9.860519	3
1254391793709025	0.7445967	0.2908955	-9.886856	3
1254391803707046	0.7386112	0.2885013	-9.913192	3
1254391813707306	0.7290344	0.28491	-9.932345	3
1254391823712983	0.7266402	0.28491	-9.935937	3
1254391833707046	0.7254431	0.2873042	-9.928755	3
1254391843708556	0.7158663	0.29328972	-9.916783	3
1254391853706681	0.7218518	0.31004912	-9.898827	3
1254391863706473	0.78290397	0.33039984	-9.870096	3
1254391873706942	0.81402856	0.34955344	-9.840169	3
1254391883706004	0.8379706	0.36272156	-9.8198185	3
1254391893707410	0.8415619	0.36152446	-9.821015	3
1254391903726004	0.830788	0.34835634	-9.854534	3
1254391913717306	0.81163436	0.33159694	-9.903615	3
1254391923707931	0.79248077	0.30765492	-9.946711	3
1254391933708608	0.7673417	0.2777274	-9.970653	3
1254391943705848	0.7350199	0.24899697	-9.968259	3
1254391953709390	0.712275	0.22385786	-9.944317	3
1254391963711160	0.7098808	0.21068975	-9.91439	3
1254391973707567	0.7206547	0.20829555	-9.900024	3
1254391983708973	0.7398083	0.22026655	-9.89763	3
1254391993706629	0.7697359	0.23702596	-9.90601	3
1254392003708452	0.80684596	0.260968	-9.916783	3
1254392013708504	0.8379706	0.28491	-9.922769	3
1254392023708765	0.8487445	0.29448682	-9.932345	3
1254392033706942	0.8415619	0.29688102	-9.956287	3
1254392043708556	0.8295909	0.29448682	-9.988609	3
1254392053706160	0.82001406	0.2861071	-10.018537	3
1254392063709077	0.80804306	0.2741361	-10.0341	3
1254392073766317	0.78888947	0.25737667	-10.030508	3
1254392083708192	0.770933	0.24181437	-10.006566	3
1254392093710223	0.7589619	0.22625206	-9.985018	3
1254392103708608	0.7529764	0.21547815	-9.975441	3
1254392113710171	0.7577648	0.21428105	-9.970653	3
1254392123708035	0.7673417	0.21787235	-9.964667	3
1254392133705431	0.7793127	0.22146365	-9.949105	3
1254392143704962	0.79367787	0.23463176	-9.939528	3
1254392153706004	0.81043726	0.24899697	-9.947908	3
1254392163702827	0.8283938	0.2645593	-9.97185	3
1254392173709233	0.8559271	0.2801216	-10.005369	3
1254392183714494	0.866701	0.2908955	-10.048465	3
1254392193706889	0.8643068	0.29688102	-10.089166	3
1254392203708452	0.8595184	0.29927522	-10.107122	3
1254392213707931	0.85473	0.29568392	-10.09994	3
1254392223707306	0.8535329	0.2908955	-10.065224	3
1254392233706994	0.8451532	0.2873042	-10.016143	3
1254392243706369	0.8439561	0.2837129	-9.968259	3
1254392253732462	0.8487445	0.2753332	-9.923966	3
1254392263832723	0.8415619	0.2717419	-9.903615	3
1254392273714598	0.830788	0.272939	-9.910798	3
1254392283711629	0.8295909	0.2681506	-9.931149	3
1254392293710431	0.830788	0.2657564	-9.961076	3
1254392303708139	0.81163436	0.25857377	-10.000581	3
1254392313710639	0.79248077	0.25019407	-10.024523	3
1254392323706421	0.78649527	0.24420857	-10.014946	3
1254392333705587	0.78050977	0.24061728	-9.989806	3
1254392343706264	0.7769185	0.24181437	-9.957485	3
1254392353707775	0.7793127	0.24899697	-9.91439	3
1254392363707358	0.79487497	0.260968	-9.868899	3
1254392373709910	0.81522566	0.2753332	-9.840169	3
1254392383709910	0.842759	0.2908955	-9.825804	3
1254392393709754	0.8655039	0.30526072	-9.822212	3
1254392403711994	0.8798691	0.31364042	-9.838972	3
1254392413710848	0.8762778	0.31364042	-9.858126	3
1254392423708816	0.8643068	0.30406362	-9.8677025	3
1254392433707671	0.8439561	0.2885013	-9.872491	3
1254392443710587	0.81761986	0.2741361	-9.873688	3
1254392453708504	0.79966336	0.2645593	-9.880871	3
1254392463708348	0.78769237	0.2633622	-9.892841	3
1254392473708660	0.78529817	0.25977087	-9.907207	3
1254392483707410	0.79128367	0.25977087	-9.923966	3
1254392493707775	0.79966336	0.2621651	-9.940725	3
1254392503706629	0.80445176	0.2621651	-9.956287	3
1254392513707879	0.79846627	0.25977087	-9.961076	3
1254392523710952	0.79487497	0.25857377	-9.951499	3
1254392533708869	0.79607207	0.2657564	-9.938332	3
1254392543710431	0.80684596	0.2801216	-9.928755	3
1254392553709285	0.82719666	0.29927522	-9.928755	3
1254392563709285	0.8439561	0.320823	-9.944317	3
1254392573708868	0.8535329	0.33159694	-9.974244	3
1254392583707983	0.8511387	0.33518824	-9.996989	3
1254392593705900	0.8499416	0.33039984	-10.010158	3
1254392603709181	0.842759	0.320823	-10.029311	3
1254392613708816	0.830788	0.30526072	-10.059238	3
1254392623707098	0.82360536	0.29448682	-10.079589	3
1254392633705691	0.82360536	0.2861071	-10.081984	3
1254392643706993	0.8343793	0.2765303	-10.067618	3
1254392653706368	0.842759	0.2801216	-10.032902	3
1254392663706264	0.8439561	0.2825158	-9.999383	3
1254392673706577	0.8499416	0.2873042	-9.962274	3
1254392683707046	0.8678981	0.30645782	-9.945514	3
1254392693706889	0.89184016	0.32441434	-9.953894	3
1254392703706108	0.91099375	0.33758244	-9.9790325	3
1254392713707618	0.92057055	0.34237084	-10.011354	3
1254392723706889	0.91338795	0.33997664	-10.023325	3
1254392733706264	0.89303726	0.32680854	-10.019734	3
1254392743706889	0.8655039	0.31124622	-10.001778	3
1254392753706316	0.8439561	0.2908955	-9.969456	3
1254392763707046	0.8331822	0.2753332	-9.941922	3
1254392773707671	0.8283938	0.2681506	-9.922769	3
1254392783706941	0.8343793	0.2693477	-9.911995	3
1254392793704233	0.8463503	0.2693477	-9.898827	3
1254392803707879	0.8475474	0.2705448	-9.894038	3
1254392813708973	0.8391677	0.2741361	-9.89763	3
1254392823816681	0.8355764	0.2753332	-9.913192	3
1254392833709910	0.8295909	0.2717419	-9.931149	3
1254392843710379	0.82240826	0.2717419	-9.958682	3
1254392853706889	0.81881696	0.2753332	-9.985018	3
1254392863707254	0.81881696	0.2789245	-10.000581	3
1254392873706212	0.81522566	0.2801216	-10.0029745	3
1254392883709650	0.81522566	0.2813187	-9.987412	3
1254392893706420	0.82360536	0.2825158	-9.952697	3
1254392903706316	0.830788	0.28491	-9.916783	3
1254392913709702	0.8343793	0.2885013	-9.898827	3
1254392923707462	0.8319851	0.2896984	-9.8916445	3
1254392933706160	0.82599956	0.2873042	-9.883265	3
1254392943708139	0.81283146	0.2837129	-9.870096	3
1254392953706941	0.81283146	0.2885013	-9.861717	3
1254392963707045	0.82599956	0.29688102	-9.871294	3
1254392973707045	0.8535329	0.31124622	-9.8916445	3
1254392983706108	0.8774749	0.33039984	-9.933543	3
1254392993708348	0.89423436	0.34955344	-9.983821	3
1254393003705900	0.90740246	0.36272156	-10.023325	3
1254393013706993	0.91219085	0.36990416	-10.032902	3
1254393023707097	0.90381116	0.36870706	-10.019734	3
1254393033717202	0.8870517	0.35673606	-9.991004	3
1254393043736108	0.8631097	0.34117374	-9.959879	3
1254393054808816	0.8343793	0.32680854	-9.925163	3
1254393063730170	0.82001406	0.3196259	-9.885659	3
1254393074461525	0.81761986	0.31364042	-9.85214	3
1254393083706837	0.81163436	0.30765492	-9.834184	3
1254393093751525	0.80205756	0.30526072	-9.828198	3
1254393103710535	0.79726917	0.30406362	-9.846154	3
1254393113712410	0.79487497	0.29927522	-9.874885	3
1254393123706993	0.78888947	0.29568392	-9.911995	3
1254393133708347	0.78649527	0.2885013	-9.94312	3
1254393143707931	0.7781156	0.2813187	-9.962274	3
1254393153708868	0.7637503	0.2693477	-9.96347	3
1254393163705847	0.748188	0.25498247	-9.945514	3
1254393173708347	0.7445967	0.24779987	-9.911995	3
1254393183708764	0.7541735	0.24779987	-9.883265	3
1254393193709650	0.7661445	0.25258827	-9.864111	3
1254393203708556	0.78769237	0.2681506	-9.855731	3
1254393213774181	0.8331822	0.29688102	-9.853337	3
1254393223711212	0.8846575	0.33159694	-9.865308	3
1254393233710118	0.92535895	0.35434186	-9.892841	3
1254393243711577	0.93972415	0.37229836	-9.920375	3
1254393253724597	0.93732995	0.38067806	-9.949105	3
1254393264033191	0.92895025	0.37708676	-9.974244	3
1254393273791785	0.90979666	0.36631286	-9.982624	3
1254393283707827	0.8846575	0.35314476	-9.964667	3
1254393293712827	0.8607155	0.34117374	-9.92636	3
1254393303709649	0.8391677	0.32680854	-9.880871	3
1254393313710691	0.82001406	0.320823	-9.841366	3
1254393323710535	0.81881696	0.32321724	-9.824607	3
1254393333715118	0.8439561	0.33997664	-9.842564	3
1254393343730327	0.8858546	0.36631286	-9.884461	3
1254393353709441	0.93014735	0.39504328	-9.928755	3
1254393363709441	0.94930094	0.415394	-9.974244	3
1254393373711420	0.94092125	0.4165911	-10.013748	3
1254393383714077	0.92296475	0.40940848	-10.0269165	3
1254393393711472	0.90141696	0.39863458	-10.020931	3
1254393403714910	0.8822633	0.37948096	-9.995792	3
1254393413710222	0.8607155	0.36511576	-9.964667	3
1254393423712358	0.8403648	0.34237084	-9.932345	3
1254393433715327	0.8319851	0.32561144	-9.901221	3
1254393443710587	0.830788	0.3184288	-9.885659	3
1254393453708816	0.8331822	0.31483752	-9.8916445	3
1254393463709910	0.8343793	0.30765492	-9.90601	3
1254393473711681	0.8367735	0.29807812	-9.920375	3
1254393483710014	0.8379706	0.29328972	-9.952697	3
1254393493705847	0.8451532	0.29568392	-10.006566	3
1254393503706472	0.8559271	0.30286652	-10.064027	3
1254393513707149	0.878672	0.31483752	-10.096349	3
1254393523703972	0.91578215	0.32920274	-10.0903635	3
1254393533709233	0.93613285	0.33997664	-10.072407	3
1254393543704962	0.93254155	0.34356794	-10.049662	3
1254393553708451	0.92895025	0.34356794	-10.012551	3
1254393563714858	0.92416185	0.34356794	-9.965864	3
1254393573712410	0.91817635	0.34117374	-9.909601	3
1254393583763764	0.90261406	0.33159694	-9.855731	3
1254393593715535	0.88944596	0.320823	-9.80665	3
1254393603708191	0.8762778	0.31004912	-9.7863	3
1254393613705639	0.8655039	0.29568392	-9.8042555	3
1254393627596681	0.85473	0.2873042	-9.925163	3
1254393633744806	0.85473	0.2873042	-9.925163	3
1254393643728035	0.8607155	0.2896984	-10.005369	3
1254393653827097	0.8619126	0.29209262	-10.067618	3
1254393665160847	0.8655039	0.29568392	-10.102334	3
1254393673719024	0.8822633	0.29807812	-10.111911	3
1254393684150170	0.90261406	0.30047232	-10.095152	3
1254393693720847	0.90261406	0.29448682	-10.049662	3
1254393703708347	0.8858546	0.28491	-9.985018	3
1254393713702045	0.866701	0.2765303	-9.91439	3
1254393723701837	0.8619126	0.2777274	-9.868899	3
1254393733709441	0.8822633	0.2908955	-9.860519	3
1254393743699493	0.91817635	0.31004912	-9.876082	3
1254393753701420	0.9504981	0.33039984	-9.916783	3
1254393763701264	0.9744401	0.34835634	-9.956287	3
1254393773713816	0.9804256	0.35553896	-9.986216	3
1254393783708139	0.9744401	0.35673606	-10.007763	3
1254393793709337	0.9672575	0.35553896	-10.006566	3
1254393803709389	0.9564836	0.35075054	-9.995792	3
1254393813709806	0.93972415	0.34117374	-9.980229	3
1254393823708139	0.92775315	0.32920274	-9.96347	3
1254393833710951	0.91338795	0.32202014	-9.9550905	3
1254393843708347	0.90620536	0.31364042	-9.956287	3
1254393853707097	0.90381116	0.30765492	-9.958682	3
1254393863708191	0.89782566	0.30166942	-9.968259	3
1254393873708399	0.8798691	0.29568392	-9.977836	3
1254393883708555	0.8607155	0.2861071	-9.97185	3
1254393893709128	0.8439561	0.2669535	-9.941922	3
1254393903708868	0.8295909	0.25498247	-9.895236	3
1254393913710170	0.82001406	0.24420857	-9.832987	3
1254393923707618	0.81522566	0.23822308	-9.763555	3
1254393933709285	0.82121116	0.24181437	-9.7084875	3
1254393943707305	0.8415619	0.25498247	-9.6845455	3
1254393953709441	0.8774749	0.2873042	-9.700109	3
1254393963709962	0.92655605	0.320823	-9.765948	3
1254393973708451	0.9816227	0.36032736	-9.844957	3
1254393983709076	1.0259154	0.39743748	-9.911995	3
1254393993709805	1.0534488	0.4249708	-9.974244	3
1254394003709962	1.0462662	0.4357447	-10.020931	3
1254394013710691	1.0199299	0.4309563	-10.020931	3
1254394023708608	0.9876082	0.4189853	-9.980229	3
1254394033709076	0.9540894	0.39743748	-9.923966	3
1254394043704910	0.92416185	0.37708676	-9.872491	3
1254394053705535	0.90261406	0.36032736	-9.836577	3
1254394063706889	0.89064306	0.35075054	-9.825804	3
1254394073707358	0.8882488	0.35194764	-9.858126	3
1254394083736576	0.90500826	0.36391866	-9.919178	3
1254394093716212	0.93613285	0.3854665	-9.987412	3
1254394103708555	0.9756372	0.41180268	-10.04607	3
1254394113711368	1.0139444	0.4345476	-10.08318	3
1254394123710482	1.0319009	0.45130703	-10.102334	3
1254394133708555	1.0366893	0.46088383	-10.109517	3
1254394143705274	1.0271125	0.46327803	-10.103531	3
1254394153705743	1.0079589	0.46088383	-10.0903635	3
1254394163707045	0.9876082	0.45370123	-10.068815	3
1254394173706160	0.9744401	0.4429273	-10.040085	3
1254394183712097	0.9660604	0.4369418	-10.012551	3
1254394193709857	0.961272	0.4297592	-10.004171	3
1254394203704545	0.9600749	0.4177882	-10.004171	3
1254394213720951	0.9576807	0.40581718	-9.962274	3
1254394228829389	0.9564836	0.38067806	-9.938332	3
1254394233707045	0.9564836	0.38067806	-9.91439	3
1254394243717826	0.9624691	0.37110126	-9.895236	3
1254394253715743	0.973243	0.36750996	-9.8916445	3
1254394263726107	0.9816227	0.36391866	-9.882068	3
1254394273775847	0.985214	0.36032736	-9.871294	3
1254394283777253	0.9780314	0.34835634	-9.872491	3
1254394294110639	0.93972415	0.33279404	-9.88925	3
1254394303751785	0.93972415	0.32321724	-9.911995	3
1254394314223712	0.93732995	0.31603462	-9.946711	3
1254394323742670	0.93732995	0.31244332	-9.980229	3
1254394333708816	0.93014735	0.31004912	-9.998186	3
1254394343710222	0.93254155	0.31364042	-9.994595	3
1254394353702618	0.94211835	0.3196259	-9.968259	3
1254394363701628	0.9540894	0.32321724	-9.922769	3
1254394373706576	0.9636662	0.32441434	-9.868899	3
1254394383703087	0.9756372	0.32202014	-9.817424	3
1254394393702514	0.9804256	0.32561144	-9.794679	3
1254394403701420	0.9828198	0.32680854	-9.812635	3
1254394413717097	0.9696517	0.31603462	-9.850943	3
1254394423714389	0.94331545	0.29807812	-9.885659	3
1254394433714597	0.91338795	0.2813187	-9.911995	3
1254394443708139	0.89064306	0.2657564	-9.921572	3
1254394453722878	0.8774749	0.25258827	-9.91798	3
1254394463712201	0.8762778	0.25139117	-9.90601	3
1254394473716159	0.8846575	0.25977087	-9.88925	3
1254394483714857	0.90141696	0.2741361	-9.868899	3
1254394493720014	0.92176765	0.30047232	-9.858126	3
1254394503704284	0.9696517	0.33877954	-9.862914	3
1254394513720951	1.0247183	0.37948096	-9.886856	3
1254394523704753	1.0654198	0.40581718	-9.927557	3
1254394533703086	1.0761937	0.4177882	-9.968259	3
1254394543703295	1.0654198	0.4177882	-10.006566	3
1254394553703503	1.043872	0.40581718	-10.038888	3
1254394563697982	1.0247183	0.3890578	-10.036493	3
1254394573699805	1.0055647	0.37229836	-9.995792	3
1254394583697618	0.9911995	0.36032736	-9.941922	3
1254394593705847	0.9828198	0.34955344	-9.896433	3
1254394603695743	0.9756372	0.34117374	-9.861717	3
1254394613697514	0.9672575	0.33159694	-9.835381	3
1254394623711836	0.9588778	0.32561144	-9.828198	3
1254394633718399	0.94690675	0.31364042	-9.846154	3
1254394643708764	0.93373865	0.30526072	-9.877279	3
1254394653715274	0.92655605	0.29688102	-9.920375	3
1254394663711732	0.93493575	0.29688102	-9.973047	3
1254394673720430	0.9540894	0.31124622	-10.0341	3
1254394683713139	0.985214	0.32561144	-10.080787	3
1254394693713972	1.0139444	0.33997664	-10.095152	3
1254394703711941	1.0247183	0.34715924	-10.086772	3
1254394713719597	1.0247183	0.35194764	-10.055647	3
1254394723712878	1.0259154	0.35434186	-9.996989	3
1254394733709024	1.0295067	0.35194764	-9.94312	3
1254394743711628	1.0307038	0.35075054	-9.913192	3
1254394753720326	1.0319009	0.35075054	-9.908403	3
1254394763714076	1.033098	0.35434186	-9.91798	3
1254394773716941	1.0390835	0.35913026	-9.931149	3
1254394783708711	1.0522517	0.36750996	-9.94312	3
1254394793715013	1.0630256	0.37469256	-9.953894	3
1254394803709545	1.0582372	0.3854665	-9.9550905	3
1254394813715274	1.0654198	0.39863458	-9.9550905	3
1254394823712201	1.0869676	0.41299978	-9.969456	3
1254394833847513	1.0941502	0.4225766	-9.999383	3
1254394843713972	1.0737995	0.4165911	-10.03769	3
1254394853714336	1.0426749	0.40222588	-10.065224	3
1254394863711420	1.0151415	0.3854665	-10.075998	3
1254394873722566	0.9947908	0.37229836	-10.0664215	3
1254394883715326	0.9744401	0.36152446	-10.036493	3
1254394893708607	0.9528923	0.35075054	-9.991004	3
1254394903710743	0.94331545	0.34835634	-9.941922	3
1254394913721420	0.9540894	0.35434186	-9.895236	3
1254394923716993	0.9756372	0.36750996	-9.8677025	3
1254394933716107	0.9900024	0.37708676	-9.870096	3
1254394943714649	0.9900024	0.38187516	-9.89763	3
1254394953720847	0.9900024	0.38187516	-9.923966	3
1254394963714232	0.9923966	0.37828386	-9.958682	3
1254394973714232	0.9888053	0.36990416	-9.991004	3
1254394983710482	0.9804256	0.36391866	-10.011354	3
1254394993718295	0.9768343	0.35434186	-10.012551	3
1254395003716940	0.9804256	0.35553896	-9.996989	3
1254395013715743	0.9995792	0.36750996	-9.97185	3
1254395023711263	1.0366893	0.3854665	-9.947908	3
1254395033723347	1.0702082	0.40342298	-9.932345	3
1254395043715274	1.0833763	0.40940848	-9.94312	3
1254395053709857	1.0773908	0.40701428	-9.956287	3
1254395063710482	1.0618285	0.39863458	-9.964667	3
1254395073719909	1.0390835	0.3866636	-9.976639	3
1254395083719076	1.0115502	0.37469256	-9.980229	3
1254395093717513	0.9888053	0.36152446	-9.97185	3
1254395103707670	0.9744401	0.35314476	-9.951499	3
1254395113718659	0.961272	0.35075054	-9.922769	3
1254395123713659	0.9576807	0.34715924	-9.88925	3
1254395133714909	0.9588778	0.34955344	-9.858126	3
1254395143711420	0.9720459	0.36152446	-9.844957	3
1254395153719388	0.9900024	0.37708676	-9.854534	3
1254395163712982	1.0127473	0.39863458	-9.874885	3
1254395173714805	1.0307038	0.4213795	-9.909601	3
1254395183713503	1.043872	0.4357447	-9.957485	3
1254395193719857	1.0450691	0.439336	-10.004171	3
1254395203712930	1.0271125	0.4333505	-10.03769	3
1254395213717357	1.0031705	0.4165911	-10.031705	3
1254395223713711	0.9744401	0.39504328	-9.986216	3
1254395233722305	0.94451255	0.37349546	-9.935937	3
1254395243716992	0.92655605	0.35553896	-9.895236	3
1254395254782982	0.92535895	0.35194764	-9.873688	3
1254395263845170	0.93732995	0.35553896	-9.872491	3
1254395273858815	0.94810385	0.36631286	-9.879673	3
1254395283707305	0.9552865	0.37588966	-9.88925	3
1254395293711367	0.9696517	0.37828386	-9.892841	3
1254395303706472	0.9816227	0.39145198	-9.902418	3
1254395313713972	0.9959879	0.40222588	-9.93474	3
1254395323710482	1.0115502	0.41180268	-9.968259	3
1254395333708086	1.0235212	0.4201824	-9.995792	3
1254395343708503	1.0307038	0.4261679	-10.011354	3
1254395353718295	1.0342951	0.4309563	-10.0029745	3
1254395363711680	1.0319009	0.4345476	-9.969456	3
1254395373714232	1.0283096	0.4357447	-9.935937	3
1254395383711836	1.0187328	0.4309563	-9.909601	3
1254395393715274	1.0115502	0.4237737	-9.873688	3
1254395403713451	0.997185	0.4213795	-9.834184	3
1254395413720065	0.9864111	0.415394	-9.818622	3
1254395423710117	0.973243	0.40462008	-9.827001	3
1254395433919440	0.9588778	0.39145198	-9.862914	3
1254395443712565	0.94690675	0.3854665	-9.910798	3
1254395453704388	0.94570965	0.38187516	-9.945514	3
1254395463704024	0.9504981	0.37948096	-9.958682	3
1254395473704076	0.9516952	0.38067806	-9.958682	3
1254395483698503	0.9516952	0.37948096	-9.951499	3
1254395493699805	0.9564836	0.37708676	-9.932345	3
1254395503697253	0.9624691	0.37349546	-9.910798	3
1254395513700013	0.9636662	0.37828386	-9.910798	3
1254395523698034	0.9516952	0.37828386	-9.929952	3
1254395533698242	0.94211835	0.37588966	-9.921572	3
1254395543715586	0.93852705	0.37229836	-9.890448	3
1254395553714597	0.93014735	0.36750996	-9.866506	3
1254395563711576	0.92895025	0.36990416	-9.858126	3
1254395573714544	0.94092125	0.38187516	-9.849746	3
1254395583709857	0.9672575	0.40102878	-9.856929	3
1254395593715794	0.9959879	0.4237737	-9.879673	3
1254395603705430	1.0259154	0.44532153	-9.904813	3
1254395613711419	1.043872	0.46088383	-9.937134	3
1254395623706888	1.0606314	0.47285482	-9.961076	3
1254395633713138	1.0630256	0.47405192	-9.97185	3
1254395643708711	1.0510546	0.46447513	-9.980229	3
1254395653707617	1.0223241	0.45250413	-9.996989	3
1254395663708607	0.9900024	0.4417302	-10.010158	3
1254395673714076	0.9684546	0.4321534	-10.00896	3
1254395683710482	0.961272	0.4369418	-9.985018	3
1254395693712774	0.9588778	0.44891283	-9.957485	3
1254395703711055	0.9636662	0.46686932	-9.93474	3
1254395713712513	0.9792285	0.48841715	-9.910798	3
1254395723711211	1.0007763	0.50757074	-9.890448	3
1254395733712721	1.021127	0.5303157	-9.882068	3
1254395743711419	1.0366893	0.5446809	-9.890448	3
1254395753717826	1.0342951	0.5506664	-9.910798	3
1254395763705117	1.0163386	0.5518635	-9.933543	3
1254395773727305	1.0007763	0.5494693	-9.947908	3
1254395783709492	0.9995792	0.5482722	-9.951499	3
1254395793712617	1.009156	0.5530606	-9.950302	3
1254395803711992	1.0127473	0.5542577	-9.935937	3
1254395813712669	1.0079589	0.557849	-9.903615	3
1254395823714649	1.0067618	0.5554548	-9.864111	3
1254395833710794	1.0115502	0.5566519	-9.828198	3
1254395843711784	1.0259154	0.5590461	-9.801862	3
1254395853712565	1.0378864	0.557849	-9.7958765	3
1254395863710794	1.0342951	0.5482722	-9.813833	3
1254395873710898	1.0235212	0.5386954	-9.848549	3
1254395883711107	1.0175357	0.5303157	-9.895236	3
1254395893716315	1.0115502	0.5231331	-9.949105	3
1254395903716836	1.0079589	0.51834464	-9.988609	3
1254395913713138	1.0103531	0.51595044	-10.013748	3
1254395923711836	1.0127473	0.51595044	-10.02572	3
1254395933711628	1.0175357	0.51714754	-10.022128	3
1254395943709701	1.0139444	0.51355624	-10.004171	3
1254395953710378	1.0055647	0.50637364	-9.9790325	3
1254395963707148	0.9983821	0.50158525	-9.956287	3
1254395973712669	0.9923966	0.49919105	-9.938332	3
1254395983712357	0.9840169	0.49320555	-9.913192	3
1254395993712930	0.9816227	0.48961425	-9.871294	3
1254396003713919	0.9816227	0.48722005	-9.832987	3
1254396013710742	0.9828198	0.48602295	-9.816227	3
1254396023712669	0.9911995	0.48961425	-9.836577	3
1254396033709701	1.0019734	0.49320555	-9.879673	3
1254396043711263	1.0127473	0.49200845	-9.93474	3
1254396053709544	1.0103531	0.48482585	-9.986216	3
1254396063711263	0.9947908	0.47285482	-10.02572	3
1254396073707409	0.9804256	0.45848963	-10.042479	3
1254396083714128	0.9744401	0.44771573	-10.042479	3
1254396093708190	0.9792285	0.4429273	-10.029311	3
1254396103712461	0.9911995	0.44651863	-10.011354	3
1254396113711732	1.0139444	0.45609543	-9.980229	3
1254396123712565	1.0342951	0.46926352	-9.939528	3
1254396133711940	1.0450691	0.47764325	-9.913192	3
1254396143709284	1.0546459	0.47644615	-9.909601	3
1254396153709180	1.055843	0.47405192	-9.931149	3
1254396163710950	1.0498575	0.46806642	-9.974244	3
1254396173711992	1.0390835	0.45250413	-10.01734	3
1254396183717825	1.021127	0.4381389	-10.04607	3
1254396193716471	1.0127473	0.4261679	-10.053253	3
1254396203712200	1.0115502	0.4225766	-10.0341	3
1254396213711055	1.0139444	0.4213795	-9.999383	3
1254396223710221	1.0127473	0.4249708	-9.965864	3
1254396233710638	1.0127473	0.4321534	-9.949105	3
1254396243710169	1.0235212	0.4417302	-9.940725	3
1254396253711628	1.0354922	0.45130703	-9.937134	3
1254396263742513	1.0354922	0.45968673	-9.929952	3
1254396273717565	1.0235212	0.45848963	-9.91439	3
1254396283711680	1.0043676	0.45370123	-9.89763	3
1254396293708346	0.9840169	0.44771573	-9.859323	3
1254396303707461	0.961272	0.439336	-9.813833	3
1254396313715482	0.93972415	0.4297592	-9.774328	3
1254396323709544	0.92296475	0.4237737	-9.759963	3
1254396333707565	0.92176765	0.4309563	-9.767146	3
1254396344968659	0.94092125	0.4441244	-9.792285	3
1254396353726367	0.9744401	0.46447513	-9.830592	3
1254396363728867	0.9900024	0.47764325	-9.835381	3
1254396373718971	0.9995792	0.48482585	-9.860519	3
1254396383712252	0.9995792	0.48602295	-9.861717	3
1254396393712148	0.997185	0.48841715	-9.864111	3
1254396403711471	0.9947908	0.49081135	-9.872491	3
1254396413710065	0.9983821	0.49200845	-9.876082	3
1254396423708502	0.9983821	0.49559975	-9.882068	3
1254396433709700	1.0055647	0.50397944	-9.8916445	3
1254396443707513	1.0139444	0.51235914	-9.911995	3
1254396453709127	1.0151415	0.51714754	-9.947908	3
1254396463707252	1.0079589	0.51834464	-9.989806	3
1254396473707461	0.9959879	0.51116204	-10.022128	3
1254396483711575	0.9744401	0.49679685	-10.030508	3
1254396493707252	0.9516952	0.48722005	-10.004171	3
1254396503710273	0.94092125	0.48003745	-9.959879	3
1254396513709440	0.94331545	0.47524905	-9.911995	3
1254396523707617	0.94331545	0.48003745	-9.879673	3
1254396533709075	0.9504981	0.48961425	-9.861717	3
1254396543707148	0.973243	0.51116204	-9.85214	3
1254396553707565	1.0151415	0.5410896	-9.848549	3
1254396563707096	1.0582372	0.5734113	-9.872491	3
1254396573708607	1.0881647	0.59855044	-9.91798	3
1254396583707617	1.0857705	0.60693014	-9.959879	3
1254396593719961	1.0714053	0.60094464	-9.982624	3
1254396603704700	1.0450691	0.58657944	-9.981427	3
1254396613705221	1.0151415	0.5686229	-9.951499	3
1254396623706836	0.9876082	0.5470751	-9.902418	3
1254396633705273	0.9708488	0.5327099	-9.853337	3
1254396643711211	0.9636662	0.5231331	-9.818622	3
1254396653726002	0.9672575	0.51954174	-9.810242	3
1254396663707773	0.9840169	0.5231331	-9.824607	3
1254396673708346	1.0055647	0.5267244	-9.847352	3
1254396683704752	1.0199299	0.533907	-9.879673	3
1254396693705846	1.0271125	0.5410896	-9.921572	3
1254396703706679	1.0402806	0.5482722	-9.962274	3
1254396713703138	1.0534488	0.5506664	-10.001778	3
1254396723706106	1.0498575	0.5482722	-10.03769	3
1254396733706836	1.0366893	0.5386954	-10.052056	3
1254396743706263	1.0187328	0.5255273	-10.043676	3
1254396753708034	0.997185	0.51116204	-10.00896	3
1254396763706575	0.9792285	0.49679685	-9.956287	3
1254396774329440	0.9696517	0.48841715	-9.913192	3
1254396783706679	0.9780314	0.48961425	-9.895236	3
1254396793706471	0.997185	0.49799395	-9.898827	3
1254396803710117	1.0127473	0.50637364	-9.916783	3
1254396813706836	1.0235212	0.51475334	-9.93474	3
1254396823704909	1.0366893	0.5255273	-9.94312	3
1254396833705221	1.043872	0.5327099	-9.946711	3
1254396843822356	1.0402806	0.5386954	-9.946711	3
1254396853710117	1.0319009	0.5363012	-9.935937	3
1254396863708294	1.0199299	0.5279215	-9.927557	3
1254396873706575	1.0007763	0.51954174	-9.931149	3
1254396883707773	0.9864111	0.50996494	-9.929952	3
1254396893708138	0.9780314	0.50038815	-9.921572	3
1254396903703867	0.973243	0.49081135	-9.920375	3
1254396913713971	0.973243	0.48841715	-9.920375	3
1254396923709856	0.9816227	0.49440265	-9.925163	3
1254396933708033	1.0055647	0.50876784	-9.93474	3
1254396943706523	1.0366893	0.5255273	-9.944317	3
1254396953708242	1.0582372	0.5374983	-9.944317	3
1254396963705273	1.0654198	0.5434838	-9.940725	3
1254396973706888	1.0630256	0.5398925	-9.929952	3
1254396983708398	1.055843	0.5327099	-9.91439	3
1254396993706367	1.0426749	0.521936	-9.900024	3
1254397003709856	1.0247183	0.51116204	-9.886856	3
1254397013707252	0.997185	0.49679685	-9.877279	3
1254397023708086	0.9756372	0.48123455	-9.865308	3
1254397033707408	0.961272	0.47046062	-9.847352	3
1254397043705586	0.94331545	0.46088383	-9.829395	3
1254397053706992	0.92655605	0.46088383	-9.822212	3
1254397063705794	0.93852705	0.46926352	-9.827001	3
1254397073707929	0.9696517	0.49200845	-9.850943	3
1254397083709023	1.0067618	0.51116204	-9.884461	3
1254397093712617	1.0247183	0.5231331	-9.908403	3
1254397103703190	1.0223241	0.5279215	-9.931149	3
1254397113704179	1.0139444	0.5231331	-9.938332	3
1254397123706836	0.9995792	0.51714754	-9.932345	3
1254397133704231	0.9804256	0.50637364	-9.902418	3
1254397143708294	0.9660604	0.49799395	-9.847352	3
1254397153708971	0.9576807	0.48841715	-9.791088	3
1254397163708867	0.9528923	0.48722005	-9.758766	3
1254397173711575	0.9564836	0.49081135	-9.757569	3
1254397183708294	0.9696517	0.49679685	-9.774328	3
1254397193706679	0.9828198	0.50876784	-9.812635	3
1254397203707773	0.9959879	0.521936	-9.871294	3
1254397213708242	1.0151415	0.5374983	-9.922769	3
1254397223709023	1.0414777	0.5590461	-9.969456	3
1254397233707356	1.0749966	0.58298814	-10.006566	3
1254397243708294	1.0977415	0.59735334	-10.0269165	3
1254397253706419	1.0905589	0.59495914	-10.044873	3
1254397263778867	1.0618285	0.58298814	-10.05445	3
1254397273799075	1.0319009	0.5674258	-10.043676	3
1254397283710742	1.0115502	0.5542577	-10.018537	3
1254397293706679	1.0163386	0.5446809	-9.980229	3
1254397303708033	1.0139444	0.5374983	-9.947908	3
1254397313719127	1.0103531	0.5315128	-9.920375	3
1254397323848502	1.0079589	0.5279215	-9.884461	3
1254397333711054	1.0055647	0.5255273	-9.849746	3
1254397343709804	1.0019734	0.521936	-9.838972	3
1254397353706002	0.9923966	0.51355624	-9.855731	3
1254397363708242	0.973243	0.49919105	-9.894038	3
1254397373711679	0.9516952	0.48123455	-9.940725	3
1254397383708502	0.93254155	0.47046062	-9.991004	3
1254397393710325	0.93613285	0.46806642	-10.036493	3
1254397403710533	0.961272	0.47884035	-10.067618	3
1254397413707669	0.9888053	0.49679685	-10.078392	3
1254397423711679	1.0115502	0.51235914	-10.055647	3
1254397433708867	1.0283096	0.5255273	-10.000581	3
1254397443707669	1.0426749	0.5386954	-9.93474	3
1254397453707200	1.0498575	0.5494693	-9.861717	3
1254397463709231	1.055843	0.5506664	-9.788693	3
1254397473708033	1.0534488	0.545878	-9.733627	3
1254397483709335	1.0342951	0.5279215	-9.725247	3
1254397493710794	1.0115502	0.51235914	-9.764751	3
1254397503708398	0.9995792	0.50038815	-9.829395	3
1254397513708346	1.0007763	0.49559975	-9.898827	3
1254397523709856	1.0067618	0.49559975	-9.962274	3
1254397533707200	1.0103531	0.49679685	-10.010158	3
1254397543707356	1.0019734	0.49919105	-10.036493	3
1254397553709335	0.9995792	0.50278234	-10.020931	3
1254397563709700	1.0139444	0.50637364	-9.967062	3
1254397573708710	1.0307038	0.51714754	-9.908403	3
1254397583709075	1.0486604	0.5243302	-9.877279	3
1254397595053554	1.0426749	0.52073884	-9.874885	3
1254397603709492	1.0199299	0.51116204	-9.898827	3
1254397613703606	1.0079589	0.49919105	-9.927557	3
1254397623704856	1.0019734	0.49200845	-9.946711	3
1254397633706419	0.9959879	0.48961425	-9.964667	3
1254397643704179	0.9935937	0.49081135	-9.964667	3
1254397653707460	1.0007763	0.49320555	-9.938332	3
1254397663707408	1.0151415	0.50637364	-9.903615	3
1254397673706679	1.0390835	0.521936	-9.880871	3
1254397683705064	1.0606314	0.5315128	-9.870096	3
1254397693705742	1.0714053	0.5434838	-9.874885	3
1254397703706835	1.0749966	0.5482722	-9.892841	3
1254397713706419	1.0642227	0.5422867	-9.916783	3
1254397723708137	1.0462662	0.5255273	-9.938332	3
1254397733706627	1.021127	0.50757074	-9.944317	3
1254397743705742	0.997185	0.48961425	-9.93474	3
1254397753705377	0.9816227	0.47524905	-9.920375	3
1254397763705221	0.9780314	0.46686932	-9.919178	3
1254397773707044	0.9911995	0.46567222	-9.928755	3
1254397783800064	1.0163386	0.47285482	-9.952697	3
1254397793706783	1.043872	0.48362875	-9.975441	3
1254397803705117	1.0630256	0.49200845	-9.983821	3
1254397813706783	1.067814	0.49679685	-9.981427	3
1254397823708398	1.0630256	0.49200845	-9.968259	3
1254397833705377	1.0498575	0.48243165	-9.931149	3
1254397843708137	1.0295067	0.47644615	-9.892841	3
1254397853708554	1.0199299	0.47524905	-9.872491	3
1254397863705637	1.0366893	0.48003745	-9.859323	3
1254397873707825	1.0570401	0.49081135	-9.871294	3
1254397883708189	1.0702082	0.49799395	-9.898827	3
1254397893709127	1.0714053	0.50038815	-9.925163	3
1254397903703554	1.0582372	0.49559975	-9.944317	3
1254397913706835	1.0498575	0.49320555	-9.952697	3
1254397923706210	1.0546459	0.49200845	-9.947908	3
1254397933706054	1.0606314	0.49081135	-9.939528	3
1254397943706835	1.0534488	0.49320555	-9.933543	3
1254397953706991	1.0426749	0.48961425	-9.927557	3
1254397963707096	1.033098	0.48602295	-9.907207	3
1254397973707252	1.0319009	0.49081135	-9.890448	3
1254397983706366	1.0510546	0.50757074	-9.877279	3
1254397993707304	1.0761937	0.5243302	-9.871294	3
1254398003706679	1.0833763	0.533907	-9.8677025	3
1254398013706523	1.0702082	0.5374983	-9.873688	3
1254398023707408	1.0534488	0.5386954	-9.885659	3
1254398033705325	1.0522517	0.5351041	-9.901221	3
1254398043707460	1.0486604	0.5303157	-9.923966	3
1254398053706783	1.0402806	0.521936	-9.950302	3
1254398063706314	1.0271125	0.51355624	-9.96347	3
1254398073707460	1.0199299	0.50637364	-9.958682	3
1254398083703502	1.0163386	0.49919105	-9.947908	3
1254398093890168	1.0163386	0.49320555	-9.928755	3
1254398103709023	1.0271125	0.49679685	-9.919178	3
1254398113708814	1.0450691	0.50876784	-9.92636	3
1254398123709283	1.0594343	0.51595044	-9.949105	3
1254398133706106	1.0642227	0.5243302	-9.964667	3
1254398143707460	1.0666169	0.5255273	-9.980229	3
1254398153708241	1.0642227	0.51954174	-9.995792	3
1254398163708241	1.0570401	0.51595044	-10.001778	3
1254398173709075	1.0522517	0.51116204	-10.0029745	3
1254398183709543	1.0498575	0.50517654	-10.004171	3
1254398193715793	1.043872	0.49799395	-9.994595	3
1254398203706783	1.0378864	0.49320555	-9.974244	3
1254398213708085	1.043872	0.49081135	-9.937134	3
1254398223708189	1.0510546	0.49081135	-9.894038	3
1254398233708606	1.0522517	0.49559975	-9.853337	3
1254398243709856	1.0630256	0.50517654	-9.821015	3
1254398253712252	1.1264719	0.5494693	-9.767146	3
1254398263758554	1.1264719	0.5494693	-9.767146	3
1254398273717043	1.1456255	0.5650316	-9.768343	3
1254398283710481	1.1528081	0.5722142	-9.8042555	3
1254398293707773	1.1504139	0.5710171	-9.8677025	3
1254398303708033	1.1324574	0.557849	-9.937134	3
1254398313709491	1.0965444	0.5374983	-9.985018	3
1254398323711158	1.0666169	0.51355624	-9.999383	3
1254398333706002	1.0414777	0.48841715	-9.985018	3
1254398343704283	1.0151415	0.46806642	-9.959879	3
1254398353705116	0.997185	0.45729253	-9.931149	3
1254398363710220	0.9983821	0.45968673	-9.911995	3
1254398373709491	1.0151415	0.46926352	-9.892841	3
1254398383707720	1.0366893	0.48961425	-9.879673	3
1254398393710116	1.0702082	0.51834464	-9.886856	3
1254398403709543	1.1133038	0.5494693	-9.927557	3
1254398413709595	1.1468226	0.5758055	-9.96347	3
1254398423711418	1.1623849	0.59376204	-10.006566	3
1254398433711366	1.1647792	0.60214174	-10.038888	3
1254398443708033	1.1623849	0.60333884	-10.05445	3
1254398453708710	1.1528081	0.59495914	-10.044873	3
1254398463709075	1.13964	0.58657944	-10.02572	3
1254398473710845	1.1240777	0.5746084	-9.996989	3
1254398483709543	1.1001357	0.545878	-9.959879	3
1254398493708866	1.0809821	0.5374983	-9.925163	3
1254398503706054	1.0702082	0.5279215	-9.901221	3
1254398513707408	1.0666169	0.521936	-9.892841	3
1254398523709700	1.0642227	0.51954174	-9.901221	3
1254398533709647	1.0702082	0.51834464	-9.916783	3
1254398543708085	1.079785	0.51954174	-9.933543	3
1254398553708450	1.091756	0.5255273	-9.9550905	3
1254398563705845	1.1121067	0.5386954	-9.976639	3
1254398573709127	1.127669	0.5506664	-9.994595	3
1254398583707564	1.1348516	0.5590461	-9.995792	3
1254398593709543	1.1384429	0.5626374	-9.982624	3
1254398603712408	1.1408371	0.5650316	-9.957485	3
1254398613706106	1.1384429	0.5566519	-9.910798	3
1254398623706522	1.1216835	0.5482722	-9.866506	3
1254398633704022	1.0989386	0.5315128	-9.827001	3
1254398643706366	1.0749966	0.51595044	-9.797073	3
1254398653709804	1.0570401	0.50757074	-9.7958765	3
1254398663708814	1.0498575	0.50397944	-9.818622	3
1254398673708658	1.0486604	0.50278234	-9.844957	3
1254398683705585	1.0582372	0.50876784	-9.870096	3
1254398693709595	1.0714053	0.51595044	-9.892841	3
1254398703708710	1.0785879	0.5255273	-9.909601	3
1254398713706887	1.091756	0.5351041	-9.91798	3
1254398723708345	1.1109096	0.5422867	-9.921572	3
1254398733708918	1.1216835	0.5554548	-9.919178	3
1254398743707199	1.1180922	0.557849	-9.91439	3
1254398753709439	1.1049241	0.5542577	-9.904813	3
1254398763706314	1.0929531	0.545878	-9.900024	3
1254398773709491	1.0833763	0.5351041	-9.900024	3
1254398783706574	1.0714053	0.5231331	-9.90601	3
1254398793708241	1.0618285	0.51714754	-9.909601	3
1254398803708293	1.0642227	0.51714754	-9.91439	3
1254398813708033	1.0761937	0.51954174	-9.922769	3
1254398823713085	1.0833763	0.5243302	-9.932345	3
1254398833710168	1.0893618	0.5327099	-9.939528	3
1254398843708762	1.0965444	0.5422867	-9.944317	3
1254398853820377	1.1001357	0.5470751	-9.94312	3
1254398863704960	1.1049241	0.5494693	-9.949105	3
1254398873706783	1.1025299	0.5494693	-9.9550905	3
1254398883706106	1.0965444	0.545878	-9.956287	3
1254398893706418	1.0893618	0.5422867	-9.945514	3
1254398903704751	1.0893618	0.5386954	-9.93474	3
1254398913712304	1.0941502	0.5398925	-9.935937	3
1254398923709283	1.0965444	0.5434838	-9.940725	3
1254398933708449	1.1013328	0.5554548	-9.944317	3
1254398943712304	1.1228806	0.5662287	-9.946711	3
1254398953705376	1.1504139	0.5793968	-9.932345	3
1254398963720481	1.1683705	0.59256494	-9.923966	3
1254398973712147	1.1815386	0.60453594	-9.935937	3
1254398983708189	1.1947067	0.61171854	-9.957485	3
1254398993707147	1.1959038	0.61650693	-9.976639	3
1254399003710845	1.1851299	0.61052144	-9.982624	3
1254399013709543	1.1611878	0.59974754	-9.965864	3
1254399023708814	1.1336545	0.581791	-9.925163	3
1254399033707720	1.103727	0.5602432	-9.874885	3
1254399043708293	1.0761937	0.545878	-9.828198	3
1254399053708345	1.067814	0.5303157	-9.793482	3
1254399063708918	1.0630256	0.5231331	-9.785102	3
1254399073707043	1.0630256	0.5231331	-9.81503	3
1254399083707616	1.0773908	0.5291186	-9.871294	3
1254399093709335	1.0929531	0.5398925	-9.937134	3
1254399103711418	1.1133038	0.5506664	-9.986216	3
1254399113731887	1.1312603	0.5590461	-10.014946	3
1254399123738293	1.1372458	0.5614403	-10.024523	3
1254399133746053	1.1264719	0.5530606	-10.010158	3
1254399143701731	1.1025299	0.5398925	-9.986216	3
1254399153721991	1.0773908	0.52073884	-9.9550905	3
1254399163743658	1.0570401	0.50517654	-9.907207	3
1254399173709387	1.0450691	0.48961425	-9.855731	3
1254399183707303	1.0319009	0.48003745	-9.813833	3
1254399193705376	1.0283096	0.47405192	-9.793482	3
1254399203719022	1.033098	0.47644615	-9.799467	3
1254399213699074	1.0474633	0.48362875	-9.828198	3
1254399223716314	1.0690111	0.49799395	-9.861717	3
1254399233704960	1.0929531	0.51475334	-9.892841	3
1254399243708710	1.1240777	0.533907	-9.920375	3
1254399253706939	1.151611	0.557849	-9.93474	3
1254399263849387	1.1683705	0.56982	-9.932345	3
1254399273704491	1.1707647	0.5770026	-9.911995	3
1254399283710272	1.1659763	0.5793968	-9.898827	3
1254399293707251	1.163582	0.5781997	-9.885659	3
1254399303708553	1.1587936	0.5758055	-9.871294	3
1254399313707720	1.1456255	0.5686229	-9.862914	3
1254399324088553	1.1300632	0.5554548	-9.861717	3
1254399333736001	1.1240777	0.5434838	-9.872491	3
1254399343714908	1.127669	0.5351041	-9.8916445	3
1254399353712460	1.1372458	0.533907	-9.910798	3
1254399363712928	1.1444284	0.5374983	-9.925163	3
1254399373710845	1.1444284	0.5374983	-9.944317	3
1254399383706939	1.1384429	0.5351041	-9.968259	3
1254399393707251	1.127669	0.5303157	-10.004171	3
1254399403715220	1.1133038	0.52073884	-10.040085	3
1254399413709074	1.1013328	0.51116204	-10.056845	3
1254399423705793	1.0953473	0.50158525	-10.058042	3
1254399433707876	1.0833763	0.49320555	-10.05445	3
1254399443706939	1.0737995	0.48482585	-10.042479	3
1254399453709699	1.0702082	0.47884035	-10.012551	3
1254399463709387	1.0737995	0.48243165	-9.976639	3
1254399473708970	1.0905589	0.49081135	-9.940725	3
1254399483708814	1.1192893	0.50637364	-9.913192	3
1254399493708553	1.1504139	0.5231331	-9.88925	3
1254399503708345	1.174356	0.5398925	-9.8677025	3
1254399513709751	1.198298	0.557849	-9.853337	3
1254399523708033	1.2198458	0.5746084	-9.858126	3
1254399533706835	1.2354081	0.59017074	-9.880871	3
1254399543709126	1.2318168	0.59855044	-9.920375	3
1254399553707720	1.2270284	0.59974754	-9.964667	3
1254399563708866	1.2210429	0.59855044	-10.004171	3
1254399573708032	1.2066777	0.59136784	-10.035296	3
1254399583708970	1.1815386	0.5758055	-10.043676	3
1254399593707668	1.1468226	0.5506664	-10.0269165	3
1254399603714855	1.1025299	0.5255273	-9.995792	3
1254399613703657	1.0690111	0.50517654	-9.949105	3
1254399623708762	1.0498575	0.48602295	-9.900024	3
1254399633706418	1.0402806	0.48003745	-9.859323	3
1254399643707147	1.0414777	0.47884035	-9.846154	3
1254399653707772	1.0546459	0.48362875	-9.856929	3
1254399663710116	1.0761937	0.50038815	-9.888053	3
1254399673706522	1.1085154	0.51834464	-9.937134	3
1254399683721210	1.1324574	0.5351041	-9.989806	3
1254399693711053	1.13964	0.5518635	-10.041282	3
1254399703709491	1.1420342	0.5566519	-10.079589	3
1254399713707876	1.1420342	0.5590461	-10.085575	3
1254399723710116	1.13964	0.5614403	-10.0748005	3
1254399733709126	1.1360487	0.557849	-10.040085	3
1254399743706470	1.1312603	0.557849	-9.985018	3
1254399753708345	1.1216835	0.5554548	-9.915586	3
1254399763707512	1.1145009	0.5506664	-9.835381	3
1254399773706887	1.1061212	0.5446809	-9.762358	3
1254399783706887	1.0965444	0.5410896	-9.7240505	3
1254399793831262	1.0989386	0.5410896	-9.721656	3
1254399803711834	1.1097125	0.5434838	-9.752781	3
1254399813706209	1.1192893	0.545878	-9.810242	3
1254399823706730	1.1300632	0.5554548	-9.876082	3
1254399833707251	1.1408371	0.5674258	-9.933543	3
1254399843708345	1.1540052	0.5746084	-9.962274	3
1254399853710272	1.1552023	0.5758055	-9.953894	3
1254399863709803	1.1432313	0.5710171	-9.91798	3
1254399873708918	1.1240777	0.5566519	-9.873688	3
1254399883708762	1.1061212	0.5398925	-9.836577	3
1254399893711939	1.0845734	0.521936	-9.821015	3
1254399903704855	1.0666169	0.50397944	-9.828198	3
1254399913706991	1.0498575	0.48961425	-9.853337	3
1254399923707407	1.0414777	0.47524905	-9.886856	3
1254399933707043	1.0366893	0.46806642	-9.901221	3
1254399943710793	1.0283096	0.46327803	-9.902418	3
1254399953706782	1.0283096	0.46567222	-9.900024	3
1254399963708032	1.0414777	0.47644615	-9.900024	3
1254399973707199	1.0714053	0.49320555	-9.910798	3
1254399983708657	1.1097125	0.51475334	-9.921572	3
1254399993708605	1.1492168	0.5410896	-9.935937	3
1254400003708189	1.1803415	0.5566519	-9.956287	3
1254400013707459	1.198298	0.5662287	-9.97185	3
1254400023708136	1.198298	0.5650316	-9.977836	3
1254400033706626	1.1887212	0.5590461	-9.973047	3
1254400043707095	1.1767502	0.5506664	-9.953894	3
1254400053747511	1.1611878	0.5351041	-9.939528	3
1254400063708657	1.1468226	0.51954174	-9.932345	3
1254400073708032	1.1360487	0.50637364	-9.93474	3
1254400083707772	1.1300632	0.49919105	-9.946711	3
1254400093716678	1.1288661	0.49559975	-9.965864	3
1254400103711886	1.1312603	0.49919105	-9.989806	3
1254400113706991	1.1432313	0.51116204	-10.016143	3
1254400123707564	1.1695676	0.5291186	-10.038888	3
1254400133710116	1.1887212	0.5434838	-10.048465	3
1254400143708189	1.1899183	0.5494693	-10.036493	3
1254400153707199	1.1803415	0.545878	-10.006566	3
1254400163707199	1.163582	0.5386954	-9.968259	3
1254400173708657	1.1468226	0.5291186	-9.939528	3
1254400183707303	1.1360487	0.5243302	-9.923966	3
1254400193713605	1.1324574	0.5231331	-9.922769	3
1254400203709126	1.1288661	0.51834464	-9.931149	3
1254400213708397	1.1180922	0.51355624	-9.935937	3
1254400223710220	1.0965444	0.50278234	-9.925163	3
1254400233707303	1.0761937	0.49081135	-9.89763	3
1254400243709751	1.0630256	0.48003745	-9.871294	3
1254400253709074	1.0546459	0.46926352	-9.848549	3
1254400263754907	1.0450691	0.46208093	-9.828198	3
1254400273718345	1.0414777	0.46447513	-9.817424	3
1254400283709855	1.0570401	0.48123455	-9.830592	3
1254400293707720	1.103727	0.51116204	-9.862914	3
1254400303707928	1.1611878	0.5422867	-9.895236	3
1254400313707459	1.1959038	0.5674258	-9.923966	3
1254400323735272	1.2018893	0.5805939	-9.945514	3
1254400333713866	1.1935096	0.5781997	-9.947908	3
1254400343708293	1.1707647	0.5734113	-9.932345	3
1254400353708501	1.1528081	0.5638345	-9.909601	3
1254400363711522	1.1348516	0.5530606	-9.878476	3
1254400373708345	1.115698	0.5422867	-9.854534	3
1254400383709282	1.1001357	0.533907	-9.844957	3
1254400393707303	1.1001357	0.5351041	-9.847352	3
1254400403705532	1.103727	0.5351041	-9.860519	3
1254400413709022	1.1049241	0.5351041	-9.874885	3
1254400423710272	1.1013328	0.5351041	-9.888053	3
1254400433707720	1.0965444	0.5315128	-9.902418	3
1254400443711678	1.0893618	0.5243302	-9.915586	3
1254400453706261	1.0785879	0.51834464	-9.928755	3
1254400463709074	1.0749966	0.51954174	-9.940725	3
1254400473709126	1.0857705	0.5255273	-9.950302	3
1254400483705740	1.1025299	0.5363012	-9.958682	3
1254400493704595	1.1133038	0.5482722	-9.965864	3
1254400503705168	1.1145009	0.5530606	-9.970653	3
1254400513707563	1.1180922	0.5530606	-9.965864	3
1254400523706313	1.1180922	0.5542577	-9.962274	3
1254400533705740	1.1168951	0.545878	-9.957485	3
1254400543706261	1.103727	0.5363012	-9.945514	3
1254400553704699	1.0881647	0.521936	-9.925163	3
1254400563705324	1.0761937	0.50996494	-9.900024	3
1254400573706834	1.079785	0.50278234	-9.879673	3
1254400583707147	1.0965444	0.50517654	-9.860519	3
1254400593706418	1.1109096	0.51475334	-9.853337	3
1254400603709647	1.1288661	0.5243302	-9.870096	3
1254400613703970	1.13964	0.5291186	-9.903615	3
1254400623704438	1.1504139	0.5386954	-9.935937	3
1254400633707251	1.1659763	0.5482722	-9.962274	3
1254400643703813	1.174356	0.5554548	-9.981427	3
1254400653704595	1.163582	0.5530606	-9.991004	3
1254400663707980	1.1456255	0.5446809	-9.981427	3
1254400673706678	1.1228806	0.533907	-9.950302	3
1254400683705949	1.1061212	0.521936	-9.913192	3
1254400693707303	1.0929531	0.51116204	-9.882068	3
1254400703705584	1.0857705	0.50517654	-9.866506	3
1254400713707355	1.0833763	0.50038815	-9.866506	3
1254400723707303	1.0869676	0.50158525	-9.874885	3
1254400733706470	1.091756	0.50637364	-9.890448	3
1254400743706990	1.1025299	0.51834464	-9.90601	3
1254400753706990	1.1312603	0.5363012	-9.911995	3
1254400763708084	1.1611878	0.5602432	-9.922769	3
1254400773708345	1.1827357	0.5758055	-9.931149	3
1254400783709803	1.1911154	0.581791	-9.950302	3
1254400793706313	1.1887212	0.5781997	-9.982624	3
1254400803708397	1.1755531	0.5686229	-10.004171	3
1254400813706730	1.1528081	0.5518635	-9.992201	3
1254400823707407	1.1228806	0.5303157	-9.956287	3
1254400833706574	1.0941502	0.50278234	-9.919178	3
1254400843707042	1.0737995	0.48602295	-9.890448	3
1254400853706678	1.0702082	0.47405192	-9.864111	3
1254400863815636	1.0773908	0.47285482	-9.844957	3
1254400873708292	1.0905589	0.47405192	-9.842564	3
1254400883706053	1.0965444	0.47524905	-9.856929	3
1254400893711938	1.1001357	0.47165772	-9.890448	3
1254400903736574	1.0977415	0.46806642	-9.937134	3
1254400913707667	1.1109096	0.47165772	-9.981427	3
1254400923706834	1.13964	0.48243165	-10.04607	3
1254400933706261	1.1563994	0.49081135	-10.0508585	3
1254400943705949	1.1575965	0.49679685	-10.028113	3
1254400953705584	1.1456255	0.49320555	-9.981427	3
1254400963705844	1.13964	0.49440265	-9.933543	3
1254400973708136	1.1336545	0.49440265	-9.884461	3
1254400983706730	1.1204864	0.48602295	-9.835381	3
1254400993708136	1.0905589	0.45130703	-9.803059	3
1254401003706313	1.0582372	0.45130703	-9.800665	3
1254401013706678	1.0366893	0.4309563	-9.824607	3
1254401023707355	1.0271125	0.4309563	-9.85214	3
1254401033705844	1.0319009	0.4429273	-9.880871	3
1254401043705949	1.043872	0.45968673	-9.900024	3
1254401053705532	1.0630256	0.48123455	-9.904813	3
1254401063706053	1.0821792	0.49919105	-9.892841	3
1254401073706938	1.1121067	0.5243302	-9.883265	3
1254401083706990	1.1683705	0.5398925	-9.890448	3
1254401093707824	1.1767502	0.5470751	-9.90601	3
1254401103733865	1.1671734	0.5530606	-9.922769	3
1254401113735011	1.1540052	0.5506664	-9.939528	3
1254401123706521	1.1456255	0.5482722	-9.94312	3
1254401133714751	1.1372458	0.5470751	-9.93474	3
1254401143707719	1.1312603	0.545878	-9.925163	3
1254401153706938	1.127669	0.5446809	-9.91439	3
1254401163709178	1.127669	0.545878	-9.916783	3
1254401173711730	1.1324574	0.5530606	-9.929952	3
1254401183707094	1.1492168	0.5650316	-9.952697	3
1254401193705896	1.1599907	0.5734113	-9.987412	3
1254401203704178	1.1480197	0.5686229	-10.016143	3
1254401213708761	1.1204864	0.5614403	-10.016143	3
1254401223704386	1.091756	0.5494693	-9.986216	3
1254401233706678	1.0749966	0.5386954	-9.92636	3
1254401243707042	1.0642227	0.5363012	-9.865308	3
1254401253708709	1.0630256	0.5410896	-9.82341	3
1254401263731469	1.0749966	0.5494693	-9.79827	3
1254401273707459	1.0893618	0.557849	-9.79827	3
1254401283708136	1.1073183	0.5722142	-9.824607	3
1254401293706574	1.1336545	0.59017074	-9.861717	3
1254401303708553	1.1623849	0.60453594	-9.904813	3
1254401313707146	1.1779473	0.61770403	-9.950302	3
1254401323706886	1.1803415	0.62129533	-9.995792	3
1254401333705896	1.1755531	0.61411273	-10.032902	3
1254401343705792	1.1671734	0.60333884	-10.047267	3
1254401355064126	1.1599907	0.59136784	-10.029311	3
1254401363720323	1.1492168	0.5805939	-9.986216	3
1254401373723084	1.1324574	0.5650316	-9.932345	3
1254401383723136	1.1133038	0.5518635	-9.874885	3
1254401393729282	1.1097125	0.5434838	-9.829395	3
1254401403717407	1.1145009	0.5422867	-9.800665	3
1254401413716313	1.127669	0.5470751	-9.787497	3
1254401423717771	1.1456255	0.5554548	-9.793482	3
1254401433705063	1.1563994	0.557849	-9.817424	3
1254401443702042	1.1647792	0.5602432	-9.842564	3
1254401453707719	1.1719618	0.5638345	-9.877279	3
1254401463702251	1.174356	0.5566519	-9.90601	3
1254401473698084	1.1575965	0.5434838	-9.91439	3
1254401483699126	1.1420342	0.5315128	-9.91439	3
1254401493696573	1.1336545	0.51954174	-9.90601	3
1254401503698084	1.1216835	0.50517654	-9.886856	3
1254401513697771	1.1073183	0.49320555	-9.868899	3
1254401523698188	1.0941502	0.48841715	-9.866506	3
1254401533697094	1.0941502	0.48961425	-9.855731	3
1254401543713657	1.0977415	0.49320555	-9.838972	3
1254401553709907	1.1025299	0.50158525	-9.831789	3
1254401563710219	1.1145009	0.50996494	-9.830592	3
1254401573711782	1.1228806	0.51595044	-9.841366	3
1254401583709490	1.1252748	0.52073884	-9.855731	3
1254401593708709	1.1288661	0.5279215	-9.876082	3
1254401603896886	1.13964	0.533907	-9.904813	3
1254401613705428	1.1480197	0.5351041	-9.945514	3
1254401623706313	1.1492168	0.533907	-9.985018	3
1254401633711261	1.1432313	0.5279215	-10.024523	3
1254401643706157	1.1408371	0.52073884	-10.055647	3
1254401653710844	1.1372458	0.51235914	-10.073604	3
1254401663709282	1.1372458	0.50158525	-10.0664215	3
1254401673709178	1.1372458	0.50158525	-10.03769	3
1254401683707771	1.1432313	0.50517654	-10.004171	3
1254401693708032	1.1480197	0.51235914	-9.975441	3
1254401703706990	1.1647792	0.5279215	-9.949105	3
1254401713736782	1.1959038	0.5506664	-9.922769	3
1254401723710480	1.2210429	0.5686229	-9.902418	3
1254401733711573	1.2330139	0.58298814	-9.904813	3
1254401743711834	1.2401965	0.59136784	-9.931149	3
1254401753711677	1.2378023	0.59615624	-9.961076	3
1254401763710427	1.2210429	0.58897364	-9.982624	3
1254401773711000	1.1994951	0.5758055	-9.980229	3
1254401783711730	1.1815386	0.5638345	-9.9790325	3
1254401793711521	1.1683705	0.5506664	-9.9790325	3
1254401803711469	1.151611	0.5410896	-9.964667	3
1254401813709802	1.13964	0.533907	-9.935937	3
1254401823707407	1.1444284	0.533907	-9.90601	3
1254401833703969	1.1540052	0.5398925	-9.888053	3
1254401843704021	1.1647792	0.5506664	-9.878476	3
1254401853707875	1.1779473	0.5662287	-9.876082	3
1254401863707563	1.1959038	0.58418524	-9.890448	3
1254401873708657	1.210269	0.60094464	-9.921572	3
1254401883709750	1.2114661	0.61770403	-9.950302	3
1254401893707875	1.2090719	0.62249243	-9.958682	3
1254401903706105	1.2018893	0.62009823	-9.951499	3
1254401913707771	1.1899183	0.61650693	-9.938332	3
1254401923707927	1.1707647	0.61411273	-9.929952	3
1254401933708188	1.1671734	0.61291564	-9.915586	3
1254401943707719	1.1695676	0.61291564	-9.89763	3
1254401953707980	1.1767502	0.61650693	-9.878476	3
1254401963709854	1.1803415	0.61890113	-9.864111	3
1254401973708448	1.1791444	0.62368953	-9.8437605	3
1254401983708813	1.1767502	0.62249243	-9.8198185	3
1254401993707823	1.1755531	0.62847793	-9.797073	3
1254402003708969	1.1803415	0.63206923	-9.773131	3
1254402013707302	1.1803415	0.6380547	-9.755175	3
1254402023707823	1.174356	0.6428431	-9.755175	3
1254402033708292	1.1683705	0.6428431	-9.7863	3
1254402043708500	1.1611878	0.6404489	-9.828198	3
1254402053708865	1.1480197	0.6356605	-9.868899	3
1254402063709802	1.1336545	0.62488663	-9.89763	3
1254402073708761	1.1168951	0.61411273	-9.907207	3
1254402083709177	1.1109096	0.60693014	-9.890448	3
1254402093708136	1.1192893	0.61052144	-9.859323	3
1254402103711782	1.13964	0.62129533	-9.824607	3
1254402113711157	1.174356	0.6356605	-9.797073	3
1254402123709021	1.2054806	0.6536171	-9.783905	3
1254402133709073	1.2234371	0.6655881	-9.799467	3
1254402143710115	1.2413936	0.6727707	-9.831789	3
1254402153709177	1.2629414	0.6787562	-9.855731	3
1254402163707875	1.2761095	0.6751649	-9.880871	3
1254402173709281	1.2605472	0.664391	-9.915586	3
1254402183709386	1.2294226	0.6476316	-9.968259	3
1254402193716729	1.2090719	0.63087213	-10.010158	3
1254402203717406	1.2006922	0.61770403	-10.032902	3
1254402213706886	1.1923125	0.60453594	-10.040085	3
1254402223710375	1.1851299	0.59855044	-10.036493	3
1254402233706261	1.1887212	0.59376204	-10.016143	3
1254402243708969	1.1959038	0.59376204	-9.980229	3
1254402253707198	1.2054806	0.60333884	-9.944317	3
1254402263897250	1.2198458	0.61291564	-9.921572	3
1254402273731625	1.2354081	0.62608373	-9.901221	3
1254402283709802	1.2485762	0.6380547	-9.871294	3
1254402293707875	1.2629414	0.65242	-9.858126	3
1254402303710427	1.2785037	0.6607997	-9.860519	3
1254402313707875	1.2868834	0.6667852	-9.883265	3
1254402323708448	1.2904748	0.6667852	-9.925163	3
1254402333707615	1.282095	0.6572084	-9.983821	3
1254402343708969	1.2665327	0.6440403	-10.0341	3
1254402353707563	1.2545617	0.62728083	-10.0664215	3
1254402363713761	1.246182	0.60693014	-10.077195	3
1254402373709386	1.2366052	0.59376204	-10.058042	3
1254402383712771	1.2330139	0.58777654	-10.019734	3
1254402393711781	1.2378023	0.59376204	-9.980229	3
1254402403711833	1.2617443	0.60573304	-9.94312	3
1254402413708240	1.2892777	0.62368953	-9.910798	3
1254402423711156	1.3060371	0.6392518	-9.900024	3
1254402433712250	1.3251907	0.6500258	-9.908403	3
1254402443707406	1.34195	0.6619968	-9.938332	3
1254402453707823	1.3395559	0.6679823	-9.991004	3
1254402463706156	1.3215994	0.6619968	-10.032902	3
1254402473708136	1.2940661	0.6500258	-10.042479	3
1254402483707146	1.2617443	0.6368576	-10.0269165	3
1254402493710479	1.2413936	0.62728083	-9.989806	3
1254402503710688	1.2186487	0.61890113	-9.938332	3
1254402513711208	1.198298	0.61291564	-9.880871	3
1254402523709646	1.1923125	0.61291564	-9.822212	3
1254402533709333	1.2006922	0.61770403	-9.779117	3
1254402543710167	1.2090719	0.62368953	-9.762358	3
1254402553711729	1.2126632	0.63206923	-9.76954	3
1254402563710115	1.2138603	0.6392518	-9.793482	3
1254402573711833	1.2162545	0.6452374	-9.824607	3
1254402583708865	1.2198458	0.6476316	-9.850943	3
1254402593710011	1.2186487	0.6440403	-9.874885	3
1254402603707094	1.2174516	0.641646	-9.880871	3
1254402613704490	1.22224	0.6428431	-9.876082	3
1254402623824333	1.2282255	0.6428431	-9.868899	3
1254402633706260	1.2366052	0.6404489	-9.858126	3
1254402643703917	1.2497733	0.641646	-9.846154	3
1254402653706313	1.2665327	0.6452374	-9.844957	3
1254402663707146	1.283292	0.6512229	-9.860519	3
1254402673705688	1.2892777	0.6619968	-9.878476	3
1254402683709229	1.2868834	0.6667852	-9.871294	3
1254402693707823	1.2808979	0.6655881	-9.8437605	3
1254402703716260	1.2797008	0.6667852	-9.805453	3
1254402713708240	1.2749124	0.6655881	-9.7863	3
1254402723708344	1.2689269	0.6607997	-9.7863	3
1254402733707198	1.2653356	0.6607997	-9.80665	3
1254402743706885	1.2641385	0.6607997	-9.849746	3
1254402753706677	1.2593501	0.6560113	-9.900024	3
1254402763703083	1.2449849	0.6488287	-9.946711	3
1254402773705167	1.2282255	0.6344634	-9.977836	3
1254402783706417	1.2162545	0.62608373	-9.988609	3
1254402793705896	1.2114661	0.62249243	-9.991004	3
1254402803706313	1.2126632	0.62608373	-9.982624	3
1254402813703500	1.2210429	0.62728083	-9.964667	3
1254402823704646	1.2330139	0.63206923	-9.939528	3
1254402833704542	1.2473791	0.6464345	-9.949105	3
1254402843709125	1.2617443	0.6607997	-9.987412	3
1254402853705115	1.2773066	0.6703765	-10.01734	3
1254402863708448	1.282095	0.6751649	-10.038888	3
1254402873707927	1.2761095	0.6691794	-10.052056	3
1254402883708240	1.2677298	0.664391	-10.03769	3
1254402893710167	1.2629414	0.6607997	-10.013748	3
1254402903706833	1.2677298	0.6584055	-9.994595	3
1254402913708135	1.2773066	0.6607997	-9.994595	3
1254402923707406	1.292869	0.6679823	-10.005369	3
1254402933706052	1.3204023	0.6799533	-10.01734	3
1254402943705896	1.3599066	0.6979098	-10.030508	3
1254402953706573	1.3862427	0.7110779	-10.03769	3
1254402963705479	1.389834	0.7182605	-10.031705	3
1254402973706052	1.3862427	0.7218518	-10.006566	3
1254402983706469	1.3802572	0.7170634	-9.973047	3
1254402993708344	1.3575124	0.70509243	-9.933543	3
1254403003708031	1.3227965	0.6895301	-9.901221	3
1254403013706208	1.283292	0.6655881	-9.882068	3
1254403023706208	1.2401965	0.6392518	-9.872491	3
1254403033706521	1.2018893	0.61530983	-9.868899	3
1254403043705687	1.1755531	0.59974754	-9.866506	3
1254403053705896	1.1647792	0.59136784	-9.870096	3
1254403063708083	1.1659763	0.59615624	-9.884461	3
1254403073707614	1.1851299	0.61291564	-9.902418	3
1254403083705167	1.2270284	0.6440403	-9.921572	3
1254403093704854	1.2856863	0.6811504	-9.935937	3
1254403103708500	1.328782	0.7134721	-9.935937	3
1254403113707354	1.3455414	0.7326257	-9.93474	3
1254403123706625	1.3383588	0.7398083	-9.94312	3
1254403133708187	1.3227965	0.7374141	-9.953894	3
1254403143709958	1.3024458	0.7278373	-9.952697	3
1254403153707979	1.2737153	0.7098808	-9.93474	3
1254403163708292	1.2366052	0.688333	-9.901221	3
1254403173709594	1.1994951	0.6667852	-9.868899	3
1254403183709542	1.1767502	0.6512229	-9.853337	3
1254403193708864	1.1671734	0.6428431	-9.855731	3
1254403203707667	1.1731589	0.6392518	-9.868899	3
1254403213708083	1.1827357	0.6404489	-9.886856	3
1254403223709281	1.1935096	0.6380547	-9.892841	3
1254403233708187	1.2018893	0.6344634	-9.880871	3
1254403243707927	1.2078748	0.62847793	-9.858126	3
1254403253709021	1.2114661	0.62249243	-9.832987	3
1254403263744906	1.1994951	0.61411273	-9.810242	3
1254403273733552	1.1935096	0.62009823	-9.78989	3
1254403283710531	1.2138603	0.6368576	-9.785102	3
1254403293710427	1.2497733	0.6548142	-9.7863	3
1254403303711781	1.2665327	0.6727707	-9.78989	3
1254403313705531	1.2653356	0.6787562	-9.811439	3
1254403323810531	1.2521675	0.6739678	-9.846154	3
1254403333715844	1.234211	0.6679823	-9.880871	3
1254403343707927	1.2210429	0.6584055	-9.895236	3
1254403353712406	1.2114661	0.6488287	-9.885659	3
1254403363711833	1.2066777	0.6392518	-9.868899	3
1254403373717094	1.2042835	0.6332663	-9.842564	3
1254403383730375	1.2042835	0.63206923	-9.818622	3
1254403393722875	1.2114661	0.6368576	-9.805453	3
1254403403713708	1.2294226	0.65242	-9.809045	3
1254403413710062	1.2617443	0.6739678	-9.82341	3
1254403423713864	1.3036429	0.6967127	-9.842564	3
1254403433708135	1.3299791	0.7146692	-9.861717	3
1254403443708239	1.3323733	0.7230489	-9.892841	3
1254403453709021	1.3144168	0.7158663	-9.938332	3
1254403463708344	1.2916719	0.7062895	-10.032902	3
1254403473711052	1.271321	0.6919243	-10.055647	3
1254403483709802	1.2509704	0.6811504	-10.04607	3
1254403493712406	1.2246342	0.6607997	-10.019734	3
1254403503708968	1.1923125	0.6380547	-9.988609	3
1254403513710010	1.1695676	0.62249243	-9.958682	3
1254403523709750	1.163582	0.30765492	-9.92636	3
1254403533708812	1.1707647	0.61171854	-9.903615	3
1254403543708916	1.1815386	0.62249243	-9.890448	3
1254403553708396	1.1935096	0.6356605	-9.884461	3
1254403563710062	1.2210429	0.6548142	-9.892841	3
1254403573710323	1.2629414	0.6775591	-9.92636	3
1254403583709177	1.2916719	0.6943185	-9.981427	3
1254403593709698	1.3036429	0.7015011	-10.041282	3
1254403603706000	1.3072342	0.7074866	-10.077195	3
1254403613708396	1.2964603	0.7074866	-10.077195	3
1254403623705948	1.2785037	0.7026982	-10.029311	3
1254403633707927	1.2497733	0.6859388	-9.951499	3
1254403643705896	1.2162545	0.6679823	-9.866506	3
1254403653708708	1.198298	0.6560113	-9.801862	3
1254403663711521	1.1971009	0.6536171	-9.765948	3
1254403673709906	1.2042835	0.6560113	-9.753978	3
1254403683711729	1.2138603	0.6607997	-9.762358	3
1254403693710791	1.22224	0.6703765	-9.783905	3
1254403703709020	1.234211	0.6847417	-9.810242	3
1254403713711677	1.2545617	0.700304	-9.832987	3
1254403723710635	1.271321	0.7062895	-9.848549	3
1254403733709385	1.2629414	0.7062895	-9.861717	3
1254403743707666	1.2413936	0.6991069	-9.8916445	3
1254403753707406	1.2246342	0.6943185	-9.913192	3
1254403763706416	1.2210429	0.6895301	-9.921572	3
1254403773710375	1.2114661	0.6811504	-9.928755	3
1254403783708864	1.1947067	0.6727707	-9.923966	3
1254403793709229	1.1779473	0.6631939	-9.901221	3
1254403803708552	1.1695676	0.6500258	-9.866506	3
1254403813710427	1.174356	0.6500258	-9.835381	3
1254403823711104	1.1851299	0.6548142	-9.82341	3
1254403833711520	1.198298	0.6596026	-9.811439	3
1254403843711052	1.2018893	0.6619968	-9.7863	3
1254403853708864	1.1959038	0.6619968	-9.775525	3
1254403863709593	1.1875241	0.6560113	-9.78989	3
1254403873825114	1.1935096	0.6536171	-9.818622	3
1254403883710218	1.2006922	0.6512229	-9.856929	3
1254403893709073	1.2006922	0.6500258	-9.890448	3
1254403903705739	1.198298	0.6464345	-9.916783	3
1254403913708343	1.2006922	0.6428431	-9.929952	3
1254403923709645	1.2090719	0.6452374	-9.929952	3
1254403933710479	1.2234371	0.6548142	-9.92636	3
1254403943713083	1.2449849	0.6667852	-9.919178	3
1254403953710479	1.2629414	0.6811504	-9.904813	3
1254403963709541	1.282095	0.6871359	-9.883265	3
1254403973709229	1.2952632	0.6907272	-9.873688	3
1254403983705843	1.3036429	0.6907272	-9.876082	3
1254403993708968	1.2940661	0.6871359	-9.892841	3
1254404003707197	1.2797008	0.6799533	-9.91798	3
1254404013710531	1.2725182	0.6703765	-9.944317	3
1254404023711000	1.2653356	0.6584055	-9.96347	3
1254404033709177	1.2473791	0.6476316	-9.975441	3
1254404043710010	1.2270284	0.6380547	-9.991004	3
1254404053708760	1.2138603	0.62728083	-9.992201	3
1254404063709958	1.2066777	0.61890113	-9.97185	3
1254404073708708	1.1994951	0.61770403	-9.958682	3
1254404083709072	1.198298	0.61890113	-9.96347	3
1254404093711156	1.2126632	0.63087213	-9.975441	3
1254404103710270	1.2401965	0.6500258	-9.988609	3
1254404113735218	1.2689269	0.6715736	-9.992201	3
1254404123709385	1.2868834	0.6847417	-9.986216	3
1254404133711468	1.2952632	0.6907272	-9.974244	3
1254404143708343	1.2904748	0.6919243	-9.956287	3
1254404153708083	1.282095	0.688333	-9.938332	3
1254404163707041	1.2653356	0.6811504	-9.921572	3
1254404173707718	1.2497733	0.6715736	-9.909601	3
1254404183708812	1.2366052	0.6679823	-9.910798	3
1254404193706468	1.2306197	0.6655881	-9.911995	3
1254404203708916	1.2306197	0.6679823	-9.910798	3
[truncated: 1,195 more rows]
