# Supplementary material for: PDKit: A data science toolkit for the digital assessment of Parkinson’s Disease
Source: PLoS Comput Biol. 2021 Mar 12;17(3):e1008833. doi: 10.1371/journal.pcbi.1008833 (PMC7990207; doi:10.1371/journal.pcbi.1008833)
Supplement: S1 Compressed ZIP File — Exported from current GitHub repository including source code, data and documentation. (ZIP) [file pcbi.1008833.s001.zip › pdkit-1.3.2/tests/data/2458/T_-_KINETIC_TREMOR_OF_HANDS_-_LEFT_HAND_-_2016-10-14_10-46-33_-_f73512ccfc_-_2458.csv]

1254101543288250	-0.2789245	4.547786	4.1371803	3
1254101553287157	-0.22146365	5.1116204	3.1890767	3
1254101563291167	-0.16639702	5.6000376	2.433706	3
1254101573281271	-0.107739076	6.030994	1.7944542	3
1254101583284761	-0.01436521	6.4008985	1.2294226	3
1254101593286792	0.12569559	6.742072	0.7338228	3
1254101603278667	0.2657564	7.026982	0.25378537	3
1254101613265438	0.36511576	7.2723875	-0.18914193	3
1254101623323563	0.4405331	7.4866686	-0.6380547	3
1254101633287104	0.50158525	7.6650367	-1.0929531	3
1254101643283511	0.5530606	7.81228	-1.5119383	3
1254101653283250	0.5805939	7.9367785	-1.8854338	3
1254101663285959	0.58418524	8.039729	-2.2050598	3
1254101673287990	0.5734113	8.14268	-2.4863784	3
1254101683283407	0.51954174	8.246828	-2.7473464	3
1254101693282782	0.4369418	8.355764	-2.991555	3
1254101703282938	0.34237084	8.4647	-3.1998506	3
1254101713283302	0.2621651	8.5700445	-3.3662477	3
1254101723275594	0.20590134	8.643068	-3.4799721	3
1254101733287938	0.20949265	8.682572	-3.4955344	3
1254101743285021	0.29927522	8.682572	-3.4584243	3
1254101753297313	0.4141969	8.616732	-3.429694	3
1254101763287261	0.50637364	8.549694	-3.4009635	3
1254101773277938	0.51954174	8.532935	-3.3925838	3
1254101783308250	0.427365	8.582016	-3.3997664	3
1254101793284917	0.2657564	8.717288	-3.4237084	3
1254101803280021	0.053869538	8.930372	-3.4847605	3
1254101813301792	-0.20470424	9.185355	-3.5230677	3
1254101823284448	-0.44771573	9.409213	-3.5087025	3
1254101833281375	-0.60932434	9.528923	-3.4392707	3
1254101843552365	-0.6368576	9.54209	-3.2944214	3
1254101853290594	-0.5255273	9.434352	-3.181894	3
1254101863280021	-0.32800564	9.226056	-3.1244333	3
1254101873312990	-0.037110128	8.974665	-3.145981	3
1254101883291167	0.25617957	8.74123	-3.264494	3
1254101893279761	0.39983168	8.632295	-3.453636	3
1254101903283563	0.22505496	8.674192	-3.572149	3
1254101913665125	-0.1448492	8.857349	-3.608062	3
1254101923287000	-0.5374983	9.087193	-3.5661635	3
1254101933274448	-0.8523358	9.277532	-3.405752	3
1254101943317261	-1.0307038	9.360131	-3.1507695	3
1254101953287625	-1.079785	9.343372	-2.8275523	3
1254101963287313	-1.0307038	9.211691	-2.5558102	3
1254101973285906	-0.90859956	8.980651	-2.4265234	3
1254101983279709	-0.6835446	8.706514	-2.4480712	3
1254101993277886	-0.4285621	8.425196	-2.5881321	3
1254102003286115	-0.24420857	8.231265	-2.7928362	3
1254102013278667	-0.3172317	8.207323	-2.9388826	3
1254102023299761	-0.6512229	8.403648	-2.9759927	3
1254102033285073	-1.1839328	8.762778	-2.9484594	3
1254102043284917	-1.8387469	9.185355	-2.8335378	3
1254102053294344	-2.4193408	9.54209	-2.585738	3
1254102063287833	-2.790442	9.825804	-2.1320367	3
1254102073277781	-2.943671	9.992201	-1.5765818	3
1254102083283563	-2.9352913	9.994595	-1.0426749	3
1254102093290073	-2.7617116	9.89763	-0.6584055	3
1254102103278979	-2.4744074	9.739613	-0.45370123	3
1254102113298771	-2.1284454	9.520543	-0.4189853	3
1254102123284031	-1.7585411	9.271546	-0.5674258	3
1254102133281427	-1.460463	9.078813	-0.8882488	3
1254102143277261	-1.3551182	8.968679	-1.2677298	3
1254102153281115	-1.4508862	8.932767	-1.5861586	3
1254102163283979	-1.661576	8.961497	-1.8471266	3
1254102173295333	-1.9021933	9.020155	-2.0841527	3
1254102183286531	-2.135628	9.070433	-2.2720973	3
1254102193281063	-2.3415294	9.108741	-2.4121583	3
1254102203274031	-2.553416	9.1590185	-2.4959552	3
1254102213284813	-2.8072014	9.263166	-2.5091233	3
1254102223275073	-3.1136594	9.378088	-2.4600422	3
1254102233278667	-3.4272997	9.509769	-2.336741	3
1254102243286115	-3.691859	9.637859	-2.134431	3
1254102253277156	-3.8905778	9.712079	-1.863886	3
1254102263312365	-4.0054994	9.739613	-1.5346833	3
1254102273269917	-4.0402155	9.715671	-1.174356	3
1254102283273094	-4.0318356	9.652225	-0.8295909	3
1254102293273354	-4.009091	9.583989	-0.5363012	3
1254102303272260	-3.9959226	9.534908	-0.30526072	3
1254102313272938	-4.0342298	9.52174	-0.12569559	3
1254102323279760	-4.098873	9.561244	0.079008654	3
1254102333281896	-4.203021	9.639056	0.32202014	3
1254102343277052	-4.3299136	9.742006	0.5602432	3
1254102353273042	-4.465186	9.813833	0.82719666	3
1254102363283094	-4.5118732	9.787497	1.0630256	3
1254102373277938	-4.402937	9.702502	1.1875241	3
1254102383274604	-4.23654	9.560047	1.2078748	3
1254102393278771	-4.0521865	9.396045	1.2042835	3
1254102403278198	-3.8953662	9.224859	1.1971009	3
1254102413273615	-3.8055837	9.085996	1.1348516	3
1254102423280490	-3.774459	9.00579	1.0414777	3
1254102433275333	-3.7541082	8.986636	0.89303726	3
1254102443271531	-3.7205894	8.992621	0.7386112	3
1254102453278510	-3.669114	9.015367	0.49919105	3
1254102463289240	-3.6487634	9.057265	0.20590134	3
1254102473282312	-3.7600937	9.151836	-0.37708676	3
1254102483285906	-3.9396589	9.214086	-0.31124622	3
1254102493276583	-4.033033	9.194932	-0.80086046	3
1254102503274865	-3.8905778	9.085996	-1.0510546	3
1254102513271792	-3.5697548	8.850166	-1.3515269	3
1254102523282885	-3.1148565	8.506598	-1.6352397	3
1254102533274760	-2.64679	8.148665	-1.8411411	3
1254102543292625	-2.291251	7.8709383	-1.9045875	3
1254102553295385	-2.1871033	7.7201033	-1.9045875	3
1254102563269656	-2.2146366	7.7129207	-1.9859903	3
1254102573284031	-2.291251	7.8493905	-2.1655555	3
1254102583301167	-2.360683	7.8984714	-2.4971523	3
1254102593309656	-2.0099323	7.8290396	-2.930503	3
1254102603297625	-1.804031	7.654263	-3.4105403	3
1254102613297260	-1.4532804	7.3789296	-3.8630445	3
1254102623284448	-1.1121067	7.04015	-4.297592	3
1254102633302312	-0.8403648	6.730101	-4.655525	3
1254102643289865	-0.7338228	6.5457473	-5.0146556	3
1254102653282937	-0.7757214	6.4763155	-5.437232	3
1254102663298562	-0.8858546	6.530185	-6.051345	3
1254102673280646	-0.9935937	6.6774287	-6.8067155	3
1254102683286583	-1.055843	6.839037	-7.6123643	3
1254102693289864	-1.0785879	7.016208	-8.358158	3
1254102703288094	-1.0690111	7.1371155	-8.986636	3
1254102713287833	-1.0247183	7.1431007	-9.483433	3
1254102723302260	-0.8714894	7.004237	-9.928755	3
1254102733285698	-0.6907272	6.823475	-10.363302	3
1254102743301323	-0.5614403	6.6893997	-10.637438	3
1254102753307885	-0.45130703	6.5936313	-10.791864	3
1254102763287781	-0.29688102	6.4990606	-10.911574	3
1254102773280021	-0.089782566	6.421249	-10.984597	3
1254102783277052	0.1340753	6.367379	-10.989386	3
1254102793276427	0.34476504	6.314707	-10.927136	3
1254102803276167	0.5351041	6.279991	-10.801441	3
1254102813283979	0.6775591	6.269217	-10.581175	3
1254102823297260	0.7685388	6.290765	-10.274716	3
1254102833272052	0.81283146	6.3338604	-9.941922	3
1254102843285073	0.81642276	6.405687	-9.637859	3
1254102853278354	0.7769185	6.5122285	-9.370906	3
1254102863276635	0.7254431	6.64391	-9.149442	3
1254102873304656	0.700304	6.76362	-8.981848	3
1254102883293667	0.7170634	6.8665705	-8.845378	3
1254102893291739	0.7529764	6.944382	-8.736442	3
1254102903284864	0.78170687	7.0186024	-8.644265	3
1254102913287156	0.79128367	7.089231	-8.613141	3
1254102923289969	0.78769237	7.1490865	-8.655039	3
1254102933302416	0.80445176	7.1826053	-8.726865	3
1254102943278302	0.8415619	7.1730285	-8.810662	3
1254102953288250	0.8846575	7.1143703	-8.876503	3
1254102963301166	0.94690675	7.0365586	-8.961497	3
1254102973283094	1.0115502	6.944382	-9.118318	3
1254102983294448	1.0582372	6.867768	-9.31943	3
1254102993300489	1.0833763	6.8222775	-9.522937	3
1254103003288666	1.0881647	6.7827735	-9.674969	3
1254103013286375	1.0929531	6.730101	-9.743204	3
1254103023299812	1.1252748	6.670246	-9.722853	3
1254103033291114	1.1827357	6.619968	-9.64145	3
1254103043289135	1.2497733	6.5708866	-9.54209	3
1254103053298458	1.30484	6.542156	-9.419987	3
1254103063285541	1.3503298	6.51582	-9.293094	3
1254103073284396	1.3946224	6.479907	-9.16261	3
1254103083296531	1.4401124	6.429629	-8.985439	3
1254103093285854	1.4939818	6.3697734	-8.759187	3
1254103103284500	1.5406688	6.3123126	-8.535329	3
1254103113318458	1.5514427	6.271611	-8.348581	3
1254103123292312	1.4927847	6.271611	-8.2169	3
1254103133287416	1.365892	6.314707	-8.163031	3
1254103143311427	1.2413936	6.3745623	-8.170214	3
1254103153335021	1.1971009	6.3829417	-8.209718	3
1254103163278354	1.2749124	6.315904	-8.2276745	3
1254103173281791	1.4257472	6.208165	-8.192958	3
1254103183300333	1.5394717	6.133945	-8.12233	3
1254103193285646	1.4856021	6.1123967	-7.991845	3
1254103203298927	1.2892777	6.1806316	-7.7907324	3
1254103213288146	1.067814	6.3099184	-7.6255326	3
1254103223283614	0.8822633	6.432023	-7.551312	3
1254103233295698	0.7098808	6.50744	-7.4495587	3
1254103243285437	0.58538234	6.4966664	-7.228095	3
1254103253284656	0.5363012	6.3769565	-6.9132576	3
1254103263294135	0.62847793	6.196194	-6.6044054	3
1254103273283302	0.7661445	6.019023	-6.38773	3
1254103283286218	0.7565677	6.009446	-6.3362546	3
1254103293294812	0.40821138	6.2380924	-6.517017	3
1254103303286271	-0.24061728	6.716933	-6.8007298	3
1254103313284239	-0.9828198	7.2508397	-7.0724716	3
1254103323294187	-1.6136919	7.6494746	-7.117962	3
1254103333284812	-1.9716251	7.855376	-6.88333	3
1254103343284343	-2.018312	7.764396	-6.4392056	3
1254103353295906	-1.7106571	7.4735007	-5.8358665	3
1254103363284708	-1.1420342	6.9958572	-5.3223104	3
1254103373282416	-0.47405192	6.4463882	-4.993108	3
1254103383295593	0.10295067	5.9878983	-4.844667	3
1254103393283666	0.4405331	5.729325	-4.914099	3
1254103403283354	0.39504328	5.747281	-5.2684407	3
1254103413292520	-0.12090719	6.0381765	-5.7424927	3
1254103423285437	-1.0223241	6.5349736	-6.1758432	3
1254103433285385	-1.9907787	7.0485296	-6.506243	3
1254103443281948	-2.6599581	7.4615297	-6.591237	3
1254103453284708	-2.847903	7.657854	-6.4751186	3
1254103463284604	-2.6671407	7.5429325	-6.218939	3
1254103473291895	-2.2385786	7.253234	-5.8693852	3
1254103483285854	-1.7202339	6.9132576	-5.590461	3
1254103493286218	-1.283292	6.6247563	-5.4504004	3
1254103503296010	-1.021127	6.4870896	-5.511452	3
1254103513290541	-0.9684546	6.482301	-5.7628436	3
1254103523286062	-1.0354922	6.540959	-6.0848637	3
1254103533294760	-1.1061212	6.564901	-6.399701	3
1254103543286010	-1.1803415	6.566098	-6.6666546	3
1254103553284552	-1.282095	6.5924344	-6.8761473	3
1254103563296843	-1.5286977	6.649895	-6.9946604	3
1254103573282416	-1.9189527	6.8103065	-7.025785	3
1254103583287885	-2.348712	7.065289	-6.9886746	3
1254103593310333	-2.6982653	7.327454	-6.8905125	3
1254103603285489	-2.8215668	7.4950485	-6.7731967	3
1254103613285593	-2.6970682	7.5106106	-6.6510925	3
1254103623302000	-2.3882163	7.410054	-6.5218053	3
1254103633289343	-2.0135236	7.2221093	-6.4044895	3
1254103643286739	-1.673547	7.0126166	-6.319495	3
1254103653295020	-1.4401124	6.873753	-6.217742	3
1254103663290958	-1.3096284	6.851008	-6.0968347	3
1254103673286375	-1.2665327	6.933608	-5.9759274	3
1254103683326062	-1.316811	7.076063	-5.896919	3
1254103693281270	-1.4041992	7.1969705	-5.8933277	3
1254103703282416	-1.4772224	7.2807674	-5.931635	3
1254103713297416	-1.5466543	7.327454	-5.9759274	3
1254103723287677	-1.6543933	7.3669586	-5.9986725	3
1254103733291010	-1.8207904	7.417237	-5.9807158	3
1254103743299500	-2.0470424	7.523779	-5.9388175	3
1254103753287104	-2.27928	7.7009497	-5.9172697	3
1254103763287052	-2.4791958	7.880515	-5.889736	3
1254103773297624	-2.5893292	7.9966335	-5.795165	3
1254103783286791	-2.5785553	8.015787	-5.651513	3
1254103793285541	-2.542642	7.9487495	-5.5030727	3
1254103803299083	-2.5617957	7.8876977	-5.3522377	3
1254103813286479	-2.7808652	7.9116397	-5.195418	3
1254103823286114	-3.1974564	8.087613	-5.0278234	3
1254103833296218	-3.6343982	8.415619	-4.8961425	3
1254103843286635	-3.9444473	8.707711	-4.8374844	3
1254103853296166	-4.023456	8.851364	-4.8135424	3
1254103863302572	-3.8642416	8.827422	-4.8015714	3
1254103873286791	-3.5410242	8.640674	-4.8255134	3
1254103883287208	-3.1136594	8.335413	-4.8817773	3
1254103893298927	-2.6839	7.9726915	-4.9823337	3
1254103903287468	-2.3558946	7.6255326	-5.1607018	3
1254103913289604	-2.1871033	7.3777328	-5.409699	3
1254103923296791	-2.148796	7.2807674	-5.6778493	3
1254103933289187	-2.1871033	7.2987237	-5.9244523	3
1254103943277833	-2.2888567	7.382521	-6.075287	3
1254103953280958	-2.3475149	7.4723034	-6.1243677	3
1254103963288718	-2.3882163	7.487866	-6.0836663	3
1254103973286895	-2.4265234	7.451953	-5.985504	3
1254103983349552	-2.4289176	7.3609734	-5.851429	3
1254103993287885	-2.2948422	7.192182	-5.8634	3
1254104003286687	-2.006341	6.9623384	-6.069301	3
1254104013297729	-1.6807296	6.7480574	-6.3111157	3
1254104023292260	-1.4281414	6.631939	-6.5146227	3
1254104033295489	-1.340753	6.6163764	-6.5696893	3
1254104043298614	-1.4053963	6.716933	-6.5230026	3
1254104053285645	-1.5251064	6.896498	-6.325481	3
1254104063286739	-1.6519991	7.061698	-6.1100025	3
1254104073297104	-1.6867151	7.1347213	-5.971139	3
1254104083287156	-1.6065093	7.1071877	-5.981913	3
1254104093286166	-1.4341269	7.001843	-6.114791	3
1254104103297729	-1.2138603	6.8043213	-6.2752028	3
1254104113288822	-0.9864111	6.5241995	-6.435614	3
1254104123287572	-0.7781156	6.179435	-6.5505357	3
1254104133297833	-0.6512229	5.7867856	-6.6415157	3
1254104143287260	-0.62608373	5.434838	-6.703765	3
1254104153286479	-0.62368953	5.21098	-6.873753	3
1254104163300906	-0.62009823	5.0397944	-7.398083	3
1254104173286791	-0.545878	4.960786	-8.384495	3
1254104184126687	-0.49320555	5.0374002	-9.607931	3
1254104193312624	-0.5770026	5.231331	-10.717644	3
1254104203288093	-0.7374141	5.4647655	-11.580753	3
1254104213286895	-0.8415619	5.657499	-12.229582	3
1254104223295541	-0.8415619	5.73531	-12.65575	3
1254104233285385	-0.78649527	5.671864	-12.810176	3
1254104243285124	-0.7026982	5.5042696	-12.672509	3
1254104253296218	-0.58777654	5.3199162	-12.343307	3
1254104263287781	-0.47165772	5.177461	-11.976994	3
1254104273288353	-0.38307226	5.117606	-11.621455	3
1254104283299708	-0.32561144	5.1571107	-11.312603	3
1254104293287312	-0.28491	5.2648497	-11.052833	3
1254104303287885	-0.23702596	5.400122	-10.802638	3
1254104313300853	-0.19871874	5.542577	-10.5045595	3
1254104323288718	-0.17717093	5.662287	-10.170568	3
1254104333285124	-0.16280572	5.7496753	-9.892841	3
1254104343298041	-0.12689269	5.8143187	-9.697714	3
1254104353286635	-0.046686932	5.8622026	-9.592369	3
1254104363284968	0.05865794	5.887342	-9.5385	3
1254104373295801	0.16519992	5.8933277	-9.479841	3
1254104383287051	0.2753332	5.9005103	-9.396045	3
1254104393286062	0.36990416	5.9041014	-9.307459	3
1254104403298666	0.4333505	5.919664	-9.216479	3
1254104413285281	0.4441244	5.9663506	-9.118318	3
1254104423287051	0.4165911	6.021417	-9.056067	3
1254104433295853	0.39983168	6.0621185	-9.046491	3
1254104443277572	0.41299978	6.093243	-9.066842	3
1254104453278405	0.4261679	6.1183825	-9.083601	3
1254104463282260	0.439336	6.105214	-9.053674	3
1254104473287155	0.47046062	6.063316	-8.996213	3
1254104483285385	0.5231331	6.005855	-8.979453	3
1254104493296322	0.59256494	5.9543796	-9.002198	3
1254104503286322	0.6332663	5.923255	-9.0429	3
1254104513292833	0.61650693	5.9172697	-9.08001	3
1254104523299239	0.59735334	5.9304376	-9.108741	3
1254104533285801	0.60453594	5.9388175	-9.147048	3
1254104543286687	0.6488287	5.9244523	-9.181764	3
1254104553297468	0.7158663	5.9029045	-9.192537	3
1254104563287780	0.7673417	5.898116	-9.181764	3
1254104573285280	0.79367787	5.8921304	-9.141062	3
1254104583298666	0.81402856	5.8801594	-9.0716305	3
1254104593461530	0.8535329	5.839458	-8.979453	3
1254104603287416	0.92775315	5.7664347	-8.874108	3
1254104613281270	1.0354922	5.6646814	-8.772355	3
1254104623289083	1.1563994	5.555745	-8.67539	3
1254104633286322	1.2844892	5.4743423	-8.597578	3
1254104643298041	1.353921	5.436035	-8.556877	3
1254104653294395	1.3359646	5.470751	-8.537724	3
1254104663291270	1.2509704	5.5844755	-8.556877	3
1254104673288770	1.1109096	5.732916	-8.595184	3
1254104683282364	0.9600749	5.8598084	-8.611943	3
1254104693287520	0.8714894	5.934029	-8.526949	3
1254104703296947	0.92416185	5.910087	-8.365341	3
1254104713287832	1.1252748	5.768829	-8.1343	3
1254104723284551	1.4209588	5.5748987	-7.8517847	3
1254104733297312	1.6962919	5.437232	-7.5932107	3
1254104743284916	1.7860745	5.439626	-7.442376	3
1254104753284343	1.6053122	5.631162	-7.417237	3
1254104763294187	1.2473791	5.9507885	-7.538144	3
1254104773287468	0.82240826	6.2847795	-7.6710224	3
1254104783282885	0.46088383	6.5349736	-7.6602483	3
1254104793294187	0.20350714	6.694188	-7.469909	3
1254104803284864	0.108936176	6.730101	-7.1730285	3
1254104813285489	0.25498247	6.597223	-6.82946	3
1254104823296635	0.62608373	6.3111157	-6.530185	3
1254104833284551	1.0965444	5.973533	-6.353014	3
1254104843283405	1.4796166	5.7496753	-6.341043	3
1254104853279864	1.5562311	5.7041855	-6.4631476	3
1254104863278301	1.3180081	5.872977	-6.7265096	3
1254104873281270	0.8655039	6.1770406	-7.103596	3
1254104883299499	0.30885202	6.4906807	-7.45315	3
1254104893281374	-0.18555063	6.745663	-7.6494746	3
1254104903286895	-0.41180268	6.8366427	-7.6003933	3
1254104913301426	-0.2741361	6.719327	-7.3442135	3
1254104923286791	0.17357962	6.375759	-7.0102224	3
1254104933289082	0.79128367	5.9400144	-6.70975	3
1254104943281999	1.3742718	5.556942	-6.518214	3
1254104953285489	1.780089	5.3199162	-6.5086374	3
1254104963285280	1.9285295	5.281609	-6.7480574	3
1254104973301270	1.7669208	5.471948	-7.1873937	3
1254104983289239	1.3323733	5.825093	-7.7213006	3
1254104993282832	0.6991069	6.1985884	-8.159439	3
1254105003300124	0.04309563	6.551733	-8.354567	3
1254105013286687	-0.49200845	6.8665705	-8.249222	3
1254105023286687	-0.8331822	7.067683	-7.5968018	3
1254105033300905	-0.89423436	7.0365586	-6.7767878	3
1254105043286895	-0.6811504	6.8210807	-6.184223	3
1254105053287468	-0.2705448	6.5122285	-5.9902925	3
1254105063300853	0.18555063	6.235698	-6.017826	3
1254105073288145	0.47165772	6.090849	-6.253655	3
1254105083287728	0.45729253	6.1064115	-6.6534867	3
1254105093297989	0.20829555	6.233304	-7.076063	3
1254105103286739	-0.1340753	6.697779	-7.3645644	3
1254105113286009	-0.44532153	6.5146227	-7.4351935	3
1254105123302624	-0.7445967	6.612785	-7.357382	3
1254105133286166	-0.973243	6.6642604	-7.2089415	3
1254105143285905	-1.0761937	6.469133	-7.0952168	3
1254105153298770	-0.9708488	6.26802	-7.0605006	3
1254105163288093	-0.7158663	6.075287	-7.062895	3
1254105173286530	-0.11611878	5.9148755	-7.098808	3
1254105183287624	-0.19632454	5.6084175	-7.15986	3
1254105193287259	-0.062249243	5.78918	-7.231686	3
1254105203287989	0.05267244	5.697003	-7.285556	3
1254105213295957	0.17357962	5.473145	-7.3106947	3
1254105223285645	0.2825158	5.345055	-7.3047094	3
1254105233285541	0.36391866	5.2265425	-7.2819643	3
1254105243292989	0.4225766	5.1343656	-7.2867527	3
1254105253287051	0.427365	5.0996494	-7.339425	3
1254105263283457	0.24660277	5.1571107	-7.428011	3
1254105273297155	0.12449849	5.2684407	-7.517793	3
1254105283285072	0.009576807	5.366603	-7.619547	3
1254105293328666	-0.1364695	5.436035	-7.7332716	3
1254105303294186	-0.34835634	5.5222263	-7.8182654	3
1254105313282780	-0.58657944	5.625177	-7.8170686	3
1254105323285020	-0.78410107	5.7125654	-7.716512	3
1254105333295749	-0.8834604	5.7664347	-7.5668745	3
1254105343283666	-0.92655605	5.8322754	-7.3633676	3
1254105353283301	-0.997185	5.9304376	-7.123947	3
1254105363295280	-1.1492168	6.075287	-6.8893156	3
1254105373284499	-1.3826514	6.279991	-6.6989765	3
1254105383284916	-1.7010803	6.5230026	-6.55293	3
1254105393302311	-2.0817583	6.82946	-6.47033	3
1254105403289186	-2.5115175	7.1670427	-6.469133	3
1254105413287832	-2.883816	7.477092	-6.563704	3
1254105423295280	-3.110068	7.7213006	-6.694188	3
1254105433286530	-3.2202013	7.8469963	-6.801927	3
1254105443282572	-3.2620997	7.881712	-6.7971387	3
1254105453302363	-3.3363202	7.9104424	-6.588843	3
1254105463286426	-3.5063083	7.9595237	-6.2883706	3
1254105473285541	-3.7720647	8.032547	-5.9890957	3
1254105483297988	-4.1120415	8.175002	-5.753267	3
1254105493292155	-4.4280763	8.333019	-5.66109	3
1254105503283718	-4.5884876	8.4347725	-5.723339	3
1254105513294447	-4.5860934	8.487445	-5.839458	3
1254105523284707	-4.4879313	8.465898	-5.851429	3
1254105533284968	-4.373009	8.37372	-5.7389016	3
1254105543301843	-4.308366	8.213309	-5.5629277	3
1254105553288249	-4.2916064	8.027759	-5.409699	3
1254105563287624	-4.295198	7.835025	-5.3235073	3
1254105573300645	-4.271256	7.6255326	-5.329493	3
1254105583296009	-4.1132383	7.3729444	-5.505467	3
1254105593299499	-3.8127663	7.1646485	-5.7748146	3
1254105603282415	-3.5482068	7.049727	-5.9783216	3
1254105613295905	-3.3614593	7.019799	-6.0501475	3
1254105623283561	-3.21661	7.029376	-6.0597243	3
1254105633296270	-3.1136594	7.025785	-6.093243	3
1254105643286686	-3.0490158	6.956353	-6.1519012	3
1254105653280540	-3.0597897	6.82946	-6.181829	3
1254105663295020	-3.052607	6.659472	-6.220136	3
1254105673289030	-3.0011318	6.4308257	-6.2380924	3
1254105683287572	-2.858677	6.244078	-6.256049	3
1254105693296582	-2.6048915	6.1123967	-6.247669	3
1254105703287728	-2.2984335	5.9890957	-6.253655	3
1254105713287259	-1.9021933	5.841852	-6.3805475	3
1254105723297780	-1.4496891	5.647922	-6.600814	3
1254105733294603	-1.0366893	5.4384294	-6.872556	3
1254105743293301	-0.7146692	5.2636523	-7.086837	3
1254105753301686	-0.521936	5.1367598	-7.335834	3
1254105763289759	-0.439336	5.0637364	-7.666234	3
1254105773286322	-0.4213795	5.0757074	-8.08881	3
1254105783301165	-0.45130703	5.1223946	-8.540117	3
1254105793286374	-0.48482585	5.1559134	-8.949526	3
1254105803287467	-0.49799395	5.1571107	-9.324219	3
1254105813299603	-0.5255273	5.1259856	-9.587581	3
1254105823287103	-0.5398925	5.103241	-9.811439	3
1254105833287207	-0.5470751	5.0745106	-10.047267	3
1254105843300228	-0.47884035	5.069722	-10.30225	3
1254105853725853	-0.34117374	5.079299	-10.556035	3
1254105863292988	-0.19512744	5.104438	-10.767922	3
1254105873300384	-0.06344634	5.094861	-10.923545	3
1254105883286895	0.089782566	5.0242324	-11.036073	3
1254105893286061	0.2873042	4.9296613	-11.206061	3
1254105903299395	0.4321534	4.823119	-11.43351	3
1254105913286686	0.48243165	4.7548847	-11.662156	3
1254105923286322	0.47405192	4.7297454	-11.897985	3
1254105933301790	0.46926352	4.7285485	-12.180501	3
1254105943278040	0.50996494	4.745308	-12.4785795	3
1254105953278040	0.5781997	4.795586	-12.690466	3
1254105963288874	0.6332663	4.844667	-12.762292	3
1254105973323926	0.6811504	4.876989	-12.691663	3
1254105983290592	0.7553706	4.892551	-12.479776	3
1254105993304082	0.8643068	4.8817773	-12.173319	3
1254106003286999	1.0055647	4.856638	-11.803414	3
1254106013280957	1.1803415	4.818331	-11.392809	3
1254106023302207	1.3826514	4.7776294	-10.970232	3
1254106033289499	1.5969325	4.735731	-10.546458	3
1254106043288509	1.7956513	4.6950297	-10.116699	3
1254106053299290	1.9560628	4.6459484	-9.710882	3
1254106063287572	2.0805612	4.5992613	-9.36492	3
1254106073289967	2.1452048	4.5633483	-9.111135	3
1254106083302728	2.2098482	4.534618	-8.983045	3
1254106093288301	2.2996306	4.5142674	-8.969876	3
1254106103312832	2.4025815	4.4795513	-9.015367	3
1254106113288561	2.4959552	4.4328647	-9.066842	3
1254106123284238	2.5725696	4.3777976	-9.099164	3
1254106133290384	2.621651	4.3119574	-9.13388	3
1254106143280019	2.6300306	4.2281604	-9.175778	3
1254106153285019	2.6132712	4.1455603	-9.216479	3
1254106163283353	2.5881321	4.0785227	-9.299079	3
1254106173280071	2.5270798	4.0186677	-9.428367	3
1254106183285280	2.4253263	3.9875429	-9.569624	3
1254106193293249	2.304419	4.0138793	-9.755175	3
1254106203333874	2.1547816	4.0892963	-9.994595	3
1254106213305124	1.9764135	4.189853	-10.220847	3
1254106223294134	1.8076223	4.313154	-10.390836	3
1254106233301165	1.6663644	4.441244	-10.518925	3
1254106243299186	1.5478514	4.547786	-10.554838	3
1254106253291478	1.4891934	4.6255975	-10.496181	3
1254106263299290	1.5131354	4.6603136	-10.437522	3
1254106273284915	1.5813702	4.675876	-10.387244	3
1254106283286999	1.5981296	4.697424	-10.278308	3
1254106293304134	1.5286977	4.7644615	-10.09994	3
1254106303286478	1.4401124	4.865018	-9.859323	3
1254106313284342	1.4101849	4.9559975	-9.554062	3
1254106323299811	1.4784195	4.9643774	-9.23683	3
1254106333286009	1.6184803	4.9320555	-8.905233	3
1254106343286321	1.7513585	4.927267	-8.615535	3
1254106353299863	1.7776948	4.973954	-8.366538	3
1254106363286165	1.6771383	5.081693	-8.163031	3
1254106373284967	1.4927847	5.21936	-8.005013	3
1254106383300592	1.3084313	5.357026	-7.8469963	3
1254106393286217	1.1839328	5.401319	-7.704541	3
1254106403287519	1.1252748	5.366603	-7.548918	3
1254106413300540	1.1911154	5.2624555	-7.3897038	3
1254106423301009	1.34195	5.056554	-7.2448545	3
1254106433299551	1.5167267	4.841076	-7.1275387	3
1254106443308092	1.5885528	4.687847	-7.0712748	3
1254106453293040	1.5047557	4.727351	-7.1622543	3
1254106463312207	1.1875241	4.9464207	-7.466318	3
1254106473293613	0.6775591	5.2923827	-7.7931266	3
1254106483280280	0.12210429	5.650316	-7.98586	3
1254106493287884	-0.40102878	5.943606	-7.9116397	3
1254106503304498	-0.8726865	6.1662664	-7.560889	3
1254106513293509	-1.1587936	6.279991	-7.0102224	3
1254106523289394	-1.1288661	6.2129536	-6.445191	3
1254106533306009	-0.81881696	5.946	-6.021417	3
1254106543285592	-0.38187516	5.5964465	-5.78918	3
1254106553284759	-0.007182605	5.3259015	-5.755661	3
1254106563294655	0.142455	5.267244	-5.959168	3
1254106573283926	-0.06703765	5.415684	-6.420052	3
1254106583291582	-0.5626374	5.7269306	-6.9168487	3
1254106593337571	-1.1791444	6.1243677	-7.2699933	3
1254106603288873	-1.8806454	6.5385647	-7.454347	3
1254106613288925	-2.4959552	6.9252286	-7.4495587	3
1254106623296061	-2.8299465	7.1646485	-7.241263	3
1254106633283248	-2.8083985	7.21373	-6.963536	3
1254106643282311	-2.504335	7.0904284	-6.7839704	3
1254106653292988	-2.135628	6.918046	-6.669049	3
1254106663286998	-1.9165585	6.8246717	-6.5230026	3
1254106673286686	-1.9117701	6.8198833	-6.4128695	3
1254106683284759	-2.043451	6.882133	-6.363788	3
1254106693282988	-2.1859062	6.9970546	-6.3182983	3
1254106703278561	-2.2349873	7.1143703	-6.2608376	3
1254106713292363	-2.1823149	7.1861963	-6.18542	3
1254106723281269	-2.0135236	7.2005615	-6.1303535	3
1254106733285957	-1.7681179	7.141904	-6.1112	3
1254106743305905	-1.5119383	7.0449386	-6.101623	3
1254106753280696	-1.271321	6.9383965	-6.1040173	3
1254106763284446	-1.0498575	6.811504	-6.105214	3
1254106773295592	-0.8702923	6.706159	-6.1159883	3
1254106783280748	-0.736217	6.673837	-6.161478	3
1254106793280748	-0.6787562	6.706159	-6.2285156	3
1254106803291946	-0.6991069	6.754043	-6.2991447	3
1254106813283978	-0.7457938	6.8103065	-6.3745623	3
1254106823284134	-0.78888947	6.8761473	-6.423643	3
1254106833294655	-0.79966336	6.9252286	-6.455965	3
1254106843283665	-0.7577648	6.9407907	-6.481104	3
1254106853286217	-0.6775591	6.907272	-6.495469	3
1254106863308665	-0.58657944	6.847417	-6.5337763	3
1254106873285696	-0.5650316	6.799533	-6.587646	3
1254106883285280	-0.65242	6.811504	-6.6295447	3
1254106893295592	-0.82599956	6.8905125	-6.673837	3
1254106903283665	-1.0402806	7.037756	-6.7205243	3
1254106913283248	-1.2485762	7.207744	-6.7085533	3
1254106923295852	-1.3718776	7.33344	-6.599617	3
1254106933281842	-1.3706805	7.405266	-6.408081	3
1254106943276946	-1.3084313	7.4327993	-6.2021794	3
1254106953277259	-1.2868834	7.4471645	-6.0321913	3
1254106963282623	-1.447295	7.551312	-5.865794	3
1254106973285123	-1.7812861	7.788338	-5.7628436	3
1254106983284915	-2.2852654	8.095993	-5.722142	3
1254106993284863	-2.791639	8.420407	-5.755661	3
1254107003283561	-3.1172507	8.684967	-5.7987566	3
1254107013296425	-3.1627405	8.799889	-5.791574	3
1254107023288405	-2.979584	8.747216	-5.675455	3
1254107033282988	-2.707842	8.588001	-5.459977	3
1254107043296425	-2.4612393	8.413225	-5.2385135	3
1254107053282727	-2.3463178	8.264784	-5.0385976	3
1254107063284238	-2.3451207	8.166622	-4.882974	3
1254107073295279	-2.4420857	8.090008	-4.7764325	3
1254107083283925	-2.5594015	8.046912	-4.7141833	3
1254107093282727	-2.6036944	8.045714	-4.656722	3
1254107103295175	-2.5737667	8.045714	-4.6232033	3
1254107113284654	-2.4672248	8.016984	-4.5872903	3
1254107123284654	-2.3654714	7.967903	-4.509479	3
1254107133296842	-2.3092074	7.9224133	-4.485537	3
1254107143284759	-2.3139958	7.8972745	-4.531027	3
1254107153284759	-2.3535004	7.8589673	-4.699818	3
1254107163295592	-2.3786395	7.7667904	-4.9284644	3
1254107173283404	-2.3307555	7.6003933	-5.2289367	3
1254107183283561	-2.1655555	7.3873096	-5.553351	3
1254107193283196	-1.8938135	7.1742253	-5.831078	3
1254107203279082	-1.541866	6.9838862	-6.0585275	3
1254107213282363	-1.198298	6.8162923	-6.183026	3
1254107223300279	-0.91099375	6.685808	-6.18542	3
1254107233280227	-0.6919243	6.587646	-6.131551	3
1254107243283561	-0.5793968	6.5505357	-5.997475	3
1254107253294498	-0.581791	6.5924344	-5.839458	3
1254107263283040	-0.7278373	6.6654577	-5.7520695	3
1254107273283144	-0.89423436	6.777985	-5.840655	3
1254107283295956	-0.94331545	6.867768	-6.137536	3
1254107293282884	-0.8822633	6.885724	-6.611588	3
1254107303285019	-0.7266402	6.839037	-7.1490865	3
1254107313295279	-0.5410896	6.751649	-7.666234	3
1254107323283352	-0.37110126	6.6666546	-8.1163435	3
1254107333283196	-0.22146365	6.554127	-8.446744	3
1254107343295436	-0.090979666	6.397307	-8.669404	3
1254107353284759	0.007182605	6.242881	-8.752005	3
1254107363283144	0.10654198	6.0980315	-8.860941	3
1254107373297571	0.17956513	5.979519	-9.030929	3
1254107383283404	0.22744916	5.887342	-9.228451	3
1254107393282154	0.260968	5.7975593	-9.467871	3
1254107403296373	0.2801216	5.731719	-9.715671	3
1254107413283717	0.2705448	5.729325	-9.927557	3
1254107423281425	0.24061728	5.7784057	-10.116699	3
1254107433289915	0.20829555	5.843049	-10.2974615	3
1254107443278040	0.22266077	5.919664	-10.487801	3
1254107453282467	0.22505496	6.0285997	-10.635044	3
1254107463297102	0.16639702	6.159084	-10.656591	3
1254107473284029	0.061052144	6.3230867	-10.557233	3
1254107483283144	-0.055066638	6.482301	-10.415975	3
1254107493297571	-0.1340753	6.622362	-10.296265	3
1254107503284811	-0.15203181	6.7384806	-10.199299	3
1254107513289029	-0.12928689	6.817489	-10.131064	3
1254107523296165	-0.08020575	6.8641763	-10.061633	3
1254107533281842	-0.0035913025	6.8869214	-9.980229	3
1254107543282206	0.10175357	6.8773446	-9.886856	3
1254107553293665	0.23582886	6.8545995	-9.77792	3
1254107563284811	0.35913026	6.8366427	-9.646238	3
1254107573282936	0.45729253	6.8330517	-9.479841	3
1254107583357467	0.5410896	6.853402	-8.963891	3
1254107593308769	0.61171854	6.871359	-9.03452	3
1254107603288769	0.6799533	6.873753	-8.635885	3
1254107613305488	0.7541735	6.861782	-8.635885	3
1254107623290071	0.82121116	6.8306575	-8.499416	3
1254107633285904	0.8846575	6.7743936	-8.4108305	3
1254107643296477	0.9720459	6.6882024	-8.413225	3
1254107653289654	1.0977415	6.59004	-8.826224	3
1254107663284654	1.2366052	6.4906807	-8.826224	3
1254107673299706	1.3611037	6.3805475	-8.965088	3
1254107683286946	1.4652514	6.2632318	-9.075222	3
1254107693287363	1.5502456	5.8502316	-9.160215	3
1254107703296894	1.614889	5.9483943	-9.232041	3
1254107713296425	1.673547	5.9483943	-9.287108	3
1254107723293717	1.7393875	5.7125654	-9.321824	3
1254107733302050	1.8207904	5.5725045	-9.331401	3
1254107743289863	1.9165585	5.436035	-9.324219	3
1254107753286842	2.0087352	5.333084	-9.26197	3
1254107763298873	2.0757728	5.282806	-9.150639	3
1254107773288560	2.0757728	5.2899885	-9.022549	3
1254107783286581	2.0027497	5.3402667	-8.91481	3
1254107793299133	1.5574282	5.424064	-8.858546	3
1254107803287727	1.6292542	5.493496	-8.854955	3
1254107813285592	1.6531962	5.49589	-8.866926	3
1254107823300123	1.7776948	5.469554	-8.841787	3
1254107833287727	1.9357121	5.4683566	-8.831013	3
1254107843286529	2.0015526	5.497087	-8.827422	3
1254107853299446	1.9249382	5.659893	-8.817844	3
1254107863296321	1.7190368	5.9268465	-8.872911	3
1254107873289238	1.423353	6.1938	-8.89805	3
1254107883301946	1.1623849	6.3901243	-8.827422	3
1254107893287727	1.0187328	6.4404025	-8.640674	3
1254107903290175	1.0354922	6.3326635	-8.340201	3
1254107913301425	1.2378023	6.087258	-7.9667063	3
1254107923288612	1.6160861	5.7736173	-7.5944076	3
1254107933287415	2.0207062	5.48751	-7.3322425	3
1254107943277310	2.2529438	5.3259015	-7.1754227	3
1254107953279290	2.2038627	5.366603	-7.16824	3
1254107963282362	1.839944	5.6084175	-7.37055	3
1254107973298977	1.2761095	5.9867015	-7.6746135	3
1254107983283144	0.6679823	6.3661823	-7.9475527	3
1254107993286529	0.18076223	6.622362	-8.036138	3
1254108003302415	-0.061052144	6.6283474	-7.8745294	3
1254108013288821	0.050278235	6.4416	-7.441179	3
1254108023281894	0.48362875	6.0621185	-6.944382	3
1254108033281529	1.0821792	5.5641246	-6.4966664	3
1254108043281633	1.6831238	5.1259856	-6.1638722	3
1254108053287362	2.0685902	4.8841715	-6.0285997	3
1254108063279342	2.0458453	4.9188876	-6.218939	3
1254108073284602	1.5646108	5.225345	-6.6989765	3
1254108083285331	0.7398083	5.7389016	-7.311892	3
1254108093302415	-0.23223756	6.30513	-7.8505874	3
1254108103286842	-1.1288661	6.813898	-8.118738	3
1254108113287102	-1.6915035	7.1849995	-8.0684595	3
1254108123298456	-1.8004397	7.2592196	-7.81228	3
1254108133286008	-1.4879963	7.0461354	-7.454347	3
1254108143287102	-0.91578215	6.6726403	-7.029376	3
1254108153297258	-0.2621651	6.2500634	-6.611588	3
1254108163287206	0.30406362	5.878962	-6.3182983	3
1254108173286633	0.63206923	5.6239796	-6.218939	3
1254108183299602	0.70509243	5.5222263	-6.3230867	3
1254108193444550	0.60693014	5.5641246	-6.5804634	3
1254108203291477	0.35673606	5.7005944	-6.906075	3
1254108213305123	-0.021547815	5.8801594	-7.1861963	3
1254108223290279	-0.34476504	6.0836663	-7.3166804	3
1254108233289133	-0.46806642	6.2105594	-7.4148426	3
1254108243303717	-0.39504328	6.221333	-7.4471645	3
1254108253287519	-0.19273324	6.1447186	-7.3633676	3
1254108263287519	0.06703765	6.021417	-7.2029557	3
1254108273303248	0.2837129	5.901707	-7.029376	3
1254108283288612	0.415394	5.831078	-6.8653736	3
1254108293287414	0.45130703	5.805939	-6.7348895	3
1254108303303612	0.439336	5.793968	-6.6654577	3
1254108313287623	0.39264908	5.7855883	-6.6666546	3
1254108323288717	0.33399114	5.81791	-6.7384806	3
1254108333301842	0.21667525	5.8825536	-6.8007298	3
1254108343308977	0.10414778	5.9759274	-6.803124	3
1254108353297987	0.062249243	6.054936	-6.7863646	3
1254108363303925	0.08259996	6.0980315	-6.742072	3
1254108373290748	0.12569559	6.1219735	-6.6630635	3
1254108383344341	0.14844051	6.1542954	-6.579266	3
1254108393277310	0.092176765	6.242881	-6.527791	3
1254108403282310	-0.05267244	6.411672	-6.5146227	3
1254108413287727	-0.2621651	6.609194	-6.549339	3
1254108423283091	-0.45848963	6.781576	-6.6067996	3
1254108433288352	-0.5686229	6.8893156	-6.671443	3
1254108443280123	-0.5674258	6.933608	-6.742072	3
1254108453300644	-0.50876784	6.930017	-6.823475	3
1254108463285748	-0.45489833	6.9252286	-6.9503675	3
1254108473288248	-0.4345476	6.955156	-7.1263413	3
1254108483302362	-0.5662287	7.065289	-7.252037	3
1254108493286581	-0.8523358	7.297527	-7.2951326	3
1254108503287050	-1.2270284	7.597999	-7.2221093	3
1254108513305435	-1.6124948	7.8912888	-7.023391	3
1254108523290175	-1.8674773	8.109161	-6.7504516	3
1254108533286581	-1.9189527	8.232463	-6.443994	3
1254108543298196	-1.8483237	8.26239	-6.147113	3
1254108553287310	-1.7585411	8.226477	-5.898116	3
1254108563289341	-1.7238252	8.185776	-5.7041855	3
1254108573299393	-1.7824832	8.200141	-5.6227827	3
1254108583300279	-1.9440918	8.259995	-5.6670756	3
1254108593302258	-2.2026656	8.346188	-5.767632	3
1254108603286998	-2.4839842	8.439561	-5.884948	3
1254108613280904	-2.6527755	8.51857	-5.971139	3
1254108623287623	-2.6264393	8.531737	-5.9519854	3
1254108633295071	-2.4313118	8.412027	-5.801151	3
1254108643285435	-2.1320367	8.171411	-5.5162406	3
1254108653286425	-1.827973	7.9128366	-5.133168	3
1254108663293560	-1.6160861	7.691373	-4.794389	3
1254108673287623	-1.5622166	7.5225816	-4.5525746	3
1254108683287102	-1.6101006	7.3885064	-4.4843397	3
1254108693301008	-1.6136919	7.2687964	-4.6100354	3
1254108703284706	-1.5215151	7.147889	-4.8937483	3
1254108713332987	-1.3335704	7.04015	-5.2145715	3
1254108723293873	-1.0989386	6.921637	-5.493496	3
1254108733283196	-0.8738836	6.7803793	-5.6982	3
1254108743287518	-0.6596026	6.634333	-5.8705826	3
1254108753303873	-0.50876784	6.540959	-6.007052	3
1254108763285643	-0.4441244	6.528988	-6.14831	3
1254108773285956	-0.49799395	6.518214	-6.375759	3
1254108783298560	-0.5518635	6.5218053	-6.695385	3
1254108793286633	-0.521936	6.5696893	-7.1251445	3
1254108803284758	-0.4189853	6.603208	-7.529764	3
1254108813299602	-0.25617957	6.5708866	-7.8182654	3
1254108823287987	-0.05267244	6.443994	-7.991845	3
1254108833288143	0.1376666	6.283582	-7.989451	3
1254108843301581	0.24779987	6.1387334	-7.880515	3
1254108853287987	0.2777274	6.0345855	-7.687782	3
1254108863281529	0.2825158	5.9783216	-7.52737	3
1254108873280383	0.25977087	5.9687448	-7.478289	3
1254108883281841	0.21428105	6.075287	-7.5429325	3
1254108893288873	0.1364695	6.256049	-7.726089	3
1254108903283560	0.0035913025	6.445191	-8.008605	3
1254108913289393	-0.1328782	6.615179	-8.365341	3
1254108923288352	-0.23223756	6.71813	-8.737639	3
1254108933302154	-0.24899697	6.7684083	-9.111135	3
1254108943280383	-0.2777274	6.793547	-9.417592	3
1254108953284758	-0.34715924	6.7947445	-9.637859	3
1254108963298612	-0.39983168	6.7731967	-9.874885	3
1254108973285852	-0.4261679	6.7624226	-10.143036	3
1254108983292675	-0.4381389	6.7624226	-10.409989	3
1254108993323716	-0.45489833	6.7887588	-10.649409	3
1254109003299393	-0.45489833	6.8605847	-10.8469305	3
1254109013288195	-0.4333505	6.967127	-11.026496	3
1254109023298143	-0.4249708	7.061698	-11.152191	3
1254109033291841	-0.45250413	7.144298	-11.166556	3
1254109043286529	-0.48482585	7.1945763	-11.135432	3
1254109053296945	-0.50996494	7.217321	-11.086351	3
1254109063285956	-0.49919105	7.229292	-10.996569	3
1254109073285487	-0.44651863	7.229292	-10.83496	3
1254109083299862	-0.34835634	7.1993647	-10.613496	3
1254109093286529	-0.22146365	7.1610575	-10.328587	3
1254109103286164	-0.06703765	7.1311297	-9.9790325	3
1254109113749706	0.08619126	7.0964136	-9.598354	3
1254109123308456	0.23343466	7.0700774	-9.193734	3
1254109133288508	0.3878607	7.061698	-8.790312	3
1254109143304550	0.5386954	7.055712	-8.447941	3
1254109153297727	0.6739678	7.04015	-8.172607	3
1254109163286372	0.81043726	6.9982514	-7.9702973	3
1254109173280279	0.9552865	6.9252286	-7.8446016	3
1254109183289029	1.1145009	6.8222775	-7.7919292	3
1254109193283925	1.282095	6.694188	-7.809886	3
1254109203313768	1.436521	6.554127	-7.8829093	3
1254109213290435	1.5610195	6.4140663	-8.001422	3
1254109223287050	1.6591818	6.254852	-8.173804	3
1254109233303612	1.7645266	6.0956373	-8.380903	3
1254109243287935	1.8854338	5.9244523	-8.635885	3
1254109253287154	2.0135236	5.7520695	-8.907627	3
1254109263302206	2.134431	5.5940523	-9.147048	3
1254109273289393	2.2301989	5.4683566	-9.331401	3
1254109283288299	2.2888567	5.3737855	-9.452309	3
1254109293303924	2.3092074	5.306748	-9.500193	3
1254109303288456	2.3199813	5.2624555	-9.4535055	3
1254109313288352	2.3511062	5.222951	-9.355343	3
1254109323302206	2.397793	5.187038	-9.226056	3
1254109333287622	2.4169466	5.185841	-9.077616	3
1254109343284185	2.3439236	5.221754	-8.941146	3
1254109353297518	2.1930888	5.3235073	-8.828619	3
1254109363285539	1.9931729	5.499481	-8.78672	3
1254109373287258	1.7489643	5.711368	-8.805874	3
1254109383299966	1.508347	5.9041014	-8.814254	3
1254109393289654	1.3431472	6.033388	-8.755595	3
1254109403288560	1.3204023	6.066907	-8.623915	3
1254109413302310	1.4508862	6.0369797	-8.467094	3
1254109423289133	1.650802	6.0022635	-8.352173	3
1254109433287831	1.7477672	5.99149	-8.244433	3
1254109443280227	1.6891093	6.0645127	-8.111555	3
1254109453279758	1.4652514	6.232107	-8.012196	3
1254109463282726	1.1336545	6.417658	-7.9212165	3
1254109473301164	0.82240826	6.555324	-7.77517	3
1254109483283091	0.6512229	6.5960255	-7.553706	3
1254109493285279	0.6991069	6.5098343	-7.264008	3
1254109503298351	0.94092125	6.3087215	-6.979098	3
1254109513290851	1.2892777	6.1100025	-6.76362	3
1254109523287414	1.5382746	6.0561333	-6.683414	3
1254109533302310	1.5011644	6.1926026	-6.7109475	3
1254109543288195	1.2054806	6.5098343	-6.781576	3
1254109553286789	0.7505822	6.897695	-6.851008	3
1254109563299966	0.25378537	7.2592196	-6.8605847	3
1254109573287466	-0.18674773	7.4986396	-6.775591	3
1254109583293716	-0.41299978	7.583634	-6.6163764	3
1254109593570279	-0.2705448	7.469909	-6.4152637	3
1254109603281945	0.19991584	7.1143703	-6.1746464	3
1254109613295070	0.8690952	6.566098	-5.931635	3
1254109623280904	1.5957354	5.9519854	-5.7508726	3
1254109633286841	2.256535	5.395334	-5.7005944	3
1254109643280904	2.7246015	5.005079	-5.851429	3
1254109653297622	2.8419175	4.8338933	-6.223727	3
1254109663284341	2.5953147	4.9081135	-6.7492547	3
1254109673288247	2.0362685	5.201403	-7.357382	3
1254109683288143	1.1911154	5.639542	-7.9152308	3
1254109693282049	0.2693477	6.1638722	-8.189367	3
1254109703286893	-0.39384618	6.6044054	-8.098388	3
1254109713299289	-0.664391	6.8127007	-7.765593	3
1254109723284706	-0.5626374	6.775591	-7.3178773	3
1254109733288508	-0.18195933	6.56131	-6.879739	3
1254109743302674	0.31364042	6.254852	-6.51582	3
1254109753286841	0.7457938	5.9639564	-6.281188	3
1254109763286060	0.9516952	5.7724204	-6.2524576	3
1254109773299028	0.92057055	5.7269306	-6.4344172	3
1254109783286893	0.7015011	5.792771	-6.742072	3
1254109793285799	0.4261679	5.8885393	-7.0964136	3
1254109803298299	0.22266077	5.9424086	-7.429208	3
1254109813285278	0.10414778	5.9424086	-7.6530657	3
1254109823286424	0.021547815	5.9292407	-7.6985555	3
1254109833301060	-0.05267244	5.9148755	-7.5764513	3
1254109843288560	-0.092176765	5.8909335	-7.3418193	3
1254109853288508	-0.10055647	5.8466406	-7.0425444	3
1254109863491945	-0.06344634	5.805939	-6.742072	3
1254109873291633	-0.0047884034	5.7903767	-6.518214	3
1254109883287987	0.03232172	5.803545	-6.4032927	3
1254109893307935	0.017956512	5.8705826	-6.3829417	3
1254109903287987	-0.053869538	5.9878983	-6.420052	3
1254109913284185	-0.1376666	6.114791	-6.469133	3
1254109923300955	-0.18914193	6.2249246	-6.4511766	3
1254109933340070	-0.16160862	6.283582	-6.3901243	3
1254109943279028	-0.061052144	6.269217	-6.315904	3
1254109953300539	0.04189853	6.209362	-6.217742	3
1254109963286476	0.062249243	6.145916	-6.113594	3
1254109973286164	-0.053869538	6.157887	-6.0250087	3
1254109983296008	-0.32800564	6.3182983	-5.9567738	3
1254109993284862	-0.7038953	6.599617	-5.8837504	3
1254110003284237	-1.079785	6.927623	-5.8143187	3
1254110013298403	-1.3491327	7.2209125	-5.7508726	3
1254110023290174	-1.447295	7.429208	-5.6802435	3
1254110033292674	-1.3838485	7.511808	-5.5964465	3
1254110043306060	-1.2844892	7.493851	-5.519832	3
1254110053288455	-1.2940661	7.5046253	-5.449203	3
1254110063286372	-1.496376	7.619547	-5.4049106	3
1254110073301268	-1.8662802	7.833828	-5.4204726	3
1254110083286841	-2.2337902	8.115147	-5.4791307	3
1254110093287414	-2.4516625	8.368932	-5.566519	3
1254110103305851	-2.456451	8.495825	-5.6527104	3
1254110113287310	-2.2936451	8.491036	-5.699397	3
1254110123290487	-2.1057005	8.421604	-5.6802435	3
1254110133302101	-1.9967642	8.360553	-5.591658	3
1254110143286216	-2.005144	8.316259	-5.483919	3
1254110153289601	-2.1823149	8.322245	-5.446809	3
1254110163302570	-2.4253263	8.372523	-5.5258174	3
1254110173287205	-2.6084828	8.421604	-5.7029886	3
1254110183285799	-2.6001031	8.443152	-5.969942	3
1254110193297674	-2.4037786	8.408437	-6.223727	3
1254110203287726	-2.1033063	8.277952	-6.3470287	3
1254110213286424	-1.7968484	8.058883	-6.2871737	3
1254110223298351	-1.5227122	7.827842	-6.099229	3
1254110233286476	-1.3467385	7.620744	-5.8442464	3
1254110243285122	-1.2737153	7.451953	-5.6359506	3
1254110253295070	-1.2617443	7.2939353	-5.5605335	3
1254110263285903	-1.258153	7.1431007	-5.580884	3
1254110273285018	-1.1994951	7.03177	-5.7149596	3
1254110283295539	-1.115698	6.9144545	-5.925649	3
1254110293285435	-0.9911995	6.815095	-6.1770406	3
1254110303284653	-0.78170687	6.731298	-6.482301	3
1254110313295955	-0.5315128	6.6187706	-6.8210807	3
1254110323285903	-0.30166942	6.4858923	-7.1347213	3
1254110333285695	-0.15442601	6.3685765	-7.6027875	3
1254110343295643	-0.09935937	6.327875	-7.374141	3
1254110353288403	-0.16280572	6.3182983	-7.6614456	3
1254110363285330	-0.2645593	6.367379	-7.9248075	3
1254110373296684	-0.35075054	6.4416	-8.2276745	3
1254110383285539	-0.39624038	6.469133	-8.500613	3
1254110393286164	-0.053869538	6.4308257	-8.670602	3
1254110403284080	-0.2837129	6.337452	-8.713697	3
1254110413287153	-0.19752164	6.233304	-8.680179	3
1254110423288143	0.0023942017	6.1387334	-8.65025	3
1254110433366112	0.12330139	6.081272	-8.716091	3
1254110443281268	0.23223756	6.0956373	-8.933964	3
1254110453284497	0.2837129	6.179435	-9.28232	3
1254110463298716	0.20829555	6.3542113	-9.698911	3
1254110473286268	0.008379706	6.576872	-10.129868	3
1254110483286737	-0.23942018	6.8162923	-10.547656	3
1254110493299914	-0.45370123	7.0461354	-10.911574	3
1254110503286789	-0.61291564	7.21373	-11.109096	3
1254110513288299	-0.7074866	7.2939353	-11.076775	3
1254110523298872	-0.712275	7.2831616	-10.86369	3
1254110533287414	-0.641646	7.1861963	-10.53329	3
1254110543286580	-0.52073884	7.0712748	-10.121488	3
1254110553299861	-0.37229836	6.963536	-9.697714	3
1254110563287049	-0.21667525	6.8893156	-9.326612	3
1254110573286841	-0.08379706	6.849811	-9.0237465	3
1254110583297153	0.035913024	6.8426285	-8.796297	3
1254110593568664	0.15682021	6.8462195	-8.67539	3
1254110603285643	0.2657564	6.8306575	-8.632295	3
1254110613306632	0.35553896	6.801927	-8.625112	3
1254110623287049	0.4177882	6.754043	-8.639477	3
1254110633286476	0.4429273	6.697779	-8.66701	3
1254110643296164	0.4261679	6.6762314	-8.670602	3
1254110653297622	0.37110126	6.71813	-8.599973	3
1254110663289236	0.2885013	6.8127007	-8.456321	3
1254110673284080	0.21667525	6.9228344	-8.257602	3
1254110683286528	0.17717093	7.043741	-8.051701	3
1254110693322101	0.19752164	7.153875	-7.8733325	3
1254110703278247	0.2657564	7.231686	-7.739257	3
1254110713281111	0.35314476	7.2664022	-7.6387005	3
1254110723286632	0.46567222	7.265205	-7.5908165	3
1254110733287778	0.60453594	7.2149267	-7.608773	3
1254110743289914	0.7625532	7.1227503	-7.669825	3
1254110753286736	0.92057055	6.999449	-7.7584105	3
1254110763280330	1.0534488	6.8545995	-7.8469963	3
1254110773286632	1.1492168	6.715736	-7.9631147	3
1254110783286424	1.198298	6.5948286	-8.104373	3
1254110793296268	1.2114661	6.513426	-8.259995	3
1254110803285434	1.2210429	6.4463882	-8.447941	3
1254110813285799	1.2473791	6.3781533	-8.614338	3
1254110823297257	1.2904748	6.2979474	-8.723274	3
1254110833287257	1.3623008	6.18542	-8.799889	3
1254110843288924	1.4640543	6.0501475	-8.821436	3
1254110853299809	1.5945383	5.899313	-8.816648	3
1254110863287413	1.7369933	5.723339	-8.799889	3
1254110873299028	1.8842367	5.5701103	-8.779537	3
1254110883303976	1.9752164	5.437232	-8.808268	3
1254110893289601	1.9405005	5.345055	-8.833407	3
1254110903288299	1.7872716	5.345055	-8.827422	3
1254110913300799	1.590947	5.446809	-8.844181	3
1254110923288195	1.3922282	5.614403	-8.9363575	3
1254110933286580	1.2078748	5.7987566	-9.085996	3
1254110943277778	1.067814	5.9723363	-9.215282	3
1254110953279393	0.9660604	6.1088057	-9.223662	3
1254110963280486	0.93134445	6.160281	-9.048885	3
1254110973301320	0.9780314	6.1447186	-8.713697	3
1254110983281215	1.0726024	6.099229	-8.3390045	3
1254110993287257	1.1252748	6.087258	-8.015787	3
1254111003298768	1.0833763	6.1638722	-7.788338	3
1254111013286476	0.8810662	6.3350577	-7.6865845	3
1254111023287101	0.48003745	6.6103907	-7.668628	3
1254111033300799	0.010773907	6.930017	-7.6375036	3
1254111043286268	-0.37469256	7.1861963	-7.4986396	3
1254111053286007	-0.545878	7.3178773	-7.2508397	3
1254111063298299	-0.44651863	7.2472486	-6.9838862	3
1254111073285747	-0.11492168	7.004237	-6.7708025	3
1254111083285174	0.35793316	6.721721	-6.68102	3
1254111093299497	0.78050977	6.481104	-6.697779	3
1254111103285799	0.985214	6.343437	-6.7372837	3
1254111113287101	0.9624691	6.349423	-6.825869	3
1254111123298924	0.7697359	6.4392056	-7.0006456	3
1254111133286580	0.47285482	6.5481415	-7.1861963	3
1254111143286163	0.16759412	6.647501	-7.335834	3
1254111153299028	-0.038307227	6.694188	-7.40766	3
1254111163285955	-0.023942016	6.591237	-7.40766	3
1254111173286840	0.25737667	6.3003416	-7.3466077	3
1254111183299497	0.7553706	5.8825536	-7.249643	3
1254111193286215	1.2988545	5.457583	-7.157466	3
1254111203385799	1.7345991	5.1786585	-7.1227503	3
1254111213284757	1.8447324	5.1247888	-7.207744	3
1254111223283872	1.567005	5.2923827	-7.4363904	3
1254111233289861	1.0366893	5.604826	-7.6973586	3
1254111243344184	0.4177882	5.9926867	-7.8158712	3
1254111253286684	-0.18555063	6.3326635	-7.7667904	3
1254111263289288	-0.6943185	6.600814	-7.5920134	3
1254111273336528	-0.93613285	6.769605	-7.347805	3
1254111283281424	-0.8798691	6.721721	-7.1107793	3
1254111293292257	-0.5805939	6.4846954	-6.862979	3
1254111303288299	-0.1364695	6.149507	-6.6295447	3
1254111313291424	0.32321724	5.828684	-6.4858923	3
1254111323296372	0.6667852	5.579687	-6.4487824	3
1254111333278976	0.8451532	5.4288526	-6.5349736	3
1254111343282778	0.8475474	5.354632	-6.7384806	3
1254111353281163	0.724246	5.354632	-6.9707184	3
1254111363289132	0.5291186	5.391742	-7.1981673	3
1254111373274757	0.2633622	5.4539914	-7.3466077	3
1254111383278299	-0.021547815	5.556942	-7.4004774	3
1254111393295747	-0.30166942	5.662287	-7.3885064	3
1254111403284965	-0.51954174	5.73531	-7.356185	3
1254111413286528	-0.61890113	5.7520695	-7.3525934	3
1254111423281840	-0.5805939	5.6982	-7.4232225	3
1254111433281632	-0.4417302	5.6096144	-7.5525093	3
1254111443281319	-0.29927522	5.5270147	-7.6889787	3
1254111453292778	-0.23822308	5.469554	-7.789535	3
1254111463285694	-0.24540567	5.45878	-7.811083	3
1254111473282049	-0.29807812	5.481525	-7.7308774	3
1254111483294340	-0.36272156	5.518635	-7.562086	3
1254111493284757	-0.37110126	5.544971	-7.3645644	3
1254111503284913	-0.33877954	5.554548	-7.204153	3
1254111513299549	-0.31603462	5.5497594	-7.147889	3
1254111523284080	-0.36511576	5.583278	-7.1849995	3
1254111533289705	-0.5279215	5.717354	-7.3106947	3
1254111543445174	-0.7445967	5.9244523	-7.526173	3
1254111553283142	-0.985214	6.133945	-7.740454	3
1254111563285903	-1.2006922	6.2991447	-7.8649526	3
1254111573290799	-1.3563153	6.4152637	-7.8505874	3
1254111587274809	-1.4915876	6.50744	-7.6949644	3
1254111593288299	-1.6843209	6.603208	-7.4627266	3
1254111603321007	-1.9524715	6.751649	-7.2340803	3
1254111613520069	-2.2960393	6.941988	-7.049727	3
1254111623751215	-2.6192567	7.1407065	-6.951565	3
1254111633445486	-2.8275523	7.311892	-6.9108634	3
1254111643284705	-2.9412768	7.445967	-6.82946	3
1254111653281215	-3.0693667	7.5812397	-6.64391	3
1254111663278090	-3.2920272	7.7584105	-6.341043	3
1254111673326371	-3.5649664	7.9355817	-5.967548	3
1254111683280017	-3.7948096	8.019379	-5.6215854	3
1254111693292621	-3.8965633	7.9631147	-5.4324436	3
1254111703289913	-3.8402996	7.7847466	-5.4144874	3
1254111713295590	-3.669114	7.6051817	-5.4803276	3
1254111723289392	-3.478775	7.49026	-5.590461	3
1254111733288559	-3.3686419	7.4351935	-5.731719	3
1254111743289340	-3.3387144	7.4854717	-5.920861	3
1254111753299080	-3.3255463	7.599196	-6.078878	3
1254111763293924	-3.2609026	7.657854	-6.1890116	3
1254111773290434	-3.1016884	7.6051817	-6.2285156	3
1254111783292309	-2.883816	7.463924	-6.1530986	3
1254111793299965	-2.6264393	7.2233067	-5.9890957	3
1254111803302934	-2.36188	6.9252286	-5.741296	3
1254111813286892	-2.1021092	6.6522894	-5.511452	3
1254111823282257	-1.8567034	6.455965	-5.2852	3
1254111833282309	-1.6843209	6.314707	-5.08289	3
1254111843278611	-1.5957354	6.229713	-4.9703627	3
1254111853271840	-1.5514427	6.1770406	-4.8422728	3
1254111863276007	-1.5251064	6.105214	-4.794389	3
1254111873286580	-1.4101849	5.9878983	-4.981137	3
1254111883275642	-1.186327	5.90889	-5.4432178	3
1254111893275278	-1.0199299	5.8574142	-6.021417	3
1254111903278298	-0.91099375	5.8083334	-6.5325794	3
1254111913276788	-0.80924016	5.7520695	-7.0545154	3
1254111923274809	-0.7254431	5.662287	-7.5800424	3
1254111933282726	-0.6560113	5.5617304	-8.055291	3
1254111943275955	-0.6440403	5.463568	-8.462306	3
1254111953275017	-0.7206547	5.390545	-8.742428	3
1254111963274184	-0.842759	5.357026	-8.9519205	3
1254111973311215	-1.0259154	5.3318872	-9.178172	3
1254111983277465	-1.2210429	5.321113	-9.436746	3
1254111993284705	-1.3215994	5.3163247	-9.79827	3
1254112003299757	-1.22224	5.2768207	-10.400413	3
1254112013292048	-0.9624691	5.2241483	-11.250354	3
1254112023416371	-0.736217	5.1607018	-12.081141	3
1254112033297830	-0.61052144	5.0625396	-12.682086	3
1254112043291007	-0.5446809	4.903325	-13.078327	3
1254112053301059	-0.5363012	4.7046065	-13.314156	3
1254112063296788	-0.5662287	4.525041	-13.429077	3
1254112073320173	-0.63087213	4.3981485	-13.472173	3
1254112083289653	-0.7254431	4.3394904	-13.445837	3
1254112093284705	-0.82599956	4.3538556	-13.347674	3
1254112103295173	-0.90500826	4.429273	-13.194446	3
1254112113348663	-0.9588778	4.5441947	-12.981361	3
1254112123300746	-0.9648633	4.6698904	-12.715605	3
1254112133294236	-0.91578215	4.7860093	-12.395979	3
1254112143299080	-0.81283146	4.8985367	-12.036849	3
1254112153292725	-0.6811504	5.019444	-11.654974	3
1254112163291111	-0.5446809	5.1607018	-11.23958	3
1254112173299913	-0.427365	5.3259015	-10.81461	3
1254112183300278	-0.31483752	5.4887075	-10.420763	3
1254112193291632	-0.22505496	5.6347537	-10.055647	3
1254112204498455	-0.15322891	5.7544637	-9.397242	3
1254112213333559	-0.089782566	5.8454432	-9.384073	3
1254112223349496	-0.034715924	5.8945246	-9.11712	3
1254112233300850	0.029927522	5.896919	-8.911219	3
1254112243284132	0.1316811	5.8454432	-8.78672	3
1254112253361996	0.25737667	5.7424927	-8.743625	3
1254112263290434	0.41180268	5.6108117	-8.760384	3
1254112273287830	0.61291564	5.4647655	-8.851364	3
1254112283287725	0.8403648	5.309142	-9.050082	3
1254112293296684	1.0570401	5.161899	-9.308656	3
1254112303301163	1.2234371	5.0421886	-9.539697	3
1254112313291788	1.3395559	4.9164934	-9.689334	3
1254112323288246	1.4496891	4.775235	-9.752781	3
1254112333287309	1.5897499	4.6016555	-9.774328	3
1254112343297986	1.7585411	4.3957543	-9.773131	3
1254112353303871	1.9237411	4.19105	-9.76954	3
1254112363288715	2.0242975	4.0318356	-9.78989	3
1254112373281788	2.0159178	3.9612067	-9.838972	3
1254112383292413	1.8938135	4.023456	-9.945514	3
1254112393289184	1.7034745	4.19105	-10.110714	3
1254112403290902	1.4748282	4.4316673	-10.2974615	3
1254112413296996	1.2246342	4.701015	-10.45069	3
1254112423292621	1.0067618	4.9176903	-10.480618	3
1254112433291475	0.90979666	5.020641	-10.348937	3
1254112443286788	0.9828198	5.0254292	-10.085575	3
1254112453282569	1.2066777	4.947618	-9.791088	3
1254112463292205	1.471237	4.900931	-9.533711	3
1254112473305590	1.6160861	4.9548006	-9.352949	3
1254112483290955	1.4987702	5.1475334	-9.241618	3
1254112493288767	1.174356	5.4384294	-9.14585	3
1254112503295069	0.7649474	5.722142	-9.001001	3
1254112513294079	0.4261679	5.901707	-8.737639	3
1254112523289288	0.2681506	5.913678	-8.412027	3
1254112533301475	0.35793316	5.783194	-8.084022	3
1254112543289288	0.6727707	5.5258174	-7.809886	3
1254112553287152	1.0989386	5.1523223	-7.615956	3
1254112563285486	1.5179238	4.748899	-7.4615297	3
1254112573288194	1.851915	4.4783545	-7.3968863	3
1254112583331007	1.9129672	4.373009	-7.477092	3
1254112594784392	0.9983821	4.6806645	-7.98586	3
1254112603279600	0.9983821	4.6806645	-7.98586	3
1254112613294079	0.2645593	5.023035	-8.194156	3
1254112623315590	-0.4369418	5.4192758	-8.202535	3
1254112633286736	-1.0199299	5.7640405	-8.001422	3
1254112643284236	-1.3299791	5.9519854	-7.6470804	3
1254112653295173	-1.2677298	5.9412117	-7.228095	3
1254112663291267	-0.90979666	5.708974	-6.8665705	3
1254112673281423	-0.4177882	5.3522377	-6.5816603	3
1254112683284027	0.046686932	4.997896	-6.399701	3
1254112693319496	0.34476504	4.735731	-6.373365	3
1254112703281007	0.4309563	4.602853	-6.567295	3
1254112713283559	0.3196259	4.6004586	-6.9264255	3
1254112723284861	0.02873042	4.6806645	-7.3166804	3
1254112733283611	-0.34715924	4.7896004	-7.6626425	3
1254112743327986	-0.7745243	4.933253	-7.880515	3
1254112753286788	-1.2162545	5.109226	-7.9451585	3
1254112763293194	-1.5705963	5.2636523	-7.8637557	3
1254112773299548	-1.7609353	5.345055	-7.6602483	3
1254112783281527	-1.769315	5.3354783	-7.374141	3
1254112793280590	-1.5945383	5.2720323	-7.073669	3
1254112803274027	-1.3371617	5.1762643	-6.8773446	3
1254112813272204	-1.0989386	5.0864816	-6.8186865	3
1254112823281006	-0.9504981	5.0385976	-6.896498	3
1254112833270954	-0.8750807	5.0374002	-7.0952168	3
1254112843274184	-0.8714894	5.073313	-7.3071036	3
1254112853275069	-0.92895025	5.1247888	-7.433996	3
1254112863272569	-0.9576807	5.1607018	-7.469909	3
1254112873278194	-0.93613285	5.1678843	-7.417237	3
1254112883276788	-0.8523358	5.142745	-7.2987237	3
1254112893285017	-0.7218518	5.092467	-7.1873937	3
1254112903276527	-0.6404489	5.035006	-7.135918	3
1254112913272829	-0.62009823	5.035006	-7.1861963	3
1254112923284861	-0.6500258	5.1379566	-7.65546	3
1254112933275277	-0.724246	5.3007627	-7.880515	3
1254112943284340	-0.78529817	5.7808	-8.111555	3
1254112953281006	-0.81283146	5.7149596	-8.267179	3
1254112963284027	-0.7781156	5.7544637	-8.356961	3
1254112973290225	-0.6811504	5.747281	-8.395268	3
1254112983284965	-0.5279215	5.6922145	-8.397662	3
1254112993286996	-0.05746084	5.6084175	-8.355764	3
1254113003292829	-0.58777654	5.5880666	-8.268375	3
1254113013301579	-0.36511576	5.711368	-8.214506	3
1254113023288871	-1.1947067	5.973533	-8.226477	3
1254113033292986	-1.340753	6.3218894	-8.2516165	3
1254113043307465	-1.6891093	6.647501	-8.238448	3
1254113053288246	-1.8686744	6.849811	-8.147469	3
1254113063300017	-1.8375498	6.918046	-8.034941	3
1254113073304288	-1.6831238	6.8641763	-7.9272017	3
1254113083290173	-1.5885528	6.7947445	-7.789535	3
1254113093291163	-1.6903064	6.82946	-7.6470804	3
1254113103302673	-2.0254946	6.9767036	-7.5405383	3
1254113113285954	-2.4301147	7.2328835	-7.467515	3
1254113123294600	-2.7964275	7.524976	-7.41604	3
1254113133329600	-3.0298622	7.751228	-7.321469	3
1254113143286736	-3.1268275	7.8757267	-7.1263413	3
1254113153287100	-3.1304188	7.8948803	-6.8641763	3
1254113163300485	-3.0597897	7.833828	-6.588843	3
1254113173282881	-3.0059202	7.764396	-6.3458314	3
1254113183283923	-3.0873232	7.7464395	-6.2728086	3
1254113193294288	-3.3147724	7.777564	-6.351817	3
1254113203284652	-3.4991257	7.854179	-6.5708866	3
1254113213644027	-3.515885	7.914034	-6.8773446	3
1254113223303663	-3.3063924	7.8386164	-7.133524	3
1254113233291579	-2.8909986	7.6111674	-7.2101383	3
1254113243348767	-2.3714569	7.277176	-7.098808	3
1254113253301475	-1.8902222	6.895301	-6.815095	3
1254113263285642	-1.5562311	6.576872	-6.3805475	3
1254113273284600	-1.377863	6.3829417	-5.9244523	3
1254113283296215	-1.2749124	6.2488666	-5.6910176	3
1254113293284392	-1.1707647	6.136339	-5.711368	3
1254113303285485	-1.0522517	6.0465565	-5.813122	3
1254113313280433	-0.93493575	5.9543796	-5.935226	3
1254113323288298	-0.8367735	5.8215013	-5.9986725	3
1254113333284444	-0.6931214	5.6527104	-6.015432	3
1254113343297881	-0.48722005	5.4420204	-6.009446	3
1254113353336423	-0.2669535	5.207389	-5.9567738	3
1254113363286527	0.022744916	4.9583917	-5.9663506	3
1254113373281631	0.40821138	4.76925	-6.235698	3
1254113383287100	0.6691794	4.751293	-6.7444663	3
1254113393285694	0.6536171	4.856638	-7.2819643	3
1254113403302204	0.45130703	5.058948	-7.8266454	3
1254113413286787	0.20829555	5.2648497	-8.475474	3
1254113423286527	-0.033518825	5.499481	-9.14585	3
1254113433297465	-0.2861071	5.7628436	-9.726444	3
1254113443281006	-0.5674258	5.943606	-10.126276	3
1254113453286579	-0.7589619	6.033388	-10.363302	3
1254113463300746	-0.8355764	6.0166287	-10.468647	3
1254113473284652	-0.81522566	5.9388175	-10.431537	3
1254113483286319	-0.6943185	5.8586116	-10.366894	3
1254113493299496	-0.533907	5.8238955	-10.358514	3
1254113503288610	-0.36152446	5.8478374	-10.4171715	3
1254113513291475	-0.20111294	5.9160724	-10.523713	3
1254113523299808	-0.08020575	6.015432	-10.617087	3
1254113533285225	-0.037110128	6.10282	-10.662578	3
1254113543285954	-0.05746084	6.161478	-10.617087	3
1254113553299548	-0.10295067	6.1686606	-10.5045595	3
1254113563288506	-0.15083471	6.114791	-10.388441	3
1254113573286735	-0.16759412	6.0202203	-10.335769	3
1254113583298454	-0.1364695	5.9124813	-10.371682	3
1254113595217621	-0.062249243	5.8143187	-10.45907	3
1254113603280485	0.034715924	5.7400985	-10.554838	3
1254113613308142	0.1316811	5.681441	-10.612299	3
1254113623315277	0.21428105	5.651513	-10.606314	3
1254113633285121	0.2753332	5.671864	-10.5285015	3
1254113643294756	0.30166942	5.747281	-10.386047	3
1254113653291006	0.2753332	5.8586116	-10.195708	3
1254113663285277	0.18076223	6.0202203	-9.964667	3
1254113673296996	0.037110128	6.211756	-9.698911	3
1254113683286631	-0.12090719	6.3949127	-9.424775	3
1254113693282256	-0.24181437	6.5457473	-9.185355	3
1254113703283871	-0.2837129	6.655881	-9.028535	3
1254113713281787	-0.23822308	6.7121444	-8.98903	3
1254113723285850	-0.12689269	6.7001734	-9.074024	3
1254113733282881	0.019153614	6.6415157	-9.226056	3
1254113743286058	0.17238252	6.542156	-9.400833	3
1254113753280485	0.30286652	6.4008985	-9.54209	3
1254113763282985	0.4225766	6.23091	-9.627085	3
1254113773282777	0.557849	6.039374	-9.671378	3
1254113783282464	0.6943185	5.8358665	-9.697714	3
1254113793280329	0.8295909	5.6527104	-9.702502	3
1254113803284183	0.94570965	5.5042696	-9.690532	3
1254113813281214	1.043872	5.386954	-9.671378	3
1254113823281735	1.1480197	5.2863975	-9.629479	3
1254113833281266	1.2737153	5.175067	-9.54209	3
1254113843280798	1.4449008	5.020641	-9.424775	3
1254113853280798	1.6160861	4.841076	-9.264363	3
1254113863283141	1.79206	4.655525	-9.095572	3
1254113873292516	1.9213469	4.4783545	-8.966286	3
1254113883289079	1.9632454	4.381389	-8.9124155	3
1254113893281787	1.8962077	4.369418	-8.957906	3
1254113903283089	1.7286136	4.435259	-9.111135	3
1254113913282829	1.532289	4.542998	-9.346964	3
1254113923285329	1.3599066	4.6351743	-9.593566	3
1254113933279339	1.2389994	4.6818614	-9.768343	3
1254113943279756	1.1779473	4.631583	-9.830592	3
1254113953279287	1.2258313	4.4999022	-9.738416	3
1254113963281631	1.3958195	4.344279	-9.561244	3
1254113973281996	1.6196774	4.248511	-9.39365	3
1254113983283975	1.7405846	4.235343	-9.263166	3
1254113993280433	1.697489	4.3658266	-9.137471	3
1254114003282673	1.4820108	4.619612	-9.040505	3
1254114013281631	1.1504139	4.923676	-8.9279785	3
1254114023288610	0.6691794	5.2002063	-8.765172	3
1254114033289964	0.08738836	5.4791307	-8.507795	3
1254114043284287	-0.4177882	5.7161565	-8.182184	3
1254114053280433	-0.61650693	5.795165	-7.8613615	3
1254114063282985	-0.40342298	5.6551046	-7.57286	3
1254114073280850	0.07182605	5.3378725	-7.3310456	3
1254114083284287	0.58777654	5.0601454	-7.1766195	3
1254114093280641	0.8319851	4.957195	-7.145495	3
1254114103284183	0.6667852	5.0757074	-7.3059063	3
1254114113282933	0.20949265	5.3618145	-7.619547	3
1254114123294808	-0.36272156	5.6982	-7.9307933	3
1254114133283871	-0.92296475	6.0250087	-8.069656	3
1254114143283871	-1.4209588	6.2859764	-7.9930425	3
1254114153295954	-1.7106571	6.479907	-7.714118	3
1254114163283975	-1.62686	6.4643445	-7.3083005	3
1254114173283193	-1.2018893	6.179435	-6.939594	3
1254114183294443	-0.58777654	5.7269306	-6.670246	3
1254114193286475	0.05746084	5.2959743	-6.517017	3
1254114203282725	0.521936	5.031415	-6.554127	3
1254114213292621	0.59495914	4.9763484	-6.7648168	3
1254114223291943	0.29328972	5.121197	-7.074866	3
1254114233284756	-0.24779987	5.386954	-7.428011	3
1254114243296266	-0.8726865	5.6898203	-7.723695	3
1254114253283662	-1.4281414	5.9783216	-7.848193	3
1254114263284183	-1.8028339	6.196194	-7.785944	3
1254114273292620	-1.946486	6.257246	-7.6003933	3
1254114283283714	-1.8590976	6.167464	-7.357382	3
1254114293282881	-1.5753847	5.981913	-7.1191587	3
1254114303293558	-1.1707647	5.758055	-6.941988	3
1254114313282725	-0.7625532	5.5377884	-6.835446	3
1254114323284235	-0.4357447	5.345055	-6.8306575	3
1254114333292100	-0.23582886	5.2049947	-6.9348054	3
1254114343283662	-0.1592144	5.127183	-7.129933	3
1254114353284131	-0.20829555	5.0960584	-7.369353	3
1254114363294183	-0.33159694	5.094861	-7.608773	3
1254114373283245	-0.47644615	5.1259856	-7.7787614	3
1254114383284027	-0.59495914	5.1762643	-7.8757267	3
1254114393295641	-0.6344634	5.2325277	-7.8853035	3
1254114403283975	-0.664391	5.3007627	-7.797915	3
1254114413280693	-0.7386112	5.392939	-7.6363063	3
1254114423294912	-0.8451532	5.542577	-7.4232225	3
1254114433283141	-0.9840169	5.719748	-7.231686	3
1254114443279860	-1.1133038	5.8909335	-7.1407065	3
1254114453292985	-1.2210429	6.0441623	-7.1526775	3
1254114463280485	-1.3275849	6.1542954	-7.217321	3
1254114473281370	-1.3563153	6.256049	-7.2340803	3
1254114483293193	-1.2725182	6.3003416	-7.277176	3
1254114493283506	-1.0941502	6.247669	-7.3885064	3
1254114503284912	-0.90979666	6.169858	-7.4926543	3
1254114513300954	-0.8559271	6.126762	-7.5692687	3
1254114523286422	-0.94690675	6.1985884	-7.644686	3
1254114533283454	-1.1851299	6.421249	-7.705738	3
1254114543296058	-1.4820108	6.7229185	-7.7428484	3
1254114553283922	-1.7824832	7.001843	-7.69257	3
1254114563283922	-1.9895816	7.1981673	-7.5213847	3
1254114573293402	-2.0685902	7.2723875	-7.2352777	3
1254114583299339	-2.0602105	7.27957	-6.815095	3
1254114593294391	-1.9788077	7.2568254	-6.361394	3
1254114603285068	-1.9249382	7.2101383	-5.9687448	3
1254114613294287	-2.0003555	7.217321	-5.619191	3
1254114623284183	-2.1667526	7.32506	-5.4049106	3
1254114633296475	-2.457648	7.5094137	-5.379771	3
1254114643282672	-2.777274	7.7308774	-5.619191	3
1254114653292672	-3.0334535	7.93199	-6.027403	3
1254114663294808	-3.1675289	8.084022	-6.4487824	3
1254114673281631	-3.1842883	8.160637	-6.791153	3
1254114683280016	-3.1352072	8.143877	-6.9407907	3
1254114693279391	-2.96881	8.038532	-6.9144545	3
1254114703281474	-2.7353754	7.835025	-6.7863646	3
1254114713288454	-2.493561	7.6135616	-6.6307416	3
1254114723283245	-2.2697031	7.4208283	-6.4870896	3
1254114733296214	-2.1571758	7.2711906	-6.3182983	3
1254114743288610	-2.1080947	7.1646485	-6.197391	3
1254114753305745	-2.078167	7.089231	-6.090849	3
1254114763290068	-2.0829554	7.0581064	-6.0345855	3
1254114773286891	-2.099715	7.0820484	-6.007052	3
1254114783302099	-2.1260512	7.1766195	-5.9986725	3
1254114793287099	-2.1021092	7.27957	-6.045359	3
1254114803288610	-2.0362685	7.3406224	-6.0704985	3
1254114813301318	-1.9081788	7.394492	-6.0944405	3
1254114823288870	-1.769315	7.3777328	-6.0525417	3
1254114833287829	-1.638831	7.301118	-5.90889	3
1254114843303089	-1.472434	7.117962	-5.8502316	3
1254114853287204	-1.2042835	6.897695	-5.9687448	3
1254114863287933	-0.91458505	6.697779	-6.3338604	3
1254114874793922	-0.712275	6.555324	-6.8282633	3
1254114883296579	-0.61890113	6.506243	-7.350199	3
1254114893288974	-0.6619968	6.4978633	-7.8625584	3
1254114903302777	-0.760159	6.525397	-8.306683	3
1254114913289079	-0.81881696	6.517017	-8.708909	3
1254114923289079	-0.81163436	6.4870896	-9.012972	3
1254114933301162	-0.79726917	6.4547677	-9.194932	3
1254114943279026	-0.81283146	6.393716	-9.314642	3
1254114953279495	-0.79248077	6.361394	-9.457097	3
1254114963283297	-0.7290344	6.35062	-9.625888	3
1254114973286631	-0.6440403	6.3338604	-9.801862	3
1254114983283245	-0.5351041	6.3063273	-9.987412	3
1254114993297829	-0.4213795	6.271611	-10.176555	3
1254115003286683	-0.30406362	6.227319	-10.388441	3
1254115013286735	-0.23104046	6.187814	-10.609905	3
1254115023307829	-0.22744916	6.1650696	-10.849325	3
1254115033289704	-0.2861071	6.159084	-11.098322	3
1254115043315276	-0.37588966	6.1626754	-11.33894	3
1254115053299026	-0.47764325	6.1686606	-11.549629	3
1254115063287724	-0.557849	6.179435	-11.692084	3
1254115073287099	-0.58777654	6.1926026	-11.742362	3
1254115083296839	-0.5650316	6.194997	-11.723208	3
1254115093285433	-0.49440265	6.1758432	-11.63582	3
1254115103284599	-0.37948096	6.1519012	-11.495759	3
1254115113293454	-0.25019407	6.123171	-11.306618	3
1254115123284391	-0.11851298	6.077681	-11.058818	3
1254115133286787	0.017956512	6.021417	-10.772711	3
1254115143296891	0.16280572	5.9412117	-10.492589	3
1254115153286318	0.31603462	5.8502316	-10.225636	3
1254115163286006	0.45609543	5.7544637	-9.967062	3
1254115173294078	0.60094464	5.6682725	-9.742006	3
1254115183285016	0.7457938	5.6060233	-9.554062	3
1254115193284026	0.866701	5.5820813	-9.376891	3
1254115203295433	0.94211835	5.579687	-9.202114	3
1254115213286943	0.985214	5.5880666	-9.0476885	3
1254115223365537	0.9840169	5.595249	-8.910022	3
1254115233286735	0.9564836	5.595249	-8.785523	3
1254115243304287	0.93852705	5.571307	-8.723274	3
1254115253286839	0.93972415	5.5521536	-8.771158	3
1254115263282568	0.92416185	5.5760956	-8.907627	3
1254115273284756	0.8319851	5.625177	-9.056067	3
1254115283287672	0.6727707	5.7185507	-9.15423	3
1254115293280641	0.47405192	5.843049	-9.196129	3
1254115303284339	0.2825158	5.955577	-9.179369	3
1254115313287724	0.16759412	6.0465565	-9.106346	3
1254115323280224	0.14844051	6.0968347	-9.0081835	3
1254115333284599	0.18794483	6.1207767	-8.883685	3
1254115343282672	0.23702596	6.181829	-8.75799	3
1254115353293974	0.25857377	6.2608376	-8.65863	3
1254115363283766	0.21188685	6.3913217	-8.567651	3
1254115373281318	0.12210429	6.5924344	-8.524555	3
1254115383292151	-0.038307227	6.793547	-8.479065	3
1254115393283610	-0.20111294	6.9743094	-8.365341	3
1254115403284964	-0.2801216	7.074866	-8.209718	3
1254115413298349	-0.2741361	7.076063	-7.765593	3
1254115423287880	-0.19632454	7.016208	-7.529764	3
1254115433286162	-0.06464344	6.873753	-7.302315	3
1254115443279495	0.142455	6.3601966	-7.097611	3
1254115453285849	0.40701428	6.417658	-7.00304	3
1254115463285016	0.6991069	6.135142	-7.111976	3
1254115473295953	0.90620536	6.135142	-7.358579	3
1254115483285224	0.8774749	6.3769565	-7.6650367	3
1254115493286474	0.581791	6.625953	-7.8912888	3
1254115503297360	0.09696517	6.867768	-7.943961	3
1254115513291891	-0.7206547	7.03177	-7.799112	3
1254115523288297	-1.1121067	7.049727	-7.4854717	3
1254115533296318	-0.641646	6.8426285	-7.074866	3
1254115543287464	-0.50876784	6.447585	-6.631939	3
1254115553285693	0.18315643	5.9364233	-6.2368956	3
1254115563297724	0.6811504	5.410896	-5.9639564	3
1254115573286578	1.1348516	4.984728	-5.8681884	3
1254115583297985	1.3515269	4.727351	-6.003461	3
1254115593300172	1.2665327	4.663905	-6.3829417	3
1254115603292880	0.89064306	4.759673	-6.903681	3
1254115613293245	0.2717419	4.948815	-7.4244194	3
1254115623299651	-0.5566519	5.207389	-7.762002	3
1254115633285589	-1.4796166	5.6215854	-7.8793178	3
1254115643285380	-2.1547816	6.0250087	-7.7608047	3
1254115653295953	-2.4265234	6.2141504	-7.52737	3
1254115663289755	-2.3331497	6.160281	-7.2568254	3
1254115673287724	-2.0123265	5.9878983	-6.9886746	3
1254115683291787	-1.6867151	5.839458	-6.8318543	3
1254115693291266	-1.5011644	5.759252	-6.8366427	3
1254115703280380	-1.4221559	5.744887	-6.9623384	3
1254115713301057	-1.376666	5.7400985	-7.1347213	3
1254115723286318	-1.3108255	5.6766524	-7.289147	3
1254115733295432	-1.198298	5.5629277	-7.4136457	3
1254115743295693	-1.0893618	5.412093	-7.515399	3
1254115753284078	-1.0151415	5.2768207	-7.606379	3
1254115763284339	-0.9911995	5.2026005	-7.639898	3
1254115773301787	-1.0247183	5.1942205	-7.586028	3
1254115783288766	-1.1468226	5.2241483	-7.441179	3
1254115793285953	-1.3467385	5.3007627	-7.1993647	3
1254115803298662	-1.5490485	5.4420204	-6.9491706	3
1254115813284703	-1.7238252	5.6299653	-6.754043	3
1254115823285797	-1.8555063	5.8262897	-6.619968	3
1254115833299078	-1.9189527	5.9843073	-6.528988	3
1254115843288037	-1.9153614	6.0836663	-6.471527	3
1254115853286526	-1.8255788	6.1387334	-6.4751186	3
1254115863299964	-1.6867151	6.1662664	-6.537368	3
1254115873287359	-1.6220716	6.1926026	-6.655881	3
1254115883293870	-1.6687586	6.278794	-6.83784	3
1254115893304651	-1.8231846	6.4344172	-7.1047935	3
1254115903288349	-2.079364	6.5924344	-7.4375877	3
1254115913285484	-2.2744915	6.7444663	-7.752425	3
1254115923302047	-2.3319526	6.871359	-7.9487495	3
1254115933286526	-2.280477	6.894104	-8.007407	3
1254115943277516	-2.160767	6.8210807	-7.9212165	3
1254115953279547	-2.066196	6.743269	-7.723695	3
1254115963282984	-2.043451	6.7253127	-7.503428	3
1254115973285953	-2.1152773	6.7803793	-7.303512	3
1254115983283922	-2.2649148	6.88333	-7.1610575	3
1254115993286734	-2.5474305	6.987478	-7.1263413	3
1254116003287932	-2.8886044	7.1059904	-7.157466	3
1254116013299755	-3.052607	7.2424603	-7.1981673	3
1254116023287724	-3.0478187	7.3190746	-7.1873937	3
1254116033294286	-2.8993783	7.327454	-7.0090256	3
1254116043302516	-2.622848	7.264008	-6.6427126	3
1254116053285432	-2.3427265	7.1861963	-6.179435	3
1254116063286630	-2.172738	7.1826053	-5.7784057	3
1254116073299130	-2.2337902	7.2472486	-5.531803	3
1254116083285797	-2.445677	7.368156	-5.437232	3
1254116093281057	-2.705448	7.5094137	-5.5270147	3
1254116103296474	-2.8646624	7.5788455	-5.753267	3
1254116113285172	-2.885013	7.565677	-5.9962783	3
1254116123285276	-2.7365725	7.4974427	-6.1662664	3
1254116133300380	-2.4289176	7.40766	-6.2500634	3
1254116143287620	-2.0697873	7.267599	-6.23091	3
1254116153285797	-1.7597382	7.1466923	-6.105214	3
1254116163298922	-1.567005	7.098808	-5.839458	3
1254116173287672	-1.5119383	7.0940194	-5.567716	3
1254116183287359	-1.5885528	7.1107793	-5.363012	3
1254116193299078	-1.6998832	7.129933	-5.249287	3
1254116203286474	-1.7513585	7.0569096	-5.327099	3
1254116213286214	-1.5981296	6.8545995	-5.7149596	3
1254116223299234	-1.3144168	6.5984197	-6.3218894	3
1254116233299703	-1.0019734	6.362591	-6.939594	3
1254116243298036	-0.7433996	6.161478	-7.4088573	3
1254116253309495	-0.5554548	5.9843073	-7.6889787	3
1254116263349286	-0.39025488	5.843049	-7.7943234	3
1254116273320693	-0.2657564	5.717354	-7.835025	3
1254116283297099	-0.1592144	5.6203885	-7.8529816	3
1254116293289703	-0.049081136	5.5629277	-7.967903	3
1254116303292203	0.017956512	5.554548	-8.184579	3
1254116313302203	0.02873042	5.625177	-8.433576	3
1254116323284026	-0.031124622	5.708974	-8.693346	3
1254116333282411	-0.08379706	5.747281	-9.0476885	3
1254116343331734	-0.08259996	5.722142	-9.5385	3
1254116353285953	-0.02873042	5.693412	-10.104729	3
1254116363284651	-0.020350715	5.720945	-10.619482	3
1254116373282255	-0.11971009	5.827487	-10.969035	3
1254116383282620	-0.2896984	5.9807158	-11.184513	3
1254116393283557	-0.46088383	6.125565	-11.337742	3
1254116403295276	-0.60333884	6.232107	-11.3880205	3
1254116413287672	-0.7015011	6.2859764	-11.32218	3
1254116423286838	-0.7517793	6.295553	-11.140221	3
1254116433300693	-0.7625532	6.2847795	-10.87207	3
1254116443280640	-0.7541735	6.2644286	-10.590752	3
1254116453285380	-0.7086837	6.233304	-10.342952	3
1254116463298661	-0.61291564	6.1866174	-10.1861315	3
1254116473285640	-0.46208093	6.1399302	-10.116699	3
1254116483290380	-0.2885013	6.090849	-10.103531	3
1254116493302203	-0.11252748	6.045359	-10.093954	3
1254116503289651	0.050278235	6.0022635	-10.031705	3
1254116513289443	0.17118542	5.947197	-9.896433	3
1254116523298818	0.24779987	5.9005103	-9.704897	3
1254116533287515	0.2681506	5.8801594	-9.524135	3
1254116543285849	0.2657564	5.8741736	-9.417592	3
1254116553312984	0.25857377	5.896919	-9.396045	3
1254116563287099	0.22864626	5.9412117	-9.467871	3
1254116573284234	0.19512744	5.979519	-9.572019	3
1254116583292724	0.17956513	5.9867015	-9.668983	3
1254116593379859	0.19752164	5.9424086	-9.753978	3
1254116603288245	0.2669535	5.85502	-9.816227	3
1254116613306318	0.3854665	5.7424927	-9.864111	3
1254116623287047	0.52073884	5.602432	-9.916783	3
1254116633291995	0.6536171	5.4683566	-9.944317	3
1254116643308349	0.7565677	5.3606176	-9.929952	3
1254116653295432	0.8283938	5.2756233	-9.882068	3
1254116663293505	0.8834604	5.21936	-9.8042555	3
1254116673298661	0.91578215	5.1930237	-9.721656	3
1254116683285640	0.93014735	5.1918263	-9.655815	3
1254116693287099	0.94570965	5.1822495	-9.578004	3
1254116703295536	0.9947908	5.142745	-9.48463	3
1254116713285953	1.1001357	5.0613422	-9.378088	3
1254116723283765	1.2533646	4.9440265	-9.242816	3
1254116733298870	1.4269443	4.83509	-9.11712	3
1254116743282203	1.5514427	4.775235	-9.050082	3
1254116753285588	1.5777789	4.7919946	-9.051279	3
1254116763303974	1.4987702	4.9057193	-9.131485	3
1254116773317411	1.2964603	5.093664	-9.269152	3
1254116783287047	1.0055647	5.33069	-9.388862	3
1254116793297724	0.7661445	5.5377884	-9.431957	3
1254116803286682	0.664391	5.6203885	-9.361329	3
1254116813284963	0.7565677	5.5126495	-9.168595	3
1254116823299495	1.0510546	5.2660465	-8.88608	3
1254116833287515	1.5143325	4.947618	-8.6334915	3
1254116843286265	1.9488802	4.665102	-8.451532	3
1254116853299442	2.1871033	4.5202527	-8.343793	3
1254116863285536	2.148796	4.559757	-8.355764	3
1254116873287359	1.8351556	4.787206	-8.519767	3
1254116883314182	1.3036429	5.121197	-8.716091	3
1254116893290640	0.61650693	5.509058	-8.756793	3
1254116903290224	-0.049081136	5.887342	-8.608353	3
1254116913302151	-0.3878607	6.0621185	-8.3390045	3
1254116923289703	-0.25977087	5.9268465	-8.050503	3
1254116933285953	0.2645593	5.506664	-7.835025	3
1254116943279494	0.961272	4.938041	-7.687782	3
1254116953280015	1.5957354	4.4113164	-7.5668745	3
1254116963281578	2.0207062	4.060566	-7.517793	3
1254116973299859	2.1631613	3.977966	-7.703344	3
1254116983281213	1.8818425	4.1252093	-8.183381	3
1254116993286317	1.2114661	4.449624	-8.704121	3
1254117003299703	0.36990416	4.8398786	-9.022549	3
1254117013286682	-0.4177882	5.183447	-8.966286	3
1254117023283869	-1.1875241	5.533	-8.566454	3
1254117033298713	-1.804031	5.919664	-7.9834657	3
1254117043283557	-1.9405005	6.0202203	-7.418434	3
1254117053282984	-1.602918	5.759252	-7.055712	3
1254117063295224	-0.961272	5.321113	-6.7588315	3
1254117073285067	-0.34356794	4.8638206	-6.531382	3
1254117083288349	0.073023155	4.4915223	-6.4547677	3
1254117093299859	0.22146365	4.2916064	-6.549339	3
1254117103287359	0.11611878	4.261679	-6.803124	3
1254117113286369	-0.17717093	4.3502645	-7.1909847	3
1254117123301369	-0.58298814	4.510676	-7.6363063	3
1254117133286474	-1.0366893	4.697424	-8.02297	3
1254117143286005	-1.4401124	4.903325	-8.195353	3
1254117153300432	-1.6280571	5.0781016	-8.123527	3
1254117163286369	-1.5705963	5.100847	-7.9954367	3
1254117173287151	-1.3862427	4.987122	-7.855376	3
1254117183297046	-1.1803415	4.876989	-7.632715	3
1254117193285692	-1.0570401	4.8015714	-7.4495587	3
1254117203286109	-1.0378864	4.7680526	-7.443573	3
1254117213297515	-1.0893618	4.7919946	-7.6123643	3
1254117223290015	-1.1959038	4.8614264	-7.833828	3
1254117233288609	-1.3239936	4.9440265	-8.000225	3
1254117243304911	-1.4377182	5.0146556	-8.124723	3
1254117253286682	-1.5023615	5.0601454	-8.258799	3
1254117263286838	-1.5179238	5.117606	-8.39886	3
1254117273298505	-1.4760253	5.121197	-8.471883	3
1254117283287567	-1.2737153	5.043386	-8.400057	3
1254117293284911	-0.8678981	4.856638	-8.268375	3
1254117303298974	-0.36511576	4.5801077	-8.075643	3
1254117313283869	0.090979666	4.3143516	-7.8086886	3
1254117323285640	0.34835634	4.1706996	-7.547721	3
1254117333298192	0.31124622	4.253299	-7.3909006	3
1254117343286942	-0.049081136	4.6124296	-7.4112515	3
1254117353284703	-0.6655881	5.153519	-7.606379	3
1254117363298505	-1.3192052	5.6922145	-7.8589673	3
1254117373286473	-1.8555063	6.145916	-8.032547	3
1254117383286161	-2.2230163	6.4846954	-8.06008	3
1254117393301369	-2.420538	6.6846113	-7.988254	3
1254117403285744	-2.4516625	6.7253127	-7.85777	3
1254117413285484	-2.337938	6.63553	-7.6973586	3
1254117423298765	-2.1092918	6.4667387	-7.5884223	3
1254117433287411	-1.899799	6.293159	-7.574057	3
1254117443279338	-1.804031	6.184223	-7.5824366	3
1254117453297307	-1.8986019	6.196194	-7.560889	3
1254117463287046	-2.1787236	6.3589997	-7.529764	3
1254117473285692	-2.4947581	6.633136	-7.479486	3
1254117483299651	-2.7880478	6.8881183	-7.381324	3
1254117493285692	-2.980781	7.035362	-7.28795	3
1254117503287776	-3.0550013	7.0664864	-7.1993647	3
1254117513303609	-3.1292217	7.0844426	-7.0904284	3
1254117523287046	-3.3159695	7.171831	-7.004237	3
1254117533286734	-3.667917	7.3166804	-6.927623	3
1254117543297203	-4.0521865	7.479486	-6.835446	3
1254117553287046	-4.3263226	7.6111674	-6.692991	3
1254117563286109	-4.369418	7.6626425	-6.5110316	3
1254117573298609	-4.225766	7.6015906	-6.2261214	3
1254117583298505	-3.9360676	7.4447703	-5.825093	3
1254117593576578	-3.5972881	7.2029557	-5.363012	3
1254117603294703	-3.2944214	6.9264255	-4.935647	3
1254117613293557	-3.05141	6.68102	-4.650737	3
1254117623286057	-2.9891608	6.5625067	-4.5238442	3
1254117633294338	-3.0945058	6.64391	-4.5753193	3
1254117643284234	-3.2716765	6.7971387	-4.8003745	3
1254117653294025	-3.3758245	6.930017	-5.2720323	3
1254117663298400	-3.252523	6.9946604	-5.959168	3
1254117673288973	-2.9293058	6.945579	-6.7001734	3
1254117683285067	-2.4875755	6.7887588	-7.3286514	3
1254117693334078	-2.043451	6.5589156	-7.726089	3
1254117703285015	-1.6603789	6.325481	-7.8793178	3
1254117713287463	-1.4377182	6.1782374	-7.8326306	3
1254117723298192	-1.3958195	6.131551	-7.7332716	3
1254117733284286	-1.4616601	6.217742	-7.608773	3
1254117743287723	-1.496376	6.4224463	-7.5692687	3
1254117753301525	-1.4664485	6.6175733	-7.65546	3
1254117763289130	-1.353921	6.7384806	-7.7452426	3
1254117773285171	-1.1384429	6.739678	-7.868544	3
1254117783300796	-0.8726865	6.637924	-7.9906483	3
1254117793285640	-0.62847793	6.493075	-8.081628	3
1254117803286525	-0.46208093	6.339846	-8.085219	3
1254117813295380	-0.33159694	6.265626	-8.052897	3
1254117823286109	-0.31483752	6.253655	-8.072051	3
1254117833287671	-0.37588966	6.290765	-8.11395	3
1254117843301317	-0.4405331	6.3913217	-8.269572	3
1254117853286630	-0.50397944	6.469133	-8.543709	3
1254117863287671	-0.5255273	6.491878	-8.926781	3
1254117873300067	-0.51595044	6.506243	-9.356541	3
1254117883295588	-0.51235914	6.5505357	-10.01734	3
1254117893291734	-0.51116204	6.588843	-10.261548	3
1254117903302671	-0.48482585	6.564901	-10.121488	3
1254117913287411	-0.3890578	6.5086374	-10.235212	3
1254117923286630	-0.2753332	6.4248405	-10.201694	3
1254117933298713	-0.1592144	6.3446345	-10.081984	3
1254117943278452	-0.05267244	6.2644286	-9.952697	3
1254117953278192	0.047884032	6.181829	-9.844957	3
1254117963282567	0.15322891	6.1004257	-9.759963	3
1254117973290640	0.24301147	6.041768	-9.694122	3
1254117983282723	0.2681506	6.3721676	-9.648633	3
1254117993298140	0.22984336	6.2500634	-9.600749	3
1254118003285952	0.14604631	6.3865333	-9.526528	3
1254118013288869	0.06703765	6.519411	-9.435549	3
1254118023298869	0.038307227	6.625953	-9.351752	3
1254118033295119	0.075417355	6.6893997	-9.263166	3
1254118043291004	0.15322891	6.7121444	-9.151836	3
1254118053284963	0.5710171	6.703765	-9.028535	3
1254118063307619	0.39983168	6.670246	-8.895657	3
1254118073294338	0.8451532	6.6079965	-8.756793	3
1254118083281161	0.7769185	6.528988	-8.632295	3
1254118093280171	0.8822633	6.445191	-8.550891	3
1254118103284077	0.9911995	6.349423	-8.534132	3
1254118113570379	1.1097125	6.2404866	-8.584411	3
1254118123300848	1.2294226	6.1064115	-8.686164	3
1254118133281994	1.3551182	5.9603653	-8.825027	3
1254118143286213	1.4700398	5.8143187	-8.967483	3
1254118153287879	1.5442601	5.6646814	-9.105149	3
1254118163289598	1.5801731	5.499481	-9.238028	3
1254118173304390	1.5897499	5.3438582	-9.350554	3
1254118183288817	1.5873557	5.2121773	-9.465476	3
1254118193311317	1.5693992	5.112818	-9.588778	3
1254118203282150	1.5370775	5.055357	-9.703699	3
1254118213286265	1.4808137	5.032612	-9.817424	3
1254118223286838	1.3934253	5.0625396	-9.902418	3
1254118233305744	1.2725182	5.1607018	-9.953894	3
1254118243294963	1.115698	5.2923827	-9.940725	3
1254118253283140	0.9756372	5.448006	-9.825804	3
1254118263296786	0.8702923	5.5748987	-9.652225	3
1254118273285536	0.7637503	5.6527104	-9.431957	3
1254118283286734	0.6967127	5.7257333	-9.200917	3
1254118293296109	0.6607997	5.813122	-9.062054	3
1254118303279650	0.61411273	5.9519854	-9.054871	3
1254118313282671	0.51235914	6.147113	-9.148245	3
1254118323294025	0.35913026	6.3422403	-9.239224	3
1254118333285171	0.24301147	6.4990606	-9.2069025	3
1254118343284859	0.21787235	6.573281	-9.001001	3
1254118353298088	0.28491	6.495469	-8.622718	3
1254118363285015	0.45609543	6.315904	-8.110358	3
1254118373285536	0.7062895	6.0704985	-7.6243353	3
1254118383298400	0.93014735	5.8586116	-7.2963295	3
1254118393285536	1.0259154	5.805939	-7.1610575	3
1254118403286577	0.8391677	5.9507885	-7.2544312	3
1254118413297879	0.30047232	6.253655	-7.5106106	3
1254118423286473	-0.44771573	6.619968	-7.691373	3
1254118433285483	-1.0989386	6.908469	-7.6171527	3
1254118443281213	-1.3826514	7.019799	-7.321469	3
1254118453284650	-1.2042835	6.8545995	-6.96593	3
1254118463285692	-0.62847793	6.4188547	-6.7025676	3
1254118473297046	0.10414778	5.81791	-6.4966664	3
1254118483286473	0.770933	5.2121773	-6.3099184	3
1254118493285744	1.2509704	4.772841	-6.2368956	3
1254118503302046	1.4053963	4.5980644	-6.43322	3
1254118513290692	1.0714053	4.6495395	-6.895301	3
1254118523285119	0.20470424	4.9763484	-7.428011	3
1254118533300275	-0.8714894	5.4432178	-7.9212165	3
1254118543285796	-1.9776106	5.9292407	-8.15106	3
1254118553288452	-2.847903	6.43322	-8.015787	3
1254118563299858	-3.2381577	6.6870055	-7.6123643	3
1254118573287827	-3.110068	6.554127	-7.1526775	3
1254118583300275	-2.5761611	6.14831	-6.682217	3
1254118593625640	-1.9021933	5.6179943	-6.2392898	3
1254118603285796	-1.3060371	5.1223946	-5.9424086	3
1254118613293973	-0.94451255	4.7776294	-5.8717794	3
1254118623299963	-0.88944596	4.607641	-6.06571	3
1254118633285952	-1.0809821	4.6004586	-6.4619503	3
1254118643283869	-1.3814543	4.697424	-7.001843	3
1254118653295483	-1.7537527	4.830302	-7.619547	3
1254118663289598	-2.2337902	5.0038815	-8.206126	3
1254118673288035	-2.6360161	5.1846437	-8.567651	3
1254118683287723	-2.8455088	5.305551	-8.656237	3
1254118693326994	-2.8179753	5.3043537	-8.573636	3
1254118703284494	-2.6312277	5.1942205	-8.392874	3
1254118713302775	-2.3894134	5.0745106	-8.149862	3
1254118723287827	-2.2146366	5.0134583	-7.9008656	3
1254118733295640	-2.146402	5.058948	-7.7009497	3
1254118743302515	-2.171541	5.213374	-7.553706	3
1254118753286160	-2.2457612	5.4085016	-7.4830775	3
1254118763290015	-2.3068132	5.5760956	-7.511808	3
1254118773299181	-2.2984335	5.6646814	-7.5920134	3
1254118783286108	-2.231396	5.683835	-7.66384	3
1254118793286994	-2.1260512	5.66109	-7.705738	3
1254118803300588	-2.0266917	5.6000376	-7.7368627	3
1254118813285483	-1.9955671	5.5641246	-7.7464395	3
1254118823288035	-2.0290859	5.6179943	-7.7344685	3
1254118833298817	-2.100912	5.7520695	-7.699753	3
1254118843287046	-2.19668	5.920861	-7.644686	3
1254118853288140	-2.2744915	6.0980315	-7.5453267	3
1254118863298504	-2.3235726	6.253655	-7.4244194	3
1254118873285900	-2.3535004	6.3721676	-7.3418193	3
1254118884927202	-2.3451207	6.4727244	-7.3059063	3
1254118893310640	-2.385822	6.564901	-7.3059063	3
1254118903286942	-2.4600422	6.685808	-7.311892	3
1254118913287879	-2.5617957	6.8641763	-7.2951326	3
1254118923303973	-2.7401638	7.091625	-7.237672	3
1254118933288765	-2.9771898	7.337031	-7.1610575	3
1254118943276317	-3.1962593	7.5584946	-7.029376	3
1254118953277879	-3.3207579	7.705738	-6.871359	3
1254118963279910	-3.2968156	7.7320743	-6.769605	3
1254118973288400	-3.193865	7.678205	-6.682217	3
1254118983282983	-3.1028855	7.620744	-6.5804634	3
1254118993287515	-3.0442274	7.6123643	-6.5146227	3
1254119003287358	-3.0059202	7.6650367	-6.459556	3
1254119013301890	-2.9580362	7.7667904	-6.4427967	3
1254119023286890	-2.9101522	7.8446016	-6.4284315	3
1254119033289910	-2.8790276	7.9092455	-6.3889275	3
1254119043301212	-2.8658595	7.979874	-6.3218894	3
1254119053290327	-2.9125464	8.026561	-6.2740054	3
1254119063288452	-3.0119057	8.049306	-6.242881	3
1254119073300796	-3.0753522	8.028955	-6.229713	3
1254119083287462	-3.0023289	7.9595237	-6.2404866	3
1254119093287254	-2.7365725	7.8446016	-6.2752028	3
1254119103302567	-2.3307555	7.6626425	-6.279991	3
1254119113287306	-1.8614918	7.4148426	-6.221333	3
1254119123315275	-1.388637	7.1586633	-6.1195793	3
1254119133342827	-0.997185	6.9371996	-5.9759274	3
1254119143312306	-0.7565677	6.7851677	-5.851429	3
1254119153321889	-0.7038953	6.707356	-5.707777	3
1254119163335796	-0.80086046	6.7265096	-5.5976434	3
1254119173294494	-0.9696517	6.7947445	-5.5760956	3
1254119183349546	-1.1683705	6.882133	-5.626374	3
1254119193277514	-1.3120226	6.975507	-5.78918	3
1254119203283192	-1.3467385	7.001843	-6.0046577	3
1254119213275952	-1.2401965	6.956353	-6.2488666	3
1254119223272879	-0.9780314	6.8007298	-6.537368	3
1254119233274910	-0.6380547	6.612785	-6.896498	3
1254119243279858	-0.37828386	6.479907	-7.1670427	3
1254119253281889	-0.29688102	6.4416	-7.2221093	3
1254119263286160	-0.37349546	6.5026517	-7.2029557	3
1254119273285639	-0.50278234	6.5804634	-7.2029557	3
1254119283281369	-0.58418524	6.6415157	-7.3897038	3
1254119293288556	-0.60693014	6.649895	-7.7703815	3
1254119303287775	-0.5614403	6.5948286	-8.232463	3
1254119313303869	-0.4357447	6.4787097	-8.7125	3
1254119323287827	-0.25498247	6.289568	-9.176975	3
1254119333282723	-0.075417355	6.042965	-9.5385	3
1254119343297723	0.089782566	5.7879825	-9.716867	3
1254119353287775	0.20829555	5.567716	-9.770737	3
1254119363286889	0.28491	5.448006	-9.743204	3
1254119373298087	0.31483752	5.445612	-9.68694	3
1254119383285223	0.30526072	5.533	-9.662998	3
1254119393285483	0.29688102	5.6682725	-9.731233	3
1254119403297566	0.34955344	5.8107276	-9.988609	3
1254119413285275	0.38307226	5.971139	-10.2974615	3
1254119423285848	0.37469256	6.1112	-10.5045595	3
1254119433299337	0.34955344	6.1902084	-10.551247	3
1254119443279233	0.34476504	6.197391	-10.478224	3
1254119453284858	0.36990416	6.1530986	-10.341754	3
1254119463300952	0.39384618	6.1100025	-10.131064	3
1254119473286108	0.3842694	6.1303535	-9.838972	3
1254119483285223	0.33997664	6.187814	-9.503783	3
1254119493299285	0.25139117	6.2740054	-9.155427	3
1254119503286525	0.17118542	6.3721676	-8.834604	3
1254119513291525	0.1436521	6.455965	-8.60117	3
1254119523300796	0.17597382	6.5098343	-8.48984	3
1254119533284702	0.24420857	6.542156	-8.455123	3
1254119543284806	0.32800564	6.5577183	-8.453926	3
1254119553297358	0.415394	6.549339	-8.4587145	3
1254119563287879	0.50278234	6.4978633	-8.444349	3
1254119573290535	0.5746084	6.4164605	-8.409634	3
1254119583289337	0.6607997	6.314707	-8.396465	3
1254119593291837	0.78050977	6.184223	-8.435969	3
1254119603284389	0.91338795	6.029797	-8.51857	3
1254119613310171	1.0462662	5.866991	-8.637083	3
1254119623287358	1.1719618	5.711368	-8.783129	3
1254119633285014	1.2904748	5.5760956	-8.918402	3
1254119643296004	1.3575124	5.483919	-9.006987	3
1254119653287827	1.3599066	5.4192758	-9.056067	3
1254119663283452	1.3132197	5.390545	-9.066842	3
1254119673299077	1.2270284	5.392939	-9.057265	3
1254119683282827	1.1312603	5.41329	-9.036914	3
1254119693287462	1.0462662	5.4444146	-9.006987	3
1254119703300066	1.0103531	5.45878	-8.973468	3
1254119713288868	1.0295067	5.425261	-8.932767	3
1254119723285170	1.1061212	5.3474493	-8.875306	3
1254119733303712	1.2018893	5.2409077	-8.828619	3
1254119743288660	1.270124	5.1559134	-8.799889	3
1254119753287150	1.258153	5.1319714	-8.804677	3
1254119763297045	1.1480197	5.1882353	-8.862138	3
1254119773298556	0.961272	5.3223104	-8.954314	3
1254119783294285	0.760159	5.49589	-9.072827	3
1254119793298973	0.59974754	5.659893	-9.160215	3
1254119803284702	0.50876784	5.758055	-9.156625	3
1254119813285118	0.51834464	5.7640405	-9.03452	3
1254119823302775	0.6596026	5.6886234	-8.832211	3
1254119833284858	0.90381116	5.5629277	-8.608353	3
1254119843285535	1.1839328	5.4204726	-8.408437	3
1254119853297202	1.412579	5.315128	-8.267179	3
1254119863284181	1.5047557	5.294777	-8.209718	3
1254119873284077	1.3814543	5.3857565	-8.265982	3
1254119883298035	1.0450691	5.5760956	-8.368932	3
1254119893297983	0.62368953	5.8023477	-8.395268	3
1254119903288087	0.25857377	5.9962783	-8.291121	3
1254119913299650	0.1364695	6.077681	-8.115147	3
1254119923285743	0.24660277	5.957971	-7.8769236	3
1254119933285483	0.5686229	5.723339	-7.620744	3
1254119943277097	0.9828198	5.448006	-7.451953	3
1254119953278139	1.30484	5.2516813	-7.394492	3
1254119963280014	1.3850456	5.209783	-7.479486	3
1254119973300431	1.1671734	5.3259015	-7.726089	3
1254119983281941	0.7254431	5.5401826	-8.052897	3
1254119993284389	0.22385786	5.768829	-8.311471	3
1254120003299545	-0.19871874	5.9388175	-8.389283	3
1254120013286368	-0.49799395	5.9962783	-8.295909	3
1254120023285847	-0.5327099	5.9268465	-8.055291	3
1254120033314806	-0.20470424	5.687426	-7.809886	3
1254120043290066	0.35553896	5.2899885	-7.5908165	3
1254120053286160	0.94092125	4.8614264	-7.3669586	3
1254120063300639	1.3503298	4.5298295	-7.2185183	3
1254120073287618	1.4879963	4.3766007	-7.290344	3
1254120083289389	1.3156139	4.4424415	-7.627927	3
1254120093298504	0.8858546	4.685453	-8.127118	3
1254120103285639	0.30765492	4.985925	-8.692149	3
1254120113284650	-0.2825158	5.2205567	-9.051279	3
1254120123295222	-0.79607207	5.4408236	-9.054871	3
1254120133285222	-1.1384429	5.637148	-8.772355	3
1254120143284597	-1.2797008	5.7365074	-8.394072	3
1254120153301108	-1.1767502	5.66947	-8.015787	3
1254120163286837	-0.8846575	5.4324436	-7.6375036	3
1254120173285483	-0.50158525	5.093664	-7.33344	3
1254120183298556	-0.1388637	4.722563	-7.2304893	3
1254120193287045	0.10414778	4.402937	-7.3537903	3
1254120203286056	0.18674773	4.1982327	-7.632715	3
1254120213295639	0.08259996	4.1024647	-8.007407	3
1254120223285899	-0.16759412	4.1060557	-8.414422	3
1254120233283191	-0.47405192	4.1946416	-8.793902	3
1254120243299389	-0.7685388	4.284424	-9.057265	3
1254120253285222	-0.9959879	4.3658266	-9.088389	3
1254120263284493	-1.1121067	4.4220905	-8.953117	3
1254120273294806	-1.1360487	4.4101195	-8.747216	3
1254120283282462	-1.1061212	4.3634324	-8.51019	3
1254120293288764	-1.0474633	4.298789	-8.287529	3
1254120303293608	-0.9947908	4.250905	-8.118738	3
1254120313282931	-1.0031705	4.2425256	-8.021772	3
1254120323283660	-1.1372458	4.3023806	-8.007407	3
1254120333292879	-1.3575124	4.465186	-8.055291	3
1254120343286524	-1.6807296	4.727351	-8.173804	3
1254120353283191	-2.0374656	5.044583	-8.37372	3
1254120363294702	-2.328361	5.3402667	-8.634688	3
1254120373283295	-2.480393	5.5222263	-8.908825	3
1254120383284129	-2.4552538	5.5856724	-9.093178	3
1254120393294493	-2.244564	5.530606	-9.17099	3
1254120403283972	-1.8926164	5.3582234	-9.173384	3
1254120413290951	-1.4616601	5.1140146	-9.106346	3
1254120423302149	-1.0319009	4.8386817	-9.001001	3
1254120433285222	-0.6955156	4.6040497	-8.586804	3
1254120443281681	-0.557849	4.4807487	-8.798691	3
1254120453296889	-0.6356605	4.548983	-8.726865	3
1254120463285743	-0.89064306	4.784812	-8.355764	3
1254120473288087	-1.2437878	5.106832	-8.388085	3
1254120483299233	-1.5346833	5.4432178	-8.110358	3
1254120493283295	-1.7070658	5.722142	-7.801506	3
1254120503286472	-1.8016368	5.907693	-7.4842744	3
1254120513303868	-1.8614918	6.019023	-7.180211	3
1254120523285795	-1.9416976	6.3985043	-6.943185	3
1254120533285222	-2.006341	6.157887	-6.775591	3
1254120543301576	-2.0745757	6.247669	-6.6510925	3
1254120553286264	-2.1380222	6.3242836	-6.542156	3
1254120563286264	-2.2170308	6.4643445	-6.469133	3
1254120573301160	-2.4013844	6.691794	-6.4224463	3
1254120583297462	-3.0550013	6.9587474	-6.3865333	3
1254120595333399	-3.3626564	7.1790137	-6.362591	3
1254120603283608	-3.669114	7.2592196	-6.3985043	3
1254120613288764	-3.1387985	7.153875	-6.5218053	3
1254120623288712	-2.918532	6.909666	-6.6486983	3
1254120633297097	-2.6120741	6.6427126	-6.671443	3
1254120643284545	-2.135628	6.447585	-6.615179	3
1254120653289649	-1.8016368	6.3111157	-6.531382	3
1254120663295431	-1.5346833	6.2165446	-6.5098343	3
1254120673284545	-1.2880806	6.1662664	-6.503849	3
1254120683330587	-1.0570401	6.143522	-6.481104	3
1254120693291785	-0.878672	6.1387334	-6.513426	3
1254120703285743	-0.78410107	6.171055	-6.578069	3
1254120713291316	-0.80564886	6.232107	-6.695385	3
1254120723299649	-0.90500826	6.3218894	-6.8246717	3
1254120733288399	-1.0115502	6.4392056	-6.9886746	3
1254120743285274	-1.079785	6.5445504	-7.147889	3
1254120753301524	-1.0977415	6.613982	-7.229292	3
1254120763298608	-1.0474633	6.6295447	-7.1909847	3
1254120773292670	-0.90141696	6.576872	-7.123947	3
1254120783298347	-0.7146692	6.4882865	-7.1227503	3
1254120793285639	-0.5470751	6.420052	-7.144298	3
1254120803288660	-0.4189853	6.3709707	-7.1670427	3
1254120813301003	-0.34955344	6.3087215	-7.241263	3
1254120823285118	-0.2837129	6.2620344	-7.3885064	3
1254120833283660	-0.22625206	6.18542	-7.6865845	3
1254120843300535	-0.23343466	6.0728927	-8.062474	3
1254120853289910	-0.21308395	6.003461	-8.5700445	3
1254120863283764	-0.20829555	5.969942	-9.259575	3
1254120873295222	-0.25857377	6.003461	-9.958682	3
1254120883283660	-0.37229836	6.1243677	-10.564415	3
1254120893293347	-0.5291186	6.2967505	-11.02889	3
1254120903302618	-0.6739678	6.471527	-11.348516	3
1254120913286680	-0.7517793	6.631939	-11.535264	3
1254120923287930	-0.7745243	6.7600284	-11.541249	3
1254120933302045	-0.7398083	6.82946	-11.391612	3
1254120943277566	-0.6512229	6.8450227	-11.112687	3
1254120953279753	-0.5315128	6.8127007	-10.697293	3
1254120963282045	-0.415394	6.715736	-10.170568	3
1254120973288451	-0.2837129	6.5804634	-9.5971575	3
1254120983282462	-0.12928689	6.43322	-9.0716305	3
1254120993301680	0.045489833	6.3242836	-8.682572	3
1254121003289441	0.24301147	6.229713	-8.457518	3
1254121013287566	0.4249708	6.1387334	-8.360553	3
1254121023299701	0.5650316	6.0944405	-8.358158	3
1254121033290639	0.6787562	6.0800753	-8.432379	3
1254121043290170	0.7517793	6.054936	-8.554482	3
1254121053299337	0.80445176	6.0130377	-8.688558	3
1254121063287045	0.8499416	5.9627595	-8.814254	3
1254121073291524	0.89184016	5.911284	-8.924387	3
1254121083315066	0.92535895	5.8705826	-9.004593	3
1254121093296628	0.93972415	5.853823	-9.051279	3
1254121103288503	0.93493575	5.8502316	-9.084799	3
1254121113298191	0.91099375	5.849035	-9.118318	3
1254121123307566	0.89662856	5.849035	-9.167398	3
1254121133292305	0.89423436	5.840655	-9.251195	3
1254121143305743	0.8750807	5.8346696	-9.349358	3
1254121153287462	0.82719666	5.8478374	-9.43076	3
1254121163286264	0.7673417	5.872977	-9.488221	3
1254121173298607	0.7086837	5.887342	-9.514558	3
1254121183286160	0.6667852	5.872977	-9.497798	3
1254121193284805	0.6679823	5.831078	-9.43914	3
1254121203298035	0.7074866	5.7616463	-9.3733	3
1254121213318660	0.7769185	5.683835	-9.313444	3
1254121223284910	0.8535329	5.625177	-9.279925	3
1254121233299441	0.90381116	5.5868697	-9.264363	3
1254121243295326	0.91578215	5.5737014	-9.23683	3
1254121253283295	0.88944596	5.577293	-9.180567	3
1254121263298451	0.866701	5.591658	-9.111135	3
1254121273309597	0.8882488	5.5844755	-9.028535	3
1254121283292774	0.9756372	5.5497594	-8.955511	3
1254121293302618	1.0785879	5.499481	-8.896853	3
1254121303287618	1.163582	5.451597	-8.836999	3
1254121313291003	1.1899183	5.398925	-8.748413	3
1254121323301316	1.1994951	5.365406	-8.602366	3
1254121333285170	1.2162545	5.3678	-8.479065	3
1254121343284857	1.2054806	5.389348	-8.400057	3
1254121353298295	1.1504139	5.449203	-8.35337	3
1254121363289493	1.0666169	5.530606	-8.350976	3
1254121373287409	0.9947908	5.60722	-8.355764	3
1254121383298920	0.94930094	5.6467247	-8.322245	3
1254121393285066	0.9528923	5.6586957	-8.239645	3
1254121403284649	0.94451255	5.639542	-8.152257	3
1254121413298555	0.91458505	5.639542	-8.050503	3
1254121423286003	0.92296475	5.647922	-8.000225	3
1254121433288868	0.89782566	5.708974	-8.028955	3
1254121443281003	0.7733272	5.8478374	-8.146272	3
1254121453285378	0.49799395	6.063316	-8.318654	3
1254121463285951	0.1340753	6.289568	-8.4647	3
1254121473301003	-0.14963761	6.443994	-8.51019	3
1254121483287514	-0.23223756	6.4727244	-8.435969	3
1254121493285586	-0.06703765	6.3206925	-8.271967	3
1254121503293868	0.30166942	6.019023	-8.042124	3
1254121513288347	0.78290397	5.5880666	-7.777564	3
1254121523283659	1.2868834	5.116409	-7.48188	3
1254121533300586	1.7417817	4.7081976	-7.240066	3
[truncated: 1,196 more rows]
